# Supplementary material for: Plasma proteome-wide Mendelian randomization reveals multi-ancestry drug targets for gastric cancer
Source: Front Oncol. 2026 May 1;16:1821512. doi: 10.3389/fonc.2026.1821512 (PMC13175846; doi:10.3389/fonc.2026.1821512)
Supplement: Supplementary Table 1 — Data source. [file Table1.xlsx]

## Sheet: Sheet1
	Source	Reference genome	Phenotype	Website	Reference
pQTL	UKBPPP	hg38	2940 proteins	https://registry.opendata.aws/ukbppp/	M.Sun BB, Chiou J, Traylor M, Benner C, Hsu YH, Richardson TG, et al. Plasma proteomic associations with genetics and health in the UK Biobank. Nature. (2023) 622:329–38. doi: 10.1038/s41586-023-06592-6.
	DECODE	hg38	3894 proteins	https://www.decode.com/summarydata/	A. Ferkingstad E, Sulem P, Atlason BA, et al. Large-scale integration of the plasma proteome with genetics and disease. Nat Genet. 2021;53(12):1712–1721. Epub 20211202.
GWAS	Japan	hg19	Gastric cancer;6,563 [M=4,885, F=1,678] cases ，195,745 [M=97,655, F=98,090] controls	http://jenger.riken.jp/en/	Xiaoxi Liu et al. ,Decoding triancestral origins, archaic introgression, and natural selection in the Japanese population by whole-genome sequencing.Sci. Adv.10,eadi8419(2024).DOI:10.1126/sciadv.adi8419
		hg19	7,921 East Asian ancestry cases, 159,201 East Asian ancestry controls	https://pheweb.jp/pheno/GaC	Sakaue S, Kanai M, Tanigawa Y, Karjalainen J, Kurki M, Koshiba S, Narita A, Konuma T, Yamamoto K, Akiyama M, Ishigaki K, Suzuki A, Suzuki K, Obara W, Yamaji K, Takahashi K, Asai S, Takahashi Y, Suzuki T, Shinozaki N, Yamaguchi H, Minami S, Murayama S, Yoshimori K, Nagayama S, Obata D, Higashiyama M, Masumoto A, Koretsune Y; FinnGen; Ito K, Terao C, Yamauchi T, Komuro I, Kadowaki T, Tamiya G, Yama…
	FINNGEN	hg38	Malignant neoplasm of stomach;1741 European ancestry cases,345118 European ancestry controls	https://storage.googleapis.com/finngen-public-data-r11/summary_stats/finngen_R11_C3_STOMACH_EXALLC.gz	Kurki MI, Karjalainen J, Palta P, et al. FinnGen: unique genetic insights from combining isolated population and national health register data. medRxiv. 2022.
	UKbiobank	hg19	Malignant neoplasm of stomach	https://broad-ukb-sumstats-us-east-1.s3.amazonaws.com/round2/additive-tsvs/C_STOMACH.gwas.imputed_v3.both_sexes.tsv.bgz	Wu Y, Murray GK, Byrne EM, et al. GWAS of peptic ulcer disease implicates Helicobacter pylori infection, other gastrointestinal disorders and depression. Nat Commun. 2021;12(1):1146. Epub 20210219
