# Supplementary material for: Plasma proteome-wide Mendelian randomization reveals multi-ancestry drug targets for gastric cancer
Source: Front Oncol. 2026 May 1;16:1821512. doi: 10.3389/fonc.2026.1821512 (PMC13175846; doi:10.3389/fonc.2026.1821512)
Supplement: Supplementary Table 3 — East Asian pqtl. [file Table3.csv]

Population	Source	exposure	SNP	chr.exposure	pos.exposure	effect_allele.exposure	other_allele.exposure	beta.exposure	se.exposure	eaf.exposure	pval.exposure	samplesize.exposure	R_squared	R_squared_sum	F_statistic	F_statistic_mean	classification
East Asian	UKBPPP	A1BG	rs9551290	13	26505320	A	G	0.437238	0.0941206	0.430354	3.39E-06	258	0.093733901	0.409515304	26.47774045	29.29448818	cis
East Asian	UKBPPP	A1BG	rs756859407	1	36260821	C	CA	0.887665	0.193562	0.083713	4.52E-06	258	0.12087949	0.409515304	35.20012228	29.29448818	cis
East Asian	UKBPPP	A1BG	rs577403552	22	31240427	CT	C	0.482569	0.105307	0.552834	4.59E-06	258	0.115136323	0.409515304	33.31010117	29.29448818	cis
East Asian	UKBPPP	A1BG	rs555722	13	26507015	T	C	-0.401153	0.0900352	0.546512	8.37E-06	258	0.079765591	0.409515304	22.18998881	29.29448818	cis
East Asian	UKBPPP	A1BG	rs13425291	2	77799489	G	A	0.388228	0.0878568	0.556202	9.92E-06	258	0.074408336	0.303078594	20.57984609	20.98745291	trans
East Asian	UKBPPP	A1BG	rs10207609	2	77800298	G	A	0.394797	0.0875355	0.567214	6.48E-06	258	0.076524029	0.303078594	21.21349346	20.98745291	trans
East Asian	UKBPPP	A1BG	2:78027907_CAT_C	2	77800781	C	CAT	0.393613	0.08771	0.558702	7.20E-06	258	0.076397834	0.303078594	21.17561688	20.98745291	trans
East Asian	UKBPPP	A1BG	rs1994392	2	77801047	C	T	0.391661	0.0880913	0.555669	8.75E-06	258	0.075748395	0.303078594	20.98085524	20.98745291	trans
East Asian	UKBPPP	AAMDC	rs9667819	11	77888617	C	T	-0.934053	0.128483	0.197415	3.60E-13	245	0.276467587	129.0966655	92.85226534	91.24773043	cis
East Asian	UKBPPP	AAMDC	rs9667816	11	77888530	C	T	-0.949716	0.128258	0.19723	1.31E-13	245	0.285615396	129.0966655	97.15290726	91.24773043	cis
East Asian	UKBPPP	AAMDC	rs9667706	11	77888504	T	A	-0.807639	0.120096	0.264282	1.76E-11	245	0.253655058	129.0966655	82.58671778	91.24773043	cis
East Asian	UKBPPP	AAMDC	rs79661215	11	77741518	A	T	-1.02502	0.204609	0.0820805	5.45E-07	245	0.15832127	129.0966655	45.70873315	91.24773043	cis
East Asian	UKBPPP	AAMDC	rs7951172	11	77765028	T	C	-1.00764	0.130191	0.181529	9.96E-15	245	0.301710278	129.0966655	104.9930929	91.24773043	cis
East Asian	UKBPPP	AAMDC	rs7950631	11	77659852	T	C	-1.00711	0.130084	0.181617	9.78E-15	245	0.30150666	129.0966655	104.891649	91.24773043	cis
East Asian	UKBPPP	AAMDC	rs7950612	11	77572627	C	T	-0.9531	0.129996	0.179552	2.27E-13	245	0.267638288	129.0966655	88.80325497	91.24773043	cis
East Asian	UKBPPP	AAMDC	rs7947859	11	77799501	T	C	-1.00724	0.130087	0.181673	9.72E-15	245	0.301656851	129.0966655	104.9664693	91.24773043	cis
East Asian	UKBPPP	AAMDC	rs7947430	11	77579790	C	A	-0.953054	0.130036	0.179408	2.32E-13	245	0.267444762	129.0966655	88.71559945	91.24773043	cis
East Asian	UKBPPP	AAMDC	rs7947226	11	77572349	T	A	-0.9531	0.129996	0.179552	2.27E-13	245	0.267638288	129.0966655	88.80325497	91.24773043	cis
East Asian	UKBPPP	AAMDC	rs7946876	11	77940145	A	G	-0.563342	0.118966	0.22048	2.19E-06	245	0.109086428	129.0966655	29.75373012	91.24773043	cis
East Asian	UKBPPP	AAMDC	rs7943742	11	77557811	T	C	-0.663352	0.113426	0.281633	4.97E-09	245	0.178052467	129.0966655	52.63930832	91.24773043	cis
East Asian	UKBPPP	AAMDC	rs7943055	11	77550006	T	C	-0.663571	0.113491	0.282112	5.01E-09	245	0.178354079	129.0966655	52.74783206	91.24773043	cis
East Asian	UKBPPP	AAMDC	rs7942838	11	77635916	C	T	-0.959151	0.130201	0.180232	1.75E-13	245	0.271848429	129.0966655	90.72172711	91.24773043	cis
East Asian	UKBPPP	AAMDC	rs7941418	11	77803170	T	G	-1.00724	0.130091	0.181665	9.75E-15	245	0.301646516	129.0966655	104.9613199	91.24773043	cis
East Asian	UKBPPP	AAMDC	rs7939623	11	77659713	C	T	-1.00711	0.130084	0.181617	9.78E-15	245	0.30150666	129.0966655	104.891649	91.24773043	cis
East Asian	UKBPPP	AAMDC	rs7937983	11	77823309	G	A	-1.00756	0.130145	0.1816	9.80E-15	245	0.301754181	129.0966655	105.0149731	91.24773043	cis
East Asian	UKBPPP	AAMDC	rs7936904	11	77786701	T	C	-1.00733	0.130098	0.181665	9.72E-15	245	0.301700425	129.0966655	104.9881824	91.24773043	cis
East Asian	UKBPPP	AAMDC	rs7936105	11	77899788	C	T	-0.809857	0.119064	0.282057	1.03E-11	245	0.265627799	129.0966655	87.89487834	91.24773043	cis
East Asian	UKBPPP	AAMDC	rs7935050	11	77944635	A	G	-0.563985	0.119027	0.220416	2.16E-06	245	0.10931283	129.0966655	29.82306077	91.24773043	cis
East Asian	UKBPPP	AAMDC	rs7934977	11	77628104	G	T	-0.621296	0.114614	0.326867	5.93E-08	245	0.16986311	129.0966655	49.72280606	91.24773043	cis
East Asian	UKBPPP	AAMDC	rs79346535	11	77734310	A	G	-1.01171	0.130995	0.179936	1.13E-14	245	0.302070205	129.0966655	105.172555	91.24773043	cis
East Asian	UKBPPP	AAMDC	rs7933197	11	77572837	T	C	-0.9531	0.129996	0.179552	2.27E-13	245	0.267638288	129.0966655	88.80325497	91.24773043	cis
East Asian	UKBPPP	AAMDC	rs7932603	11	77572350	T	C	-0.9531	0.129996	0.179552	2.27E-13	245	0.267638288	129.0966655	88.80325497	91.24773043	cis
East Asian	UKBPPP	AAMDC	rs7932111	11	77572642	A	G	-0.9531	0.129996	0.179552	2.27E-13	245	0.267638288	129.0966655	88.80325497	91.24773043	cis
East Asian	UKBPPP	AAMDC	rs7932057	11	77660449	C	G	-1.00711	0.130084	0.181617	9.78E-15	245	0.30150666	129.0966655	104.891649	91.24773043	cis
East Asian	UKBPPP	AAMDC	rs7931215	11	77794998	T	C	-1.0073	0.130094	0.181657	9.72E-15	245	0.301672118	129.0966655	104.974077	91.24773043	cis
East Asian	UKBPPP	AAMDC	rs7930988	11	77603088	G	A	-0.95287	0.12995	0.179592	2.26E-13	245	0.267555681	129.0966655	88.7658336	91.24773043	cis
East Asian	UKBPPP	AAMDC	rs7930885	11	77603019	G	A	-0.95287	0.12995	0.179592	2.26E-13	245	0.267555681	129.0966655	88.7658336	91.24773043	cis
East Asian	UKBPPP	AAMDC	rs7930066	11	77767063	A	G	-1.00761	0.130174	0.181545	9.90E-15	245	0.301713006	129.0966655	104.9944524	91.24773043	cis
East Asian	UKBPPP	AAMDC	rs7929313	11	77895171	A	G	-0.813038	0.119448	0.268091	9.99E-12	245	0.259412564	129.0966655	85.11790778	91.24773043	cis
East Asian	UKBPPP	AAMDC	rs7925289	11	77683555	A	G	-0.864167	0.121315	0.244434	1.05E-12	245	0.275841352	129.0966655	92.56182846	91.24773043	cis
East Asian	UKBPPP	AAMDC	rs7925252	11	77635840	T	C	-0.958848	0.130194	0.180192	1.77E-13	245	0.271629658	129.0966655	90.62149167	91.24773043	cis
East Asian	UKBPPP	AAMDC	rs79042647	11	77703809	AAT	A	-1.00731	0.130076	0.181641	9.64E-15	245	0.301657435	129.0966655	104.9667603	91.24773043	cis
East Asian	UKBPPP	AAMDC	rs780933088	11	77837489	C	CT	-1.00718	0.130087	0.181657	9.76E-15	245	0.301600246	129.0966655	104.938267	91.24773043	cis
East Asian	UKBPPP	AAMDC	rs780480839	11	77592839	C	CTG	-0.953081	0.129989	0.179704	2.27E-13	245	0.267804554	129.0966655	88.87860043	91.24773043	cis
East Asian	UKBPPP	AAMDC	rs78040914	11	77690182	T	A	-1.00741	0.130111	0.181569	9.73E-15	245	0.30162427	129.0966655	104.9502357	91.24773043	cis
East Asian	UKBPPP	AAMDC	rs77986587	11	77928074	C	T	-0.697204	0.11086	0.263249	3.19E-10	245	0.18855463	129.0966655	56.46563113	91.24773043	cis
East Asian	UKBPPP	AAMDC	rs77942147	11	77735072	T	C	-1.0073	0.130089	0.181625	9.70E-15	245	0.301630771	129.0966655	104.9534751	91.24773043	cis
East Asian	UKBPPP	AAMDC	rs777236276	11	77712002	A	AGATT	-1.0071	0.130078	0.181617	9.76E-15	245	0.301500672	129.0966655	104.8886669	91.24773043	cis
East Asian	UKBPPP	AAMDC	rs77645098	11	77836691	T	C	-1.06065	0.204994	0.0836892	2.29E-07	245	0.172538656	129.0966655	50.66930754	91.24773043	cis
East Asian	UKBPPP	AAMDC	rs773396117	11	77649097	C	CT	-0.995529	0.131056	0.179328	3.05E-14	245	0.291712842	129.0966655	100.0811885	91.24773043	cis
East Asian	UKBPPP	AAMDC	rs77194538	11	77695943	T	C	-1.04765	0.209029	0.0793991	5.39E-07	245	0.160453578	129.0966655	46.44200528	91.24773043	cis
East Asian	UKBPPP	AAMDC	rs771245402	11	77875041	CAA	C	-1.03445	0.134665	0.174838	1.57E-14	245	0.308762148	129.0966655	108.5432484	91.24773043	cis
East Asian	UKBPPP	AAMDC	rs769307829	11	77955775	T	TGA	-0.699858	0.113476	0.257119	6.94E-10	245	0.187112706	129.0966655	55.93443015	91.24773043	cis
East Asian	UKBPPP	AAMDC	rs766889059	11	77758858	A	AC	-0.994899	0.136648	0.168643	3.32E-13	245	0.277551681	129.0966655	93.35623962	91.24773043	cis
East Asian	UKBPPP	AAMDC	rs762088621	11	77660800	A	AC	-1.00709	0.130095	0.181601	9.85E-15	245	0.301474018	129.0966655	104.8753921	91.24773043	cis
East Asian	UKBPPP	AAMDC	rs760483177	11	77622380	G	GC	-0.955	0.130072	0.179704	2.10E-13	245	0.268884072	129.0966655	89.36863094	91.24773043	cis
East Asian	UKBPPP	AAMDC	rs75713100	11	77806927	G	T	-0.862881	0.150409	0.12449	9.64E-09	245	0.162303313	129.0966655	47.08112828	91.24773043	cis
East Asian	UKBPPP	AAMDC	rs753106504	11	77829201	T	TTCACA	-0.856263	0.120965	0.246235	1.46E-12	245	0.272163639	129.0966655	90.86625498	91.24773043	cis
East Asian	UKBPPP	AAMDC	rs7482006	11	77653897	G	A	-0.99443	0.130769	0.179768	2.86E-14	245	0.291626863	129.0966655	100.039547	91.24773043	cis
East Asian	UKBPPP	AAMDC	rs746400482	11	77737493	AC	A	-1.00948	0.13021	0.181809	8.99E-15	245	0.303176482	129.0966655	105.7253141	91.24773043	cis
East Asian	UKBPPP	AAMDC	rs73495923	11	77820480	G	C	-1.00746	0.130133	0.181561	9.80E-15	245	0.301643868	129.0966655	104.9600007	91.24773043	cis
East Asian	UKBPPP	AAMDC	rs73491984	11	77735006	C	T	-1.0073	0.130089	0.181625	9.70E-15	245	0.301630771	129.0966655	104.9534751	91.24773043	cis
East Asian	UKBPPP	AAMDC	rs72949656	11	77768045	T	C	-0.99401	0.130082	0.17924	2.15E-14	245	0.290711774	129.0966655	99.59697394	91.24773043	cis
East Asian	UKBPPP	AAMDC	rs72949614	11	77752679	T	C	-1.00717	0.130084	0.181617	9.75E-15	245	0.301542586	129.0966655	104.9095434	91.24773043	cis
East Asian	UKBPPP	AAMDC	rs72947653	11	77704529	C	T	-1.00742	0.130094	0.181616	9.65E-15	245	0.30169101	129.0966655	104.9834908	91.24773043	cis
East Asian	UKBPPP	AAMDC	rs72947636	11	77697694	T	A	-1.00729	0.130075	0.181641	9.64E-15	245	0.301645456	129.0966655	104.9607918	91.24773043	cis
East Asian	UKBPPP	AAMDC	rs72947606	11	77672379	C	G	-0.9907	0.12983	0.183513	2.33E-14	245	0.294123978	129.0966655	101.2530875	91.24773043	cis
East Asian	UKBPPP	AAMDC	rs72945586	11	77635099	G	C	-0.95829	0.130171	0.180168	1.81E-13	245	0.271285406	129.0966655	90.46388568	91.24773043	cis
East Asian	UKBPPP	AAMDC	rs72945566	11	77600214	T	C	-0.95287	0.12995	0.179592	2.26E-13	245	0.267555681	129.0966655	88.7658336	91.24773043	cis
East Asian	UKBPPP	AAMDC	rs72945540	11	77577450	G	A	-0.935889	0.13067	0.182553	7.94E-13	245	0.261413047	129.0966655	86.00662429	91.24773043	cis
East Asian	UKBPPP	AAMDC	rs72945524	11	77569045	C	G	-0.955854	0.130282	0.179232	2.19E-13	245	0.268812269	129.0966655	89.33599201	91.24773043	cis
East Asian	UKBPPP	AAMDC	rs72943497	11	77543221	T	C	-0.960583	0.132211	0.178319	3.72E-13	245	0.270396243	129.0966655	90.05749553	91.24773043	cis
East Asian	UKBPPP	AAMDC	rs72943494	11	77542743	A	G	-0.960745	0.132273	0.178295	3.78E-13	245	0.270458949	129.0966655	90.08612249	91.24773043	cis
East Asian	UKBPPP	AAMDC	rs72943487	11	77534902	T	C	-0.962612	0.133249	0.177678	5.04E-13	245	0.270774713	129.0966655	90.2303534	91.24773043	cis
East Asian	UKBPPP	AAMDC	rs72941354	11	77987255	T	A	-0.700961	0.113916	0.258991	7.59E-10	245	0.188593127	129.0966655	56.47983943	91.24773043	cis
East Asian	UKBPPP	AAMDC	rs72941350	11	77982533	T	C	-0.703208	0.114254	0.255734	7.52E-10	245	0.188241014	129.0966655	56.34993522	91.24773043	cis
East Asian	UKBPPP	AAMDC	rs72941337	11	77977395	A	C	-0.701895	0.114103	0.25595	7.68E-10	245	0.187642646	129.0966655	56.12943946	91.24773043	cis
East Asian	UKBPPP	AAMDC	rs72941336	11	77977198	T	C	-0.702967	0.114166	0.25611	7.39E-10	245	0.188293413	129.0966655	56.3692598	91.24773043	cis
East Asian	UKBPPP	AAMDC	rs72941334	11	77976152	C	T	-0.70076	0.114002	0.256303	7.90E-10	245	0.187205379	129.0966655	55.96851389	91.24773043	cis
East Asian	UKBPPP	AAMDC	rs72941328	11	77973902	T	C	-0.700203	0.11394	0.256415	7.98E-10	245	0.186961411	129.0966655	55.87880277	91.24773043	cis
East Asian	UKBPPP	AAMDC	rs72941320	11	77969602	A	G	-0.706815	0.114361	0.25583	6.39E-10	245	0.190223926	129.0966655	57.08295831	91.24773043	cis
East Asian	UKBPPP	AAMDC	rs72941310	11	77963316	C	T	-0.694776	0.113398	0.257319	8.96E-10	245	0.1844989	129.0966655	54.97629931	91.24773043	cis
East Asian	UKBPPP	AAMDC	rs72939484	11	77948325	T	C	-0.689638	0.112877	0.260744	9.99E-10	245	0.183350266	129.0966655	54.55718998	91.24773043	cis
East Asian	UKBPPP	AAMDC	rs72939456	11	77897055	G	A	-0.940754	0.127961	0.19996	1.95E-13	245	0.283163305	129.0966655	95.98934244	91.24773043	cis
East Asian	UKBPPP	AAMDC	rs72939452	11	77893025	A	G	-0.947043	0.128197	0.198279	1.50E-13	245	0.285147371	129.0966655	96.93020399	91.24773043	cis
East Asian	UKBPPP	AAMDC	rs72939448	11	77886053	T	A	-1.01206	0.131279	0.189404	1.27E-14	245	0.314511203	129.0966655	111.4915701	91.24773043	cis
East Asian	UKBPPP	AAMDC	rs72939439	11	77878603	G	A	-1.01058	0.130762	0.18577	1.09E-14	245	0.308954179	129.0966655	108.6409372	91.24773043	cis
East Asian	UKBPPP	AAMDC	rs72935512	11	77819997	C	G	-1.00737	0.130115	0.181513	9.77E-15	245	0.301527928	129.0966655	104.902242	91.24773043	cis
East Asian	UKBPPP	AAMDC	rs72931829	11	77787569	C	T	-1.00725	0.130087	0.181601	9.71E-15	245	0.301569818	129.0966655	104.9231084	91.24773043	cis
East Asian	UKBPPP	AAMDC	rs72931818	11	77785126	T	C	-0.994092	0.130089	0.17924	2.14E-14	245	0.29075974	129.0966655	99.62014382	91.24773043	cis
East Asian	UKBPPP	AAMDC	rs720383	11	77729061	G	A	-1.0073	0.130089	0.181625	9.70E-15	245	0.301630771	129.0966655	104.9534751	91.24773043	cis
East Asian	UKBPPP	AAMDC	rs7131298	11	77626076	G	A	-0.953355	0.130021	0.179584	2.26E-13	245	0.267818797	129.0966655	88.88505665	91.24773043	cis
East Asian	UKBPPP	AAMDC	rs7131169	11	77625964	C	A	-0.953355	0.130021	0.179584	2.26E-13	245	0.267818797	129.0966655	88.88505665	91.24773043	cis
East Asian	UKBPPP	AAMDC	rs713083	11	77602538	A	G	-0.95287	0.12995	0.179592	2.26E-13	245	0.267555681	129.0966655	88.7658336	91.24773043	cis
East Asian	UKBPPP	AAMDC	rs7128881	11	77629291	G	C	-0.95617	0.130178	0.179616	2.06E-13	245	0.26944022	129.0966655	89.6216509	91.24773043	cis
East Asian	UKBPPP	AAMDC	rs7127803	11	77789690	T	C	-0.995992	0.129676	0.183858	1.58E-14	245	0.297707623	129.0966655	103.0097361	91.24773043	cis
East Asian	UKBPPP	AAMDC	rs7127210	11	77993236	T	G	-0.546782	0.111001	0.371732	8.40E-07	245	0.139647544	129.0966655	39.44238549	91.24773043	cis
East Asian	UKBPPP	AAMDC	rs7126909	11	77829903	T	C	-1.0073	0.130221	0.181769	1.03E-14	245	0.301816801	129.0966655	105.0461864	91.24773043	cis
East Asian	UKBPPP	AAMDC	rs7124753	11	77700136	G	A	-1.00736	0.130097	0.181577	9.70E-15	245	0.30160467	129.0966655	104.9404709	91.24773043	cis
East Asian	UKBPPP	AAMDC	rs7124116	11	77781895	G	C	-1.00747	0.130106	0.181649	9.68E-15	245	0.301763612	129.0966655	105.019674	91.24773043	cis
East Asian	UKBPPP	AAMDC	rs7124030	11	77706663	A	T	-1.00746	0.130096	0.181608	9.64E-15	245	0.301704627	129.0966655	104.9902766	91.24773043	cis
East Asian	UKBPPP	AAMDC	rs7123204	11	77749569	G	A	-1.00931	0.130235	0.181737	9.19E-15	245	0.302981015	129.0966655	105.6275199	91.24773043	cis
East Asian	UKBPPP	AAMDC	rs7120465	11	77745328	T	C	-1.00733	0.130095	0.181673	9.71E-15	245	0.301710761	129.0966655	104.9933335	91.24773043	cis
East Asian	UKBPPP	AAMDC	rs7119934	11	77539867	A	G	-0.961914	0.132651	0.178047	4.12E-13	245	0.270822119	129.0966655	90.25201769	91.24773043	cis
East Asian	UKBPPP	AAMDC	rs7119665	11	77780818	A	C	-1.00724	0.130087	0.181673	9.72E-15	245	0.301656851	129.0966655	104.9664693	91.24773043	cis
East Asian	UKBPPP	AAMDC	rs7119471	11	77718908	G	A	-1.00749	0.130085	0.181697	9.57E-15	245	0.301837631	129.0966655	105.0565709	91.24773043	cis
East Asian	UKBPPP	AAMDC	rs7118516	11	77669189	T	C	-1.00723	0.13014	0.181465	9.98E-15	245	0.301382082	129.0966655	104.8296127	91.24773043	cis
East Asian	UKBPPP	AAMDC	rs7117344	11	77635391	G	A	-0.634795	0.114792	0.287299	3.20E-08	245	0.165020718	129.0966655	48.02518505	91.24773043	cis
East Asian	UKBPPP	AAMDC	rs7116671	11	77722482	C	T	-1.00749	0.130088	0.181689	9.58E-15	245	0.301827292	129.0966655	105.0514167	91.24773043	cis
East Asian	UKBPPP	AAMDC	rs7114468	11	77551077	C	T	-0.663395	0.113479	0.282024	5.04E-09	245	0.17822572	129.0966655	52.70163732	91.24773043	cis
East Asian	UKBPPP	AAMDC	rs7113415	11	77810344	G	A	-1.00733	0.130097	0.181665	9.72E-15	245	0.301700425	129.0966655	104.9881824	91.24773043	cis
East Asian	UKBPPP	AAMDC	rs7110844	11	77804683	T	A	-1.00724	0.130095	0.181657	9.76E-15	245	0.301636181	129.0966655	104.9561705	91.24773043	cis
East Asian	UKBPPP	AAMDC	rs7110322	11	77843899	T	G	-1.00733	0.130107	0.181529	9.76E-15	245	0.301524665	129.0966655	104.9006169	91.24773043	cis
East Asian	UKBPPP	AAMDC	rs7109704	11	77715779	G	T	-0.982465	0.128185	0.194342	1.80E-14	245	0.302260616	129.0966655	105.2675702	91.24773043	cis
East Asian	UKBPPP	AAMDC	rs7109527	11	77630261	A	G	-0.955737	0.130099	0.179824	2.04E-13	245	0.26943965	129.0966655	89.6213911	91.24773043	cis
East Asian	UKBPPP	AAMDC	rs7109398	11	77600109	A	G	-0.95287	0.12995	0.179592	2.26E-13	245	0.267555681	129.0966655	88.7658336	91.24773043	cis
East Asian	UKBPPP	AAMDC	rs7109199	11	77730337	T	C	-1.0073	0.130089	0.181625	9.70E-15	245	0.301630771	129.0966655	104.9534751	91.24773043	cis
East Asian	UKBPPP	AAMDC	rs7107903	11	77946876	G	A	-0.702015	0.113477	0.259712	6.15E-10	245	0.189502745	129.0966655	56.81594453	91.24773043	cis
East Asian	UKBPPP	AAMDC	rs7106659	11	77606841	T	C	-0.952871	0.129971	0.179584	2.28E-13	245	0.267546933	129.0966655	88.76187121	91.24773043	cis
East Asian	UKBPPP	AAMDC	rs7106113	11	77784599	T	C	-1.00733	0.130098	0.181665	9.72E-15	245	0.301700425	129.0966655	104.9881824	91.24773043	cis
East Asian	UKBPPP	AAMDC	rs7105526	11	77784110	A	C	-1.00747	0.130106	0.181649	9.68E-15	245	0.301763612	129.0966655	105.019674	91.24773043	cis
East Asian	UKBPPP	AAMDC	rs7104540	11	77784102	C	G	-1.00749	0.130094	0.181617	9.61E-15	245	0.30173423	129.0966655	105.0050296	91.24773043	cis
East Asian	UKBPPP	AAMDC	rs694893	11	77852298	T	C	-0.859529	0.121018	0.24597	1.23E-12	245	0.274044967	129.0966655	91.73147634	91.24773043	cis
East Asian	UKBPPP	AAMDC	rs685474	11	77856635	T	C	-0.85964	0.121023	0.245986	1.22E-12	245	0.274127766	129.0966655	91.76965862	91.24773043	cis
East Asian	UKBPPP	AAMDC	rs68146267	11	77802342	C	T	-1.00724	0.130091	0.181665	9.75E-15	245	0.301646516	129.0966655	104.9613199	91.24773043	cis
East Asian	UKBPPP	AAMDC	rs68052959	11	77570544	G	T	-0.950829	0.12917	0.181432	1.82E-13	245	0.268536599	129.0966655	89.21074325	91.24773043	cis
East Asian	UKBPPP	AAMDC	rs68013767	11	77638136	C	T	-0.971709	0.130727	0.180632	1.06E-13	245	0.279496347	129.0966655	94.2640775	91.24773043	cis
East Asian	UKBPPP	AAMDC	rs679526	11	77886748	C	G	-0.822178	0.12022	0.263113	7.98E-12	245	0.262122861	129.0966655	86.32311805	91.24773043	cis
East Asian	UKBPPP	AAMDC	rs679155	11	77886793	T	C	-0.822178	0.12022	0.263113	7.98E-12	245	0.262122861	129.0966655	86.32311805	91.24773043	cis
East Asian	UKBPPP	AAMDC	rs67881763	11	77644054	C	T	-0.993503	0.131135	0.178719	3.56E-14	245	0.289754949	129.0966655	99.13543586	91.24773043	cis
East Asian	UKBPPP	AAMDC	rs67875187	11	77819907	C	T	-1.00262	0.130516	0.183185	1.57E-14	245	0.30082667	129.0966655	104.5533026	91.24773043	cis
East Asian	UKBPPP	AAMDC	rs67843465	11	77585274	T	C	-0.952958	0.129971	0.179576	2.27E-13	245	0.26758648	129.0966655	88.7797846	91.24773043	cis
East Asian	UKBPPP	AAMDC	rs67807487	11	77629078	T	C	-0.955073	0.130078	0.179752	2.10E-13	245	0.268981272	129.0966655	89.41282414	91.24773043	cis
East Asian	UKBPPP	AAMDC	rs67775318	11	77704497	A	G	-1.00738	0.130093	0.181601	9.67E-15	245	0.301647667	129.0966655	104.9618931	91.24773043	cis
East Asian	UKBPPP	AAMDC	rs67769372	11	77735315	T	C	-1.00729	0.130095	0.181617	9.73E-15	245	0.301614445	129.0966655	104.945341	91.24773043	cis
East Asian	UKBPPP	AAMDC	rs67736392	11	77714114	T	A	-0.983027	0.128333	0.194718	1.86E-14	245	0.303050483	129.0966655	105.662269	91.24773043	cis
East Asian	UKBPPP	AAMDC	rs67724005	11	77736023	T	C	-1.00758	0.130166	0.181504	9.88E-15	245	0.301642016	129.0966655	104.9590775	91.24773043	cis
East Asian	UKBPPP	AAMDC	rs67680371	11	77703337	C	T	-1.00738	0.130093	0.181601	9.67E-15	245	0.301647667	129.0966655	104.9618931	91.24773043	cis
East Asian	UKBPPP	AAMDC	rs67606281	11	77821417	C	T	-1.00754	0.130142	0.181592	9.80E-15	245	0.301731858	129.0966655	105.0038476	91.24773043	cis
East Asian	UKBPPP	AAMDC	rs675925	11	77862161	A	G	-0.838247	0.118034	0.30028	1.23E-12	245	0.295273659	129.0966655	101.8146974	91.24773043	cis
East Asian	UKBPPP	AAMDC	rs67555375	11	77704187	A	G	-1.00738	0.130093	0.181601	9.67E-15	245	0.301647667	129.0966655	104.9618931	91.24773043	cis
East Asian	UKBPPP	AAMDC	rs67313689	11	77697234	A	G	-1.00742	0.13014	0.181553	9.86E-15	245	0.301609574	129.0966655	104.9429142	91.24773043	cis
East Asian	UKBPPP	AAMDC	rs67291795	11	77697832	T	C	-1.00737	0.130093	0.181601	9.67E-15	245	0.301641678	129.0966655	104.9589092	91.24773043	cis
East Asian	UKBPPP	AAMDC	rs67241586	11	77791586	C	T	-1.00738	0.130101	0.181673	9.71E-15	245	0.301740713	129.0966655	105.0082609	91.24773043	cis
East Asian	UKBPPP	AAMDC	rs67230007	11	77769498	G	T	-1.00733	0.130098	0.181665	9.72E-15	245	0.301700425	129.0966655	104.9881824	91.24773043	cis
East Asian	UKBPPP	AAMDC	rs67200285	11	77787562	T	C	-1.00733	0.130098	0.181665	9.72E-15	245	0.301700425	129.0966655	104.9881824	91.24773043	cis
East Asian	UKBPPP	AAMDC	rs67195676	11	77730928	G	A	-1.0073	0.130089	0.181625	9.70E-15	245	0.301630771	129.0966655	104.9534751	91.24773043	cis
East Asian	UKBPPP	AAMDC	rs67194469	11	77991815	C	T	-0.708993	0.11526	0.254454	7.69E-10	245	0.190720606	129.0966655	57.26712862	91.24773043	cis
East Asian	UKBPPP	AAMDC	rs67062156	11	77580412	C	T	-0.953054	0.130036	0.179408	2.32E-13	245	0.267444762	129.0966655	88.71559945	91.24773043	cis
East Asian	UKBPPP	AAMDC	rs67035387	11	77670427	A	G	-1.00723	0.13014	0.181465	9.98E-15	245	0.301382082	129.0966655	104.8296127	91.24773043	cis
East Asian	UKBPPP	AAMDC	rs66991096	11	77694147	T	G	-1.00719	0.130082	0.181625	9.73E-15	245	0.301564897	129.0966655	104.9206572	91.24773043	cis
East Asian	UKBPPP	AAMDC	rs66924979	11	77707835	T	C	-1.00746	0.130096	0.181608	9.64E-15	245	0.301704627	129.0966655	104.9902766	91.24773043	cis
East Asian	UKBPPP	AAMDC	rs66895426	11	77807764	C	G	-1.00724	0.130095	0.181657	9.76E-15	245	0.301636181	129.0966655	104.9561705	91.24773043	cis
East Asian	UKBPPP	AAMDC	rs66738005	11	77694522	C	T	-1.00719	0.130082	0.181625	9.73E-15	245	0.301564897	129.0966655	104.9206572	91.24773043	cis
East Asian	UKBPPP	AAMDC	rs667213	11	77869949	A	G	-0.859474	0.120989	0.24605	1.21E-12	245	0.274069935	129.0966655	91.74298947	91.24773043	cis
East Asian	UKBPPP	AAMDC	rs66684353	11	77638139	C	G	-0.971784	0.130729	0.18064	1.06E-13	245	0.279549144	129.0966655	94.28879369	91.24773043	cis
East Asian	UKBPPP	AAMDC	rs66681087	11	77679613	C	A	-1.00809	0.130204	0.18168	9.76E-15	245	0.302175254	129.0966655	105.2249682	91.24773043	cis
East Asian	UKBPPP	AAMDC	rs66675536	11	77707657	T	C	-1.00746	0.130096	0.181608	9.64E-15	245	0.301704627	129.0966655	104.9902766	91.24773043	cis
East Asian	UKBPPP	AAMDC	rs66664368	11	77723216	C	T	-1.00749	0.130085	0.181697	9.57E-15	245	0.301837631	129.0966655	105.0565709	91.24773043	cis
East Asian	UKBPPP	AAMDC	rs66658383	11	77714040	T	C	-0.982366	0.12818	0.19435	1.80E-14	245	0.302209142	129.0966655	105.2418797	91.24773043	cis
East Asian	UKBPPP	AAMDC	rs66622455	11	77821662	C	G	-1.00753	0.130139	0.181601	9.79E-15	245	0.301737505	129.0966655	105.0066617	91.24773043	cis
East Asian	UKBPPP	AAMDC	rs66504136	11	77605676	A	C	-0.952981	0.129969	0.179576	2.26E-13	245	0.267599396	129.0966655	88.78563593	91.24773043	cis
East Asian	UKBPPP	AAMDC	rs66488360	11	77623038	A	C	-0.953026	0.13001	0.179552	2.29E-13	245	0.26759673	129.0966655	88.7844278	91.24773043	cis
East Asian	UKBPPP	AAMDC	rs66472445	11	77697381	C	T	-1.00737	0.130093	0.181601	9.67E-15	245	0.301641678	129.0966655	104.9589092	91.24773043	cis
East Asian	UKBPPP	AAMDC	rs6592742	11	77665202	T	C	-1.00728	0.130136	0.181464	9.92E-15	245	0.301410711	129.0966655	104.8438676	91.24773043	cis
East Asian	UKBPPP	AAMDC	rs6592740	11	77651869	G	C	-0.994095	0.130775	0.179744	2.93E-14	245	0.29140003	129.0966655	99.92973523	91.24773043	cis
East Asian	UKBPPP	AAMDC	rs6592737	11	77611574	T	A	-0.675985	0.115061	0.278079	4.23E-09	245	0.183468699	129.0966655	54.60034894	91.24773043	cis
East Asian	UKBPPP	AAMDC	rs6592736	11	77595209	T	C	-0.95287	0.12995	0.179592	2.26E-13	245	0.267555681	129.0966655	88.7658336	91.24773043	cis
East Asian	UKBPPP	AAMDC	rs6592730	11	77563158	C	T	-0.663387	0.113426	0.281641	4.96E-09	245	0.178074332	129.0966655	52.6471728	91.24773043	cis
East Asian	UKBPPP	AAMDC	rs6592728	11	77536215	G	A	-0.664031	0.113645	0.284009	5.13E-09	245	0.179327284	129.0966655	53.09854851	91.24773043	cis
East Asian	UKBPPP	AAMDC	rs658398	11	77884671	T	C	-0.864178	0.122265	0.25491	1.57E-12	245	0.283682154	129.0966655	96.23488186	91.24773043	cis
East Asian	UKBPPP	AAMDC	rs649671	11	77839734	C	G	-0.862737	0.120712	0.25018	8.87E-13	245	0.279252103	129.0966655	94.14978691	91.24773043	cis
East Asian	UKBPPP	AAMDC	rs647235	11	77855803	G	A	-0.859564	0.121021	0.245978	1.22E-12	245	0.274073292	129.0966655	91.74453709	91.24773043	cis
East Asian	UKBPPP	AAMDC	rs636041	11	77875363	A	G	-0.846066	0.120941	0.24898	2.64E-12	245	0.267703745	129.0966655	88.83291367	91.24773043	cis
East Asian	UKBPPP	AAMDC	rs61605540	11	77896543	C	T	-0.940299	0.12805	0.200056	2.09E-13	245	0.282991317	129.0966655	95.90802973	91.24773043	cis
East Asian	UKBPPP	AAMDC	rs61576111	11	77805190	C	G	-1.00724	0.130079	0.181641	9.69E-15	245	0.301615511	129.0966655	104.9458718	91.24773043	cis
East Asian	UKBPPP	AAMDC	rs61487443	11	77935470	A	G	-0.698088	0.110934	0.263153	3.12E-10	245	0.188988765	129.0966655	56.62593536	91.24773043	cis
East Asian	UKBPPP	AAMDC	rs61468764	11	77632462	A	C	-0.956905	0.130135	0.179936	1.94E-13	245	0.270229932	129.0966655	89.98159345	91.24773043	cis
East Asian	UKBPPP	AAMDC	rs61397357	11	77703887	T	C	-1.00738	0.130093	0.181601	9.67E-15	245	0.301647667	129.0966655	104.9618931	91.24773043	cis
East Asian	UKBPPP	AAMDC	rs61361232	11	77764122	C	G	-1.00733	0.130095	0.181673	9.71E-15	245	0.301710761	129.0966655	104.9933335	91.24773043	cis
East Asian	UKBPPP	AAMDC	rs61358482	11	77614539	G	T	-0.952973	0.130001	0.17956	2.29E-13	245	0.267576279	129.0966655	88.775164	91.24773043	cis
East Asian	UKBPPP	AAMDC	rs61226220	11	77969412	A	G	-0.698045	0.113777	0.256959	8.51E-10	245	0.186068754	129.0966655	55.55101533	91.24773043	cis
East Asian	UKBPPP	AAMDC	rs61201484	11	77794433	T	C	-1.00724	0.130091	0.181665	9.75E-15	245	0.301646516	129.0966655	104.9613199	91.24773043	cis
East Asian	UKBPPP	AAMDC	rs61201377	11	77946730	A	C	-0.688537	0.11278	0.260864	1.03E-09	245	0.182819731	129.0966655	54.36400804	91.24773043	cis
East Asian	UKBPPP	AAMDC	rs611906	11	77881150	T	A	-0.864077	0.122314	0.252725	1.61E-12	245	0.282009374	129.0966655	95.44453007	91.24773043	cis
East Asian	UKBPPP	AAMDC	rs611671	11	77873092	T	C	-0.849196	0.120997	0.247483	2.25E-12	245	0.268600961	129.0966655	89.23997729	91.24773043	cis
East Asian	UKBPPP	AAMDC	rs60948958	11	77743212	G	A	-1.00727	0.130077	0.181657	9.66E-15	245	0.30165415	129.0966655	104.9651234	91.24773043	cis
East Asian	UKBPPP	AAMDC	rs60929773	11	77628622	G	A	-0.954863	0.130141	0.17956	2.18E-13	245	0.268638682	129.0966655	89.25711308	91.24773043	cis
East Asian	UKBPPP	AAMDC	rs609151	11	77849026	G	A	-0.833498	0.120676	0.26457	4.95E-12	245	0.270346691	129.0966655	90.03487718	91.24773043	cis
East Asian	UKBPPP	AAMDC	rs608539	11	77873823	C	G	-0.847704	0.121049	0.248603	2.51E-12	245	0.268469085	129.0966655	89.18008287	91.24773043	cis
East Asian	UKBPPP	AAMDC	rs60849458	11	77585051	C	T	-0.952915	0.129974	0.179584	2.27E-13	245	0.267571642	129.0966655	88.77306352	91.24773043	cis
East Asian	UKBPPP	AAMDC	rs60842160	11	77546759	T	C	-0.956407	0.13045	0.180784	2.27E-13	245	0.270940486	129.0966655	90.30612279	91.24773043	cis
East Asian	UKBPPP	AAMDC	rs608389	11	77884596	G	A	-0.864161	0.122269	0.254878	1.58E-12	245	0.283647564	129.0966655	96.21850148	91.24773043	cis
East Asian	UKBPPP	AAMDC	rs60736573	11	77583640	C	T	-0.952958	0.129971	0.179576	2.27E-13	245	0.26758648	129.0966655	88.7797846	91.24773043	cis
East Asian	UKBPPP	AAMDC	rs60567392	11	77648865	T	C	-0.992272	0.13076	0.179592	3.24E-14	245	0.290140491	129.0966655	99.32125806	91.24773043	cis
East Asian	UKBPPP	AAMDC	rs60509203	11	77930313	G	A	-0.697353	0.110873	0.263233	3.18E-10	245	0.188627862	129.0966655	56.49266007	91.24773043	cis
East Asian	UKBPPP	AAMDC	rs60401842	11	77584975	CCT	C	-0.953175	0.129897	0.17988	2.17E-13	245	0.268062191	129.0966655	88.9954198	91.24773043	cis
East Asian	UKBPPP	AAMDC	rs60355295	11	77946520	A	G	-0.688394	0.112767	0.26088	1.03E-09	245	0.182751053	129.0966655	54.33901883	91.24773043	cis
East Asian	UKBPPP	AAMDC	rs603462	11	77866818	A	C	-0.859474	0.120989	0.24605	1.21E-12	245	0.274069935	129.0966655	91.74298947	91.24773043	cis
East Asian	UKBPPP	AAMDC	rs60208812	11	77882301	G	A	-1.01281	0.131228	0.188556	1.18E-14	245	0.313895339	129.0966655	111.1733701	91.24773043	cis
East Asian	UKBPPP	AAMDC	rs60186049	11	77788488	C	A	-1.00733	0.130126	0.181593	9.85E-15	245	0.301607385	129.0966655	104.9418234	91.24773043	cis
East Asian	UKBPPP	AAMDC	rs601551	11	77843775	A	G	-0.862643	0.120724	0.250228	8.96E-13	245	0.279226944	129.0966655	94.13801868	91.24773043	cis
East Asian	UKBPPP	AAMDC	rs60143695	11	77926524	C	T	-0.697056	0.110848	0.263265	3.21E-10	245	0.188481949	129.0966655	56.43881046	91.24773043	cis
East Asian	UKBPPP	AAMDC	rs60132034	11	77601827	T	C	-0.95287	0.12995	0.179592	2.26E-13	245	0.267555681	129.0966655	88.7658336	91.24773043	cis
East Asian	UKBPPP	AAMDC	rs60124679	11	77970147	G	A	-0.698685	0.11376	0.256687	8.16E-10	245	0.186280947	129.0966655	55.62886844	91.24773043	cis
East Asian	UKBPPP	AAMDC	rs600968	11	77858738	C	T	-0.85964	0.121023	0.245986	1.22E-12	245	0.274127766	129.0966655	91.76965862	91.24773043	cis
East Asian	UKBPPP	AAMDC	rs60046917	11	77745056	AT	A	-1.00916	0.130219	0.181745	9.21E-15	245	0.302901338	129.0966655	105.5876723	91.24773043	cis
East Asian	UKBPPP	AAMDC	rs60045757	11	77573903	A	G	-0.9531	0.129996	0.179552	2.27E-13	245	0.267638288	129.0966655	88.80325497	91.24773043	cis
East Asian	UKBPPP	AAMDC	rs599962	11	77864593	T	C	-0.859467	0.121011	0.245954	1.23E-12	245	0.273993423	129.0966655	91.70771176	91.24773043	cis
East Asian	UKBPPP	AAMDC	rs59986178	11	77648864	C	G	-0.992272	0.13076	0.179592	3.24E-14	245	0.290140491	129.0966655	99.32125806	91.24773043	cis
East Asian	UKBPPP	AAMDC	rs59983642	11	77585010	T	C	-0.952958	0.129971	0.179576	2.27E-13	245	0.26758648	129.0966655	88.7797846	91.24773043	cis
East Asian	UKBPPP	AAMDC	rs59969402	11	77598750	G	T	-0.95287	0.12995	0.179592	2.26E-13	245	0.267555681	129.0966655	88.7658336	91.24773043	cis
East Asian	UKBPPP	AAMDC	rs598933	11	77875312	A	G	-0.84615	0.120946	0.248964	2.63E-12	245	0.267745402	129.0966655	88.85179117	91.24773043	cis
East Asian	UKBPPP	AAMDC	rs59832115	11	77626017	C	G	-0.953355	0.130021	0.179584	2.26E-13	245	0.267818797	129.0966655	88.88505665	91.24773043	cis
East Asian	UKBPPP	AAMDC	rs59765258	11	77639166	T	C	-0.969536	0.130336	0.181608	1.02E-13	245	0.279417901	129.0966655	94.22736151	91.24773043	cis
East Asian	UKBPPP	AAMDC	rs59581090	11	77593437	C	T	-0.95287	0.12995	0.179592	2.26E-13	245	0.267555681	129.0966655	88.7658336	91.24773043	cis
East Asian	UKBPPP	AAMDC	rs59546626	11	77981738	CATT	C	-0.636692	0.114556	0.31194	2.73E-08	245	0.17401479	129.0966655	51.19412954	91.24773043	cis
East Asian	UKBPPP	AAMDC	rs59520338	11	77669820	G	A	-1.00723	0.13014	0.181465	9.98E-15	245	0.301382082	129.0966655	104.8296127	91.24773043	cis
East Asian	UKBPPP	AAMDC	rs59459776	11	77630688	C	T	-0.955891	0.130103	0.17984	2.02E-13	245	0.26954521	129.0966655	89.66945947	91.24773043	cis
East Asian	UKBPPP	AAMDC	rs59404463	11	77723420	C	A	-1.00749	0.130085	0.181697	9.57E-15	245	0.301837631	129.0966655	105.0565709	91.24773043	cis
East Asian	UKBPPP	AAMDC	rs59363412	11	77926759	T	C	-0.697056	0.110848	0.263265	3.21E-10	245	0.188481949	129.0966655	56.43881046	91.24773043	cis
East Asian	UKBPPP	AAMDC	rs59239088	11	77897060	A	G	-0.940686	0.127955	0.199984	1.96E-13	245	0.283147858	129.0966655	95.98203787	91.24773043	cis
East Asian	UKBPPP	AAMDC	rs59191974	11	77811631	T	C	-1.00739	0.1301	0.181673	9.69E-15	245	0.301746704	129.0966655	105.0112466	91.24773043	cis
East Asian	UKBPPP	AAMDC	rs591283	11	77871697	T	C	-0.859529	0.120969	0.24593	1.20E-12	245	0.274014937	129.0966655	91.71763018	91.24773043	cis
East Asian	UKBPPP	AAMDC	rs58992562	11	77972273	G	A	-0.699702	0.113863	0.256527	7.99E-10	245	0.186747377	129.0966655	55.80014282	91.24773043	cis
East Asian	UKBPPP	AAMDC	rs58914857	11	77813676	G	T	-1.00724	0.130083	0.181609	9.71E-15	245	0.301574166	129.0966655	104.9252747	91.24773043	cis
East Asian	UKBPPP	AAMDC	rs58720932	11	77611377	A	G	-0.952979	0.12999	0.179568	2.28E-13	245	0.267588961	129.0966655	88.78090869	91.24773043	cis
East Asian	UKBPPP	AAMDC	rs58608947	11	77605332	G	A	-0.952925	0.129959	0.179584	2.26E-13	245	0.267577258	129.0966655	88.77560741	91.24773043	cis
East Asian	UKBPPP	AAMDC	rs585721	11	77842592	C	T	-0.86242	0.120704	0.250196	9.01E-13	245	0.279058818	129.0966655	94.0593967	91.24773043	cis
East Asian	UKBPPP	AAMDC	rs585172	11	77863651	A	T	-0.859467	0.121011	0.245954	1.23E-12	245	0.273993423	129.0966655	91.70771176	91.24773043	cis
East Asian	UKBPPP	AAMDC	rs584732	11	77863559	T	C	-0.859467	0.121011	0.245954	1.23E-12	245	0.273993423	129.0966655	91.70771176	91.24773043	cis
East Asian	UKBPPP	AAMDC	rs58395847	11	77787881	C	G	-1.00748	0.130164	0.181553	9.93E-15	245	0.301645502	129.0966655	104.9608145	91.24773043	cis
East Asian	UKBPPP	AAMDC	rs58393579	11	77747862	T	G	-1.00761	0.130171	0.181553	9.89E-15	245	0.301723352	129.0966655	104.9996085	91.24773043	cis
East Asian	UKBPPP	AAMDC	rs58367448	11	77775324	T	A	-1.00747	0.130106	0.181649	9.68E-15	245	0.301763612	129.0966655	105.019674	91.24773043	cis
East Asian	UKBPPP	AAMDC	rs582866	11	77886521	T	C	-0.822945	0.120271	0.263073	7.79E-12	245	0.262586481	129.0966655	86.53016706	91.24773043	cis
East Asian	UKBPPP	AAMDC	rs581807	11	77885727	A	G	-0.864282	0.122267	0.255366	1.56E-12	245	0.284084061	129.0966655	96.42532482	91.24773043	cis
East Asian	UKBPPP	AAMDC	rs58020660	11	77897508	T	A	-0.939997	0.127936	0.200088	2.02E-13	245	0.282843489	129.0966655	95.83817033	91.24773043	cis
East Asian	UKBPPP	AAMDC	rs57935035	11	77742067	G	C	-1.00727	0.130077	0.181657	9.66E-15	245	0.30165415	129.0966655	104.9651234	91.24773043	cis
East Asian	UKBPPP	AAMDC	rs5792779	11	77835472	CAT	C	-0.858195	0.121147	0.247138	1.40E-12	245	0.274067072	129.0966655	91.74166924	91.24773043	cis
East Asian	UKBPPP	AAMDC	rs5792775	11	77763340	TA	T	-0.778905	0.131667	0.250948	3.30E-09	245	0.228083929	129.0966655	71.80106344	91.24773043	cis
East Asian	UKBPPP	AAMDC	rs57805854	11	77609164	C	T	-0.952925	0.12998	0.179576	2.28E-13	245	0.267567948	129.0966655	88.77138982	91.24773043	cis
East Asian	UKBPPP	AAMDC	rs577448669	11	77692279	A	C	-1.00714	0.130076	0.181625	9.73E-15	245	0.301534957	129.0966655	104.9057432	91.24773043	cis
East Asian	UKBPPP	AAMDC	rs577277061	11	77738157	A	T	-1.30909	0.205004	0.0874666	1.71E-10	245	0.273564677	129.0966655	91.51016547	91.24773043	cis
East Asian	UKBPPP	AAMDC	rs57687790	11	77650965	T	C	-0.993895	0.130775	0.179728	2.96E-14	245	0.291262542	129.0966655	99.86321029	91.24773043	cis
East Asian	UKBPPP	AAMDC	rs57588070	11	77588406	A	G	-0.95287	0.12995	0.179592	2.26E-13	245	0.267555681	129.0966655	88.7658336	91.24773043	cis
East Asian	UKBPPP	AAMDC	rs57491077	11	77925604	C	T	-0.697159	0.110851	0.263257	3.19E-10	245	0.188533972	129.0966655	56.45800779	91.24773043	cis
East Asian	UKBPPP	AAMDC	rs57362996	11	77743237	C	T	-1.00727	0.130077	0.181657	9.66E-15	245	0.30165415	129.0966655	104.9651234	91.24773043	cis
East Asian	UKBPPP	AAMDC	rs57332020	11	77646117	G	T	-0.993164	0.130979	0.179152	3.39E-14	245	0.290105751	129.0966655	99.30450587	91.24773043	cis
East Asian	UKBPPP	AAMDC	rs573017317	11	77654363	CAAA	C	0.71188	0.115742	0.644849	7.72E-10	245	0.232121117	129.0966655	73.45615653	91.24773043	cis
East Asian	UKBPPP	AAMDC	rs572288078	11	77646196	T	G	-0.993265	0.130966	0.179159	3.35E-14	245	0.290173622	129.0966655	99.33723566	91.24773043	cis
East Asian	UKBPPP	AAMDC	rs57222975	11	77819825	A	C	-1.00254	0.130505	0.183153	1.57E-14	245	0.300737905	129.0966655	104.5091838	91.24773043	cis
East Asian	UKBPPP	AAMDC	rs571437470	11	77853993	CT	C	0.550418	0.117393	0.620736	2.75E-06	245	0.142647382	129.0966655	40.43063863	91.24773043	cis
East Asian	UKBPPP	AAMDC	rs571222105	11	77571122	GA	G	-0.923193	0.129519	0.185369	1.02E-12	245	0.257402666	129.0966655	84.22983097	91.24773043	cis
East Asian	UKBPPP	AAMDC	rs570786	11	77796286	C	G	-0.865483	0.120899	0.245146	8.14E-13	245	0.27722657	129.0966655	93.20494313	91.24773043	cis
East Asian	UKBPPP	AAMDC	rs56817084	11	77728450	G	A	-1.0073	0.130089	0.181625	9.70E-15	245	0.301630771	129.0966655	104.9534751	91.24773043	cis
East Asian	UKBPPP	AAMDC	rs56771826	11	77981739	TA	T	-0.636692	0.114556	0.31194	2.73E-08	245	0.17401479	129.0966655	51.19412954	91.24773043	cis
East Asian	UKBPPP	AAMDC	rs56372481	11	77651031	C	A	-0.993895	0.130775	0.179728	2.96E-14	245	0.291262542	129.0966655	99.86321029	91.24773043	cis
East Asian	UKBPPP	AAMDC	rs563474012	11	77766154	GT	G	-1.00781	0.130116	0.181689	9.52E-15	245	0.302019056	129.0966655	105.1470406	91.24773043	cis
East Asian	UKBPPP	AAMDC	rs562543195	11	77737491	AAC	A	-1.00948	0.13021	0.181809	8.99E-15	245	0.303176482	129.0966655	105.7253141	91.24773043	cis
East Asian	UKBPPP	AAMDC	rs561829810	11	77917319	CT	C	-0.753894	0.115121	0.256238	5.80E-11	245	0.216634734	129.0966655	67.20012081	91.24773043	cis
East Asian	UKBPPP	AAMDC	rs56175172	11	77534683	G	A	-0.962609	0.133264	0.177679	5.07E-13	245	0.27077422	129.0966655	90.23012808	91.24773043	cis
East Asian	UKBPPP	AAMDC	rs56097222	11	77651136	A	G	-0.993895	0.130775	0.179728	2.96E-14	245	0.291262542	129.0966655	99.86321029	91.24773043	cis
East Asian	UKBPPP	AAMDC	rs55881536	11	77767734	T	C	-1.00733	0.130098	0.181665	9.72E-15	245	0.301700425	129.0966655	104.9881824	91.24773043	cis
East Asian	UKBPPP	AAMDC	rs557928483	11	77626868	AT	A	-0.960528	0.130748	0.178631	2.04E-13	245	0.270735491	129.0966655	90.21243114	91.24773043	cis
East Asian	UKBPPP	AAMDC	rs553785784	11	77692275	T	C	-1.00714	0.130076	0.181625	9.73E-15	245	0.301534957	129.0966655	104.9057432	91.24773043	cis
East Asian	UKBPPP	AAMDC	rs550635070	11	77728866	TAA	T	-1.01285	0.13068	0.181001	9.14E-15	245	0.304147749	129.0966655	106.2120627	91.24773043	cis
East Asian	UKBPPP	AAMDC	rs546450910	11	77692282	C	T	-1.00714	0.130076	0.181625	9.73E-15	245	0.301534957	129.0966655	104.9057432	91.24773043	cis
East Asian	UKBPPP	AAMDC	rs543160060	11	77877749	AT	A	-0.991193	0.131062	0.188539	3.95E-14	245	0.30061822	129.0966655	104.449715	91.24773043	cis
East Asian	UKBPPP	AAMDC	rs535878105	11	77779384	ATT	A	-1.00876	0.130249	0.181352	9.57E-15	245	0.302151849	129.0966655	105.2132892	91.24773043	cis
East Asian	UKBPPP	AAMDC	rs529966490	11	77876402	CT	C	-1.00205	0.130893	0.192181	1.93E-14	245	0.311769261	129.0966655	110.0792597	91.24773043	cis
East Asian	UKBPPP	AAMDC	rs529007138	11	77745509	ATT	A	-1.0113	0.130407	0.181472	8.84E-15	245	0.303831765	129.0966655	106.0535587	91.24773043	cis
East Asian	UKBPPP	AAMDC	rs527439620	11	77652694	CT	C	-0.938146	0.130613	0.186113	6.84E-13	245	0.266631637	129.0966655	88.34780872	91.24773043	cis
East Asian	UKBPPP	AAMDC	rs4945230	11	77989214	A	G	-0.709326	0.115085	0.25439	7.11E-10	245	0.190868172	129.0966655	57.32189001	91.24773043	cis
East Asian	UKBPPP	AAMDC	rs4945229	11	77989151	A	G	-0.708489	0.115015	0.254686	7.28E-10	245	0.190563873	129.0966655	57.20898736	91.24773043	cis
East Asian	UKBPPP	AAMDC	rs4945228	11	77988108	T	C	-0.543169	0.10862	0.374901	5.71E-07	245	0.138281904	129.0966655	38.99477425	91.24773043	cis
East Asian	UKBPPP	AAMDC	rs4945223	11	77881899	G	T	-1.01288	0.131225	0.188435	1.18E-14	245	0.313784053	129.0966655	111.1159326	91.24773043	cis
East Asian	UKBPPP	AAMDC	rs4945219	11	77812438	T	C	-1.00724	0.130095	0.181657	9.76E-15	245	0.301636181	129.0966655	104.9561705	91.24773043	cis
East Asian	UKBPPP	AAMDC	rs4945218	11	77812419	A	T	-1.00724	0.130095	0.181657	9.76E-15	245	0.301636181	129.0966655	104.9561705	91.24773043	cis
East Asian	UKBPPP	AAMDC	rs4945217	11	77812038	C	T	-1.00724	0.130095	0.181657	9.76E-15	245	0.301636181	129.0966655	104.9561705	91.24773043	cis
East Asian	UKBPPP	AAMDC	rs4945215	11	77791473	C	A	-1.00733	0.130098	0.181665	9.72E-15	245	0.301700425	129.0966655	104.9881824	91.24773043	cis
East Asian	UKBPPP	AAMDC	rs4945214	11	77791424	G	C	-0.994092	0.130089	0.17924	2.14E-14	245	0.29075974	129.0966655	99.62014382	91.24773043	cis
East Asian	UKBPPP	AAMDC	rs4945213	11	77791086	T	C	-1.00735	0.130086	0.181633	9.65E-15	245	0.301671055	129.0966655	104.973547	91.24773043	cis
East Asian	UKBPPP	AAMDC	rs4945212	11	77790937	G	A	-1.00729	0.130083	0.181641	9.68E-15	245	0.301645456	129.0966655	104.9607918	91.24773043	cis
East Asian	UKBPPP	AAMDC	rs4945211	11	77778805	A	C	-1.00747	0.130106	0.181649	9.68E-15	245	0.301763612	129.0966655	105.019674	91.24773043	cis
East Asian	UKBPPP	AAMDC	rs4945210	11	77778679	T	C	-1.00749	0.130094	0.181617	9.61E-15	245	0.30173423	129.0966655	105.0050296	91.24773043	cis
East Asian	UKBPPP	AAMDC	rs4945209	11	77752946	C	T	-1.00732	0.130091	0.181681	9.70E-15	245	0.301715107	129.0966655	104.9954992	91.24773043	cis
East Asian	UKBPPP	AAMDC	rs4945205	11	77733424	T	C	-1.0073	0.130089	0.181625	9.70E-15	245	0.301630771	129.0966655	104.9534751	91.24773043	cis
East Asian	UKBPPP	AAMDC	rs4945204	11	77732859	C	T	-1.0073	0.130089	0.181625	9.70E-15	245	0.301630771	129.0966655	104.9534751	91.24773043	cis
East Asian	UKBPPP	AAMDC	rs4945203	11	77698523	C	T	-1.00738	0.130096	0.181593	9.68E-15	245	0.301637327	129.0966655	104.9567412	91.24773043	cis
East Asian	UKBPPP	AAMDC	rs4945202	11	77698362	T	C	-1.0074	0.13015	0.181521	9.92E-15	245	0.30155623	129.0966655	104.9163398	91.24773043	cis
East Asian	UKBPPP	AAMDC	rs4945197	11	77667343	C	T	-1.00714	0.130072	0.181633	9.72E-15	245	0.301545291	129.0966655	104.9108906	91.24773043	cis
East Asian	UKBPPP	AAMDC	rs4945192	11	77639914	A	G	-0.969305	0.130263	0.181897	9.98E-14	245	0.279630425	129.0966655	94.32685073	91.24773043	cis
East Asian	UKBPPP	AAMDC	rs4945191	11	77633301	C	G	-0.957487	0.130152	0.18	1.89E-13	245	0.270633856	129.0966655	90.16599902	91.24773043	cis
East Asian	UKBPPP	AAMDC	rs4945190	11	77620643	C	A	-0.952973	0.130001	0.17956	2.29E-13	245	0.267576279	129.0966655	88.775164	91.24773043	cis
East Asian	UKBPPP	AAMDC	rs4945189	11	77620620	G	A	-0.952973	0.130001	0.17956	2.29E-13	245	0.267576279	129.0966655	88.775164	91.24773043	cis
East Asian	UKBPPP	AAMDC	rs4945187	11	77607721	G	C	-0.953035	0.129978	0.179568	2.26E-13	245	0.267620411	129.0966655	88.79515593	91.24773043	cis
East Asian	UKBPPP	AAMDC	rs4945186	11	77607234	A	C	-0.952981	0.129969	0.179576	2.26E-13	245	0.267599396	129.0966655	88.78563593	91.24773043	cis
East Asian	UKBPPP	AAMDC	rs4945185	11	77607097	A	G	-0.676302	0.115191	0.27671	4.33E-09	245	0.183083267	129.0966655	54.45993719	91.24773043	cis
East Asian	UKBPPP	AAMDC	rs4945183	11	77574366	T	G	-0.9531	0.129996	0.179552	2.27E-13	245	0.267638288	129.0966655	88.80325497	91.24773043	cis
East Asian	UKBPPP	AAMDC	rs4945182	11	77573841	A	G	-0.953039	0.129979	0.179584	2.26E-13	245	0.267641284	129.0966655	88.80461234	91.24773043	cis
East Asian	UKBPPP	AAMDC	rs4945178	11	77537866	C	T	-0.663993	0.113674	0.283721	5.18E-09	245	0.179196985	129.0966655	53.05154406	91.24773043	cis
East Asian	UKBPPP	AAMDC	rs4944178	11	77882175	T	C	-1.01279	0.131227	0.188499	1.18E-14	245	0.313810098	129.0966655	111.1293735	91.24773043	cis
East Asian	UKBPPP	AAMDC	rs4944176	11	77841941	C	T	-1.02331	0.130946	0.179976	5.51E-15	245	0.309090453	129.0966655	108.710294	91.24773043	cis
East Asian	UKBPPP	AAMDC	rs4944175	11	77790057	G	A	-1.00729	0.130083	0.181641	9.68E-15	245	0.301645456	129.0966655	104.9607918	91.24773043	cis
East Asian	UKBPPP	AAMDC	rs4944173	11	77620249	A	G	-0.952973	0.130001	0.17956	2.29E-13	245	0.267576279	129.0966655	88.775164	91.24773043	cis
East Asian	UKBPPP	AAMDC	rs4944171	11	77610267	C	T	-0.952979	0.12999	0.179568	2.28E-13	245	0.267588961	129.0966655	88.78090869	91.24773043	cis
East Asian	UKBPPP	AAMDC	rs4944170	11	77607161	T	A	-0.952981	0.129969	0.179576	2.26E-13	245	0.267599396	129.0966655	88.78563593	91.24773043	cis
East Asian	UKBPPP	AAMDC	rs4944169	11	77607033	A	T	-0.952981	0.129969	0.179576	2.26E-13	245	0.267599396	129.0966655	88.78563593	91.24773043	cis
East Asian	UKBPPP	AAMDC	rs4944164	11	77564804	A	G	-0.663352	0.113426	0.281633	4.97E-09	245	0.178052467	129.0966655	52.63930832	91.24773043	cis
East Asian	UKBPPP	AAMDC	rs4636694	11	77792752	A	C	-1.00798	0.130189	0.18164	9.75E-15	245	0.302057562	129.0966655	105.166248	91.24773043	cis
East Asian	UKBPPP	AAMDC	rs4606503	11	77584534	C	G	-0.952915	0.129974	0.179584	2.27E-13	245	0.267571642	129.0966655	88.77306352	91.24773043	cis
East Asian	UKBPPP	AAMDC	rs4578411	11	77768248	C	T	-1.0107	0.130325	0.181288	8.82E-15	245	0.303231798	129.0966655	105.7529988	91.24773043	cis
East Asian	UKBPPP	AAMDC	rs4553396	11	77570980	A	G	-0.9531	0.129996	0.179552	2.27E-13	245	0.267638288	129.0966655	88.80325497	91.24773043	cis
East Asian	UKBPPP	AAMDC	rs4531493	11	77719607	T	C	-1.00749	0.130085	0.181697	9.57E-15	245	0.301837631	129.0966655	105.0565709	91.24773043	cis
East Asian	UKBPPP	AAMDC	rs4491258	11	77858064	T	G	-1.0067	0.130093	0.181665	1.01E-14	245	0.301323166	129.0966655	104.8002823	91.24773043	cis
East Asian	UKBPPP	AAMDC	rs4486654	11	77589598	A	C	-0.952887	0.129953	0.1796	2.26E-13	245	0.267574538	129.0966655	88.77437501	91.24773043	cis
East Asian	UKBPPP	AAMDC	rs4469913	11	77806766	A	C	-1.00724	0.130095	0.181657	9.76E-15	245	0.301636181	129.0966655	104.9561705	91.24773043	cis
East Asian	UKBPPP	AAMDC	rs4448713	11	77870398	A	G	-1.00714	0.130072	0.181633	9.72E-15	245	0.301545291	129.0966655	104.9108906	91.24773043	cis
East Asian	UKBPPP	AAMDC	rs4399350	11	77572010	T	C	-0.9531	0.129996	0.179552	2.27E-13	245	0.267638288	129.0966655	88.80325497	91.24773043	cis
East Asian	UKBPPP	AAMDC	rs4366508	11	77563954	T	C	-0.659478	0.115049	0.27948	9.92E-09	245	0.175156958	129.0966655	51.60150323	91.24773043	cis
East Asian	UKBPPP	AAMDC	rs4301811	11	77589696	T	G	-0.95287	0.12995	0.179592	2.26E-13	245	0.267555681	129.0966655	88.7658336	91.24773043	cis
East Asian	UKBPPP	AAMDC	rs4269952	11	77768219	A	G	-1.01041	0.130301	0.181328	8.87E-15	245	0.303109868	129.0966655	105.6919801	91.24773043	cis
East Asian	UKBPPP	AAMDC	rs4245455	11	77892474	C	T	-0.947723	0.128217	0.198111	1.45E-13	245	0.285374841	129.0966655	97.03840618	91.24773043	cis
East Asian	UKBPPP	AAMDC	rs4245454	11	77892215	C	G	-0.94785	0.128224	0.198047	1.44E-13	245	0.285381889	129.0966655	97.04175995	91.24773043	cis
East Asian	UKBPPP	AAMDC	rs3949117	11	77730676	A	G	-1.0073	0.130089	0.181625	9.70E-15	245	0.301630771	129.0966655	104.9534751	91.24773043	cis
East Asian	UKBPPP	AAMDC	rs3886195	11	77856538	A	G	-1.00674	0.130099	0.181681	1.01E-14	245	0.301367761	129.0966655	104.8224827	91.24773043	cis
East Asian	UKBPPP	AAMDC	rs3819211	11	77746712	G	A	-1.00745	0.13016	0.181497	9.94E-15	245	0.301555132	129.0966655	104.915793	91.24773043	cis
East Asian	UKBPPP	AAMDC	rs3781617	11	77674923	T	C	-1.00873	0.130388	0.182593	1.02E-14	245	0.30374025	129.0966655	106.0076801	91.24773043	cis
East Asian	UKBPPP	AAMDC	rs3781616	11	77622280	C	A	-0.953026	0.13001	0.179552	2.29E-13	245	0.26759673	129.0966655	88.7844278	91.24773043	cis
East Asian	UKBPPP	AAMDC	rs3758664	11	77927135	G	A	-0.697056	0.110848	0.263265	3.21E-10	245	0.188481949	129.0966655	56.43881046	91.24773043	cis
East Asian	UKBPPP	AAMDC	rs3758663	11	77927510	A	G	-0.697204	0.11086	0.263249	3.19E-10	245	0.18855463	129.0966655	56.46563113	91.24773043	cis
East Asian	UKBPPP	AAMDC	rs3740681	11	77979380	C	T	-0.701452	0.114074	0.256175	7.79E-10	245	0.187513883	129.0966655	56.08203341	91.24773043	cis
East Asian	UKBPPP	AAMDC	rs368996763	11	77684988	GAAATAAAT	G	-1.07659	0.154482	0.14144	3.19E-12	245	0.281496875	129.0966655	95.20312176	91.24773043	cis
East Asian	UKBPPP	AAMDC	rs35774637	11	77808469	C	G	-1.00723	0.130095	0.181641	9.77E-15	245	0.301609522	129.0966655	104.9428881	91.24773043	cis
East Asian	UKBPPP	AAMDC	rs35711367	11	77825395	C	T	-0.861394	0.120996	0.245634	1.09E-12	245	0.274982	129.0966655	92.16409268	91.24773043	cis
East Asian	UKBPPP	AAMDC	rs35609631	11	77761504	CT	C	-0.99103	0.129592	0.183673	2.05E-14	245	0.294518839	129.0966655	101.4457673	91.24773043	cis
East Asian	UKBPPP	AAMDC	rs35546645	11	77754949	A	C	-1.00903	0.130158	0.181857	9.02E-15	245	0.302968443	129.0966655	105.6212316	91.24773043	cis
East Asian	UKBPPP	AAMDC	rs34515223	11	77739403	TA	T	-1.00915	0.13017	0.182161	9.01E-15	245	0.303434294	129.0966655	105.8543837	91.24773043	cis
East Asian	UKBPPP	AAMDC	rs34446294	11	77687523	C	T	-1.00719	0.130082	0.181625	9.73E-15	245	0.301564897	129.0966655	104.9206572	91.24773043	cis
East Asian	UKBPPP	AAMDC	rs28930682	11	77667460	G	A	-1.00714	0.130072	0.181633	9.72E-15	245	0.301545291	129.0966655	104.9108906	91.24773043	cis
East Asian	UKBPPP	AAMDC	rs28730304	11	77596617	A	G	-0.958824	0.130706	0.178327	2.21E-13	245	0.269416325	129.0966655	89.61077181	91.24773043	cis
East Asian	UKBPPP	AAMDC	rs28610388	11	77814608	G	A	-1.00724	0.130095	0.181657	9.76E-15	245	0.301636181	129.0966655	104.9561705	91.24773043	cis
East Asian	UKBPPP	AAMDC	rs28451110	11	77558003	C	T	-0.663352	0.113426	0.281633	4.97E-09	245	0.178052467	129.0966655	52.63930832	91.24773043	cis
East Asian	UKBPPP	AAMDC	rs28421376	11	77596615	T	C	-0.958653	0.130699	0.178327	2.22E-13	245	0.269320236	129.0966655	89.56703153	91.24773043	cis
East Asian	UKBPPP	AAMDC	rs2508184	11	77850987	A	G	-0.859564	0.121021	0.245978	1.22E-12	245	0.274073292	129.0966655	91.74453709	91.24773043	cis
East Asian	UKBPPP	AAMDC	rs2298820	11	77662369	G	T	-1.00713	0.130083	0.181633	9.77E-15	245	0.301539302	129.0966655	104.9079078	91.24773043	cis
East Asian	UKBPPP	AAMDC	rs2276416	11	77590644	T	C	-0.95287	0.12995	0.179592	2.26E-13	245	0.267555681	129.0966655	88.7658336	91.24773043	cis
East Asian	UKBPPP	AAMDC	rs2276415	11	77590296	A	G	-0.95287	0.12995	0.179592	2.26E-13	245	0.267555681	129.0966655	88.7658336	91.24773043	cis
East Asian	UKBPPP	AAMDC	rs2187547	11	77571036	A	G	-0.9531	0.129996	0.179552	2.27E-13	245	0.267638288	129.0966655	88.80325497	91.24773043	cis
East Asian	UKBPPP	AAMDC	rs2186573	11	77694769	C	A	-1.00719	0.130082	0.181625	9.73E-15	245	0.301564897	129.0966655	104.9206572	91.24773043	cis
East Asian	UKBPPP	AAMDC	rs2186564	11	77872220	A	G	-1.00714	0.130072	0.181633	9.72E-15	245	0.301545291	129.0966655	104.9108906	91.24773043	cis
East Asian	UKBPPP	AAMDC	rs2156842	11	77571465	G	A	-0.9531	0.129996	0.179552	2.27E-13	245	0.267638288	129.0966655	88.80325497	91.24773043	cis
East Asian	UKBPPP	AAMDC	rs2154988	11	77730546	T	C	-1.0073	0.130089	0.181625	9.70E-15	245	0.301630771	129.0966655	104.9534751	91.24773043	cis
East Asian	UKBPPP	AAMDC	rs2154973	11	77777763	T	C	-1.00748	0.130109	0.181641	9.69E-15	245	0.301759263	129.0966655	105.017506	91.24773043	cis
East Asian	UKBPPP	AAMDC	rs2051484	11	77884034	T	C	-1.00536	0.132885	0.185146	3.86E-14	245	0.304977174	129.0966655	106.6288047	91.24773043	cis
East Asian	UKBPPP	AAMDC	rs2032415	11	77870370	A	T	-1.00714	0.130072	0.181633	9.72E-15	245	0.301545291	129.0966655	104.9108906	91.24773043	cis
East Asian	UKBPPP	AAMDC	rs202230322	11	77734301	C	CT	-0.933616	0.126221	0.197007	1.40E-13	245	0.275778233	129.0966655	92.53258277	91.24773043	cis
East Asian	UKBPPP	AAMDC	rs202057889	11	77827903	A	G	-1.0073	0.130084	0.181657	9.67E-15	245	0.301672118	129.0966655	104.974077	91.24773043	cis
East Asian	UKBPPP	AAMDC	rs2016147	11	77994490	A	C	-0.624426	0.126014	0.235422	7.23E-07	245	0.140365635	129.0966655	39.67832213	91.24773043	cis
East Asian	UKBPPP	AAMDC	rs200571989	11	77738314	AG	A	-1.03869	0.133288	0.177182	6.55E-15	245	0.314575778	129.0966655	111.5249677	91.24773043	cis
East Asian	UKBPPP	AAMDC	rs200321410	11	77826361	CA	C	-1.0137	0.132174	0.185633	1.73E-14	245	0.310687828	129.0966655	109.5253286	91.24773043	cis
East Asian	UKBPPP	AAMDC	rs200067240	11	77690173	C	A	-1.01184	0.130668	0.18096	9.66E-15	245	0.303487902	129.0966655	105.8812336	91.24773043	cis
East Asian	UKBPPP	AAMDC	rs1986474	11	77755289	A	G	-1.00717	0.130084	0.181617	9.75E-15	245	0.301542586	129.0966655	104.9095434	91.24773043	cis
East Asian	UKBPPP	AAMDC	rs1986277	11	77571162	C	T	-0.9531	0.129996	0.179552	2.27E-13	245	0.267638288	129.0966655	88.80325497	91.24773043	cis
East Asian	UKBPPP	AAMDC	rs1968666	11	77949117	G	A	-0.69024	0.112936	0.260664	9.85E-10	245	0.183634024	129.0966655	54.66061692	91.24773043	cis
East Asian	UKBPPP	AAMDC	rs1945751	11	77578633	A	G	-0.953054	0.130036	0.179408	2.32E-13	245	0.267444762	129.0966655	88.71559945	91.24773043	cis
East Asian	UKBPPP	AAMDC	rs1945747	11	77566342	T	A	-0.663352	0.113426	0.281633	4.97E-09	245	0.178052467	129.0966655	52.63930832	91.24773043	cis
East Asian	UKBPPP	AAMDC	rs1893901	11	77766783	C	T	-1.00109	0.130528	0.185826	1.73E-14	245	0.3032494	129.0966655	105.7618094	91.24773043	cis
East Asian	UKBPPP	AAMDC	rs1892869	11	77764461	T	C	-1.00764	0.130182	0.181545	9.92E-15	245	0.301730973	129.0966655	105.0034062	91.24773043	cis
East Asian	UKBPPP	AAMDC	rs180897651	11	77646804	C	A	-1.1705	0.184115	0.108891	2.05E-10	245	0.265886109	129.0966655	88.01130878	91.24773043	cis
East Asian	UKBPPP	AAMDC	rs1783547	11	77855311	T	A	-0.859467	0.121011	0.245954	1.23E-12	245	0.273993423	129.0966655	91.70771176	91.24773043	cis
East Asian	UKBPPP	AAMDC	rs1783545	11	77827912	G	A	-0.85663	0.120957	0.246242	1.42E-12	245	0.272402206	129.0966655	90.97572374	91.24773043	cis
East Asian	UKBPPP	AAMDC	rs17135969	11	77915917	T	A	-0.692966	0.112058	0.268732	6.25E-10	245	0.188733852	129.0966655	56.531788	91.24773043	cis
East Asian	UKBPPP	AAMDC	rs17135905	11	77834824	C	A	-1.00794	0.13034	0.182481	1.05E-14	245	0.303120189	129.0966655	105.6971445	91.24773043	cis
East Asian	UKBPPP	AAMDC	rs17135811	11	77686014	G	A	-1.00727	0.130082	0.181641	9.69E-15	245	0.301633478	129.0966655	104.9548236	91.24773043	cis
East Asian	UKBPPP	AAMDC	rs17135809	11	77684652	A	G	-1.00715	0.130076	0.181625	9.73E-15	245	0.301540945	129.0966655	104.9087258	91.24773043	cis
East Asian	UKBPPP	AAMDC	rs17135807	11	77684207	A	T	-1.01028	0.13082	0.179424	1.14E-14	245	0.300547315	129.0966655	104.4144929	91.24773043	cis
East Asian	UKBPPP	AAMDC	rs17135800	11	77680639	A	C	-1.00836	0.130303	0.18116	1.01E-14	245	0.301663369	129.0966655	104.969717	91.24773043	cis
East Asian	UKBPPP	AAMDC	rs1544274	11	77691374	C	T	-1.00717	0.130089	0.181601	9.78E-15	245	0.301521916	129.0966655	104.8992476	91.24773043	cis
East Asian	UKBPPP	AAMDC	rs1544273	11	77691644	A	T	-1.00719	0.130082	0.181625	9.73E-15	245	0.301564897	129.0966655	104.9206572	91.24773043	cis
East Asian	UKBPPP	AAMDC	rs1544272	11	77691689	A	C	-1.00719	0.130082	0.181625	9.73E-15	245	0.301564897	129.0966655	104.9206572	91.24773043	cis
East Asian	UKBPPP	AAMDC	rs1540179	11	77623894	A	G	-0.953026	0.13001	0.179552	2.29E-13	245	0.26759673	129.0966655	88.7844278	91.24773043	cis
East Asian	UKBPPP	AAMDC	rs150339585	11	77658006	C	T	-1.00646	0.130276	0.181321	1.11E-14	245	0.300735565	129.0966655	104.5080208	91.24773043	cis
East Asian	UKBPPP	AAMDC	rs149093520	11	77733434	TTC	T	-1.00936	0.130232	0.181497	9.15E-15	245	0.302699638	129.0966655	105.4868407	91.24773043	cis
East Asian	UKBPPP	AAMDC	rs148549048	11	77858403	CGGCTCGAATGCT	C	-0.922523	0.139367	0.172948	3.61E-11	245	0.243462883	129.0966655	78.20036768	91.24773043	cis
East Asian	UKBPPP	AAMDC	rs148104352	11	77734236	ATTCT	A	-1.01855	0.130814	0.17888	6.90E-15	245	0.304763616	129.0966655	106.5214085	91.24773043	cis
East Asian	UKBPPP	AAMDC	rs144920536	11	77895123	CT	C	-0.931308	0.129465	0.196943	6.31E-13	245	0.274349128	129.0966655	91.87178113	91.24773043	cis
East Asian	UKBPPP	AAMDC	rs144345962	11	77715230	CA	C	-0.942424	0.12811	0.208427	1.89E-13	245	0.293067474	129.0966655	100.7386043	91.24773043	cis
East Asian	UKBPPP	AAMDC	rs143581164	11	77887534	C	G	-0.809662	0.120189	0.263961	1.62E-11	245	0.25472883	129.0966655	83.05581678	91.24773043	cis
East Asian	UKBPPP	AAMDC	rs138904437	11	77838829	A	G	-1.02473	0.207042	0.0805437	7.45E-07	245	0.155529067	129.0966655	44.75413158	91.24773043	cis
East Asian	UKBPPP	AAMDC	rs137940385	11	77653526	A	T	-0.994358	0.130799	0.179832	2.91E-14	245	0.291665684	129.0966655	100.0583476	91.24773043	cis
East Asian	UKBPPP	AAMDC	rs12806790	11	77692656	G	C	-1.00719	0.130082	0.181625	9.73E-15	245	0.301564897	129.0966655	104.9206572	91.24773043	cis
East Asian	UKBPPP	AAMDC	rs12577951	11	77965081	C	A	-0.695852	0.113491	0.257159	8.71E-10	245	0.184995579	129.0966655	55.15789179	91.24773043	cis
East Asian	UKBPPP	AAMDC	rs12577552	11	77594910	A	G	-0.95287	0.12995	0.179592	2.26E-13	245	0.267555681	129.0966655	88.7658336	91.24773043	cis
East Asian	UKBPPP	AAMDC	rs12577362	11	77577990	A	G	-0.953044	0.129986	0.17956	2.27E-13	245	0.267616152	129.0966655	88.79322645	91.24773043	cis
East Asian	UKBPPP	AAMDC	rs12575763	11	77581662	T	A	-0.953011	0.129975	0.179568	2.26E-13	245	0.267606932	129.0966655	88.78904972	91.24773043	cis
East Asian	UKBPPP	AAMDC	rs12575337	11	77950805	C	T	-0.691508	0.113048	0.260512	9.54E-10	245	0.184239725	129.0966655	54.88162958	91.24773043	cis
East Asian	UKBPPP	AAMDC	rs12575305	11	77578045	T	C	-0.953271	0.130034	0.179616	2.29E-13	245	0.267808872	129.0966655	88.8805579	91.24773043	cis
East Asian	UKBPPP	AAMDC	rs12575197	11	77954682	T	C	-0.689287	0.1129	0.258111	1.03E-09	245	0.181959869	129.0966655	54.05144149	91.24773043	cis
East Asian	UKBPPP	AAMDC	rs12575150	11	77668543	G	T	-1.00723	0.13014	0.181465	9.98E-15	245	0.301382082	129.0966655	104.8296127	91.24773043	cis
East Asian	UKBPPP	AAMDC	rs12575014	11	77723080	T	C	-1.00749	0.130085	0.181697	9.57E-15	245	0.301837631	129.0966655	105.0565709	91.24773043	cis
East Asian	UKBPPP	AAMDC	rs12574999	11	77642962	C	T	-0.970488	0.130127	0.182505	8.78E-14	245	0.28104134	129.0966655	94.98883508	91.24773043	cis
East Asian	UKBPPP	AAMDC	rs12574660	11	77581605	T	C	-0.953011	0.129975	0.179568	2.26E-13	245	0.267606932	129.0966655	88.78904972	91.24773043	cis
East Asian	UKBPPP	AAMDC	rs12574507	11	77864595	A	G	-1.0067	0.130093	0.181665	1.01E-14	245	0.301323166	129.0966655	104.8002823	91.24773043	cis
East Asian	UKBPPP	AAMDC	rs12421699	11	77687631	C	T	-1.00642	0.130198	0.182033	1.08E-14	245	0.301629922	129.0966655	104.9530521	91.24773043	cis
East Asian	UKBPPP	AAMDC	rs12421695	11	77579394	A	G	-0.953064	0.130046	0.1794	2.32E-13	245	0.267441055	129.0966655	88.71392121	91.24773043	cis
East Asian	UKBPPP	AAMDC	rs12421391	11	77762164	C	T	-1.00732	0.130091	0.181681	9.70E-15	245	0.301715107	129.0966655	104.9954992	91.24773043	cis
East Asian	UKBPPP	AAMDC	rs12420528	11	77961819	G	A	-0.693964	0.113317	0.257455	9.12E-10	245	0.184131456	129.0966655	54.84209947	91.24773043	cis
East Asian	UKBPPP	AAMDC	rs12420401	11	77760856	G	A	-1.00732	0.130091	0.181681	9.70E-15	245	0.301715107	129.0966655	104.9954992	91.24773043	cis
East Asian	UKBPPP	AAMDC	rs12420290	11	77855008	G	A	-1.00684	0.130105	0.181681	1.00E-14	245	0.301427634	129.0966655	104.8522938	91.24773043	cis
East Asian	UKBPPP	AAMDC	rs12420092	11	77798371	T	C	-1.00724	0.130091	0.181665	9.75E-15	245	0.301646516	129.0966655	104.9613199	91.24773043	cis
East Asian	UKBPPP	AAMDC	rs12420021	11	77587361	G	C	-0.952903	0.129961	0.179584	2.26E-13	245	0.267564903	129.0966655	88.77001094	91.24773043	cis
East Asian	UKBPPP	AAMDC	rs12419883	11	77988046	A	C	-0.707775	0.114884	0.254702	7.24E-10	245	0.190187839	129.0966655	57.06958609	91.24773043	cis
East Asian	UKBPPP	AAMDC	rs12419685	11	77762338	T	C	-1.00717	0.130084	0.181617	9.75E-15	245	0.301542586	129.0966655	104.9095434	91.24773043	cis
East Asian	UKBPPP	AAMDC	rs12419186	11	77581812	G	A	-0.953011	0.129975	0.179568	2.26E-13	245	0.267606932	129.0966655	88.78904972	91.24773043	cis
East Asian	UKBPPP	AAMDC	rs12418931	11	77649923	A	C	-0.850238	0.122064	0.246506	3.27E-12	245	0.268545767	129.0966655	89.21490696	91.24773043	cis
East Asian	UKBPPP	AAMDC	rs12418844	11	77720822	C	T	-1.00749	0.130085	0.181697	9.57E-15	245	0.301837631	129.0966655	105.0565709	91.24773043	cis
East Asian	UKBPPP	AAMDC	rs12418734	11	77669448	C	T	-1.00723	0.13014	0.181465	9.98E-15	245	0.301382082	129.0966655	104.8296127	91.24773043	cis
East Asian	UKBPPP	AAMDC	rs12418559	11	77714943	C	A	-0.982333	0.12818	0.194302	1.81E-14	245	0.302132205	129.0966655	105.2034873	91.24773043	cis
East Asian	UKBPPP	AAMDC	rs12418551	11	77854831	T	C	-1.00674	0.130099	0.181681	1.01E-14	245	0.301367761	129.0966655	104.8224827	91.24773043	cis
East Asian	UKBPPP	AAMDC	rs12418476	11	77809165	C	T	-1.00724	0.130095	0.181657	9.76E-15	245	0.301636181	129.0966655	104.9561705	91.24773043	cis
East Asian	UKBPPP	AAMDC	rs12418261	11	77565417	A	G	-0.953132	0.130007	0.179544	2.28E-13	245	0.267646944	129.0966655	88.80717681	91.24773043	cis
East Asian	UKBPPP	AAMDC	rs12418152	11	77793663	T	C	-0.992418	0.129905	0.179432	2.18E-14	245	0.290023865	129.0966655	99.26502548	91.24773043	cis
East Asian	UKBPPP	AAMDC	rs12417823	11	77792914	G	C	-1.00724	0.130091	0.181665	9.75E-15	245	0.301646516	129.0966655	104.9613199	91.24773043	cis
East Asian	UKBPPP	AAMDC	rs12417760	11	77840050	A	G	-1.00674	0.130096	0.181641	1.01E-14	245	0.301316138	129.0966655	104.7967834	91.24773043	cis
East Asian	UKBPPP	AAMDC	rs12417488	11	77807634	G	A	-1.00724	0.130095	0.181657	9.76E-15	245	0.301636181	129.0966655	104.9561705	91.24773043	cis
East Asian	UKBPPP	AAMDC	rs12417232	11	77828039	A	G	-1.00737	0.130115	0.181513	9.77E-15	245	0.301527928	129.0966655	104.902242	91.24773043	cis
East Asian	UKBPPP	AAMDC	rs12417215	11	77587247	C	G	-0.952903	0.129961	0.179584	2.26E-13	245	0.267564903	129.0966655	88.77001094	91.24773043	cis
East Asian	UKBPPP	AAMDC	rs12366072	11	77634026	G	A	-0.625513	0.114679	0.286178	4.91E-08	245	0.159855966	129.0966655	46.23611918	91.24773043	cis
East Asian	UKBPPP	AAMDC	rs12294668	11	77743031	T	C	-0.866597	0.120765	0.244914	7.18E-13	245	0.277762996	129.0966655	93.45465215	91.24773043	cis
East Asian	UKBPPP	AAMDC	rs12290511	11	77555618	G	T	-0.662852	0.11355	0.282193	5.30E-09	245	0.177998795	129.0966655	52.62000477	91.24773043	cis
East Asian	UKBPPP	AAMDC	rs11828664	11	77796152	A	G	-1.00777	0.130115	0.181625	9.54E-15	245	0.301912315	129.0966655	105.0938073	91.24773043	cis
East Asian	UKBPPP	AAMDC	rs11827357	11	77711590	T	C	-1.00765	0.130092	0.18168	9.51E-15	245	0.301911531	129.0966655	105.0934164	91.24773043	cis
East Asian	UKBPPP	AAMDC	rs11825573	11	77784850	G	A	-1.00733	0.130098	0.181665	9.72E-15	245	0.301700425	129.0966655	104.9881824	91.24773043	cis
East Asian	UKBPPP	AAMDC	rs11824150	11	77796165	T	C	-1.00724	0.130091	0.181665	9.75E-15	245	0.301646516	129.0966655	104.9613199	91.24773043	cis
East Asian	UKBPPP	AAMDC	rs11823751	11	77785791	T	C	-1.00724	0.130087	0.181673	9.72E-15	245	0.301656851	129.0966655	104.9664693	91.24773043	cis
East Asian	UKBPPP	AAMDC	rs11822592	11	77614177	G	A	-0.953015	0.130062	0.1794	2.35E-13	245	0.267413556	129.0966655	88.70146959	91.24773043	cis
East Asian	UKBPPP	AAMDC	rs117980989	11	77923491	A	T	-0.703693	0.111346	0.262473	2.62E-10	245	0.19171629	129.0966655	57.63701278	91.24773043	cis
East Asian	UKBPPP	AAMDC	rs116764878	11	77893450	G	A	-0.946884	0.128196	0.198367	1.51E-13	245	0.285146841	129.0966655	96.92995185	91.24773043	cis
East Asian	UKBPPP	AAMDC	rs113890529	11	77991632	C	G	-0.708962	0.115203	0.25451	7.55E-10	245	0.19073157	129.0966655	57.27119693	91.24773043	cis
East Asian	UKBPPP	AAMDC	rs113853065	11	77870598	G	A	-1.00714	0.130072	0.181633	9.72E-15	245	0.301545291	129.0966655	104.9108906	91.24773043	cis
East Asian	UKBPPP	AAMDC	rs113740785	11	77814692	A	G	-1.00724	0.130083	0.181609	9.71E-15	245	0.301574166	129.0966655	104.9252747	91.24773043	cis
East Asian	UKBPPP	AAMDC	rs113671826	11	77889315	G	A	-0.94929	0.128244	0.197431	1.34E-13	245	0.285578517	129.0966655	97.13534822	91.24773043	cis
East Asian	UKBPPP	AAMDC	rs113533187	11	77896435	C	G	-0.811678	0.119339	0.269003	1.04E-11	245	0.259101701	129.0966655	84.98023722	91.24773043	cis
East Asian	UKBPPP	AAMDC	rs113525529	11	77774773	CT	C	-0.995074	0.132294	0.182777	5.41E-14	245	0.295803208	129.0966655	102.0739944	91.24773043	cis
East Asian	UKBPPP	AAMDC	rs113465386	11	77742322	T	C	-1.00727	0.130077	0.181657	9.66E-15	245	0.30165415	129.0966655	104.9651234	91.24773043	cis
East Asian	UKBPPP	AAMDC	rs113456398	11	77653277	AAGG	A	-0.992383	0.130738	0.180888	3.18E-14	245	0.291837888	129.0966655	100.141769	91.24773043	cis
East Asian	UKBPPP	AAMDC	rs113442914	11	77796374	T	G	-1.00769	0.1301	0.181545	9.52E-15	245	0.301760918	129.0966655	105.0183309	91.24773043	cis
East Asian	UKBPPP	AAMDC	rs113377845	11	77587841	G	A	-0.95287	0.12995	0.179592	2.26E-13	245	0.267555681	129.0966655	88.7658336	91.24773043	cis
East Asian	UKBPPP	AAMDC	rs113217620	11	77803388	G	T	-1.00724	0.130083	0.181609	9.71E-15	245	0.301574166	129.0966655	104.9252747	91.24773043	cis
East Asian	UKBPPP	AAMDC	rs113158303	11	77639714	T	C	-0.969209	0.130267	0.181865	1.01E-13	245	0.279536789	129.0966655	94.28300924	91.24773043	cis
East Asian	UKBPPP	AAMDC	rs113123062	11	77570429	C	T	-0.953056	0.129999	0.17956	2.28E-13	245	0.267622891	129.0966655	88.79627959	91.24773043	cis
East Asian	UKBPPP	AAMDC	rs113121343	11	77547300	TCCTTC	T	-0.959529	0.130899	0.179639	2.30E-13	245	0.271363755	129.0966655	90.49974243	91.24773043	cis
East Asian	UKBPPP	AAMDC	rs113010922	11	77781104	CT	C	-1.02802	0.13119	0.185481	4.65E-15	245	0.319325625	129.0966655	113.9988956	91.24773043	cis
East Asian	UKBPPP	AAMDC	rs112873821	11	77814264	A	G	-1.00724	0.130095	0.181657	9.76E-15	245	0.301636181	129.0966655	104.9561705	91.24773043	cis
East Asian	UKBPPP	AAMDC	rs112873509	11	77924138	C	T	-0.697249	0.110853	0.263257	3.18E-10	245	0.188582653	129.0966655	56.47597373	91.24773043	cis
East Asian	UKBPPP	AAMDC	rs112859661	11	77573946	G	C	-0.9531	0.129996	0.179552	2.27E-13	245	0.267638288	129.0966655	88.80325497	91.24773043	cis
East Asian	UKBPPP	AAMDC	rs112830393	11	77759541	T	A	-1.00726	0.130082	0.181649	9.69E-15	245	0.301637825	129.0966655	104.9569893	91.24773043	cis
East Asian	UKBPPP	AAMDC	rs112818694	11	77570591	T	A	-0.96106	0.132096	0.172501	3.45E-13	245	0.263687835	129.0966655	87.02306836	91.24773043	cis
East Asian	UKBPPP	AAMDC	rs112706914	11	77899174	C	G	-0.938433	0.127863	0.200448	2.15E-13	245	0.282283166	129.0966655	95.57363863	91.24773043	cis
East Asian	UKBPPP	AAMDC	rs1124590	11	77992937	A	C	-0.70823	0.11508	0.255102	7.54E-10	245	0.190629147	129.0966655	57.23319872	91.24773043	cis
East Asian	UKBPPP	AAMDC	rs1124589	11	77992644	C	G	-0.546679	0.109931	0.375566	6.59E-07	245	0.14017404	129.0966655	39.61533284	91.24773043	cis
East Asian	UKBPPP	AAMDC	rs112442839	11	77797167	T	C	-1.00724	0.130083	0.181609	9.71E-15	245	0.301574166	129.0966655	104.9252747	91.24773043	cis
East Asian	UKBPPP	AAMDC	rs112392589	11	77814358	G	C	-1.00739	0.130095	0.181585	9.67E-15	245	0.301632975	129.0966655	104.954573	91.24773043	cis
East Asian	UKBPPP	AAMDC	rs11237279	11	77744538	G	A	-0.866491	0.12078	0.244922	7.28E-13	245	0.277701178	129.0966655	93.42585672	91.24773043	cis
East Asian	UKBPPP	AAMDC	rs11237274	11	77722899	G	C	-1.00749	0.130085	0.181697	9.57E-15	245	0.301837631	129.0966655	105.0565709	91.24773043	cis
East Asian	UKBPPP	AAMDC	rs11237271	11	77688429	C	T	-1.00719	0.130082	0.181625	9.73E-15	245	0.301564897	129.0966655	104.9206572	91.24773043	cis
East Asian	UKBPPP	AAMDC	rs11237264	11	77670706	C	T	-0.864202	0.121392	0.249243	1.09E-12	245	0.279500694	129.0966655	94.26611232	91.24773043	cis
East Asian	UKBPPP	AAMDC	rs11237234	11	77598197	T	G	-0.95287	0.12995	0.179592	2.26E-13	245	0.267555681	129.0966655	88.7658336	91.24773043	cis
East Asian	UKBPPP	AAMDC	rs112127688	11	77739913	TA	T	-1.00937	0.130204	0.181801	9.03E-15	245	0.30310004	129.0966655	105.6870625	91.24773043	cis
East Asian	UKBPPP	AAMDC	rs112041985	11	77738157	TAGTTAAAA	T	-1.02395	0.130978	0.180504	5.38E-15	245	0.310185266	129.0966655	109.2684977	91.24773043	cis
East Asian	UKBPPP	AAMDC	rs112037193	11	77601997	TTCTA	T	-0.953248	0.129987	0.179584	2.24E-13	245	0.267758683	129.0966655	88.85781024	91.24773043	cis
East Asian	UKBPPP	AAMDC	rs111960885	11	77990629	T	C	-0.708728	0.115101	0.254606	7.39E-10	245	0.190653027	129.0966655	57.24205686	91.24773043	cis
East Asian	UKBPPP	AAMDC	rs111889388	11	77587770	T	C	-0.952887	0.129964	0.179576	2.27E-13	245	0.267546608	129.0966655	88.76172399	91.24773043	cis
East Asian	UKBPPP	AAMDC	rs111749568	11	77959421	A	T	-0.69247	0.113188	0.257663	9.48E-10	245	0.183436218	129.0966655	54.58851107	91.24773043	cis
East Asian	UKBPPP	AAMDC	rs111692767	11	77811931	T	G	-1.00724	0.130095	0.181657	9.76E-15	245	0.301636181	129.0966655	104.9561705	91.24773043	cis
East Asian	UKBPPP	AAMDC	rs111378364	11	77896391	G	C	-0.811684	0.119341	0.269011	1.04E-11	245	0.259110401	129.0966655	84.98408882	91.24773043	cis
East Asian	UKBPPP	AAMDC	rs10899414	11	77888870	A	G	-0.807577	0.120085	0.26441	1.76E-11	245	0.253694804	129.0966655	82.60405738	91.24773043	cis
East Asian	UKBPPP	AAMDC	rs10899401	11	77720289	A	G	-0.866832	0.12077	0.245402	7.10E-13	245	0.278287445	129.0966655	93.69914489	91.24773043	cis
East Asian	UKBPPP	AAMDC	rs10899397	11	77649980	C	A	-0.850596	0.122068	0.246538	3.21E-12	245	0.268795436	129.0966655	89.32834144	91.24773043	cis
East Asian	UKBPPP	AAMDC	rs10899396	11	77649706	T	G	-0.835839	0.122299	0.244449	8.24E-12	245	0.258063931	129.0966655	84.52148072	91.24773043	cis
East Asian	UKBPPP	AAMDC	rs108843	11	77886440	T	C	-0.822566	0.120238	0.262993	7.86E-12	245	0.262293366	129.0966655	86.39923377	91.24773043	cis
East Asian	UKBPPP	AAMDC	rs10793257	11	77598488	C	T	-0.663352	0.113426	0.281633	4.97E-09	245	0.178052467	129.0966655	52.63930832	91.24773043	cis
East Asian	UKBPPP	AAMDC	rs10676933	11	77737492	ACAAC	A	-1.11876	0.146106	0.145986	1.90E-14	245	0.312090145	129.0966655	110.2439583	91.24773043	cis
East Asian	UKBPPP	AAMDC	rs10466710	11	77639292	G	A	-0.679271	0.115948	0.277095	4.67E-09	245	0.184852812	129.0966655	55.1056716	91.24773043	cis
East Asian	UKBPPP	AAMDC	rs12419054	11	95983560	T	C	-0.626531	0.13249	0.242913	2.26E-06	245	0.14438154	8.392524474	41.00509274	25.96557742	trans
East Asian	UKBPPP	AAMDC	rs1445649	2	154826044	C	T	0.43165	0.093201	0.582505	3.63E-06	245	0.090624249	8.392524474	24.21627427	25.96557742	trans
East Asian	UKBPPP	AAMDC	rs748462117	2	154826761	C	CAT	-0.464218	0.104901	0.289507	9.63E-06	245	0.088652874	8.392524474	23.63824697	25.96557742	trans
East Asian	UKBPPP	AAMDC	rs2652460	2	154827826	G	A	0.432757	0.0932582	0.580984	3.48E-06	245	0.091182811	8.392524474	24.38050622	25.96557742	trans
East Asian	UKBPPP	AAMDC	rs2591140	2	154828566	A	G	0.42963	0.0933185	0.580184	4.15E-06	245	0.089917439	8.392524474	24.00874229	25.96557742	trans
East Asian	UKBPPP	AAMDC	rs2961975	2	154828602	C	T	-0.472239	0.100902	0.332653	2.87E-06	245	0.099014057	8.392524474	26.70454064	25.96557742	trans
East Asian	UKBPPP	AAMDC	rs2937610	2	154829771	T	A	-0.474195	0.105259	0.302617	6.64E-06	245	0.094909266	8.392524474	25.48136972	25.96557742	trans
East Asian	UKBPPP	AAMDC	rs2591173	2	154830564	A	C	0.444943	0.0940993	0.584105	2.26E-06	245	0.096186335	8.392524474	25.86072799	25.96557742	trans
East Asian	UKBPPP	AAMDC	2:155687287_GGCT_G	2	154830775	G	GGCT	-0.468622	0.105419	0.28637	8.78E-06	245	0.089758577	8.392524474	23.96214208	25.96557742	trans
East Asian	UKBPPP	AAMDC	rs2971896	2	154831513	G	T	-0.479287	0.100549	0.326739	1.87E-06	245	0.101066151	8.392524474	27.32022476	25.96557742	trans
East Asian	UKBPPP	AAMDC	rs2971897	2	154831885	T	C	-0.469907	0.105029	0.299544	7.68E-06	245	0.092660643	8.392524474	24.81600304	25.96557742	trans
East Asian	UKBPPP	AAMDC	rs2971898	2	154832064	G	A	-0.470712	0.105093	0.29992	7.50E-06	245	0.093045127	8.392524474	24.92953794	25.96557742	trans
East Asian	UKBPPP	AAMDC	rs1992703	2	154832403	C	T	-0.469705	0.10546	0.302913	8.43E-06	245	0.093171966	8.392524474	24.96701337	25.96557742	trans
East Asian	UKBPPP	AAMDC	rs1992704	2	154832541	A	G	-0.470271	0.105015	0.299448	7.53E-06	245	0.092787225	8.392524474	24.85337097	25.96557742	trans
East Asian	UKBPPP	AAMDC	rs5835550	2	154832688	TA	T	-0.472577	0.106116	0.289731	8.45E-06	245	0.091916395	8.392524474	24.59650618	25.96557742	trans
East Asian	UKBPPP	AAMDC	rs144469926	2	154832739	GAAGA	G	0.434258	0.0926179	0.589003	2.75E-06	245	0.091302319	8.392524474	24.41567099	25.96557742	trans
East Asian	UKBPPP	AAMDC	rs2971899	2	154833171	C	T	-0.479737	0.100355	0.328347	1.75E-06	245	0.101511311	8.392524474	27.45415597	25.96557742	trans
East Asian	UKBPPP	AAMDC	rs2971900	2	154833703	C	G	-0.479805	0.10034	0.328235	1.74E-06	245	0.101522381	8.392524474	27.45748822	25.96557742	trans
East Asian	UKBPPP	AAMDC	rs2961973	2	154833871	C	T	-0.47712	0.100488	0.329388	2.05E-06	245	0.100569047	8.392524474	27.17082198	25.96557742	trans
East Asian	UKBPPP	AAMDC	rs2961972	2	154834241	G	C	-0.474336	0.100512	0.325482	2.37E-06	245	0.098792207	8.392524474	26.63814781	25.96557742	trans
East Asian	UKBPPP	AAMDC	rs141708065	2	154834750	AAAAAT	A	-0.477257	0.10049	0.329284	2.04E-06	245	0.100610638	8.392524474	27.18331591	25.96557742	trans
East Asian	UKBPPP	AAMDC	rs80023713	2	154834870	TAAC	T	-0.478722	0.100706	0.328707	2.00E-06	245	0.10113881	8.392524474	27.34207584	25.96557742	trans
East Asian	UKBPPP	AAMDC	rs774854875	2	154834936	G	GAATT	-0.477396	0.100493	0.329316	2.03E-06	245	0.100674232	8.392524474	27.20242121	25.96557742	trans
East Asian	UKBPPP	AAMDC	rs75955284	2	154835339	TCTA	T	-0.472472	0.0997089	0.325226	2.15E-06	245	0.097977363	8.392524474	26.39456949	25.96557742	trans
East Asian	UKBPPP	AAMDC	rs2971902	2	154835866	T	G	-0.479587	0.0998892	0.325162	1.58E-06	245	0.10094019	8.392524474	27.28235184	25.96557742	trans
East Asian	UKBPPP	AAMDC	rs73009138	2	154835982	G	A	-0.479584	0.0998911	0.32517	1.58E-06	245	0.100940214	8.392524474	27.28235903	25.96557742	trans
East Asian	UKBPPP	AAMDC	rs2961971	2	154836083	A	G	-0.480496	0.0999358	0.325338	1.52E-06	245	0.101351596	8.392524474	27.40608858	25.96557742	trans
East Asian	UKBPPP	AAMDC	rs2921443	2	154836107	A	G	-0.479602	0.0998884	0.325154	1.58E-06	245	0.100945217	8.392524474	27.28386321	25.96557742	trans
East Asian	UKBPPP	AAMDC	rs2971903	2	154836462	G	A	-0.479616	0.0998877	0.325146	1.57E-06	245	0.100949823	8.392524474	27.28524803	25.96557742	trans
East Asian	UKBPPP	AAMDC	rs2961969	2	154836498	G	A	-0.479601	0.0998825	0.325122	1.57E-06	245	0.100939648	8.392524474	27.28218892	25.96557742	trans
East Asian	UKBPPP	AAMDC	rs2961968	2	154836624	C	T	-0.479601	0.0998825	0.325122	1.57E-06	245	0.100939648	8.392524474	27.28218892	25.96557742	trans
East Asian	UKBPPP	AAMDC	rs139448168	2	154837391	AATTG	A	-0.472365	0.0996883	0.325226	2.15E-06	245	0.09793299	8.392524474	26.38131801	25.96557742	trans
East Asian	UKBPPP	AAMDC	rs2971904	2	154838327	A	G	-0.481836	0.0999239	0.324746	1.42E-06	245	0.101821493	8.392524474	27.54755612	25.96557742	trans
East Asian	UKBPPP	AAMDC	rs2961967	2	154838870	G	T	-0.481823	0.0999339	0.324754	1.43E-06	245	0.101817301	8.392524474	27.54629333	25.96557742	trans
East Asian	UKBPPP	AAMDC	rs2961966	2	154838948	A	G	-0.481819	0.0999453	0.324714	1.43E-06	245	0.1018091	8.392524474	27.54382321	25.96557742	trans
East Asian	UKBPPP	AAMDC	rs2937611	2	154838994	T	C	-0.481809	0.100097	0.322673	1.48E-06	245	0.10147074	8.392524474	27.44194416	25.96557742	trans
East Asian	UKBPPP	AAMDC	rs4482433	2	154840008	T	G	-0.468645	0.100886	0.320448	3.40E-06	245	0.09565292	8.392524474	25.70214472	25.96557742	trans
East Asian	UKBPPP	AAMDC	rs200454591	2	154840725	GCT	G	-0.467109	0.100263	0.324194	3.18E-06	245	0.095607835	8.392524474	25.68874952	25.96557742	trans
East Asian	UKBPPP	AAMDC	rs149893661	2	154840840	C	T	-0.46871	0.100745	0.322521	3.28E-06	245	0.09600465	8.392524474	25.8066925	25.96557742	trans
East Asian	UKBPPP	AAMDC	rs115790765	2	154841137	G	A	-0.468321	0.100896	0.320464	3.46E-06	245	0.095523226	8.392524474	25.66361512	25.96557742	trans
East Asian	UKBPPP	AAMDC	2:155698200_AT_A	2	154841688	A	AT	-0.466408	0.100475	0.321929	3.45E-06	245	0.094972364	8.392524474	25.50008814	25.96557742	trans
East Asian	UKBPPP	AAMDC	rs77356952	2	154841690	C	T	-0.46687	0.100424	0.322193	3.34E-06	245	0.095201564	8.392524474	25.56810342	25.96557742	trans
East Asian	UKBPPP	AAMDC	rs2937612	2	154842205	A	C	-0.468187	0.100919	0.320416	3.50E-06	245	0.095461013	8.392524474	25.64513678	25.96557742	trans
East Asian	UKBPPP	AAMDC	rs2961978	2	154842299	A	G	-0.468187	0.100919	0.320416	3.50E-06	245	0.095461013	8.392524474	25.64513678	25.96557742	trans
East Asian	UKBPPP	AAMDC	rs2937613	2	154842478	T	C	-0.468197	0.100921	0.320424	3.50E-06	245	0.09546635	8.392524474	25.64672205	25.96557742	trans
East Asian	UKBPPP	AAMDC	rs2961979	2	154842764	T	C	-0.46807	0.100922	0.320416	3.52E-06	245	0.095413307	8.392524474	25.63096916	25.96557742	trans
East Asian	UKBPPP	AAMDC	rs2961980	2	154843124	A	C	-0.468056	0.100914	0.320456	3.52E-06	245	0.095413894	8.392524474	25.63114335	25.96557742	trans
East Asian	UKBPPP	AAMDC	rs2349439	2	154844239	T	A	-0.46786	0.100938	0.320424	3.57E-06	245	0.09532897	8.392524474	25.60592619	25.96557742	trans
East Asian	UKBPPP	AAMDC	rs2882165	2	154844586	G	T	-0.468053	0.100798	0.322513	3.43E-06	245	0.095734451	8.392524474	25.7263718	25.96557742	trans
East Asian	UKBPPP	AAMDC	rs2937599	2	154844600	T	C	-0.4677	0.100956	0.32052	3.61E-06	245	0.095278859	8.392524474	25.59104865	25.96557742	trans
East Asian	UKBPPP	AAMDC	rs34720142	2	154845971	GA	G	-0.44624	0.100326	0.354069	8.67E-06	245	0.091083775	8.392524474	24.35137224	25.96557742	trans
East Asian	UKBPPP	AAMDC	rs57500740	2	154846221	ATAAAT	A	-0.476487	0.100179	0.333941	1.97E-06	245	0.100998414	8.392524474	27.29985674	25.96557742	trans
East Asian	UKBPPP	AAMDC	rs2937600	2	154846256	G	A	-0.467137	0.100221	0.332269	3.15E-06	245	0.096829992	8.392524474	26.05233536	25.96557742	trans
East Asian	UKBPPP	AAMDC	rs1900132	2	154846556	G	A	-0.466903	0.100228	0.332261	3.19E-06	245	0.096731837	8.392524474	26.02309847	25.96557742	trans
East Asian	UKBPPP	AAMDC	2:155703290_CTAT_C	2	154846778	C	CTAT	-0.466786	0.100388	0.324394	3.32E-06	245	0.095506285	8.392524474	25.65858311	25.96557742	trans
East Asian	UKBPPP	AAMDC	rs41491245	2	154847046	T	C	-0.467208	0.100848	0.322465	3.61E-06	245	0.095381655	8.392524474	25.62157001	25.96557742	trans
East Asian	UKBPPP	AAMDC	rs2121082	2	154848719	A	G	-0.466078	0.100913	0.322441	3.86E-06	245	0.094917126	8.392524474	25.48370137	25.96557742	trans
East Asian	UKBPPP	AAMDC	rs10165150	2	154849368	A	G	-0.465337	0.100946	0.322433	4.03E-06	245	0.094614325	8.392524474	25.3939086	25.96557742	trans
East Asian	UKBPPP	AAMDC	rs2166330	2	154849510	C	G	-0.465204	0.10095	0.322409	4.06E-06	245	0.094556559	8.392524474	25.37678549	25.96557742	trans
East Asian	UKBPPP	AAMDC	rs2166329	2	154849933	C	G	-0.464532	0.100984	0.322385	4.22E-06	245	0.094279898	8.392524474	25.29480719	25.96557742	trans
East Asian	UKBPPP	AAMDC	rs62173762	2	154865058	A	T	-0.462002	0.101077	0.322321	4.86E-06	245	0.093246027	8.392524474	24.98890022	25.96557742	trans
East Asian	UKBPPP	AAMDC	rs16838342	2	154865360	T	A	-0.46164	0.101086	0.322409	4.95E-06	245	0.093113284	8.392524474	24.94967422	25.96557742	trans
East Asian	UKBPPP	AAMDC	rs13385477	2	154867859	T	C	-0.46167	0.101104	0.322337	4.96E-06	245	0.093114483	8.392524474	24.95002847	25.96557742	trans
East Asian	UKBPPP	AAMDC	rs11690720	2	154870939	C	G	-0.461157	0.101331	0.322905	5.34E-06	245	0.092993369	8.392524474	24.91424865	25.96557742	trans
East Asian	UKBPPP	AAMDC	rs2652428	2	154871700	C	A	0.428038	0.0945558	0.577783	5.99E-06	245	0.089391273	8.392524474	23.85445994	25.96557742	trans
East Asian	UKBPPP	AAMDC	rs2591127	2	154871725	G	A	0.428252	0.0945837	0.577535	5.96E-06	245	0.089494808	8.392524474	23.88480421	25.96557742	trans
East Asian	UKBPPP	AAMDC	rs2591126	2	154872114	A	T	0.416795	0.0943223	0.57379	9.92E-06	245	0.084967259	8.392524474	22.56426784	25.96557742	trans
East Asian	UKBPPP	AAMDC	rs140709608	2	154872132	TTTACACTGCCGG	T	0.430388	0.0954205	0.575654	6.47E-06	245	0.090496533	8.392524474	24.17875072	25.96557742	trans
East Asian	UKBPPP	AAMDC	rs2652429	2	154874190	A	T	0.429728	0.0946082	0.578415	5.57E-06	245	0.090062085	8.392524474	24.05118669	25.96557742	trans
East Asian	UKBPPP	AAMDC	rs6712285	2	154875198	A	G	-0.462573	0.101095	0.327763	4.75E-06	245	0.094291576	8.392524474	25.29826631	25.96557742	trans
East Asian	UKBPPP	AAMDC	rs10199000	2	154875280	T	G	-0.462526	0.101094	0.327771	4.76E-06	245	0.094273595	8.392524474	25.29293988	25.96557742	trans
East Asian	UKBPPP	AAMDC	rs2652430	2	154875444	G	A	0.46166	0.0954407	0.594622	1.32E-06	245	0.102748535	8.392524474	27.82708642	25.96557742	trans
East Asian	UKBPPP	AAMDC	rs4542802	2	154875537	T	G	-0.462597	0.101098	0.327747	4.75E-06	245	0.094299001	8.392524474	25.30046602	25.96557742	trans
East Asian	UKBPPP	AAMDC	rs2591178	2	154876766	G	A	0.425276	0.0949419	0.575558	7.49E-06	245	0.088364778	8.392524474	23.55398364	25.96557742	trans
East Asian	UKBPPP	AAMDC	rs2197489	2	154879569	C	T	-0.462027	0.101135	0.327755	4.91E-06	245	0.094067936	8.392524474	25.23203368	25.96557742	trans
East Asian	UKBPPP	AAMDC	rs13382436	2	154884914	A	G	-0.461526	0.101178	0.327747	5.08E-06	245	0.093862867	8.392524474	25.17132976	25.96557742	trans
East Asian	UKBPPP	AAMDC	rs2652434	2	154886382	C	T	0.460598	0.0956051	0.593669	1.45E-06	245	0.102352492	8.392524474	27.70759711	25.96557742	trans
East Asian	UKBPPP	AAMDC	2:155754358_TA_T	2	154897846	T	TA	-0.450253	0.100145	0.341344	6.92E-06	245	0.091157866	8.392524474	24.37316748	25.96557742	trans
East Asian	UKBPPP	AAMDC	rs6726814	2	154924638	C	G	-0.435412	0.098226	0.381792	9.30E-06	245	0.089493652	8.392524474	23.88446534	25.96557742	trans
East Asian	UKBPPP	AAMDC	rs13412421	2	155028903	T	C	0.438002	0.0983437	0.596422	8.44E-06	245	0.092355619	8.392524474	24.72600037	25.96557742	trans
East Asian	UKBPPP	AAMDC	rs16838536	2	155032888	T	C	0.437168	0.098319	0.596518	8.73E-06	245	0.091997165	8.392524474	24.62030973	25.96557742	trans
East Asian	UKBPPP	AAMDC	rs28520418	2	155032944	C	T	0.437168	0.098319	0.596518	8.73E-06	245	0.091997165	8.392524474	24.62030973	25.96557742	trans
East Asian	UKBPPP	AAMDC	rs6724888	2	155045581	G	A	0.43728	0.0983316	0.59647	8.71E-06	245	0.092047852	8.392524474	24.63524979	25.96557742	trans
East Asian	UKBPPP	AAMDC	rs6738423	2	155045960	C	G	0.43728	0.0983316	0.59647	8.71E-06	245	0.092047852	8.392524474	24.63524979	25.96557742	trans
East Asian	UKBPPP	AAMDC	rs12614505	2	155046375	C	G	0.437277	0.0983349	0.596478	8.72E-06	245	0.092045998	8.392524474	24.6347035	25.96557742	trans
East Asian	UKBPPP	AAMDC	20:51170668_AAT_A	20	52554129	A	AAT	0.435867	0.0975048	0.553645	7.81E-06	245	0.093896577	8.392524474	25.18130672	25.96557742	trans
East Asian	UKBPPP	AAMDC	rs77170140	4	81415753	T	A	-0.655466	0.138868	0.200408	2.36E-06	245	0.137693623	8.392524474	38.80239247	25.96557742	trans
East Asian	UKBPPP	AARSD1	rs923604	9	114260514	T	G	0.442474	0.0989905	0.580276	7.83E-06	255	0.095368273	6.382105091	26.67181846	30.2007407	cis
East Asian	UKBPPP	AARSD1	rs8063020	16	83990362	T	C	-0.890527	0.196093	0.0666896	5.59E-06	255	0.098720739	6.382105091	27.71210651	30.2007407	cis
East Asian	UKBPPP	AARSD1	rs8050660	16	83988042	T	C	-0.89026	0.196083	0.0666667	5.62E-06	255	0.098630092	6.382105091	27.68387643	30.2007407	cis
East Asian	UKBPPP	AARSD1	rs80299268	14	50966173	T	C	-0.64594	0.143145	0.146213	6.41E-06	255	0.104171731	6.382105091	29.42020116	30.2007407	cis
East Asian	UKBPPP	AARSD1	rs79430695	16	83992060	T	C	-0.969599	0.200841	0.0629296	1.38E-06	255	0.11087701	6.382105091	31.55005971	30.2007407	cis
East Asian	UKBPPP	AARSD1	rs79108045	16	83995664	T	C	-0.919325	0.197111	0.0648829	3.10E-06	255	0.102556783	6.382105091	28.91198632	30.2007407	cis
East Asian	UKBPPP	AARSD1	rs78008906	16	83992335	T	C	-0.970788	0.200712	0.0627451	1.32E-06	255	0.110845057	6.382105091	31.53983403	30.2007407	cis
East Asian	UKBPPP	AARSD1	rs77090241	16	83996239	A	C	-0.868461	0.194634	0.0665819	8.12E-06	255	0.093748222	6.382105091	26.171866	30.2007407	cis
East Asian	UKBPPP	AARSD1	rs75558353	16	83987029	G	A	-0.971756	0.200825	0.0627067	1.31E-06	255	0.111002795	6.382105091	31.59032122	30.2007407	cis
East Asian	UKBPPP	AARSD1	rs75381274	16	83990990	T	A	-0.970157	0.200794	0.0628528	1.35E-06	255	0.11087828	6.382105091	31.55046628	30.2007407	cis
East Asian	UKBPPP	AARSD1	rs74802146	16	83992027	C	G	-0.969599	0.200841	0.0629296	1.38E-06	255	0.11087701	6.382105091	31.55005971	30.2007407	cis
East Asian	UKBPPP	AARSD1	rs73182407	4	56819914	C	T	-1.78897	0.401111	0.0238899	8.19E-06	255	0.149261998	6.382105091	44.38885448	30.2007407	cis
East Asian	UKBPPP	AARSD1	rs72793616	16	83987087	C	G	-0.644207	0.145151	0.115671	9.07E-06	255	0.084902256	6.382105091	23.47319836	30.2007407	cis
East Asian	UKBPPP	AARSD1	rs7255688	19	18064418	C	T	-0.47685	0.0977633	0.397892	1.07E-06	255	0.10895149	6.382105091	30.93515864	30.2007407	cis
East Asian	UKBPPP	AARSD1	rs7203564	16	83995248	C	G	-0.857214	0.192771	0.0704267	8.72E-06	255	0.096212054	6.382105091	26.93292135	30.2007407	cis
East Asian	UKBPPP	AARSD1	rs66951085	16	83986969	T	G	-0.643918	0.145118	0.115686	9.11E-06	255	0.084835658	6.382105091	23.45307882	30.2007407	cis
East Asian	UKBPPP	AARSD1	rs62121127	19	18075302	G	C	-0.455981	0.10159	0.379862	7.18E-06	255	0.097957498	6.382105091	27.47458898	30.2007407	cis
East Asian	UKBPPP	AARSD1	rs538648064	19	18071622	TAAAAAAAAC	T	-0.447626	0.101181	0.38	9.69E-06	255	0.09441389	6.382105091	26.37707649	30.2007407	cis
East Asian	UKBPPP	AARSD1	rs4819944	22	17024516	C	G	-0.618771	0.136663	0.283045	5.96E-06	255	0.155395087	6.382105091	46.54834039	30.2007407	cis
East Asian	UKBPPP	AARSD1	rs455034	19	18072719	A	G	-0.447886	0.100778	0.382353	8.82E-06	255	0.094747947	6.382105091	26.48017262	30.2007407	cis
East Asian	UKBPPP	AARSD1	rs453263	19	18071700	C	T	-0.447886	0.100778	0.382353	8.82E-06	255	0.094747947	6.382105091	26.48017262	30.2007407	cis
East Asian	UKBPPP	AARSD1	rs452265	19	18074641	A	T	-0.453694	0.101369	0.380769	7.62E-06	255	0.097066717	6.382105091	27.19788919	30.2007407	cis
East Asian	UKBPPP	AARSD1	rs447171	19	18073837	T	C	-0.450882	0.101077	0.381669	8.17E-06	255	0.095954136	6.382105091	26.85305839	30.2007407	cis
East Asian	UKBPPP	AARSD1	rs445521	19	18058504	G	T	-0.524216	0.102706	0.39038	3.32E-07	255	0.130796856	6.382105091	38.07119767	30.2007407	cis
East Asian	UKBPPP	AARSD1	rs429774	19	18075942	C	T	-0.468051	0.100939	0.37391	3.54E-06	255	0.102569963	6.382105091	28.91612662	30.2007407	cis
East Asian	UKBPPP	AARSD1	rs404733	19	18059187	T	A	-0.481893	0.0993345	0.401961	1.23E-06	255	0.111646382	6.382105091	31.79649884	30.2007407	cis
East Asian	UKBPPP	AARSD1	rs401502	19	18069603	G	C	-0.447886	0.100778	0.382353	8.82E-06	255	0.094747947	6.382105091	26.48017262	30.2007407	cis
East Asian	UKBPPP	AARSD1	rs391410	19	18069836	A	G	-0.447886	0.100778	0.382353	8.82E-06	255	0.094747947	6.382105091	26.48017262	30.2007407	cis
East Asian	UKBPPP	AARSD1	rs383483	19	18061076	G	A	-0.487957	0.0958681	0.401961	3.58E-07	255	0.114473912	6.382105091	32.70586852	30.2007407	cis
East Asian	UKBPPP	AARSD1	rs3833286	19	18059455	TC	T	-0.511283	0.101293	0.412755	4.47E-07	255	0.126725605	6.382105091	36.7142082	30.2007407	cis
East Asian	UKBPPP	AARSD1	rs382634	19	18076752	A	G	-0.471195	0.101568	0.372472	3.50E-06	255	0.103790614	6.382105091	29.30010085	30.2007407	cis
East Asian	UKBPPP	AARSD1	rs381607	19	18070200	G	A	-0.447885	0.100783	0.382345	8.83E-06	255	0.094746769	6.382105091	26.47980884	30.2007407	cis
East Asian	UKBPPP	AARSD1	rs376008	19	18078758	T	C	-0.470474	0.102254	0.370219	4.20E-06	255	0.10321659	6.382105091	29.11940286	30.2007407	cis
East Asian	UKBPPP	AARSD1	rs375947	19	18069641	G	A	-0.447886	0.100778	0.382353	8.82E-06	255	0.094747947	6.382105091	26.48017262	30.2007407	cis
East Asian	UKBPPP	AARSD1	rs373654	19	18077089	A	G	-0.483823	0.101429	0.365129	1.84E-06	255	0.108526259	6.382105091	30.79972217	30.2007407	cis
East Asian	UKBPPP	AARSD1	rs372889	19	18062793	C	T	-0.48545	0.0964	0.4	4.76E-07	255	0.113117617	6.382105091	32.26894311	30.2007407	cis
East Asian	UKBPPP	AARSD1	rs366653	19	18070054	T	C	-0.448098	0.100791	0.382376	8.76E-06	255	0.094839836	6.382105091	26.50854465	30.2007407	cis
East Asian	UKBPPP	AARSD1	rs365179	19	18070468	T	C	-0.447886	0.100778	0.382353	8.82E-06	255	0.094747947	6.382105091	26.48017262	30.2007407	cis
East Asian	UKBPPP	AARSD1	rs35845138	4	31365390	T	C	-1.2328	0.277069	0.0492264	8.61E-06	255	0.1422625	6.382105091	41.9620369	30.2007407	cis
East Asian	UKBPPP	AARSD1	rs35131170	4	31365448	A	G	-1.23179	0.277169	0.0493497	8.82E-06	255	0.142366776	6.382105091	41.99789994	30.2007407	cis
East Asian	UKBPPP	AARSD1	rs34004637	4	31365425	A	G	-1.23234	0.277116	0.0492805	8.71E-06	255	0.142304487	6.382105091	41.97647605	30.2007407	cis
East Asian	UKBPPP	AARSD1	rs28509427	16	15611158	A	G	-1.05115	0.237936	0.0431373	9.97E-06	255	0.091214098	6.382105091	25.39340324	30.2007407	cis
East Asian	UKBPPP	AARSD1	rs28415077	16	15610103	A	G	-1.05115	0.237936	0.0431373	9.97E-06	255	0.091214098	6.382105091	25.39340324	30.2007407	cis
East Asian	UKBPPP	AARSD1	rs2644777	19	18067806	C	A	-0.46206	0.0987779	0.391288	2.90E-06	255	0.101703321	6.382105091	28.64414497	30.2007407	cis
East Asian	UKBPPP	AARSD1	rs2077832	16	83988584	C	G	-0.890728	0.196125	0.0667435	5.58E-06	255	0.098839424	6.382105091	27.74907703	30.2007407	cis
East Asian	UKBPPP	AARSD1	rs17887036	19	18075557	G	A	-0.466618	0.101404	0.37757	4.19E-06	255	0.102338953	6.382105091	28.84357642	30.2007407	cis
East Asian	UKBPPP	AARSD1	rs17886247	19	18074615	C	T	-0.453587	0.101357	0.380807	7.64E-06	255	0.097024666	6.382105091	27.18484045	30.2007407	cis
East Asian	UKBPPP	AARSD1	rs17879486	19	18076096	A	G	-0.468918	0.101097	0.373594	3.51E-06	255	0.10291522	6.382105091	29.02462637	30.2007407	cis
East Asian	UKBPPP	AARSD1	rs17852635	19	18075765	A	G	-0.466209	0.10075	0.374571	3.70E-06	255	0.101836501	6.382105091	28.68590704	30.2007407	cis
East Asian	UKBPPP	AARSD1	rs16962458	16	83996684	A	G	-0.83028	0.186229	0.0764706	8.26E-06	255	0.097369821	6.382105091	27.29197995	30.2007407	cis
East Asian	UKBPPP	AARSD1	rs16962407	16	83987258	T	C	-0.64854	0.145749	0.115079	8.60E-06	255	0.085665136	6.382105091	23.70387522	30.2007407	cis
East Asian	UKBPPP	AARSD1	rs148715593	16	83986174	C	G	-0.981028	0.201218	0.0633988	1.09E-06	255	0.114295347	6.382105091	32.64826779	30.2007407	cis
East Asian	UKBPPP	AARSD1	rs144239298	8	133331754	C	CT	0.464434	0.102171	0.465805	5.48E-06	255	0.107345037	6.382105091	30.42417913	30.2007407	cis
East Asian	UKBPPP	AARSD1	rs117767223	2	3244460	T	C	-0.936452	0.211153	0.067489	9.21E-06	255	0.110379391	6.382105091	31.39089379	30.2007407	cis
East Asian	UKBPPP	AARSD1	rs11575934	19	18075808	C	T	-0.466276	0.100755	0.37451	3.70E-06	255	0.101859118	6.382105091	28.69300044	30.2007407	cis
East Asian	UKBPPP	AARSD1	rs11389855	16	83987606	AT	A	-0.911059	0.197676	0.0658822	4.05E-06	255	0.102162789	6.382105091	28.78827632	30.2007407	cis
East Asian	UKBPPP	AARSD1	rs113780028	16	83985377	C	G	-0.990632	0.200748	0.0646904	8.03E-07	255	0.11875446	6.382105091	34.0936516	30.2007407	cis
East Asian	UKBPPP	AARSD1	rs113532939	16	83984401	A	G	-1.00725	0.201631	0.0640752	5.87E-07	255	0.121684559	6.382105091	35.05140872	30.2007407	cis
East Asian	UKBPPP	AARSD1	rs113247587	16	83993006	T	C	-0.92177	0.197068	0.0646751	2.91E-06	255	0.102795651	6.382105091	28.98704138	30.2007407	cis
East Asian	UKBPPP	AARSD1	rs111249218	16	83984241	T	C	-0.999782	0.200738	0.06426	6.34E-07	255	0.120208877	6.382105091	34.56825713	30.2007407	cis
East Asian	UKBPPP	AARSD1	rs74756289	1	233657660	T	A	-1.13505	0.24321	0.0524953	3.06E-06	255	0.128162738	0.128162738	37.19177202	37.19177202	trans
East Asian	UKBPPP	ABCA2	rs9919356	10	120068003	C	T	-0.46842	0.10493	0.740083	8.04E-06	253	0.084414289	1.995624338	23.14145624	32.68211016	cis
East Asian	UKBPPP	ABCA2	rs9919355	10	120067978	C	T	-0.46842	0.10493	0.740083	8.04E-06	253	0.084414289	1.995624338	23.14145624	32.68211016	cis
East Asian	UKBPPP	ABCA2	rs945090	10	120066100	C	T	-0.467661	0.103511	0.73913	6.24E-06	253	0.084340714	1.995624338	23.11942821	32.68211016	cis
East Asian	UKBPPP	ABCA2	rs8179308	1	56768569	C	T	0.436234	0.0981211	0.542028	8.75E-06	253	0.094477777	1.995624338	26.18811716	32.68211016	cis
East Asian	UKBPPP	ABCA2	rs7973524	12	11772512	A	G	-0.441151	0.0987206	0.385771	7.87E-06	253	0.092228347	1.995624338	25.50125362	32.68211016	cis
East Asian	UKBPPP	ABCA2	rs780221314	8	27691191	C	CT	-0.743298	0.156175	0.0909091	1.94E-06	253	0.091320986	1.995624338	25.22515342	32.68211016	cis
East Asian	UKBPPP	ABCA2	rs747183782	8	27696725	A	AAGGTGCTGAGATTAT	-0.726299	0.159163	0.0877934	5.04E-06	253	0.084492073	1.995624338	23.16474795	32.68211016	cis
East Asian	UKBPPP	ABCA2	rs73225479	3	137965041	C	G	-2.51031	0.551659	0.0236223	5.35E-06	253	0.290686418	1.995624338	102.8632368	32.68211016	cis
East Asian	UKBPPP	ABCA2	rs7311993	12	11778652	A	G	-0.422017	0.0953125	0.413043	9.52E-06	253	0.086355786	1.995624338	23.72400754	32.68211016	cis
East Asian	UKBPPP	ABCA2	rs557234	8	27687922	A	G	-0.770416	0.159751	0.0931638	1.42E-06	253	0.100289768	1.995624338	27.97871005	32.68211016	cis
East Asian	UKBPPP	ABCA2	rs4810414	20	44244283	C	G	-0.561884	0.124611	0.154103	6.51E-06	253	0.082309868	1.995624338	22.51280266	32.68211016	cis
East Asian	UKBPPP	ABCA2	rs4415675	10	120066447	C	T	-0.467674	0.104835	0.740564	8.16E-06	253	0.084044497	1.995624338	23.03077911	32.68211016	cis
East Asian	UKBPPP	ABCA2	rs244046	4	110304181	T	C	-0.448242	0.0948894	0.458722	2.31E-06	253	0.099775758	1.995624338	27.8194188	32.68211016	cis
East Asian	UKBPPP	ABCA2	rs2439497	8	27693205	T	C	-0.730602	0.159114	0.0885299	4.40E-06	253	0.086143817	1.995624338	23.66028525	32.68211016	cis
East Asian	UKBPPP	ABCA2	rs2143750	1	56769030	T	C	0.439862	0.0986294	0.542734	8.21E-06	253	0.09603263	1.995624338	26.66488973	32.68211016	cis
East Asian	UKBPPP	ABCA2	rs2024054	17	70107689	T	A	-2.34499	0.519503	0.0229087	6.36E-06	253	0.246177058	1.995624338	81.96943617	32.68211016	cis
East Asian	UKBPPP	ABCA2	rs1577207	10	120068323	T	A	-0.468615	0.104942	0.740037	7.99E-06	253	0.084494286	1.995624338	23.16541068	32.68211016	cis
East Asian	UKBPPP	ABCA2	rs11078600	17	5953904	G	A	-0.554832	0.112547	0.278182	8.23E-07	253	0.123625975	1.995624338	35.40739334	32.68211016	cis
East Asian	UKBPPP	ABCA2	rs12671925	7	84363783	C	T	1.02353	0.223875	0.0564673	4.83E-06	253	0.11163108	0.33328272	31.54027622	31.36974362	trans
East Asian	UKBPPP	ABCA2	rs75253554	7	84390743	G	T	1.02006	0.223095	0.0566924	4.82E-06	253	0.111290888	0.33328272	31.43212158	31.36974362	trans
East Asian	UKBPPP	ABCA2	rs147288780	7	84529836	C	T	1.01664	0.222975	0.0565914	5.13E-06	253	0.110360752	0.33328272	31.13683304	31.36974362	trans
East Asian	UKBPPP	ABHD14B	rs911076	20	23951562	T	C	-0.497209	0.109355	0.710545	5.45E-06	254	0.101690551	5.384321065	28.52693909	29.1290084	cis
East Asian	UKBPPP	ABHD14B	rs911075	20	23951388	G	C	-0.497209	0.109355	0.710545	5.45E-06	254	0.101690551	5.384321065	28.52693909	29.1290084	cis
East Asian	UKBPPP	ABHD14B	rs911074	20	23951345	G	A	-0.496507	0.109306	0.710738	5.56E-06	254	0.101363516	5.384321065	28.42484872	29.1290084	cis
East Asian	UKBPPP	ABHD14B	rs76612333	5	111300957	A	T	1.18325	0.260335	0.0456532	5.49E-06	254	0.122000179	5.384321065	35.01600384	29.1290084	cis
East Asian	UKBPPP	ABHD14B	rs755033	20	23975221	A	G	-0.500121	0.110773	0.711879	6.34E-06	254	0.102603287	5.384321065	28.8122609	29.1290084	cis
East Asian	UKBPPP	ABHD14B	rs755031	20	23975105	T	C	-0.494887	0.110803	0.712428	7.96E-06	254	0.100352839	5.384321065	28.10981529	29.1290084	cis
East Asian	UKBPPP	ABHD14B	rs73161886	22	37252586	T	C	-1.54237	0.340371	0.0326	5.86E-06	254	0.15004821	5.384321065	44.48740414	29.1290084	cis
East Asian	UKBPPP	ABHD14B	rs6132685	20	23970044	G	T	-0.498639	0.110589	0.711841	6.51E-06	254	0.102004109	5.384321065	28.6248922	29.1290084	cis
East Asian	UKBPPP	ABHD14B	rs6132683	20	23950184	T	C	-0.496588	0.109326	0.710746	5.57E-06	254	0.101394929	5.384321065	28.43465152	29.1290084	cis
East Asian	UKBPPP	ABHD14B	rs6114382	20	23951947	T	G	-0.496522	0.109279	0.71063	5.53E-06	254	0.101392079	5.384321065	28.43376229	29.1290084	cis
East Asian	UKBPPP	ABHD14B	rs6106762	20	23967956	A	G	-0.497666	0.109573	0.711224	5.58E-06	254	0.101735714	5.384321065	28.54104339	29.1290084	cis
East Asian	UKBPPP	ABHD14B	rs6083338	20	23966073	T	C	-0.498215	0.109595	0.711008	5.47E-06	254	0.102005573	5.384321065	28.6253497	29.1290084	cis
East Asian	UKBPPP	ABHD14B	rs6083331	20	23947513	A	G	-0.494137	0.109211	0.710297	6.05E-06	254	0.100488813	5.384321065	28.15215785	29.1290084	cis
East Asian	UKBPPP	ABHD14B	rs6076168	20	23959526	T	A	-0.497502	0.109438	0.710792	5.47E-06	254	0.10175892	5.384321065	28.54829125	29.1290084	cis
East Asian	UKBPPP	ABHD14B	rs6049276	20	23973913	C	T	-0.499485	0.110686	0.711872	6.40E-06	254	0.102343973	5.384321065	28.73114025	29.1290084	cis
East Asian	UKBPPP	ABHD14B	rs6049275	20	23973859	T	G	-0.499514	0.110692	0.71188	6.40E-06	254	0.102354166	5.384321065	28.73432795	29.1290084	cis
East Asian	UKBPPP	ABHD14B	rs6049272	20	23971104	A	G	-0.499043	0.110627	0.711757	6.45E-06	254	0.102187188	5.384321065	28.68211617	29.1290084	cis
East Asian	UKBPPP	ABHD14B	rs6049268	20	23968383	G	A	-0.497649	0.109574	0.711232	5.58E-06	254	0.10172709	5.384321065	28.53834991	29.1290084	cis
East Asian	UKBPPP	ABHD14B	rs6049264	20	23964499	A	G	-0.497995	0.109716	0.711355	5.65E-06	254	0.101842813	5.384321065	28.57449601	29.1290084	cis
East Asian	UKBPPP	ABHD14B	rs6049262	20	23961231	G	A	-0.497788	0.109539	0.711124	5.51E-06	254	0.101806531	5.384321065	28.5631623	29.1290084	cis
East Asian	UKBPPP	ABHD14B	rs6049260	20	23959906	G	T	-0.492572	0.109478	0.711348	6.82E-06	254	0.099638257	5.384321065	27.88750307	29.1290084	cis
East Asian	UKBPPP	ABHD14B	rs6049259	20	23959780	T	C	-0.497632	0.109434	0.710746	5.43E-06	254	0.101821711	5.384321065	28.56790419	29.1290084	cis
East Asian	UKBPPP	ABHD14B	rs6049256	20	23956065	T	C	-0.497365	0.109405	0.710738	5.46E-06	254	0.101714146	5.384321065	28.5343075	29.1290084	cis
East Asian	UKBPPP	ABHD14B	rs6049254	20	23952548	C	G	-0.49709	0.109361	0.710584	5.48E-06	254	0.101633764	5.384321065	28.50920649	29.1290084	cis
East Asian	UKBPPP	ABHD14B	rs4815260	20	23971989	C	T	-0.498999	0.11063	0.711764	6.47E-06	254	0.102167693	5.384321065	28.67602159	29.1290084	cis
East Asian	UKBPPP	ABHD14B	rs4815259	20	23968573	G	A	-0.49821	0.109593	0.710993	5.47E-06	254	0.102006668	5.384321065	28.62569188	29.1290084	cis
East Asian	UKBPPP	ABHD14B	rs4815258	20	23964527	T	C	-0.498209	0.109584	0.710977	5.46E-06	254	0.10200961	5.384321065	28.62661131	29.1290084	cis
East Asian	UKBPPP	ABHD14B	rs4815257	20	23964389	A	G	-0.49758	0.109548	0.711185	5.57E-06	254	0.101708713	5.384321065	28.53261091	29.1290084	cis
East Asian	UKBPPP	ABHD14B	rs4815256	20	23964263	A	T	-0.497575	0.110867	0.712938	7.19E-06	254	0.101338523	5.384321065	28.41704953	29.1290084	cis
East Asian	UKBPPP	ABHD14B	rs4815253	20	23962160	A	G	-0.497832	0.109547	0.711124	5.51E-06	254	0.101824529	5.384321065	28.56878445	29.1290084	cis
East Asian	UKBPPP	ABHD14B	rs4815252	20	23958640	C	T	-0.497451	0.109427	0.710792	5.47E-06	254	0.101738058	5.384321065	28.54177556	29.1290084	cis
East Asian	UKBPPP	ABHD14B	rs4815251	20	23954632	A	G	-0.496638	0.109335	0.710862	5.56E-06	254	0.101391223	5.384321065	28.43349491	29.1290084	cis
East Asian	UKBPPP	ABHD14B	rs4815250	20	23951188	G	A	-0.496555	0.109312	0.710738	5.56E-06	254	0.101383116	5.384321065	28.43096504	29.1290084	cis
East Asian	UKBPPP	ABHD14B	rs4815249	20	23950837	A	G	-0.497196	0.109355	0.710553	5.45E-06	254	0.101683568	5.384321065	28.52475841	29.1290084	cis
East Asian	UKBPPP	ABHD14B	rs4815248	20	23948537	G	A	-0.493032	0.110427	0.712413	8.02E-06	254	0.099605036	5.384321065	27.87717627	29.1290084	cis
East Asian	UKBPPP	ABHD14B	rs4239746	20	23946474	A	C	-0.49601	0.110725	0.713108	7.48E-06	254	0.100666416	5.384321065	28.20748307	29.1290084	cis
East Asian	UKBPPP	ABHD14B	rs4239745	20	23946372	G	T	-0.495998	0.110729	0.713131	7.49E-06	254	0.100656722	5.384321065	28.2044626	29.1290084	cis
East Asian	UKBPPP	ABHD14B	rs386813449	20	23964505	ATC	A	-0.496757	0.109838	0.710885	6.11E-06	254	0.10143503	5.384321065	28.44716678	29.1290084	cis
East Asian	UKBPPP	ABHD14B	rs306670	13	92929927	C	T	-0.462182	0.102233	0.463647	6.16E-06	254	0.106241506	5.384321065	29.95536237	29.1290084	cis
East Asian	UKBPPP	ABHD14B	rs2379306	20	23950540	T	C	-0.496462	0.10932	0.710738	5.59E-06	254	0.101345143	5.384321065	28.41911544	29.1290084	cis
East Asian	UKBPPP	ABHD14B	rs2224549	20	23957038	G	C	-0.491711	0.109388	0.711456	6.95E-06	254	0.099268152	5.384321065	27.77249901	29.1290084	cis
East Asian	UKBPPP	ABHD14B	rs2224548	20	23972954	A	G	-0.499025	0.110635	0.711772	6.47E-06	254	0.102176652	5.384321065	28.67882249	29.1290084	cis
East Asian	UKBPPP	ABHD14B	rs2208661	20	23957159	A	G	-0.497365	0.109405	0.710738	5.46E-06	254	0.101714146	5.384321065	28.5343075	29.1290084	cis
East Asian	UKBPPP	ABHD14B	rs2145971	20	23955564	A	G	-0.497405	0.109403	0.710707	5.45E-06	254	0.101736972	5.384321065	28.5414362	29.1290084	cis
East Asian	UKBPPP	ABHD14B	rs2145970	20	23955557	T	G	-0.49712	0.109373	0.710615	5.49E-06	254	0.101639578	5.384321065	28.51102196	29.1290084	cis
East Asian	UKBPPP	ABHD14B	rs2038584	20	23962446	G	A	-0.49834	0.10958	0.710931	5.42E-06	254	0.102072902	5.384321065	28.64639172	29.1290084	cis
East Asian	UKBPPP	ABHD14B	rs1998127	20	23952378	A	G	-0.496422	0.10932	0.710784	5.60E-06	254	0.101319256	5.384321065	28.41103786	29.1290084	cis
East Asian	UKBPPP	ABHD14B	rs189636368	2	181931676	A	G	-1.33786	0.290513	0.0346454	4.12E-06	254	0.119724707	5.384321065	34.27408052	29.1290084	cis
East Asian	UKBPPP	ABHD14B	rs117676826	2	181925830	G	A	-1.27747	0.286691	0.0365754	8.35E-06	254	0.115010696	5.384321065	32.74920414	29.1290084	cis
East Asian	UKBPPP	ABHD14B	rs11105239	12	89286877	G	A	0.641197	0.144565	0.145669	9.19E-06	254	0.102330775	5.384321065	28.72701279	29.1290084	cis
East Asian	UKBPPP	ABHD14B	rs11087443	20	23959022	CT	C	-0.496799	0.109473	0.71117	5.68E-06	254	0.101392808	5.384321065	28.43398962	29.1290084	cis
East Asian	UKBPPP	ABHD14B	rs11087442	20	23951238	CA	C	-0.495784	0.109319	0.710422	5.75E-06	254	0.101133951	5.384321065	28.35322994	29.1290084	cis
East Asian	UKBPPP	ABHD14B	rs12031312	1	188098651	G	A	-0.479878	0.108323	0.305604	9.42E-06	254	0.097736756	0.701431689	27.29764591	33.41985056	trans
East Asian	UKBPPP	ABHD14B	rs113057742	2	33411564	G	A	-1.10293	0.236333	0.0604503	3.06E-06	254	0.138179658	0.701431689	40.40433043	33.41985056	trans
East Asian	UKBPPP	ABHD14B	rs61296244	2	33415292	T	A	-1.02863	0.230618	0.0596792	8.18E-06	254	0.11875377	0.701431689	33.95866999	33.41985056	trans
East Asian	UKBPPP	ABHD14B	rs11678159	2	33422468	T	C	-0.986235	0.22067	0.062529	7.85E-06	254	0.114032893	0.701431689	32.43493899	33.41985056	trans
East Asian	UKBPPP	ABHD14B	rs138805975	2	181812693	A	C	-1.19162	0.268153	0.0395474	8.84E-06	254	0.107869691	0.701431689	30.46994589	33.41985056	trans
East Asian	UKBPPP	ABHD14B	rs11379223	3	145463640	CT	C	-0.506541	0.10679	0.418209	2.10E-06	254	0.124858921	0.701431689	35.95357218	33.41985056	trans
East Asian	UKBPPP	ABL1	rs74852157	17	8499351	T	C	-0.790081	0.176551	0.0846595	7.64E-06	255	0.096745686	0.496487413	27.09830247	35.99454099	cis
East Asian	UKBPPP	ABL1	rs17126967	11	122916498	C	T	-1.19434	0.269503	0.0502258	9.35E-06	255	0.136092183	0.496487413	39.85531993	35.99454099	cis
East Asian	UKBPPP	ABL1	rs118028679	7	154684080	G	A	1.23858	0.275127	0.0393684	6.74E-06	255	0.11603333	0.496487413	33.20988607	35.99454099	cis
East Asian	UKBPPP	ABL1	rs112090577	12	52110091	A	G	0.681374	0.144779	0.198299	2.52E-06	255	0.147616213	0.496487413	43.81465549	35.99454099	cis
East Asian	UKBPPP	ABL1	rs8038533	15	61535048	G	A	0.507698	0.114652	0.322368	9.50E-06	255	0.112612534	0.322406196	32.10657383	30.5331985	trans
East Asian	UKBPPP	ABL1	rs12702957	7	9939931	T	C	0.50498	0.112511	0.608296	7.18E-06	255	0.121520996	0.322406196	34.99777652	30.5331985	trans
East Asian	UKBPPP	ABL1	rs1208998	7	91784809	C	T	-0.478662	0.108116	0.739507	9.54E-06	255	0.088272666	0.322406196	24.49524516	30.5331985	trans
East Asian	UKBPPP	ABO	rs9919007	9	133244140	T	C	0.648166	0.0985772	0.318158	4.86E-11	257	0.18227583	40.47176374	56.84109438	51.15980415	cis
East Asian	UKBPPP	ABO	rs9411501	9	133296761	T	C	0.42989	0.0943022	0.689075	5.15E-06	257	0.079189357	40.47176374	21.92990085	51.15980415	cis
East Asian	UKBPPP	ABO	rs9411500	9	133296614	A	G	0.415341	0.0929814	0.684138	7.94E-06	257	0.074555674	40.47176374	20.54331767	51.15980415	cis
East Asian	UKBPPP	ABO	rs9411493	9	133286279	G	A	0.424737	0.0912979	0.652308	3.28E-06	257	0.081830949	40.47176374	22.7266341	51.15980415	cis
East Asian	UKBPPP	ABO	rs9411476	9	133252214	A	G	0.69139	0.137075	0.126596	4.56E-07	257	0.105708849	40.47176374	30.14203643	51.15980415	cis
East Asian	UKBPPP	ABO	rs9411474	9	133250329	G	C	0.599969	0.130933	0.15288	4.60E-06	257	0.093235913	40.47176374	26.21978322	51.15980415	cis
East Asian	UKBPPP	ABO	rs9411473	9	133249012	A	G	0.586284	0.129413	0.149667	5.89E-06	257	0.087490554	40.47176374	24.44916204	51.15980415	cis
East Asian	UKBPPP	ABO	rs9411472	9	133246866	C	T	0.674974	0.100065	0.306355	1.53E-11	257	0.193627178	40.47176374	61.23089615	51.15980415	cis
East Asian	UKBPPP	ABO	rs9411471	9	133244704	A	G	0.64933	0.098649	0.318112	4.63E-11	257	0.182916984	40.47176374	57.08579183	51.15980415	cis
East Asian	UKBPPP	ABO	rs9411470	9	133244598	G	A	0.649139	0.0986542	0.318028	4.71E-11	257	0.182783632	40.47176374	57.03486604	51.15980415	cis
East Asian	UKBPPP	ABO	rs9411469	9	133244579	T	G	0.64901	0.0986507	0.318043	4.74E-11	257	0.18271559	40.47176374	57.00888823	51.15980415	cis
East Asian	UKBPPP	ABO	rs9411468	9	133244501	A	G	0.648855	0.098626	0.318104	4.74E-11	257	0.182647015	40.47176374	56.98271103	51.15980415	cis
East Asian	UKBPPP	ABO	rs9411467	9	133244422	A	G	0.648404	0.0985754	0.31818	4.78E-11	257	0.182416442	40.47176374	56.89472617	51.15980415	cis
East Asian	UKBPPP	ABO	rs9411464	9	133233778	T	C	0.481599	0.0955395	0.261845	4.64E-07	257	0.089658816	40.47176374	25.11475753	51.15980415	cis
East Asian	UKBPPP	ABO	rs9411463	9	133230128	T	C	0.489903	0.0956039	0.269726	2.99E-07	257	0.094549415	40.47176374	26.62773773	51.15980415	cis
East Asian	UKBPPP	ABO	rs9411382	9	133285702	C	T	0.436536	0.0939879	0.69057	3.41E-06	257	0.081440466	40.47176374	22.60857142	51.15980415	cis
East Asian	UKBPPP	ABO	rs9411378	9	133270015	A	C	0.748163	0.143037	0.129205	1.69E-07	257	0.125955662	40.47176374	36.74721351	51.15980415	cis
East Asian	UKBPPP	ABO	rs9411370	9	133249045	G	A	0.587059	0.129456	0.149721	5.77E-06	257	0.087748089	40.47176374	24.52805253	51.15980415	cis
East Asian	UKBPPP	ABO	rs9411369	9	133244390	G	A	0.648405	0.0985754	0.318188	4.78E-11	257	0.182419451	40.47176374	56.89587397	51.15980415	cis
East Asian	UKBPPP	ABO	rs9411368	9	133243302	T	C	0.644912	0.0976433	0.323162	3.98E-11	257	0.181943243	40.47176374	56.71431316	51.15980415	cis
East Asian	UKBPPP	ABO	rs9411367	9	133243126	T	C	0.624409	0.0975271	0.349766	1.53E-10	257	0.17734362	40.47176374	54.97146095	51.15980415	cis
East Asian	UKBPPP	ABO	rs9411365	9	133242881	G	C	0.667571	0.0983427	0.333355	1.14E-11	257	0.198073566	40.47176374	62.98428021	51.15980415	cis
East Asian	UKBPPP	ABO	rs9328546	9	133247880	G	C	0.802303	0.147335	0.128137	5.17E-08	257	0.143823425	40.47176374	42.835759	51.15980415	cis
East Asian	UKBPPP	ABO	rs9328545	9	133244004	G	C	0.647715	0.0985555	0.31815	4.96E-11	257	0.182019819	40.47176374	56.74349432	51.15980415	cis
East Asian	UKBPPP	ABO	rs8176759	9	133254260	A	G	0.848096	0.115533	0.194354	2.12E-13	257	0.225246351	40.47176374	74.1368815	51.15980415	cis
East Asian	UKBPPP	ABO	rs8176751	9	133255635	T	C	0.830233	0.114891	0.196345	4.96E-13	257	0.217530159	40.47176374	70.8911545	51.15980415	cis
East Asian	UKBPPP	ABO	rs8176749	9	133255801	T	C	0.844923	0.115033	0.194553	2.06E-13	257	0.223737696	40.47176374	73.49720842	51.15980415	cis
East Asian	UKBPPP	ABO	rs8176748	9	133255902	T	C	-0.567086	0.100322	0.286656	1.58E-08	257	0.131518818	40.47176374	38.61603361	51.15980415	cis
East Asian	UKBPPP	ABO	rs8176747	9	133255928	G	C	0.844923	0.115033	0.194553	2.06E-13	257	0.223737696	40.47176374	73.49720842	51.15980415	cis
East Asian	UKBPPP	ABO	rs8176746	9	133255935	T	G	0.844923	0.115033	0.194553	2.06E-13	257	0.223737696	40.47176374	73.49720842	51.15980415	cis
East Asian	UKBPPP	ABO	rs8176745	9	133255960	A	G	-0.564641	0.099445	0.287938	1.36E-08	257	0.130734921	40.47176374	38.35125294	51.15980415	cis
East Asian	UKBPPP	ABO	rs8176743	9	133256028	T	C	0.844914	0.115034	0.194545	2.06E-13	257	0.223725951	40.47176374	73.49223861	51.15980415	cis
East Asian	UKBPPP	ABO	rs8176742	9	133256050	T	C	-0.552348	0.0998994	0.286137	3.22E-08	257	0.124636275	40.47176374	36.30747895	51.15980415	cis
East Asian	UKBPPP	ABO	rs8176741	9	133256074	A	G	0.844923	0.115033	0.194553	2.06E-13	257	0.223737696	40.47176374	73.49720842	51.15980415	cis
East Asian	UKBPPP	ABO	rs8176740	9	133256085	T	A	-0.560259	0.098529	0.293774	1.30E-08	257	0.130246103	40.47176374	38.18638398	51.15980415	cis
East Asian	UKBPPP	ABO	rs8176737	9	133256396	T	C	-0.563911	0.0990876	0.286023	1.26E-08	257	0.129878214	40.47176374	38.06242421	51.15980415	cis
East Asian	UKBPPP	ABO	rs8176736	9	133256398	C	T	-0.563915	0.0990875	0.28603	1.26E-08	257	0.129881962	40.47176374	38.06368648	51.15980415	cis
East Asian	UKBPPP	ABO	rs8176734	9	133256692	T	C	-0.552312	0.0998957	0.28613	3.22E-08	257	0.124618202	40.47176374	36.30146471	51.15980415	cis
East Asian	UKBPPP	ABO	rs8176733	9	133256781	C	T	0.831962	0.114619	0.196498	3.91E-13	257	0.218565732	40.47176374	71.32303266	51.15980415	cis
East Asian	UKBPPP	ABO	rs8176732	9	133256916	G	A	-0.565165	0.0994546	0.288075	1.33E-08	257	0.131014791	40.47176374	38.44573104	51.15980415	cis
East Asian	UKBPPP	ABO	rs8176730	9	133257138	C	T	0.831962	0.114619	0.196498	3.91E-13	257	0.218565732	40.47176374	71.32303266	51.15980415	cis
East Asian	UKBPPP	ABO	rs8176728	9	133257174	C	G	-0.565073	0.0994553	0.288052	1.33E-08	257	0.130965914	40.47176374	38.42922689	51.15980415	cis
East Asian	UKBPPP	ABO	rs8176727	9	133257183	A	G	-0.552191	0.0998957	0.286099	3.24E-08	257	0.124555518	40.47176374	36.28060701	51.15980415	cis
East Asian	UKBPPP	ABO	rs8176726	9	133257221	T	C	-0.565021	0.0994542	0.288037	1.34E-08	257	0.130937751	40.47176374	38.41971804	51.15980415	cis
East Asian	UKBPPP	ABO	rs8176725	9	133257230	A	G	0.869025	0.107087	0.242976	4.85E-16	257	0.277822595	40.47176374	98.09883425	51.15980415	cis
East Asian	UKBPPP	ABO	rs8176722	9	133257367	A	C	0.831926	0.114619	0.19649	3.92E-13	257	0.218540096	40.47176374	71.31232729	51.15980415	cis
East Asian	UKBPPP	ABO	rs8176719	9	133257521	TC	T	0.979152	0.0968441	0.348249	4.96E-24	257	0.435212951	40.47176374	196.4976051	51.15980415	cis
East Asian	UKBPPP	ABO	rs8176718	9	133257570	T	C	-0.564221	0.0994911	0.288464	1.42E-08	257	0.130682366	40.47176374	38.33351808	51.15980415	cis
East Asian	UKBPPP	ABO	rs8176717	9	133257647	T	G	-0.562998	0.0994267	0.288762	1.49E-08	257	0.130196315	40.47176374	38.16960189	51.15980415	cis
East Asian	UKBPPP	ABO	rs8176715	9	133257761	C	T	0.503823	0.101518	0.650881	6.94E-07	257	0.115361542	40.47176374	33.25335119	51.15980415	cis
East Asian	UKBPPP	ABO	rs8176714	9	133257791	A	G	-0.555148	0.0995206	0.294987	2.43E-08	257	0.128188055	40.47176374	37.49427171	51.15980415	cis
East Asian	UKBPPP	ABO	rs8176702	9	133260743	A	G	-0.471222	0.100027	0.355764	2.47E-06	257	0.101786013	40.47176374	28.89671454	51.15980415	cis
East Asian	UKBPPP	ABO	rs8176693	9	133262254	T	C	0.826197	0.114586	0.192386	5.58E-13	257	0.212116536	40.47176374	68.6519254	51.15980415	cis
East Asian	UKBPPP	ABO	rs8176691	9	133262826	T	C	-0.470847	0.100196	0.35494	2.61E-06	257	0.101518378	40.47176374	28.81214887	51.15980415	cis
East Asian	UKBPPP	ABO	rs8176690	9	133262914	G	A	-0.494912	0.100951	0.364721	9.46E-07	257	0.113504017	40.47176374	32.6493577	51.15980415	cis
East Asian	UKBPPP	ABO	rs8176689	9	133262948	C	A	-0.494329	0.100749	0.365385	9.27E-07	257	0.113324346	40.47176374	32.59106994	51.15980415	cis
East Asian	UKBPPP	ABO	rs8176672	9	133266772	T	C	0.724787	0.114346	0.194453	2.32E-10	257	0.164572141	40.47176374	50.23281831	51.15980415	cis
East Asian	UKBPPP	ABO	rs8176671	9	133266900	C	A	0.726211	0.11445	0.194278	2.22E-10	257	0.16510662	40.47176374	50.42822138	51.15980415	cis
East Asian	UKBPPP	ABO	rs8176669	9	133267050	C	A	-0.504005	0.0966728	0.304295	1.85E-07	257	0.107552281	40.47176374	30.73102339	51.15980415	cis
East Asian	UKBPPP	ABO	rs8176663	9	133269015	C	T	0.933906	0.0984494	0.348249	2.40E-21	257	0.395920429	40.47176374	167.1298188	51.15980415	cis
East Asian	UKBPPP	ABO	rs8176662	9	133269042	G	A	0.726211	0.11445	0.194278	2.22E-10	257	0.16510662	40.47176374	50.42822138	51.15980415	cis
East Asian	UKBPPP	ABO	rs8176644	9	133273734	T	C	0.710244	0.114024	0.196803	4.70E-10	257	0.159477322	40.47176374	48.38265314	51.15980415	cis
East Asian	UKBPPP	ABO	rs8176632	9	133277095	T	C	0.718876	0.116315	0.204135	6.39E-10	257	0.167917069	40.47176374	51.45983761	51.15980415	cis
East Asian	UKBPPP	ABO	rs797039819	9	133262947	AC	A	-0.485403	0.101696	0.362753	1.81E-06	257	0.108931559	40.47176374	31.17330426	51.15980415	cis
East Asian	UKBPPP	ABO	rs79343853	9	133270880	C	T	0.725882	0.114415	0.194346	2.23E-10	257	0.165000866	40.47176374	50.38953836	51.15980415	cis
East Asian	UKBPPP	ABO	rs7873635	9	133256625	C	T	0.489538	0.101291	0.644739	1.34E-06	257	0.109782796	40.47176374	31.44694687	51.15980415	cis
East Asian	UKBPPP	ABO	rs7869054	9	133237402	C	G	0.464094	0.0915998	0.330923	4.05E-07	257	0.095377285	40.47176374	26.88547097	51.15980415	cis
East Asian	UKBPPP	ABO	rs7860182	9	133282754	A	T	0.457945	0.0925708	0.65452	7.54E-07	257	0.094842386	40.47176374	26.71889191	51.15980415	cis
East Asian	UKBPPP	ABO	rs7857390	9	133253159	G	A	0.489014	0.101162	0.64174	1.34E-06	257	0.109958805	40.47176374	31.50359278	51.15980415	cis
East Asian	UKBPPP	ABO	rs7855713	9	133237354	G	A	0.462425	0.0915161	0.330976	4.35E-07	257	0.09470018	40.47176374	26.67463917	51.15980415	cis
East Asian	UKBPPP	ABO	rs7855466	9	133245916	T	C	0.682717	0.100396	0.30444	1.04E-11	257	0.19740027	40.47176374	62.71752521	51.15980415	cis
East Asian	UKBPPP	ABO	rs7855255	9	133256508	T	C	0.831962	0.114619	0.196498	3.91E-13	257	0.218565732	40.47176374	71.32303266	51.15980415	cis
East Asian	UKBPPP	ABO	rs7853989	9	133256205	C	G	0.831962	0.114619	0.196498	3.91E-13	257	0.218565732	40.47176374	71.32303266	51.15980415	cis
East Asian	UKBPPP	ABO	rs7849280	9	133251249	G	A	0.640712	0.133725	0.149141	1.66E-06	257	0.104186239	40.47176374	29.65738194	51.15980415	cis
East Asian	UKBPPP	ABO	rs782819119	9	133270584	A	AAGAAGGGAAATTAATAAATATT	0.935426	0.0985428	0.348264	2.25E-21	257	0.397218223	40.47176374	168.0386678	51.15980415	cis
East Asian	UKBPPP	ABO	rs782455289	9	133271018	T	TAAGAC	0.92036	0.097615	0.350179	4.16E-21	257	0.385504371	40.47176374	159.9744735	51.15980415	cis
East Asian	UKBPPP	ABO	rs782366795	9	133259746	G	GCTTCTGTCCACAC	0.550097	0.0982904	0.710185	2.19E-08	257	0.124566397	40.47176374	36.28422666	51.15980415	cis
East Asian	UKBPPP	ABO	rs782134971	9	133264504	G	GAAACTGCC	0.698341	0.12751	0.149866	4.33E-08	257	0.124266933	40.47176374	36.18461946	51.15980415	cis
East Asian	UKBPPP	ABO	rs782095625	9	133266029	C	CA	0.953896	0.0993524	0.362165	7.91E-22	257	0.420384674	40.47176374	184.9469592	51.15980415	cis
East Asian	UKBPPP	ABO	rs781822643	9	133273680	C	CA	0.915267	0.0978806	0.351461	8.70E-21	257	0.381890489	40.47176374	157.5482544	51.15980415	cis
East Asian	UKBPPP	ABO	rs781792892	9	133245734	A	AAAAAAC	0.736089	0.159013	0.129075	3.67E-06	257	0.121818583	40.47176374	35.37280333	51.15980415	cis
East Asian	UKBPPP	ABO	rs77693339	9	133253171	C	T	0.851439	0.116196	0.193644	2.34E-13	257	0.226395578	40.47176374	74.62583058	51.15980415	cis
East Asian	UKBPPP	ABO	rs77013313	9	133297985	T	C	0.427561	0.0942922	0.688724	5.78E-06	257	0.078382122	40.47176374	21.68734098	51.15980415	cis
East Asian	UKBPPP	ABO	rs76700116	9	133251112	C	A	0.60849	0.130448	0.151842	3.09E-06	257	0.095368635	40.47176374	26.8827754	51.15980415	cis
East Asian	UKBPPP	ABO	rs75179845	9	133257567	C	T	0.844814	0.115318	0.193377	2.37E-13	257	0.222652523	40.47176374	73.03862803	51.15980415	cis
East Asian	UKBPPP	ABO	rs7470777	9	133239789	G	A	0.621546	0.0969896	0.28632	1.47E-10	257	0.157881687	40.47176374	47.8078076	51.15980415	cis
East Asian	UKBPPP	ABO	rs7469576	9	133242577	A	G	0.616489	0.0967788	0.347538	1.89E-10	257	0.172360673	40.47176374	53.10522354	51.15980415	cis
East Asian	UKBPPP	ABO	rs7467847	9	133239848	C	G	0.624578	0.096893	0.287373	1.15E-10	257	0.159776019	40.47176374	48.49050458	51.15980415	cis
East Asian	UKBPPP	ABO	rs7048647	9	133243841	C	G	0.646879	0.0986236	0.31744	5.41E-11	257	0.181333726	40.47176374	56.48223405	51.15980415	cis
East Asian	UKBPPP	ABO	rs7047076	9	133249942	T	A	0.591779	0.130247	0.153345	5.53E-06	257	0.090933769	40.47176374	25.50761465	51.15980415	cis
East Asian	UKBPPP	ABO	rs7046863	9	133246054	C	T	0.648358	0.0996049	0.31197	7.55E-11	257	0.180459584	40.47176374	56.1499994	51.15980415	cis
East Asian	UKBPPP	ABO	rs7045909	9	133243413	T	C	0.633542	0.0994373	0.303043	1.87E-10	257	0.169547371	40.47176374	52.06146384	51.15980415	cis
East Asian	UKBPPP	ABO	rs7045111	9	133243479	A	G	0.667516	0.0985715	0.32024	1.27E-11	257	0.19399232	40.47176374	61.37415682	51.15980415	cis
East Asian	UKBPPP	ABO	rs7044125	9	133239184	C	A	0.508879	0.0943891	0.347752	7.00E-08	257	0.117473916	40.47176374	33.9433011	51.15980415	cis
East Asian	UKBPPP	ABO	rs7043853	9	133246265	G	A	0.647504	0.0995003	0.31242	7.64E-11	257	0.180126235	40.47176374	56.02349018	51.15980415	cis
East Asian	UKBPPP	ABO	rs7034706	9	133243592	C	T	0.672839	0.0986499	0.322987	9.07E-12	257	0.197985945	40.47176374	62.94953998	51.15980415	cis
East Asian	UKBPPP	ABO	rs7034353	9	133243353	C	T	0.649971	0.0978469	0.322262	3.08E-11	257	0.184539309	40.47176374	57.70667349	51.15980415	cis
East Asian	UKBPPP	ABO	rs688976	9	133261367	C	A	0.550453	0.098259	0.710117	2.12E-08	257	0.124744997	40.47176374	36.34366471	51.15980415	cis
East Asian	UKBPPP	ABO	rs683236	9	133283689	C	T	-0.447589	0.0946102	0.307118	2.24E-06	257	0.085261576	40.47176374	23.76821752	51.15980415	cis
East Asian	UKBPPP	ABO	rs677355	9	133270615	A	G	0.933514	0.0984189	0.348409	2.42E-21	257	0.39567272	40.47176374	166.9567915	51.15980415	cis
East Asian	UKBPPP	ABO	rs676457	9	133270797	T	A	0.933514	0.0984189	0.348409	2.42E-21	257	0.39567272	40.47176374	166.9567915	51.15980415	cis
East Asian	UKBPPP	ABO	rs675201	9	133271031	G	A	0.507574	0.0966279	0.692294	1.50E-07	257	0.109762822	40.47176374	31.44051972	51.15980415	cis
East Asian	UKBPPP	ABO	rs674302	9	133271249	A	T	0.933514	0.0984189	0.348409	2.42E-21	257	0.39567272	40.47176374	166.9567915	51.15980415	cis
East Asian	UKBPPP	ABO	rs673578	9	133262454	T	G	0.554329	0.0971718	0.699321	1.17E-08	257	0.1292245	40.47176374	37.84241474	51.15980415	cis
East Asian	UKBPPP	ABO	rs672316	9	133262722	T	G	0.554458	0.0971596	0.699214	1.15E-08	257	0.129310871	40.47176374	37.87146416	51.15980415	cis
East Asian	UKBPPP	ABO	rs66624124	9	133301377	C	A	-0.426989	0.0949682	0.311276	6.92E-06	257	0.07817254	40.47176374	21.6244347	51.15980415	cis
East Asian	UKBPPP	ABO	rs663054	9	133271505	G	T	0.504621	0.0957018	0.692958	1.34E-07	257	0.108359086	40.47176374	30.98956834	51.15980415	cis
East Asian	UKBPPP	ABO	rs660340	9	133272138	G	A	0.616526	0.0875964	0.47248	1.95E-12	257	0.18947641	40.47176374	59.61144766	51.15980415	cis
East Asian	UKBPPP	ABO	rs6597618	9	133248353	C	T	0.659351	0.101179	0.314854	7.19E-11	257	0.187566673	40.47176374	58.87190999	51.15980415	cis
East Asian	UKBPPP	ABO	rs6597615	9	133247319	C	T	0.640083	0.100196	0.316555	1.68E-10	257	0.177278198	40.47176374	54.94681255	51.15980415	cis
East Asian	UKBPPP	ABO	rs6597614	9	133245627	A	G	0.658404	0.0994045	0.307629	3.51E-11	257	0.184663499	40.47176374	57.75430406	51.15980415	cis
East Asian	UKBPPP	ABO	rs6597613	9	133245603	G	C	0.64606	0.099695	0.313786	9.15E-11	257	0.179749975	40.47176374	55.8808196	51.15980415	cis
East Asian	UKBPPP	ABO	rs659104	9	133272408	G	T	0.61509	0.0874838	0.472778	2.05E-12	257	0.188607132	40.47176374	59.2743918	51.15980415	cis
East Asian	UKBPPP	ABO	rs657152	9	133263862	A	C	0.922292	0.0960986	0.336576	8.20E-22	257	0.379875428	40.47176374	156.2077015	51.15980415	cis
East Asian	UKBPPP	ABO	rs656105	9	133301911	C	T	-0.411678	0.0898596	0.469604	4.62E-06	257	0.084426219	40.47176374	23.51387334	51.15980415	cis
East Asian	UKBPPP	ABO	rs654944	9	133285409	C	T	-0.421083	0.095146	0.300267	9.62E-06	257	0.074508423	40.47176374	20.52925	51.15980415	cis
East Asian	UKBPPP	ABO	rs651007	9	133278431	T	C	0.695665	0.126746	0.145914	4.05E-08	257	0.120622651	40.47176374	34.9779035	51.15980415	cis
East Asian	UKBPPP	ABO	rs643434	9	133266942	A	G	0.929081	0.098463	0.350195	3.88E-21	257	0.392853062	40.47176374	164.9971773	51.15980415	cis
East Asian	UKBPPP	ABO	rs641943	9	133258323	A	G	0.562903	0.097889	0.701648	8.90E-09	257	0.132661642	40.47176374	39.00290849	51.15980415	cis
East Asian	UKBPPP	ABO	rs638756	9	133259081	A	C	0.556002	0.0977677	0.702335	1.29E-08	257	0.129257213	40.47176374	37.85341639	51.15980415	cis
East Asian	UKBPPP	ABO	rs637617	9	133300025	T	G	0.427392	0.0946611	0.688716	6.33E-06	257	0.078321274	40.47176374	21.66907443	51.15980415	cis
East Asian	UKBPPP	ABO	rs635634	9	133279427	T	C	0.720358	0.131636	0.138132	4.44E-08	257	0.123555425	40.47176374	35.94823254	51.15980415	cis
East Asian	UKBPPP	ABO	rs633862	9	133279871	T	C	0.599402	0.0878584	0.464026	8.96E-12	257	0.178711463	40.47176374	55.48771336	51.15980415	cis
East Asian	UKBPPP	ABO	rs630510	9	133274165	G	A	0.59609	0.0911321	0.565392	6.11E-11	257	0.174622839	40.47176374	53.94966798	51.15980415	cis
East Asian	UKBPPP	ABO	rs630014	9	133274306	G	A	0.59609	0.0911321	0.565392	6.11E-11	257	0.174622839	40.47176374	53.94966798	51.15980415	cis
East Asian	UKBPPP	ABO	rs626792	9	133259473	A	C	0.550933	0.0982741	0.710086	2.07E-08	257	0.124970558	40.47176374	36.41876561	51.15980415	cis
East Asian	UKBPPP	ABO	rs62641782	9	133255235	T	C	-0.515004	0.102911	0.352781	5.60E-07	257	0.121117708	40.47176374	35.14124238	51.15980415	cis
East Asian	UKBPPP	ABO	rs626035	9	133259603	T	G	0.556698	0.0977999	0.70235	1.25E-08	257	0.12957726	40.47176374	37.96109604	51.15980415	cis
East Asian	UKBPPP	ABO	rs62574615	9	133297982	G	A	0.427561	0.0942922	0.688724	5.78E-06	257	0.078382122	40.47176374	21.68734098	51.15980415	cis
East Asian	UKBPPP	ABO	rs62574611	9	133284965	C	G	-0.43683	0.0939799	0.30943	3.35E-06	257	0.081550201	40.47176374	22.64173956	51.15980415	cis
East Asian	UKBPPP	ABO	rs62574610	9	133284908	T	C	-0.43683	0.0939799	0.30943	3.35E-06	257	0.081550201	40.47176374	22.64173956	51.15980415	cis
East Asian	UKBPPP	ABO	rs62574609	9	133284738	C	T	-0.436869	0.0939736	0.309415	3.34E-06	257	0.08156258	40.47176374	22.64548196	51.15980415	cis
East Asian	UKBPPP	ABO	rs62574608	9	133283693	G	A	-0.4476	0.0946078	0.307111	2.23E-06	257	0.085264685	40.47176374	23.76916494	51.15980415	cis
East Asian	UKBPPP	ABO	rs62574567	9	133253034	G	C	-0.559575	0.100039	0.285907	2.22E-08	257	0.127857488	40.47176374	37.38340801	51.15980415	cis
East Asian	UKBPPP	ABO	rs62574565	9	133252872	A	G	-0.546705	0.100553	0.284038	5.42E-08	257	0.121563307	40.47176374	35.28842034	51.15980415	cis
East Asian	UKBPPP	ABO	rs62574564	9	133252424	A	G	-0.542834	0.0996689	0.292354	5.14E-08	257	0.121923992	40.47176374	35.40766151	51.15980415	cis
East Asian	UKBPPP	ABO	rs62574563	9	133252377	T	C	-0.545556	0.0984161	0.304325	2.97E-08	257	0.126023836	40.47176374	36.76997109	51.15980415	cis
East Asian	UKBPPP	ABO	rs625593	9	133259705	G	A	0.550453	0.098259	0.710117	2.12E-08	257	0.124744997	40.47176374	36.34366471	51.15980415	cis
East Asian	UKBPPP	ABO	rs624601	9	133259961	G	A	0.556151	0.0977849	0.702396	1.29E-08	257	0.129311228	40.47176374	37.87158404	51.15980415	cis
East Asian	UKBPPP	ABO	rs612169	9	133268030	G	A	0.933906	0.0984494	0.348249	2.40E-21	257	0.395920429	40.47176374	167.1298188	51.15980415	cis
East Asian	UKBPPP	ABO	rs60563410	9	133238957	CCT	C	0.507376	0.0965987	0.316212	1.50E-07	257	0.111324219	40.47176374	31.94379384	51.15980415	cis
East Asian	UKBPPP	ABO	rs600038	9	133276354	C	T	0.68492	0.126986	0.147517	6.90E-08	257	0.117987905	40.47176374	34.11168169	51.15980415	cis
East Asian	UKBPPP	ABO	rs597132	9	133297857	C	T	0.427833	0.0942958	0.688769	5.70E-06	257	0.078475663	40.47176374	21.71542669	51.15980415	cis
East Asian	UKBPPP	ABO	rs596141	9	133269277	G	T	0.504005	0.0966728	0.695705	1.85E-07	257	0.107552281	40.47176374	30.73102339	51.15980415	cis
East Asian	UKBPPP	ABO	rs59602812	9	133270637	AT	A	0.922794	0.0978227	0.350645	3.97E-21	257	0.38778353	40.47176374	161.5193397	51.15980415	cis
East Asian	UKBPPP	ABO	rs587707823	9	133270000	A	C	0.813029	0.10337	0.265514	3.69E-15	257	0.25781787	40.47176374	88.5814335	51.15980415	cis
East Asian	UKBPPP	ABO	rs587636620	9	133285306	A	G	-0.438381	0.0957532	0.295414	4.69E-06	257	0.080001573	40.47176374	22.17438685	51.15980415	cis
East Asian	UKBPPP	ABO	rs587611953	9	133270004	A	C	0.770572	0.105033	0.247447	2.19E-13	257	0.221144289	40.47176374	72.40338985	51.15980415	cis
East Asian	UKBPPP	ABO	rs582118	9	133270061	G	A	0.933514	0.0984189	0.348409	2.42E-21	257	0.39567272	40.47176374	166.9567915	51.15980415	cis
East Asian	UKBPPP	ABO	rs581107	9	133272287	T	C	0.615037	0.0874624	0.472763	2.04E-12	257	0.188574013	40.47176374	59.26156415	51.15980415	cis
East Asian	UKBPPP	ABO	rs58081338	9	133252942	C	T	-0.560539	0.10014	0.286404	2.17E-08	257	0.128431972	40.47176374	37.5761292	51.15980415	cis
East Asian	UKBPPP	ABO	rs579459	9	133278724	C	T	0.695665	0.126746	0.145914	4.05E-08	257	0.120622651	40.47176374	34.9779035	51.15980415	cis
East Asian	UKBPPP	ABO	rs575259	9	133260349	A	G	0.556151	0.0977849	0.702396	1.29E-08	257	0.129311228	40.47176374	37.87158404	51.15980415	cis
East Asian	UKBPPP	ABO	rs574311	9	133268698	A	G	0.504005	0.0966728	0.695705	1.85E-07	257	0.107552281	40.47176374	30.73102339	51.15980415	cis
East Asian	UKBPPP	ABO	rs572653	9	133285900	G	A	-0.436494	0.0939939	0.309445	3.42E-06	257	0.081426974	40.47176374	22.60449393	51.15980415	cis
East Asian	UKBPPP	ABO	rs572651	9	133285897	T	C	-0.436494	0.0939939	0.309445	3.42E-06	257	0.081426974	40.47176374	22.60449393	51.15980415	cis
East Asian	UKBPPP	ABO	rs56969594	9	133299887	AC	A	0.427504	0.094939	0.689349	6.70E-06	257	0.078274854	40.47176374	21.65514078	51.15980415	cis
East Asian	UKBPPP	ABO	rs568975	9	133285502	A	G	-0.436577	0.0939818	0.309415	3.40E-06	257	0.081453585	40.47176374	22.6125364	51.15980415	cis
East Asian	UKBPPP	ABO	rs568203	9	133276029	C	A	0.510831	0.0972721	0.698955	1.51E-07	257	0.109815873	40.47176374	31.45759046	51.15980415	cis
East Asian	UKBPPP	ABO	rs568022	9	133285403	C	G	-0.437752	0.0945932	0.307522	3.70E-06	257	0.081614711	40.47176374	22.66124188	51.15980415	cis
East Asian	UKBPPP	ABO	rs567898	9	133285359	G	A	-0.438968	0.0942809	0.308446	3.22E-06	257	0.082205516	40.47176374	22.83997884	51.15980415	cis
East Asian	UKBPPP	ABO	rs566183	9	133275782	G	A	0.51413	0.0976732	0.696971	1.41E-07	257	0.111654129	40.47176374	32.05035772	51.15980415	cis
East Asian	UKBPPP	ABO	rs565126	9	133285059	A	G	-0.436811	0.0939831	0.309438	3.36E-06	257	0.08154427	40.47176374	22.63994686	51.15980415	cis
East Asian	UKBPPP	ABO	rs562551	9	133299234	A	G	0.427461	0.0944645	0.688716	6.04E-06	257	0.078346565	40.47176374	21.6766665	51.15980415	cis
East Asian	UKBPPP	ABO	rs561585	9	133299121	C	A	0.427494	0.0944282	0.688731	5.98E-06	257	0.078356593	40.47176374	21.67967684	51.15980415	cis
East Asian	UKBPPP	ABO	rs560712	9	133299025	A	G	0.427494	0.0944167	0.688723	5.96E-06	257	0.078357697	40.47176374	21.68000817	51.15980415	cis
East Asian	UKBPPP	ABO	rs557317	9	133281464	A	C	0.464482	0.093402	0.659014	6.59E-07	257	0.096961419	40.47176374	27.37996174	51.15980415	cis
East Asian	UKBPPP	ABO	rs554833	9	133271745	T	C	0.929523	0.0981586	0.349218	2.81E-21	257	0.392719467	40.47176374	164.9047821	51.15980415	cis
East Asian	UKBPPP	ABO	rs551100	9	133271325	C	T	0.489797	0.0948996	0.690692	2.45E-07	257	0.102503293	40.47176374	29.123605	51.15980415	cis
East Asian	UKBPPP	ABO	rs550057	9	133271182	T	C	0.698375	0.127526	0.150004	4.34E-08	257	0.12437328	40.47176374	36.21998457	51.15980415	cis
East Asian	UKBPPP	ABO	rs547495	9	133259604	T	C	0.556626	0.0977978	0.702358	1.26E-08	257	0.129541738	40.47176374	37.9491409	51.15980415	cis
East Asian	UKBPPP	ABO	rs545971	9	133267960	T	C	0.933906	0.0984494	0.348249	2.40E-21	257	0.395920429	40.47176374	167.1298188	51.15980415	cis
East Asian	UKBPPP	ABO	rs544873	9	133267800	A	G	0.929081	0.098463	0.350195	3.88E-21	257	0.392853062	40.47176374	164.9971773	51.15980415	cis
East Asian	UKBPPP	ABO	rs539285	9	133317957	G	C	0.425965	0.0946479	0.523606	6.78E-06	257	0.090520871	40.47176374	25.38026597	51.15980415	cis
East Asian	UKBPPP	ABO	rs537895	9	133274987	G	A	0.491329	0.0983528	0.700824	5.87E-07	257	0.101230297	40.47176374	28.72117917	51.15980415	cis
East Asian	UKBPPP	ABO	rs535993	9	133284270	G	A	-0.437127	0.0940135	0.309262	3.33E-06	257	0.081636649	40.47176374	22.66787482	51.15980415	cis
East Asian	UKBPPP	ABO	rs535855	9	133284217	G	A	-0.437093	0.0939944	0.309392	3.32E-06	257	0.081642893	40.47176374	22.6697626	51.15980415	cis
East Asian	UKBPPP	ABO	rs532436	9	133274414	A	G	0.692422	0.127152	0.145907	5.16E-08	257	0.119495899	40.47176374	34.60682843	51.15980415	cis
East Asian	UKBPPP	ABO	rs532207	9	133298178	G	A	0.427458	0.0943104	0.688716	5.83E-06	257	0.078345466	40.47176374	21.67633638	51.15980415	cis
East Asian	UKBPPP	ABO	rs529565	9	133274084	C	T	0.917751	0.0984039	0.35285	1.10E-20	257	0.384658032	40.47176374	159.4037192	51.15980415	cis
East Asian	UKBPPP	ABO	rs517414	9	133258643	G	A	0.550453	0.098259	0.710117	2.12E-08	257	0.124744997	40.47176374	36.34366471	51.15980415	cis
East Asian	UKBPPP	ABO	rs512887	9	133284006	A	G	-0.44843	0.094703	0.306699	2.19E-06	257	0.085517205	40.47176374	23.8461429	51.15980415	cis
East Asian	UKBPPP	ABO	rs512179	9	133283967	G	C	-0.440966	0.0943698	0.308621	2.97E-06	257	0.082981611	40.47176374	23.0751217	51.15980415	cis
East Asian	UKBPPP	ABO	rs509482	9	133283667	A	G	-0.447847	0.0946329	0.30711	2.22E-06	257	0.085358659	40.47176374	23.79780707	51.15980415	cis
East Asian	UKBPPP	ABO	rs507666	9	133273983	A	G	0.677417	0.12651	0.14786	8.57E-08	257	0.115638868	40.47176374	33.34374418	51.15980415	cis
East Asian	UKBPPP	ABO	rs505922	9	133273813	C	T	0.921589	0.097189	0.348249	2.48E-21	257	0.385545949	40.47176374	160.0025535	51.15980415	cis
East Asian	UKBPPP	ABO	rs502361	9	133280016	G	C	0.500095	0.0963711	0.685321	2.11E-07	257	0.107869042	40.47176374	30.83247529	51.15980415	cis
East Asian	UKBPPP	ABO	rs500499	9	133273233	C	G	0.616635	0.0876735	0.472816	2.02E-12	257	0.189557392	40.47176374	59.6428845	51.15980415	cis
East Asian	UKBPPP	ABO	rs500498	9	133273232	C	T	0.616635	0.0876735	0.472816	2.02E-12	257	0.189557392	40.47176374	59.6428845	51.15980415	cis
East Asian	UKBPPP	ABO	rs500428	9	133279770	G	A	0.500051	0.0963668	0.685336	2.11E-07	257	0.107847281	40.47176374	30.82550339	51.15980415	cis
East Asian	UKBPPP	ABO	rs4962116	9	133254329	A	G	-0.556073	0.0997011	0.285755	2.44E-08	257	0.126221884	40.47176374	36.83610285	51.15980415	cis
East Asian	UKBPPP	ABO	rs4962115	9	133254255	G	T	-0.556078	0.0996991	0.285656	2.44E-08	257	0.126197913	40.47176374	36.82809693	51.15980415	cis
East Asian	UKBPPP	ABO	rs4962114	9	133254224	A	G	-0.555921	0.0997065	0.28564	2.47E-08	257	0.126122424	40.47176374	36.80288744	51.15980415	cis
East Asian	UKBPPP	ABO	rs4962113	9	133252254	C	T	-0.529469	0.0887249	0.367589	2.41E-09	257	0.130338582	40.47176374	38.21756125	51.15980415	cis
East Asian	UKBPPP	ABO	rs4962111	9	133237150	C	T	0.459115	0.0913281	0.330716	4.98E-07	257	0.093312239	40.47176374	26.24345657	51.15980415	cis
East Asian	UKBPPP	ABO	rs4962043	9	133302510	A	G	-0.428485	0.0898075	0.461555	1.83E-06	257	0.091256971	40.47176374	25.60737955	51.15980415	cis
East Asian	UKBPPP	ABO	rs4962039	9	133237183	T	C	0.45861	0.0913078	0.330739	5.10E-07	257	0.093110351	40.47176374	26.18084736	51.15980415	cis
East Asian	UKBPPP	ABO	rs495828	9	133279294	T	G	0.690096	0.127439	0.142023	6.13E-08	257	0.116060208	40.47176374	33.48118645	51.15980415	cis
East Asian	UKBPPP	ABO	rs495203	9	133269828	T	C	0.933514	0.0984189	0.348409	2.42E-21	257	0.39567272	40.47176374	166.9567915	51.15980415	cis
East Asian	UKBPPP	ABO	rs494242	9	133269706	T	C	0.928771	0.0984466	0.350309	3.94E-21	257	0.392649849	40.47176374	164.8566502	51.15980415	cis
East Asian	UKBPPP	ABO	rs493211	9	133261113	G	A	0.536627	0.0990551	0.71339	6.05E-08	257	0.117758806	40.47176374	34.03660545	51.15980415	cis
East Asian	UKBPPP	ABO	rs491626	9	133269461	T	C	0.933906	0.0984494	0.348249	2.40E-21	257	0.395920429	40.47176374	167.1298188	51.15980415	cis
East Asian	UKBPPP	ABO	rs488775	9	133269122	A	G	0.506104	0.0963902	0.694354	1.52E-07	257	0.108719937	40.47176374	31.10535643	51.15980415	cis
East Asian	UKBPPP	ABO	rs475419	9	133272816	T	C	0.624856	0.0872605	0.471015	8.02E-13	257	0.194566461	40.47176374	61.59967914	51.15980415	cis
East Asian	UKBPPP	ABO	rs474279	9	133264214	C	T	0.505602	0.0964688	0.694942	1.60E-07	257	0.108387336	40.47176374	30.99862943	51.15980415	cis
East Asian	UKBPPP	ABO	rs4424335	9	133238172	G	C	0.492282	0.09562	0.267605	2.63E-07	257	0.09499429	40.47176374	26.76617814	51.15980415	cis
East Asian	UKBPPP	ABO	rs4357365	9	133238447	C	G	0.459208	0.0946063	0.323391	1.21E-06	257	0.092281487	40.47176374	25.92409318	51.15980415	cis
East Asian	UKBPPP	ABO	rs4246170	9	133237026	G	A	0.461263	0.0940142	0.266712	9.28E-07	257	0.083223192	40.47176374	23.14839744	51.15980415	cis
East Asian	UKBPPP	ABO	rs34357864	9	133270497	GA	G	0.920318	0.0976151	0.350179	4.18E-21	257	0.385469188	40.47176374	159.950715	51.15980415	cis
East Asian	UKBPPP	ABO	rs34266669	9	133251108	T	C	0.608475	0.13046	0.151842	3.10E-06	257	0.095363933	40.47176374	26.88131031	51.15980415	cis
East Asian	UKBPPP	ABO	rs3205136	9	133251244	A	C	0.769831	0.139414	0.160845	3.35E-08	257	0.159981785	40.47176374	48.56484595	51.15980415	cis
East Asian	UKBPPP	ABO	rs2519093	9	133266456	T	C	0.692313	0.127148	0.145914	5.18E-08	257	0.119463033	40.47176374	34.59601862	51.15980415	cis
East Asian	UKBPPP	ABO	rs2073828	9	133261737	A	G	-0.493944	0.100691	0.365553	9.32E-07	257	0.11316995	40.47176374	32.54100075	51.15980415	cis
East Asian	UKBPPP	ABO	rs2073827	9	133261730	C	G	-0.493944	0.100691	0.365553	9.32E-07	257	0.11316995	40.47176374	32.54100075	51.15980415	cis
East Asian	UKBPPP	ABO	rs2073826	9	133261560	T	G	-0.479661	0.100382	0.357786	1.77E-06	257	0.105730899	40.47176374	30.14906718	51.15980415	cis
East Asian	UKBPPP	ABO	rs2073825	9	133257320	T	A	-0.564888	0.0994513	0.287999	1.35E-08	257	0.130865834	40.47176374	38.39543878	51.15980415	cis
East Asian	UKBPPP	ABO	rs2073823	9	133257129	A	G	0.831962	0.114619	0.196498	3.91E-13	257	0.218565732	40.47176374	71.32303266	51.15980415	cis
East Asian	UKBPPP	ABO	rs2013075	9	133227766	T	C	0.488453	0.0955428	0.269871	3.18E-07	257	0.094022409	40.47176374	26.46391543	51.15980415	cis
East Asian	UKBPPP	ABO	rs1927311	9	133282971	C	T	0.435842	0.0934257	0.655307	3.08E-06	257	0.085815438	40.47176374	23.93711034	51.15980415	cis
East Asian	UKBPPP	ABO	rs187099314	9	133255354	T	C	0.845841	0.11518	0.194567	2.08E-13	257	0.224236374	40.47176374	73.70837406	51.15980415	cis
East Asian	UKBPPP	ABO	rs184916705	9	133285408	A	C	-0.421294	0.0950271	0.30048	9.28E-06	257	0.0746133	40.47176374	20.56047659	51.15980415	cis
East Asian	UKBPPP	ABO	rs176700	9	133293515	A	G	-0.435377	0.0948179	0.308789	4.40E-06	257	0.080915817	40.47176374	22.4501016	51.15980415	cis
East Asian	UKBPPP	ABO	rs176698	9	133289799	C	A	-0.435445	0.0941123	0.309781	3.71E-06	257	0.081084585	40.47176374	22.5010582	51.15980415	cis
East Asian	UKBPPP	ABO	rs176697	9	133289639	C	T	0.424215	0.0914328	0.65201	3.49E-06	257	0.081662573	40.47176374	22.67571312	51.15980415	cis
East Asian	UKBPPP	ABO	rs176696	9	133289083	T	C	0.424324	0.0914098	0.652064	3.45E-06	257	0.081698631	40.47176374	22.68661637	51.15980415	cis
East Asian	UKBPPP	ABO	rs176695	9	133289067	G	A	-0.435682	0.0940903	0.309712	3.65E-06	257	0.081162906	40.47176374	22.52471206	51.15980415	cis
East Asian	UKBPPP	ABO	rs176693	9	133288429	T	C	-0.435833	0.0940751	0.309667	3.61E-06	257	0.081212668	40.47176374	22.53974301	51.15980415	cis
East Asian	UKBPPP	ABO	rs176690	9	133287192	T	C	-0.438386	0.0946996	0.307851	3.67E-06	257	0.081899927	40.47176374	22.74749987	51.15980415	cis
East Asian	UKBPPP	ABO	rs176689	9	133286559	T	G	-0.436367	0.0940117	0.309491	3.46E-06	257	0.081386273	40.47176374	22.59219422	51.15980415	cis
East Asian	UKBPPP	ABO	rs1752339	9	133265724	T	C	0.505974	0.0964286	0.694598	1.54E-07	257	0.108615499	40.47176374	31.07183518	51.15980415	cis
East Asian	UKBPPP	ABO	rs1752338	9	133284612	A	C	-0.436765	0.0939494	0.309339	3.34E-06	257	0.081512697	40.47176374	22.63040299	51.15980415	cis
East Asian	UKBPPP	ABO	rs1752337	9	133284655	G	T	-0.436765	0.0939494	0.309339	3.34E-06	257	0.081512697	40.47176374	22.63040299	51.15980415	cis
East Asian	UKBPPP	ABO	rs1633514	9	133265102	C	T	0.503725	0.096725	0.696063	1.91E-07	257	0.107361638	40.47176374	30.66999897	51.15980415	cis
East Asian	UKBPPP	ABO	rs1633513	9	133265051	T	C	0.522529	0.0950912	0.684779	3.91E-08	257	0.117873551	40.47176374	34.07420292	51.15980415	cis
East Asian	UKBPPP	ABO	rs1633512	9	133284646	C	T	-0.436765	0.0939494	0.309339	3.34E-06	257	0.081512697	40.47176374	22.63040299	51.15980415	cis
East Asian	UKBPPP	ABO	rs142702052	9	75679405	GA	G	-1.34193	0.301779	0.0280224	8.72E-06	257	0.098096001	40.47176374	27.73519171	51.15980415	cis
East Asian	UKBPPP	ABO	rs13299342	9	133266092	A	G	0.731308	0.114729	0.198176	1.84E-10	257	0.169965491	40.47176374	52.21614261	51.15980415	cis
East Asian	UKBPPP	ABO	rs13292932	9	133270009	A	C	0.920619	0.0996349	0.335087	2.47E-20	257	0.377669807	40.47176374	154.750327	51.15980415	cis
East Asian	UKBPPP	ABO	rs12554595	9	133253277	C	T	-0.54513	0.100463	0.28374	5.76E-08	257	0.120787342	40.47176374	35.0322211	51.15980415	cis
East Asian	UKBPPP	ABO	rs12554339	9	133253350	C	A	-0.557569	0.099965	0.285655	2.44E-08	257	0.126875298	40.47176374	37.05450188	51.15980415	cis
East Asian	UKBPPP	ABO	rs12554336	9	133253276	G	A	-0.558016	0.0999955	0.285693	2.40E-08	257	0.127088954	40.47176374	37.12598593	51.15980415	cis
East Asian	UKBPPP	ABO	rs12216891	9	133251979	T	C	0.829776	0.126655	0.170092	5.70E-11	257	0.194386264	40.47176374	61.52886321	51.15980415	cis
East Asian	UKBPPP	ABO	rs12001533	9	75681392	G	T	-1.41941	0.306604	0.0279461	3.67E-06	257	0.109460461	40.47176374	31.34326587	51.15980415	cis
East Asian	UKBPPP	ABO	rs11999084	9	75681373	A	C	-1.45447	0.310319	0.0270382	2.77E-06	257	0.111304596	40.47176374	31.93745778	51.15980415	cis
East Asian	UKBPPP	ABO	rs11536929	9	133295530	G	A	-0.431748	0.0942859	0.310613	4.67E-06	257	0.079831333	40.47176374	22.12310711	51.15980415	cis
East Asian	UKBPPP	ABO	rs11536928	9	133294880	A	G	-0.434205	0.0948557	0.309033	4.71E-06	257	0.080515928	40.47176374	22.32943684	51.15980415	cis
East Asian	UKBPPP	ABO	rs1137827	9	133254328	T	C	0.847964	0.115521	0.194354	2.13E-13	257	0.22517624	40.47176374	74.10709932	51.15980415	cis
East Asian	UKBPPP	ABO	rs113259536	9	133246036	CAACTCTAA	C	0.646101	0.10095	0.304798	1.55E-10	257	0.176910638	40.47176374	54.80840194	51.15980415	cis
East Asian	UKBPPP	ABO	rs11244071	9	133297771	G	T	-0.427996	0.0942987	0.311215	5.66E-06	257	0.078533259	40.47176374	21.73272244	51.15980415	cis
East Asian	UKBPPP	ABO	rs11244066	9	133296909	G	A	-0.429654	0.0943014	0.310986	5.21E-06	257	0.07911095	40.47176374	21.90632218	51.15980415	cis
East Asian	UKBPPP	ABO	rs11244065	9	133295839	T	C	-0.431453	0.0942911	0.310666	4.75E-06	257	0.079729751	40.47176374	22.09251739	51.15980415	cis
East Asian	UKBPPP	ABO	rs11244053	9	133253973	G	A	-0.556702	0.0997891	0.285624	2.42E-08	257	0.126472794	40.47176374	36.91992889	51.15980415	cis
East Asian	UKBPPP	ABO	rs11244052	9	133253738	A	C	-0.557062	0.099848	0.28567	2.42E-08	257	0.126648657	40.47176374	36.97871166	51.15980415	cis
East Asian	UKBPPP	ABO	rs11244049	9	133247705	C	T	0.693433	0.143372	0.15333	1.32E-06	257	0.124847633	40.47176374	36.37783285	51.15980415	cis
East Asian	UKBPPP	ABO	rs10901253	9	133253385	C	T	-0.557414	0.0999335	0.285632	2.44E-08	257	0.126798639	40.47176374	37.02886239	51.15980415	cis
East Asian	UKBPPP	ABO	rs10901252	9	133252613	C	G	0.854274	0.116463	0.193476	2.21E-13	257	0.227755445	40.47176374	75.20627772	51.15980415	cis
East Asian	UKBPPP	ABO	rs10901251	9	133250742	C	A	0.751686	0.1025	0.317685	2.24E-13	257	0.244954007	40.47176374	82.72777051	51.15980415	cis
East Asian	UKBPPP	ABO	rs10901250	9	133246239	A	G	0.663007	0.142025	0.15732	3.04E-06	257	0.116550153	40.47176374	33.64117281	51.15980415	cis
East Asian	UKBPPP	ABO	rs10793962	9	133253728	T	A	0.84803	0.11583	0.193896	2.46E-13	257	0.224808306	40.47176374	73.95089323	51.15980415	cis
East Asian	UKBPPP	ABO	rs1053878	9	133256264	A	G	0.603176	0.133254	0.13035	6.00E-06	257	0.082484745	40.47176374	22.92453447	51.15980415	cis
East Asian	UKBPPP	ABRAXAS2	rs8053591	16	2846187	T	C	-0.610966	0.13823	0.110168	9.87E-06	253	0.073185925	1.423884659	19.82022895	31.28405588	cis
East Asian	UKBPPP	ABRAXAS2	rs754405611	8	122929640	TAAA	T	-2.1074	0.463315	0.0221724	5.40E-06	253	0.192574573	1.423884659	59.86462177	31.28405588	cis
East Asian	UKBPPP	ABRAXAS2	rs56246539	16	2847737	G	A	-0.61778	0.137489	0.112958	7.01E-06	253	0.076481934	1.423884659	20.78677849	31.28405588	cis
East Asian	UKBPPP	ABRAXAS2	rs377228247	2	37963475	C	T	1.48922	0.328624	0.0241878	5.85E-06	253	0.104691236	1.423884659	29.35021008	31.28405588	cis
East Asian	UKBPPP	ABRAXAS2	rs371732289	2	38007252	A	G	1.60796	0.363454	0.0217232	9.68E-06	253	0.109891989	1.423884659	30.9882495	31.28405588	cis
East Asian	UKBPPP	ABRAXAS2	rs2980419	8	8256619	T	A	0.668633	0.142817	0.867752	2.84E-06	253	0.102610156	1.423884659	28.70006744	31.28405588	cis
East Asian	UKBPPP	ABRAXAS2	rs2948288	8	8257782	G	A	0.657336	0.141261	0.864915	3.27E-06	253	0.10096838	1.423884659	28.18929029	31.28405588	cis
East Asian	UKBPPP	ABRAXAS2	rs2945230	8	8252414	G	A	0.643471	0.143943	0.869573	7.81E-06	253	0.09392074	1.423884659	26.01770809	31.28405588	cis
East Asian	UKBPPP	ABRAXAS2	rs1915986	8	8257021	G	A	0.658067	0.141264	0.86476	3.19E-06	253	0.101291027	1.423884659	28.2895227	31.28405588	cis
East Asian	UKBPPP	ABRAXAS2	rs183945988	2	37963968	A	G	1.50353	0.336768	0.022948	8.02E-06	253	0.101371696	1.423884659	28.31459401	31.28405588	cis
East Asian	UKBPPP	ABRAXAS2	rs142390805	2	183822893	TA	T	1.03707	0.207556	0.0822522	5.84E-07	253	0.162374196	1.423884659	48.65647997	31.28405588	cis
East Asian	UKBPPP	ABRAXAS2	rs11100134	4	157790212	T	A	0.567046	0.117613	0.718947	1.43E-06	253	0.129942638	1.423884659	37.48672624	31.28405588	cis
East Asian	UKBPPP	ABRAXAS2	rs11076863	16	2847410	C	G	-0.609376	0.137238	0.113245	8.98E-06	253	0.07458017	1.423884659	20.22824892	31.28405588	cis
East Asian	UKBPPP	ABRAXAS2	rs10748609	10	93701080	C	T	-0.448837	0.100991	0.33562	8.82E-06	253	0.089840401	0.291572403	24.77580924	27.03362016	trans
East Asian	UKBPPP	ABRAXAS2	rs12241678	10	93702525	A	G	-0.473207	0.104953	0.317531	6.52E-06	253	0.097051304	0.291572403	26.97814118	27.03362016	trans
East Asian	UKBPPP	ABRAXAS2	rs2335882	12	63913656	A	G	0.464641	0.0965532	0.586957	1.49E-06	253	0.104680697	0.291572403	29.34691005	27.03362016	trans
East Asian	UKBPPP	ACAA1	rs75700921	1	9405353	G	C	-0.871463	0.190225	0.0885485	4.62E-06	250	0.122586508	0.509576889	34.64894747	36.31882361	cis
East Asian	UKBPPP	ACAA1	rs74820265	5	136682231	G	A	-1.87826	0.396619	0.0219133	2.18E-06	250	0.151226031	0.509576889	44.18615196	36.31882361	cis
East Asian	UKBPPP	ACAA1	rs28685211	14	99646867	G	A	0.679526	0.151792	0.173819	7.58E-06	250	0.132621704	0.509576889	37.91907481	36.31882361	cis
East Asian	UKBPPP	ACAA1	rs11022321	11	12354057	C	T	-0.679737	0.149456	0.128	5.41E-06	250	0.103142647	0.509576889	28.52112018	36.31882361	cis
East Asian	UKBPPP	ACAA1	rs138663792	14	98052420	A	G	-2.18154	0.428671	0.0230745	3.60E-07	250	0.214560663	1.141637558	67.74685424	41.98517947	trans
East Asian	UKBPPP	ACAA1	rs7580443	2	129450704	T	C	-0.936932	0.208753	0.0596539	7.18E-06	250	0.098485594	1.141637558	27.09266452	41.98517947	trans
East Asian	UKBPPP	ACAA1	rs115013040	3	24371261	G	A	-1.75993	0.358603	0.0348861	9.21E-07	250	0.208569969	1.141637558	65.35682278	41.98517947	trans
East Asian	UKBPPP	ACAA1	rs4492019	4	125809801	A	G	0.568332	0.118926	0.745199	1.76E-06	250	0.122661312	1.141637558	34.67304688	41.98517947	trans
East Asian	UKBPPP	ACAA1	rs12642736	4	125813156	C	T	0.563589	0.117532	0.748	1.63E-06	250	0.119744934	1.141637558	33.73652126	41.98517947	trans
East Asian	UKBPPP	ACAA1	rs10031360	4	125817678	A	G	0.555163	0.117318	0.746031	2.22E-06	250	0.116790793	1.141637558	32.79417423	41.98517947	trans
East Asian	UKBPPP	ACAA1	rs4541524	4	125828661	T	C	0.617678	0.131812	0.75356	2.79E-06	250	0.141704388	1.141637558	40.94473725	41.98517947	trans
East Asian	UKBPPP	ACAA1	rs115129859	5	13884280	A	G	-1.60981	0.362361	0.0235369	8.89E-06	250	0.119119904	1.141637558	33.53661458	41.98517947	trans
East Asian	UKBPPP	ACADM	rs9908386	17	81215191	C	T	-0.627418	0.140914	0.885017	8.49E-06	251	0.080117833	3.034236656	21.68684321	23.7177276	cis
East Asian	UKBPPP	ACADM	rs9900964	17	81214929	T	C	-0.640505	0.141305	0.884181	5.82E-06	251	0.084022584	3.034236656	22.84076337	23.7177276	cis
East Asian	UKBPPP	ACADM	rs9896314	17	81208867	G	A	-0.63734	0.142031	0.886313	7.21E-06	251	0.081859724	3.034236656	22.20038885	23.7177276	cis
East Asian	UKBPPP	ACADM	rs9547457	13	36363001	G	T	0.768305	0.168792	0.0738067	5.32E-06	251	0.08070394	3.034236656	21.85942258	23.7177276	cis
East Asian	UKBPPP	ACADM	rs8066658	17	81211046	T	C	-0.639271	0.142101	0.886149	6.84E-06	251	0.082460052	3.034236656	22.37782995	23.7177276	cis
East Asian	UKBPPP	ACADM	rs79914264	1	29358515	A	G	-0.501845	0.111699	0.193227	7.03E-06	251	0.07852146	3.034236656	21.21790433	23.7177276	cis
East Asian	UKBPPP	ACADM	rs76998618	4	82579452	A	T	1.09608	0.242355	0.0508475	6.11E-06	251	0.115963177	3.034236656	32.66247535	23.7177276	cis
East Asian	UKBPPP	ACADM	rs74760651	2	239594472	T	C	1.68437	0.349355	0.0286149	1.43E-06	251	0.157720687	3.034236656	46.62639883	23.7177276	cis
East Asian	UKBPPP	ACADM	rs71365489	19	54726997	G	A	0.45824	0.101461	0.506514	6.29E-06	251	0.104974129	3.034236656	29.20424858	23.7177276	cis
East Asian	UKBPPP	ACADM	rs62555264	9	75702176	C	T	0.595847	0.134321	0.125036	9.16E-06	251	0.077682781	3.034236656	20.97219063	23.7177276	cis
East Asian	UKBPPP	ACADM	rs62555262	9	75701844	C	T	0.595847	0.134321	0.125036	9.16E-06	251	0.077682781	3.034236656	20.97219063	23.7177276	cis
East Asian	UKBPPP	ACADM	rs62131758	19	54726847	C	T	0.456082	0.101292	0.506952	6.71E-06	251	0.103985289	3.034236656	28.89722302	23.7177276	cis
East Asian	UKBPPP	ACADM	rs62131757	19	54726776	G	T	0.453981	0.100994	0.509233	6.95E-06	251	0.103014235	3.034236656	28.59637859	23.7177276	cis
East Asian	UKBPPP	ACADM	rs62075321	17	81214641	A	T	-0.629695	0.141145	0.885134	8.14E-06	251	0.08062895	3.034236656	21.83732963	23.7177276	cis
East Asian	UKBPPP	ACADM	rs61929180	12	78920431	G	A	0.546277	0.110914	0.187251	8.43E-07	251	0.090831485	3.034236656	24.87662024	23.7177276	cis
East Asian	UKBPPP	ACADM	rs555623873	7	5664858	CA	C	1.29335	0.270726	0.022467	1.78E-06	251	0.073474839	3.034236656	19.74607457	23.7177276	cis
East Asian	UKBPPP	ACADM	rs34359542	16	10537126	T	C	1.03716	0.222464	0.0426134	3.13E-06	251	0.087771808	3.034236656	23.95801886	23.7177276	cis
East Asian	UKBPPP	ACADM	rs2868410	16	11334244	T	G	0.575517	0.130047	0.147418	9.62E-06	251	0.083259344	3.034236656	22.61444002	23.7177276	cis
East Asian	UKBPPP	ACADM	rs2725393	17	81211352	A	G	-0.637202	0.142025	0.886282	7.24E-06	251	0.081843727	3.034236656	22.19566389	23.7177276	cis
East Asian	UKBPPP	ACADM	rs2725392	17	81216005	T	C	-0.62347	0.140686	0.884978	9.35E-06	251	0.079136075	3.034236656	21.39825677	23.7177276	cis
East Asian	UKBPPP	ACADM	rs2659033	17	81205948	G	A	-0.679937	0.146707	0.891243	3.58E-06	251	0.089623252	3.034236656	24.51313666	23.7177276	cis
East Asian	UKBPPP	ACADM	rs2659003	17	81212771	G	C	-0.633456	0.14176	0.886032	7.88E-06	251	0.081039217	3.034236656	21.95824402	23.7177276	cis
East Asian	UKBPPP	ACADM	rs2256881	17	81206975	G	A	-0.679786	0.146688	0.891227	3.58E-06	251	0.08959502	3.034236656	24.50465498	23.7177276	cis
East Asian	UKBPPP	ACADM	rs17061584	9	75711286	G	C	0.512237	0.111963	0.202094	4.76E-06	251	0.084620782	3.034236656	23.01841077	23.7177276	cis
East Asian	UKBPPP	ACADM	rs148748760	7	5642517	C	T	1.37287	0.283804	0.0212717	1.32E-06	251	0.078478948	3.034236656	21.20543847	23.7177276	cis
East Asian	UKBPPP	ACADM	rs1476653	7	101454085	C	T	-0.39818	0.0899891	0.484133	9.65E-06	251	0.079193824	3.034236656	21.41521492	23.7177276	cis
East Asian	UKBPPP	ACADM	rs1456467	1	2896081	T	C	-0.459627	0.102629	0.243278	7.52E-06	251	0.077782206	3.034236656	21.00129656	23.7177276	cis
East Asian	UKBPPP	ACADM	rs12929088	16	10531526	C	T	0.913052	0.203504	0.0486994	7.24E-06	251	0.077243581	3.034236656	20.84369326	23.7177276	cis
East Asian	UKBPPP	ACADM	rs12928798	16	10531317	C	T	0.919407	0.20271	0.0520975	5.74E-06	251	0.083488404	3.034236656	22.68232363	23.7177276	cis
East Asian	UKBPPP	ACADM	rs12925190	16	10531492	C	A	0.913205	0.203538	0.0487386	7.24E-06	251	0.077328481	3.034236656	20.86852307	23.7177276	cis
East Asian	UKBPPP	ACADM	rs12924690	16	10531519	T	C	0.913327	0.20352	0.0487071	7.20E-06	251	0.077301713	3.034236656	20.86069385	23.7177276	cis
East Asian	UKBPPP	ACADM	rs12924510	16	10531401	T	C	0.912398	0.20255	0.0510041	6.65E-06	251	0.080587572	3.034236656	21.82514042	23.7177276	cis
East Asian	UKBPPP	ACADM	rs117920728	7	5794703	A	G	1.34436	0.283586	0.020959	2.13E-06	251	0.074170737	3.034236656	19.94807721	23.7177276	cis
East Asian	UKBPPP	ACADM	rs11772795	7	101460730	A	G	-0.402306	0.0901981	0.515779	8.19E-06	251	0.080844465	3.034236656	21.90083289	23.7177276	cis
East Asian	UKBPPP	ACADM	rs10760758	9	96096453	A	G	-0.643167	0.143911	0.863885	7.85E-06	251	0.097283553	3.034236656	26.83412354	23.7177276	cis
East Asian	UKBPPP	ACADSB	rs9882570	3	13654087	T	C	0.565405	0.125643	0.204159	6.79E-06	256	0.103882914	1.876789228	29.44510335	31.53739355	cis
East Asian	UKBPPP	ACADSB	rs9878668	3	13678091	T	C	0.543971	0.122871	0.206801	9.55E-06	256	0.097076986	1.876789228	27.30858997	31.53739355	cis
East Asian	UKBPPP	ACADSB	rs9313814	5	159629243	C	T	-0.511077	0.115058	0.680391	8.92E-06	256	0.113600497	1.876789228	32.55250711	31.53739355	cis
East Asian	UKBPPP	ACADSB	rs76630391	2	175052159	T	C	-1.78417	0.395206	0.0202894	6.35E-06	256	0.126552134	1.876789228	36.80155762	31.53739355	cis
East Asian	UKBPPP	ACADSB	rs7636218	3	13680867	G	A	0.579759	0.125381	0.209949	3.76E-06	256	0.111504895	1.876789228	31.8766452	31.53739355	cis
East Asian	UKBPPP	ACADSB	rs757553200	19	35236299	C	CT	-0.513829	0.113004	0.308141	5.44E-06	256	0.112573016	1.876789228	32.22073092	31.53739355	cis
East Asian	UKBPPP	ACADSB	rs75403841	14	100547796	C	T	-0.75861	0.166227	0.0976562	5.03E-06	256	0.101423591	1.876789228	28.66933938	31.53739355	cis
East Asian	UKBPPP	ACADSB	rs6898762	5	159623581	A	T	-0.510848	0.114735	0.680897	8.49E-06	256	0.113403302	1.876789228	32.48877267	31.53739355	cis
East Asian	UKBPPP	ACADSB	rs6556438	5	159618986	A	C	-0.510405	0.114224	0.681625	7.88E-06	256	0.113069196	1.876789228	32.38085282	31.53739355	cis
East Asian	UKBPPP	ACADSB	rs62233035	3	13664456	T	C	0.583054	0.123816	0.196048	2.49E-06	256	0.107161822	1.876789228	30.48604275	31.53739355	cis
East Asian	UKBPPP	ACADSB	rs55948798	3	13667814	T	G	0.614547	0.124319	0.195688	7.68E-07	256	0.118885515	1.876789228	34.27127961	31.53739355	cis
East Asian	UKBPPP	ACADSB	rs4590170	5	159597731	C	T	-0.498779	0.112581	0.68485	9.41E-06	256	0.107388824	1.876789228	30.55839105	31.53739355	cis
East Asian	UKBPPP	ACADSB	rs2974386	3	13653804	T	C	-0.50275	0.113781	0.711312	9.93E-06	256	0.103806135	1.876789228	29.4208199	31.53739355	cis
East Asian	UKBPPP	ACADSB	rs2901316	5	159609291	A	G	-0.501581	0.112832	0.684099	8.77E-06	256	0.108738192	1.876789228	30.98921146	31.53739355	cis
East Asian	UKBPPP	ACADSB	rs2421055	5	159617271	T	C	-0.509564	0.113986	0.681717	7.81E-06	256	0.112679533	1.876789228	32.25508989	31.53739355	cis
East Asian	UKBPPP	ACADSB	rs2421053	5	159621328	C	T	-0.513149	0.11448	0.68092	7.38E-06	256	0.114422819	1.876789228	32.81859183	31.53739355	cis
East Asian	UKBPPP	ACADSB	rs11283418	16	72939015	AGTGAGGAAAT	A	0.766311	0.170973	0.105269	7.39E-06	256	0.110619858	1.876789228	31.59216475	31.53739355	cis
East Asian	UKBPPP	ACADSB	rs355224	11	40950940	A	T	0.533085	0.119364	0.751662	7.97E-06	256	0.10609348	0.478603705	30.14604247	34.71025669	trans
East Asian	UKBPPP	ACADSB	rs355226	11	40953008	A	T	0.53232	0.115049	0.744124	3.71E-06	256	0.107907201	0.478603705	30.72374207	34.71025669	trans
East Asian	UKBPPP	ACADSB	rs2111122	16	51039856	T	C	0.654504	0.145503	0.243934	6.85E-06	256	0.158010756	0.478603705	47.66656152	34.71025669	trans
East Asian	UKBPPP	ACADSB	rs6537455	4	147226917	T	C	-0.565793	0.127356	0.788986	8.89E-06	256	0.106592268	0.478603705	30.30468072	34.71025669	trans
East Asian	UKBPPP	ACAN	rs9749470	19	10241633	C	T	0.53657	0.120994	0.776517	9.22E-06	252	0.099925937	0.745383248	27.75492082	25.74743019	cis
East Asian	UKBPPP	ACAN	rs5836500	2	175620818	GA	G	-0.551862	0.120022	0.846616	4.27E-06	252	0.079096544	0.745383248	21.47253967	25.74743019	cis
East Asian	UKBPPP	ACAN	rs4842129	9	136190775	G	A	0.457745	0.099018	0.69698	3.79E-06	252	0.088505207	0.745383248	24.274743	25.74743019	cis
East Asian	UKBPPP	ACAN	rs184733511	9	27121453	A	T	0.926829	0.202299	0.937924	4.62E-06	252	0.100027772	0.745383248	27.78634978	25.74743019	cis
East Asian	UKBPPP	ACAN	rs17725497	14	91383597	T	A	-1.35987	0.299391	0.0337843	5.57E-06	252	0.12072961	0.745383248	34.32664485	25.74743019	cis
East Asian	UKBPPP	ACAN	rs17270672	2	175686267	A	C	0.538478	0.120668	0.159554	8.10E-06	252	0.077764867	0.745383248	21.08054243	25.74743019	cis
East Asian	UKBPPP	ACAN	rs142214069	6	152033754	A	G	-0.708859	0.157592	0.090196	6.86E-06	252	0.08246788	0.745383248	22.47002539	25.74743019	cis
East Asian	UKBPPP	ACAN	rs12465015	2	237492746	C	T	0.547301	0.112736	0.202832	1.21E-06	252	0.09686543	0.745383248	26.8136756	25.74743019	cis
East Asian	UKBPPP	ACAN	rs201844941	1	74133189	G	A	-1.02185	0.2253	0.0414641	5.75E-06	252	0.083001305	0.276049363	22.6285232	25.42776943	trans
East Asian	UKBPPP	ACAN	rs10822756	10	66223937	T	C	0.593802	0.134369	0.126353	9.91E-06	252	0.077845741	0.276049363	21.10431632	25.42776943	trans
East Asian	UKBPPP	ACAN	rs568686984	16	52754783	C	A	-0.663322	0.145464	0.15491	5.11E-06	252	0.115202317	0.276049363	32.55046878	25.42776943	trans
East Asian	UKBPPP	ACE	rs770628783	1	211658754	G	GA	-0.524727	0.11375	0.256298	3.97E-06	257	0.104964148	1.05114735	29.90478841	27.09392174	cis
East Asian	UKBPPP	ACE	rs4334	17	63487579	C	A	-0.483033	0.107439	0.676844	6.93E-06	257	0.102066778	1.05114735	28.98548339	27.09392174	cis
East Asian	UKBPPP	ACE	rs4333	17	63487161	C	T	-0.486092	0.105864	0.669642	4.40E-06	257	0.104542879	1.05114735	29.77075453	27.09392174	cis
East Asian	UKBPPP	ACE	rs4321	17	63485413	C	T	-0.462571	0.104671	0.657961	9.90E-06	257	0.096308048	1.05114735	27.17580049	27.09392174	cis
East Asian	UKBPPP	ACE	rs4316	17	63484948	T	C	-0.460123	0.104144	0.656512	9.96E-06	257	0.095484333	1.05114735	26.91883162	27.09392174	cis
East Asian	UKBPPP	ACE	rs375777958	17	42293978	A	G	1.9517	0.417005	0.0201645	2.86E-06	257	0.15052088	1.05114735	45.18395261	27.09392174	cis
East Asian	UKBPPP	ACE	rs34119071	8	25605817	T	G	0.494428	0.11169	0.755619	9.56E-06	257	0.090283091	1.05114735	25.30698052	27.09392174	cis
East Asian	UKBPPP	ACE	rs12578574	12	59440994	G	A	0.599096	0.135577	0.12314	9.92E-06	257	0.07750902	1.05114735	21.42546695	27.09392174	cis
East Asian	UKBPPP	ACE	rs12424947	12	59445896	A	G	0.597983	0.135224	0.122667	9.77E-06	257	0.076966171	1.05114735	21.26289735	27.09392174	cis
East Asian	UKBPPP	ACE	rs11610048	12	59448701	G	A	0.597497	0.135049	0.122483	9.68E-06	257	0.076741946	1.05114735	21.19580343	27.09392174	cis
East Asian	UKBPPP	ACE	rs10960480	9	1219329	C	T	0.389303	0.0873225	0.492218	8.26E-06	257	0.075760056	1.05114735	20.90237988	27.09392174	cis
East Asian	UKBPPP	ACE	rs9571852	13	34555216	T	A	0.508887	0.107669	0.276347	2.29E-06	257	0.103575689	0.205047168	29.46350328	29.13041932	trans
East Asian	UKBPPP	ACE	rs111392043	15	96990946	A	G	1.1203	0.230414	0.0422059	1.16E-06	257	0.101471479	0.205047168	28.79733537	29.13041932	trans
East Asian	UKBPPP	ACE2	rs999702	12	125437116	T	G	0.432337	0.0851107	0.537969	3.78E-07	250	0.09291871	7.060529634	25.40438248	22.520733	cis
East Asian	UKBPPP	ACE2	rs7980672	12	125448494	C	A	0.388766	0.0840515	0.53622	3.74E-06	250	0.075172946	7.060529634	20.1582454	22.520733	cis
East Asian	UKBPPP	ACE2	rs7980560	12	125448379	G	A	0.388754	0.0840572	0.53622	3.75E-06	250	0.075168306	7.060529634	20.15689983	22.520733	cis
East Asian	UKBPPP	ACE2	rs7974263	12	125488577	C	T	0.44784	0.0983486	0.669223	5.27E-06	250	0.088793652	7.060529634	24.16667295	22.520733	cis
East Asian	UKBPPP	ACE2	rs7970201	12	125440843	G	A	0.428413	0.0850552	0.536282	4.73E-07	250	0.091285637	7.060529634	24.91304086	22.520733	cis
East Asian	UKBPPP	ACE2	rs7954425	12	125440542	A	G	0.428841	0.085078	0.536439	4.64E-07	250	0.091463924	7.060529634	24.96659608	22.520733	cis
East Asian	UKBPPP	ACE2	rs7792178	7	99260363	G	A	0.408738	0.0901756	0.723403	5.82E-06	250	0.06685714	7.060529634	17.76852351	22.520733	cis
East Asian	UKBPPP	ACE2	rs7775245	6	148569082	T	C	0.380811	0.0841654	0.346798	6.05E-06	250	0.065701163	7.060529634	17.4396967	22.520733	cis
East Asian	UKBPPP	ACE2	rs770273565	12	125439146	C	CT	0.38813	0.0845385	0.376055	4.41E-06	250	0.070693925	7.060529634	18.86579023	22.520733	cis
East Asian	UKBPPP	ACE2	rs7488300	12	125438855	T	G	0.430806	0.085113	0.537176	4.16E-07	250	0.092283903	7.060529634	25.2131785	22.520733	cis
East Asian	UKBPPP	ACE2	rs74524361	22	49679943	A	T	-0.532707	0.116383	0.158085	4.71E-06	250	0.07553804	7.060529634	20.26414803	22.520733	cis
East Asian	UKBPPP	ACE2	rs7314837	12	125439846	A	G	0.429701	0.0851119	0.536659	4.45E-07	250	0.091825198	7.060529634	25.0751827	22.520733	cis
East Asian	UKBPPP	ACE2	rs7312041	12	125447359	C	A	0.387652	0.0832822	0.529576	3.24E-06	250	0.074874135	7.060529634	20.07163157	22.520733	cis
East Asian	UKBPPP	ACE2	rs7310173	12	125436097	C	T	0.396167	0.084266	0.54371	2.58E-06	250	0.077874426	7.060529634	20.94384789	22.520733	cis
East Asian	UKBPPP	ACE2	rs6928557	6	151112369	C	A	-0.436204	0.0885504	0.72	8.39E-07	250	0.076718448	7.060529634	20.6071216	22.520733	cis
East Asian	UKBPPP	ACE2	rs6489003	12	125440914	T	C	0.428309	0.0850536	0.536266	4.76E-07	250	0.091241748	7.060529634	24.89986034	22.520733	cis
East Asian	UKBPPP	ACE2	rs6489000	12	125431644	G	A	0.3911	0.0868991	0.571615	6.78E-06	250	0.074910639	7.060529634	20.08220954	22.520733	cis
East Asian	UKBPPP	ACE2	rs6465747	7	99259608	A	G	0.408064	0.0901945	0.723482	6.06E-06	250	0.066625073	7.060529634	17.70244478	22.520733	cis
East Asian	UKBPPP	ACE2	rs60406184	22	49686619	T	C	-0.509756	0.114228	0.16316	8.10E-06	250	0.070959544	7.060529634	18.94208889	22.520733	cis
East Asian	UKBPPP	ACE2	rs57898010	22	49686516	A	G	-0.506774	0.113651	0.164062	8.23E-06	250	0.070443466	7.060529634	18.79388601	22.520733	cis
East Asian	UKBPPP	ACE2	rs56863231	12	125453082	G	C	0.467339	0.0889926	0.387207	1.51E-07	250	0.103645641	7.060529634	28.67629154	22.520733	cis
East Asian	UKBPPP	ACE2	rs558375915	7	99282829	CA	C	-0.401772	0.0903517	0.311631	8.72E-06	250	0.069255024	7.060529634	18.45322458	22.520733	cis
East Asian	UKBPPP	ACE2	rs4765253	12	125446400	A	G	0.410916	0.084788	0.522	1.26E-06	250	0.084262531	7.060529634	22.81997663	22.520733	cis
East Asian	UKBPPP	ACE2	rs4765252	12	125446272	A	G	0.407176	0.0877601	0.459702	3.49E-06	250	0.082357678	7.060529634	22.25780522	22.520733	cis
East Asian	UKBPPP	ACE2	rs4765251	12	125439857	A	T	0.429701	0.0851119	0.536659	4.45E-07	250	0.091825198	7.060529634	25.0751827	22.520733	cis
East Asian	UKBPPP	ACE2	rs4765040	12	125439908	T	C	0.429611	0.0851164	0.536659	4.48E-07	250	0.091786737	7.060529634	25.06361846	22.520733	cis
East Asian	UKBPPP	ACE2	rs4036452	12	125436340	C	T	0.39709	0.0842357	0.543726	2.43E-06	250	0.078237276	7.060529634	21.04971684	22.520733	cis
East Asian	UKBPPP	ACE2	rs3963551	12	125438772	A	C	0.431957	0.0851374	0.537458	3.90E-07	250	0.092769824	7.060529634	25.35951408	22.520733	cis
East Asian	UKBPPP	ACE2	rs3858694	12	125438321	C	T	0.431346	0.0851216	0.537435	4.03E-07	250	0.092508206	7.060529634	25.28070815	22.520733	cis
East Asian	UKBPPP	ACE2	rs3849796	6	151112700	G	A	-0.43776	0.0890291	0.718643	8.79E-07	250	0.077494891	7.060529634	20.83319947	22.520733	cis
East Asian	UKBPPP	ACE2	rs3847940	12	125438273	T	C	0.431469	0.0851251	0.537435	4.01E-07	250	0.092560972	7.060529634	25.29659885	22.520733	cis
East Asian	UKBPPP	ACE2	rs28608208	7	99273374	G	A	-0.395545	0.0861891	0.302	4.45E-06	250	0.065960533	7.060529634	17.51340589	22.520733	cis
East Asian	UKBPPP	ACE2	rs2345232	12	125436535	G	A	0.433128	0.0856951	0.541671	4.32E-07	250	0.093148408	7.060529634	25.47363368	22.520733	cis
East Asian	UKBPPP	ACE2	rs2345231	12	125436530	A	G	0.430771	0.0851244	0.537844	4.18E-07	250	0.09225031	7.060529634	25.20306782	22.520733	cis
East Asian	UKBPPP	ACE2	rs2131072	12	125436578	A	T	0.430923	0.08513	0.537859	4.15E-07	250	0.092315002	7.060529634	25.22253935	22.520733	cis
East Asian	UKBPPP	ACE2	rs208716	6	148567430	C	T	-0.367743	0.0829076	0.649992	9.18E-06	250	0.061532535	7.060529634	16.26062623	22.520733	cis
East Asian	UKBPPP	ACE2	rs208715	6	148567663	T	C	-0.368166	0.082897	0.649592	8.94E-06	250	0.061706659	7.060529634	16.30966652	22.520733	cis
East Asian	UKBPPP	ACE2	rs208714	6	148567982	C	T	-0.368472	0.0830276	0.649756	9.08E-06	250	0.061795946	7.060529634	16.33482015	22.520733	cis
East Asian	UKBPPP	ACE2	rs208713	6	148568255	A	G	-0.368035	0.0829703	0.649011	9.18E-06	250	0.061709752	7.060529634	16.31053781	22.520733	cis
East Asian	UKBPPP	ACE2	rs208709	6	148569816	A	G	-0.414135	0.0877158	0.681952	2.34E-06	250	0.074397843	7.060529634	19.93368845	22.520733	cis
East Asian	UKBPPP	ACE2	rs2009880	12	125436819	C	A	0.431558	0.085105	0.537992	3.96E-07	250	0.092583512	7.060529634	25.30338756	22.520733	cis
East Asian	UKBPPP	ACE2	rs200597541	7	99270314	GA	G	-0.397464	0.0897347	0.288987	9.45E-06	250	0.064920438	7.060529634	17.2180735	22.520733	cis
East Asian	UKBPPP	ACE2	rs1984673	12	125437071	A	G	0.432378	0.0851098	0.538	3.77E-07	250	0.092935454	7.060529634	25.40942937	22.520733	cis
East Asian	UKBPPP	ACE2	rs1826336	12	125437752	C	T	0.431707	0.0851078	0.537577	3.93E-07	250	0.092659144	7.060529634	25.3261688	22.520733	cis
East Asian	UKBPPP	ACE2	rs1826335	12	125449830	C	T	0.388291	0.084034	0.536259	3.83E-06	250	0.074988511	7.060529634	20.10477822	22.520733	cis
East Asian	UKBPPP	ACE2	rs1826334	12	125449831	A	G	0.387007	0.0832451	0.529686	3.34E-06	250	0.074623229	7.060529634	19.99894679	22.520733	cis
East Asian	UKBPPP	ACE2	rs1814500	12	125434640	A	G	0.39804	0.0837953	0.542297	2.03E-06	250	0.078651026	7.060529634	21.17053903	22.520733	cis
East Asian	UKBPPP	ACE2	rs1527134	12	125440268	C	T	0.429206	0.0850897	0.536565	4.56E-07	250	0.091616297	7.060529634	25.01238366	22.520733	cis
East Asian	UKBPPP	ACE2	rs1527133	12	125440286	T	C	0.429194	0.0850907	0.536557	4.56E-07	250	0.09161139	7.060529634	25.01090878	22.520733	cis
East Asian	UKBPPP	ACE2	rs1527132	12	125440314	G	A	0.429157	0.0850867	0.536541	4.56E-07	250	0.091596026	7.060529634	25.00629136	22.520733	cis
East Asian	UKBPPP	ACE2	rs1527131	12	125440389	C	T	0.429069	0.0850763	0.536486	4.57E-07	250	0.091559945	7.060529634	24.99544811	22.520733	cis
East Asian	UKBPPP	ACE2	rs1491900	12	125441127	C	A	0.401652	0.0837586	0.540086	1.62E-06	250	0.080143704	7.060529634	21.6073302	22.520733	cis
East Asian	UKBPPP	ACE2	rs1491899	12	125441349	A	T	0.42784	0.0850328	0.536055	4.87E-07	250	0.091047624	7.060529634	24.84157734	22.520733	cis
East Asian	UKBPPP	ACE2	rs1462729	12	125441732	A	G	0.433503	0.0851621	0.533953	3.57E-07	250	0.093529144	7.060529634	25.58849792	22.520733	cis
East Asian	UKBPPP	ACE2	rs145071536	1	243629710	C	T	1.61488	0.323557	0.0277322	6.01E-07	250	0.140630893	7.060529634	40.58379702	22.520733	cis
East Asian	UKBPPP	ACE2	rs1388558	12	125449600	C	T	0.386989	0.0832408	0.529686	3.33E-06	250	0.074616288	7.060529634	19.9969365	22.520733	cis
East Asian	UKBPPP	ACE2	rs12563412	1	41415816	C	G	-0.435642	0.0964005	0.252	6.21E-06	250	0.071547032	7.060529634	19.11099912	22.520733	cis
East Asian	UKBPPP	ACE2	rs12422967	12	125441000	C	T	0.417209	0.0909896	0.292	4.53E-06	250	0.071970321	7.060529634	19.23283285	22.520733	cis
East Asian	UKBPPP	ACE2	rs12298678	12	125450011	T	C	0.386974	0.0832402	0.529678	3.34E-06	250	0.074610646	7.060529634	19.99530254	22.520733	cis
East Asian	UKBPPP	ACE2	rs11976919	7	99255035	A	G	0.405902	0.0905414	0.724745	7.36E-06	250	0.065734418	7.060529634	17.44914508	22.520733	cis
East Asian	UKBPPP	ACE2	rs11769698	7	99260544	C	T	0.407888	0.0901915	0.723623	6.11E-06	250	0.066546637	7.060529634	17.68011843	22.520733	cis
East Asian	UKBPPP	ACE2	rs11590190	1	243856696	G	A	1.40672	0.311196	0.030988	6.17E-06	250	0.118841472	7.060529634	33.44765342	22.520733	cis
East Asian	UKBPPP	ACE2	rs113416846	12	125442310	ATAGTGATTCC	A	0.430885	0.0851745	0.534392	4.22E-07	250	0.092391736	7.060529634	25.24563902	22.520733	cis
East Asian	UKBPPP	ACE2	rs1120171	12	125451094	C	G	0.404209	0.0876196	0.460274	3.96E-06	250	0.081176764	7.060529634	21.91045762	22.520733	cis
East Asian	UKBPPP	ACE2	rs1120170	12	125451181	G	A	0.411294	0.084378	0.52582	1.09E-06	250	0.084355825	7.060529634	22.84757022	22.520733	cis
East Asian	UKBPPP	ACE2	rs11058177	12	125451943	T	G	0.401733	0.0876405	0.460055	4.56E-06	250	0.080179675	7.060529634	21.61787341	22.520733	cis
East Asian	UKBPPP	ACE2	rs11058176	12	125451942	A	G	0.401745	0.0876361	0.46007	4.56E-06	250	0.080184852	7.060529634	21.61939086	22.520733	cis
East Asian	UKBPPP	ACE2	rs11058172	12	125440633	T	C	0.428695	0.0850666	0.536376	4.67E-07	250	0.091403343	7.060529634	24.94839578	22.520733	cis
East Asian	UKBPPP	ACE2	rs11058169	12	125433390	T	G	0.431063	0.085232	0.52934	4.25E-07	250	0.092587742	7.060529634	25.30466152	22.520733	cis
East Asian	UKBPPP	ACE2	rs11058168	12	125433382	T	G	0.43098	0.085231	0.52934	4.27E-07	250	0.092552091	7.060529634	25.29392399	22.520733	cis
East Asian	UKBPPP	ACE2	rs10846893	12	125449112	A	G	0.40491	0.0876641	0.460086	3.86E-06	250	0.081453661	7.060529634	21.99182233	22.520733	cis
East Asian	UKBPPP	ACE2	rs10846892	12	125448037	G	A	0.387405	0.0832682	0.529584	3.28E-06	250	0.074778608	7.060529634	20.04395387	22.520733	cis
East Asian	UKBPPP	ACE2	rs10846890	12	125439282	G	A	0.430327	0.0851101	0.536933	4.28E-07	250	0.092085472	7.060529634	25.15346571	22.520733	cis
East Asian	UKBPPP	ACE2	rs10846889	12	125433024	T	C	0.40529	0.0839306	0.534438	1.37E-06	250	0.081740375	7.060529634	22.07612371	22.520733	cis
East Asian	UKBPPP	ACE2	rs10846888	12	125432965	A	G	0.405181	0.0839577	0.534359	1.39E-06	250	0.081698199	7.060529634	22.06371941	22.520733	cis
East Asian	UKBPPP	ACE2	rs10846887	12	125432964	A	G	0.405181	0.0839577	0.534359	1.39E-06	250	0.081698199	7.060529634	22.06371941	22.520733	cis
East Asian	UKBPPP	ACE2	rs10846886	12	125432889	T	A	0.404688	0.0839157	0.534477	1.42E-06	250	0.081496848	7.060529634	22.00451714	22.520733	cis
East Asian	UKBPPP	ACE2	rs10773165	12	125439554	A	G	0.430059	0.085104	0.536847	4.34E-07	250	0.091973156	7.060529634	25.11967882	22.520733	cis
East Asian	UKBPPP	ACE2	rs10773164	12	125439398	A	G	0.430185	0.0851114	0.536918	4.32E-07	250	0.092025119	7.060529634	25.13530922	22.520733	cis
East Asian	UKBPPP	ACE2	rs10773163	12	125439220	T	G	0.430396	0.0851116	0.537004	4.26E-07	250	0.09211306	7.060529634	25.16176605	22.520733	cis
East Asian	UKBPPP	ACE2	rs10744207	12	125439493	G	T	0.4301	0.0851037	0.536878	4.33E-07	250	0.091989848	7.060529634	25.12469957	22.520733	cis
East Asian	UKBPPP	ACE2	rs10744206	12	125439180	A	G	0.430463	0.0851132	0.537035	4.25E-07	250	0.09214089	7.060529634	25.17013977	22.520733	cis
East Asian	UKBPPP	ACE2	rs10744205	12	125439037	A	C	0.405519	0.0857874	0.517059	2.28E-06	250	0.082127119	7.060529634	22.18991974	22.520733	cis
East Asian	UKBPPP	ACE2	rs10466869	12	125443204	C	G	0.445272	0.0877202	0.441694	3.85E-07	250	0.097785523	7.060529634	26.87920704	22.520733	cis
East Asian	UKBPPP	ACE2	rs10281195	7	99264292	C	T	-0.44956	0.101694	0.184266	9.84E-06	250	0.060757388	7.060529634	16.04253467	22.520733	cis
East Asian	UKBPPP	ACE2	rs76334990	14	40025184	G	C	0.706732	0.159827	0.0777565	9.79E-06	250	0.071634431	0.376133273	19.13614576	20.23704559	trans
East Asian	UKBPPP	ACE2	rs12473406	2	5501283	C	G	0.427017	0.0930875	0.206	4.49E-06	250	0.05964967	0.376133273	15.73149688	20.23704559	trans
East Asian	UKBPPP	ACE2	rs118155307	7	21225576	T	C	0.869488	0.189665	0.056392	4.55E-06	250	0.080457455	0.376133273	21.69932107	20.23704559	trans
East Asian	UKBPPP	ACE2	rs56387961	8	64843149	ATG	A	-0.545187	0.115185	0.786681	2.21E-06	250	0.099758332	0.376133273	27.48158324	20.23704559	trans
East Asian	UKBPPP	ACE2	rs324539	9	9048098	C	T	-0.365586	0.0817083	0.59058	7.67E-06	250	0.064633384	0.376133273	17.13668102	20.23704559	trans
East Asian	UKBPPP	ACHE	rs79922729	8	91151491	A	G	-0.461538	0.10022	0.206152	4.12E-06	254	0.069721999	2.008253036	18.88676691	22.05914887	cis
East Asian	UKBPPP	ACHE	rs79808126	10	19852747	C	T	0.520935	0.112038	0.170619	3.33E-06	254	0.076803064	2.008253036	20.9645107	22.05914887	cis
East Asian	UKBPPP	ACHE	rs7817959	8	91203706	G	A	-0.511433	0.10201	0.210668	5.34E-07	254	0.086989287	2.008253036	24.00990488	22.05914887	cis
East Asian	UKBPPP	ACHE	rs78044144	8	91149547	C	T	-0.462234	0.100315	0.205929	4.07E-06	254	0.069876415	2.008253036	18.93173864	22.05914887	cis
East Asian	UKBPPP	ACHE	rs77935193	8	91211277	G	T	-0.511563	0.102058	0.210645	5.37E-07	254	0.08702655	2.008253036	24.0211701	22.05914887	cis
East Asian	UKBPPP	ACHE	rs76602982	8	91114232	G	A	-0.433862	0.0981702	0.217269	9.89E-06	254	0.064024106	2.008253036	17.23770327	22.05914887	cis
East Asian	UKBPPP	ACHE	rs76166468	8	91169300	A	G	-0.461247	0.100218	0.205426	4.18E-06	254	0.069452337	2.008253036	18.80826705	22.05914887	cis
East Asian	UKBPPP	ACHE	rs747131	15	69797835	G	A	-0.407456	0.0855249	0.640883	1.90E-06	254	0.076419844	2.008253036	20.85124994	22.05914887	cis
East Asian	UKBPPP	ACHE	rs74693524	8	91171106	G	A	-0.461673	0.100413	0.205434	4.27E-06	254	0.069582695	2.008253036	18.8462093	22.05914887	cis
East Asian	UKBPPP	ACHE	rs74615571	8	91201208	A	G	-0.511581	0.101942	0.210722	5.21E-07	254	0.087055995	2.008253036	24.03007276	22.05914887	cis
East Asian	UKBPPP	ACHE	rs6690208	1	212122229	T	C	-0.442672	0.0944789	0.284962	2.79E-06	254	0.079856482	2.008253036	21.87032031	22.05914887	cis
East Asian	UKBPPP	ACHE	rs57191778	8	91199898	G	C	-0.51129	0.101923	0.210737	5.26E-07	254	0.086961522	2.008253036	24.0015114	22.05914887	cis
East Asian	UKBPPP	ACHE	rs56120732	4	4004377	C	T	1.09827	0.244966	0.952339	7.35E-06	254	0.109497186	2.008253036	30.98619158	22.05914887	cis
East Asian	UKBPPP	ACHE	rs552751376	8	91221887	GT	G	-0.453437	0.10209	0.221607	8.93E-06	254	0.070932669	2.008253036	19.23976017	22.05914887	cis
East Asian	UKBPPP	ACHE	rs4324887	8	91216143	A	G	-0.511498	0.102204	0.210374	5.60E-07	254	0.086922334	2.008253036	23.98966597	22.05914887	cis
East Asian	UKBPPP	ACHE	rs2358438	1	212118859	C	T	-0.430445	0.0939279	0.285433	4.59E-06	254	0.075580971	2.008253036	20.60364852	22.05914887	cis
East Asian	UKBPPP	ACHE	rs200721857	10	19885706	C	G	0.488966	0.108607	0.165671	6.73E-06	254	0.066095387	2.008253036	17.83483815	22.05914887	cis
East Asian	UKBPPP	ACHE	rs199669089	8	91195828	G	C	-0.518518	0.104484	0.205713	6.95E-07	254	0.087861146	2.008253036	24.27372612	22.05914887	cis
East Asian	UKBPPP	ACHE	rs12678554	8	91235977	C	A	-0.545666	0.109462	0.193469	6.20E-07	254	0.092921505	2.008253036	25.81498669	22.05914887	cis
East Asian	UKBPPP	ACHE	rs12573663	10	19868757	G	A	0.471642	0.104882	0.173228	6.90E-06	254	0.063717509	2.008253036	17.14953823	22.05914887	cis
East Asian	UKBPPP	ACHE	rs12415168	10	19890337	G	A	0.50549	0.110286	0.166072	4.57E-06	254	0.070775037	2.008253036	19.19374748	22.05914887	cis
East Asian	UKBPPP	ACHE	rs12044043	1	212124119	C	G	-0.443288	0.0945516	0.284954	2.75E-06	254	0.080077533	2.008253036	21.93612943	22.05914887	cis
East Asian	UKBPPP	ACHE	rs12041586	1	212123925	A	T	-0.450017	0.0947711	0.284623	2.05E-06	254	0.082469394	2.008253036	22.65023862	22.05914887	cis
East Asian	UKBPPP	ACHE	rs11732906	4	4004350	G	A	1.09825	0.245086	0.952215	7.43E-06	254	0.109763773	2.008253036	31.07093383	22.05914887	cis
East Asian	UKBPPP	ACHE	rs11534107	8	91195338	A	G	-0.518583	0.104481	0.205666	6.93E-07	254	0.087868295	2.008253036	24.27589163	22.05914887	cis
East Asian	UKBPPP	ACOT13	rs9730487	1	175995468	G	T	0.446173	0.0961308	0.459017	3.46E-06	253	0.098866453	7.662558882	27.53807123	30.44877233	cis
East Asian	UKBPPP	ACOT13	rs8026474	15	58978423	T	G	-0.534861	0.114914	0.304161	3.25E-06	253	0.121094426	7.662558882	34.58244189	30.44877233	cis
East Asian	UKBPPP	ACOT13	rs79779003	7	18035630	C	T	0.823078	0.177275	0.0890412	3.43E-06	253	0.10990102	7.662558882	30.99111066	30.44877233	cis
East Asian	UKBPPP	ACOT13	rs7636218	3	13680867	G	A	0.576056	0.128671	0.208393	7.57E-06	253	0.109484378	7.662558882	30.85917678	30.44877233	cis
East Asian	UKBPPP	ACOT13	rs75403841	14	100547796	C	T	-0.747863	0.16821	0.0988142	8.75E-06	253	0.099611112	7.662558882	27.76843373	30.44877233	cis
East Asian	UKBPPP	ACOT13	rs7534948	1	176059585	C	T	0.445836	0.0967792	0.459885	4.09E-06	253	0.098745144	7.662558882	27.50057976	30.44877233	cis
East Asian	UKBPPP	ACOT13	rs7534058	1	176055184	G	A	0.443616	0.0963155	0.460327	4.11E-06	253	0.097778087	7.662558882	27.20206594	30.44877233	cis
East Asian	UKBPPP	ACOT13	rs7527463	1	175992852	G	A	0.457343	0.0974239	0.450655	2.67E-06	253	0.103562718	7.662558882	28.99727914	30.44877233	cis
East Asian	UKBPPP	ACOT13	rs7515914	1	175992951	T	C	0.44621	0.0961034	0.458893	3.43E-06	253	0.098878798	7.662558882	27.54188701	30.44877233	cis
East Asian	UKBPPP	ACOT13	rs7413366	1	79001243	A	G	0.469857	0.103516	0.599992	5.65E-06	253	0.105968195	7.662558882	29.75063828	30.44877233	cis
East Asian	UKBPPP	ACOT13	rs7183317	15	58972600	G	C	-0.532161	0.114496	0.306734	3.35E-06	253	0.120441984	7.662558882	34.37060156	30.44877233	cis
East Asian	UKBPPP	ACOT13	rs6703511	1	175986080	T	C	0.443184	0.0971951	0.465078	5.12E-06	253	0.097726962	7.662558882	27.18630213	30.44877233	cis
East Asian	UKBPPP	ACOT13	rs6693299	1	175933524	G	A	0.442697	0.0969093	0.461063	4.92E-06	253	0.097396068	7.662558882	27.08431938	30.44877233	cis
East Asian	UKBPPP	ACOT13	rs6688898	1	176002533	G	A	0.445921	0.0962058	0.459413	3.57E-06	253	0.098767651	7.662558882	27.50753496	30.44877233	cis
East Asian	UKBPPP	ACOT13	rs6680839	1	175933460	T	C	0.448911	0.0967917	0.469433	3.52E-06	253	0.100383964	7.662558882	28.00792109	30.44877233	cis
East Asian	UKBPPP	ACOT13	rs62002476	15	58970501	A	C	-0.530856	0.114369	0.3062	3.46E-06	253	0.119735502	7.662558882	34.14156879	30.44877233	cis
East Asian	UKBPPP	ACOT13	rs60820988	7	18053137	C	A	0.850547	0.182317	0.0899477	3.08E-06	253	0.118435813	7.662558882	33.7211849	30.44877233	cis
East Asian	UKBPPP	ACOT13	rs577490847	7	106149804	AT	A	-0.9894	0.222317	0.0770038	8.57E-06	253	0.139150855	7.662558882	40.57257269	30.44877233	cis
East Asian	UKBPPP	ACOT13	rs56061698	19	50439526	G	A	0.448253	0.10117	0.388266	9.39E-06	253	0.095448341	7.662558882	26.48553397	30.44877233	cis
East Asian	UKBPPP	ACOT13	rs55948798	3	13667814	T	G	0.572849	0.12781	0.194056	7.39E-06	253	0.102646053	7.662558882	28.71125657	30.44877233	cis
East Asian	UKBPPP	ACOT13	rs4409605	1	175965244	G	A	0.446715	0.0964862	0.459443	3.66E-06	253	0.099120664	7.662558882	27.61666919	30.44877233	cis
East Asian	UKBPPP	ACOT13	rs3891402	7	106149801	A	C	-1.01159	0.222795	0.0760819	5.61E-06	253	0.143864578	7.662558882	42.17791731	30.44877233	cis
East Asian	UKBPPP	ACOT13	rs35986871	1	176056435	AT	A	0.443075	0.0963024	0.460242	4.21E-06	253	0.097537097	7.662558882	27.12777576	30.44877233	cis
East Asian	UKBPPP	ACOT13	rs35586226	1	176009877	T	TGG	-0.438876	0.0991622	0.459273	9.61E-06	253	0.095667105	7.662558882	26.55265928	30.44877233	cis
East Asian	UKBPPP	ACOT13	rs34629633	15	58977064	T	C	-0.537096	0.114779	0.304976	2.88E-06	253	0.122292352	7.662558882	34.97221471	30.44877233	cis
East Asian	UKBPPP	ACOT13	rs28611776	15	58966135	A	G	-0.529193	0.114346	0.305812	3.69E-06	253	0.118902176	7.662558882	33.87188726	30.44877233	cis
East Asian	UKBPPP	ACOT13	rs2714880	7	18050984	A	G	0.793138	0.165553	0.111415	1.66E-06	253	0.124557578	7.662558882	35.71217386	30.44877233	cis
East Asian	UKBPPP	ACOT13	rs2323964	12	132432187	A	G	-0.520046	0.111284	0.282863	2.97E-06	253	0.109721513	7.662558882	30.93425293	30.44877233	cis
East Asian	UKBPPP	ACOT13	rs2293455	19	50437337	C	G	0.459355	0.0987832	0.384523	3.32E-06	253	0.099875977	7.662558882	27.85046245	30.44877233	cis
East Asian	UKBPPP	ACOT13	rs2278998	19	50436480	C	A	0.49668	0.0986962	0.385305	4.84E-07	253	0.116855099	7.662558882	33.21157114	30.44877233	cis
East Asian	UKBPPP	ACOT13	rs2004423	19	50436610	A	G	0.470282	0.0989713	0.384166	2.02E-06	253	0.104647606	7.662558882	29.33654864	30.44877233	cis
East Asian	UKBPPP	ACOT13	rs176555	7	106161300	G	A	-0.913998	0.20592	0.0823981	9.05E-06	253	0.12632578	7.662558882	36.29244177	30.44877233	cis
East Asian	UKBPPP	ACOT13	rs176547	7	106158433	A	G	-0.917074	0.206248	0.0825224	8.73E-06	253	0.12735209	7.662558882	36.63032283	30.44877233	cis
East Asian	UKBPPP	ACOT13	rs17351562	1	175938408	G	C	0.447404	0.0966676	0.459505	3.69E-06	253	0.099428673	7.662558882	27.71196035	30.44877233	cis
East Asian	UKBPPP	ACOT13	rs17138554	7	18046162	C	T	0.82226	0.168256	0.0968379	1.02E-06	253	0.118265859	7.662558882	33.66630515	30.44877233	cis
East Asian	UKBPPP	ACOT13	rs157450	5	73914786	T	C	-0.612882	0.132678	0.379493	3.85E-06	253	0.176902587	7.662558882	53.94567953	30.44877233	cis
East Asian	UKBPPP	ACOT13	rs148677242	1	175995874	G	A	0.445929	0.0962047	0.459405	3.57E-06	253	0.098770936	7.662558882	27.50855031	30.44877233	cis
East Asian	UKBPPP	ACOT13	rs146522126	1	176005154	C	T	0.45511	0.0960651	0.470635	2.16E-06	253	0.103205347	7.662558882	28.8857008	30.44877233	cis
East Asian	UKBPPP	ACOT13	rs12911888	15	58968226	G	A	-0.530415	0.11435	0.306246	3.51E-06	253	0.119546679	7.662558882	34.08041706	30.44877233	cis
East Asian	UKBPPP	ACOT13	rs12735810	1	176041583	G	A	0.444642	0.0964744	0.457459	4.05E-06	253	0.098137661	7.662558882	27.3129853	30.44877233	cis
East Asian	UKBPPP	ACOT13	rs12705352	7	106149648	T	C	-0.973765	0.220248	0.0745626	9.81E-06	253	0.130859847	7.662558882	37.79116797	30.44877233	cis
East Asian	UKBPPP	ACOT13	rs12705350	7	106147559	T	C	-0.971976	0.218983	0.0752988	9.05E-06	253	0.131562027	7.662558882	38.02467154	30.44877233	cis
East Asian	UKBPPP	ACOT13	rs12462762	19	50438432	A	G	0.445813	0.100069	0.389328	8.39E-06	253	0.094505938	7.662558882	26.19673784	30.44877233	cis
East Asian	UKBPPP	ACOT13	rs12404596	1	176071033	C	T	0.441486	0.0961969	0.457452	4.45E-06	253	0.096749241	7.662558882	26.8851802	30.44877233	cis
East Asian	UKBPPP	ACOT13	rs12068101	1	175993603	G	C	0.446108	0.0960159	0.458599	3.38E-06	253	0.098823942	7.662558882	27.52493184	30.44877233	cis
East Asian	UKBPPP	ACOT13	rs12066926	1	175993361	T	C	0.446108	0.0960159	0.458599	3.38E-06	253	0.098823942	7.662558882	27.52493184	30.44877233	cis
East Asian	UKBPPP	ACOT13	rs12033976	1	175940507	G	C	0.447288	0.0966341	0.459583	3.68E-06	253	0.099379646	7.662558882	27.6967883	30.44877233	cis
East Asian	UKBPPP	ACOT13	rs12033847	1	176058842	T	C	0.442117	0.0960826	0.457978	4.20E-06	253	0.097043389	7.662558882	26.97570444	30.44877233	cis
East Asian	UKBPPP	ACOT13	rs12029090	1	176009672	G	A	0.446162	0.0961396	0.459056	3.47E-06	253	0.098862851	7.662558882	27.53695761	30.44877233	cis
East Asian	UKBPPP	ACOT13	rs11633609	15	58971791	C	G	-0.535681	0.114691	0.30861	3.00E-06	253	0.122454731	7.662558882	35.02513048	30.44877233	cis
East Asian	UKBPPP	ACOT13	rs114061061	3	155627769	T	A	-0.607246	0.125835	0.237774	1.39E-06	253	0.133661843	7.662558882	38.7252047	30.44877233	cis
East Asian	UKBPPP	ACOT13	rs113376869	15	58970266	T	C	-0.530798	0.114368	0.306207	3.46E-06	253	0.119710868	7.662558882	34.13358948	30.44877233	cis
East Asian	UKBPPP	ACOT13	rs11084017	19	50441679	G	A	0.459047	0.101695	0.397287	6.36E-06	253	0.100915811	7.662558882	28.17296639	30.44877233	cis
East Asian	UKBPPP	ACOT13	rs10913132	1	176080828	C	A	0.441	0.0962867	0.457242	4.65E-06	253	0.096529382	7.662558882	26.81755696	30.44877233	cis
East Asian	UKBPPP	ACOT13	rs10913131	1	176067035	T	C	0.441767	0.0961454	0.457584	4.33E-06	253	0.096876817	7.662558882	26.92443449	30.44877233	cis
East Asian	UKBPPP	ACOT13	rs10913124	1	176024037	G	C	0.444928	0.0962573	0.460025	3.80E-06	253	0.098347779	7.662558882	27.37784261	30.44877233	cis
East Asian	UKBPPP	ACOT13	rs10913120	1	175999416	C	T	0.446171	0.0961326	0.459025	3.46E-06	253	0.098865828	7.662558882	27.53787795	30.44877233	cis
East Asian	UKBPPP	ACOT13	rs10913117	1	175983072	C	T	0.446265	0.0962193	0.459094	3.52E-06	253	0.098909741	7.662558882	27.55145203	30.44877233	cis
East Asian	UKBPPP	ACOT13	rs10913116	1	175976254	C	A	0.44647	0.0964392	0.459405	3.66E-06	253	0.099010739	7.662558882	27.58267672	30.44877233	cis
East Asian	UKBPPP	ACOT13	rs10798444	1	176051224	C	G	0.444031	0.0962735	0.460335	3.98E-06	253	0.097961365	7.662558882	27.25859141	30.44877233	cis
East Asian	UKBPPP	ACOT13	rs10798442	1	176035413	G	A	0.444643	0.0962569	0.460203	3.85E-06	253	0.09822744	7.662558882	27.34069389	30.44877233	cis
East Asian	UKBPPP	ACOT13	rs10798434	1	175984895	G	A	0.446041	0.0959828	0.458498	3.37E-06	253	0.098790929	7.662558882	27.51472869	30.44877233	cis
East Asian	UKBPPP	ACOT13	rs10798425	1	175960946	C	T	0.446743	0.0965105	0.459443	3.68E-06	253	0.09913309	7.662558882	27.62051229	30.44877233	cis
East Asian	UKBPPP	ACOT13	rs10798422	1	175939053	G	T	0.447392	0.0966508	0.459567	3.68E-06	253	0.099425348	7.662558882	27.71093134	30.44877233	cis
East Asian	UKBPPP	ACOT13	rs10753118	1	176074666	G	A	0.441288	0.0962176	0.457421	4.51E-06	253	0.096661451	7.662558882	26.85817436	30.44877233	cis
East Asian	UKBPPP	ACOT13	rs10753117	1	176050793	C	T	0.443717	0.0962513	0.460467	4.03E-06	253	0.097826982	7.662558882	27.21714352	30.44877233	cis
East Asian	UKBPPP	ACOT13	rs10753112	1	175989851	C	T	0.446177	0.0961272	0.459002	3.46E-06	253	0.098867736	7.662558882	27.53846783	30.44877233	cis
East Asian	UKBPPP	ACOT13	rs10494495	1	175977264	C	T	0.446474	0.0964626	0.45949	3.68E-06	253	0.099015262	7.662558882	27.58407509	30.44877233	cis
East Asian	UKBPPP	ACOT13	rs10436856	1	175942418	C	T	0.447394	0.09664	0.459567	3.67E-06	253	0.099426237	7.662558882	27.71120645	30.44877233	cis
East Asian	UKBPPP	ACOT13	rs10279511	7	106147152	A	G	-0.956543	0.211286	0.0793055	5.98E-06	253	0.13361581	7.662558882	38.70981097	30.44877233	cis
East Asian	UKBPPP	ACOT13	rs10218714	1	176073953	C	G	0.441401	0.0962148	0.457452	4.48E-06	253	0.09671199	7.662558882	26.87372041	30.44877233	cis
East Asian	UKBPPP	ACOX1	rs9305966	21	20545282	G	T	0.481757	0.108835	0.308214	9.58E-06	253	0.098971509	2.003514218	27.57054757	31.47541854	cis
East Asian	UKBPPP	ACOX1	rs8183396	20	15905967	T	C	-0.583497	0.126213	0.236301	3.78E-06	253	0.122883913	2.003514218	35.16508546	31.47541854	cis
East Asian	UKBPPP	ACOX1	rs80290660	4	182340951	T	C	-0.608431	0.137634	0.188607	9.84E-06	253	0.113303083	2.003514218	32.07304914	31.47541854	cis
East Asian	UKBPPP	ACOX1	rs73123947	7	54798519	G	A	-0.560271	0.125017	0.19807	7.41E-06	253	0.099719811	2.003514218	27.80209181	31.47541854	cis
East Asian	UKBPPP	ACOX1	rs72899367	2	156306621	A	G	1.54395	0.349129	0.0220256	9.77E-06	253	0.102695566	2.003514218	28.72669091	31.47541854	cis
East Asian	UKBPPP	ACOX1	rs72892124	2	156277985	G	A	1.5184	0.329521	0.0237154	4.07E-06	253	0.106760175	2.003514218	29.9995626	31.47541854	cis
East Asian	UKBPPP	ACOX1	rs6952650	7	54799148	C	T	-0.566693	0.127371	0.193862	8.62E-06	253	0.100375512	2.003514218	28.00529987	31.47541854	cis
East Asian	UKBPPP	ACOX1	rs6135595	20	15898972	G	A	-0.584646	0.126924	0.239029	4.10E-06	253	0.124346814	2.003514218	35.64316421	31.47541854	cis
East Asian	UKBPPP	ACOX1	rs6135594	20	15897971	C	A	-0.578715	0.126285	0.241261	4.59E-06	253	0.122613702	2.003514218	35.07695449	31.47541854	cis
East Asian	UKBPPP	ACOX1	rs6135593	20	15896382	G	A	-0.581341	0.126413	0.241881	4.25E-06	253	0.123945579	2.003514218	35.51188082	31.47541854	cis
East Asian	UKBPPP	ACOX1	rs6135592	20	15895046	C	T	-0.581964	0.126964	0.238487	4.57E-06	253	0.123016755	2.003514218	35.20843278	31.47541854	cis
East Asian	UKBPPP	ACOX1	rs6131737	20	15893154	G	A	-0.580969	0.127309	0.241432	5.03E-06	253	0.123630397	2.003514218	35.40883848	31.47541854	cis
East Asian	UKBPPP	ACOX1	rs371843023	1	85725492	AT	A	-0.5362	0.117665	0.707105	5.19E-06	253	0.119091148	2.003514218	33.93299775	31.47541854	cis
East Asian	UKBPPP	ACOX1	rs2826377	21	20545575	G	A	0.477314	0.107291	0.3083	8.64E-06	253	0.097169427	2.003514218	27.01451069	31.47541854	cis
East Asian	UKBPPP	ACOX1	rs183041036	7	158496930	G	A	0.521448	0.11687	0.279353	8.13E-06	253	0.109478271	2.003514218	30.85724375	31.47541854	cis
East Asian	UKBPPP	ACOX1	rs1569265	7	54796192	A	G	-0.565376	0.127433	0.193691	9.14E-06	253	0.099842554	2.003514218	27.84010863	31.47541854	cis
East Asian	UKBPPP	ACOX1	rs1569264	7	54796575	A	G	-0.565419	0.127424	0.193714	9.11E-06	253	0.099866751	2.003514218	27.84760418	31.47541854	cis
East Asian	UKBPPP	ACOX1	rs1563210	7	54749081	G	A	-0.596624	0.128537	0.204472	3.46E-06	253	0.11580325	2.003514218	32.8734706	31.47541854	cis
East Asian	UKBPPP	ACP1	rs9397189	6	154393765	C	T	0.492304	0.105894	0.355437	3.33E-06	245	0.111051577	1.92008927	30.35669178	30.986594	cis
East Asian	UKBPPP	ACP1	rs9371802	6	154395437	G	A	0.479367	0.104766	0.357143	4.75E-06	245	0.105517084	1.92008927	28.66533397	30.986594	cis
East Asian	UKBPPP	ACP1	rs9371800	6	154389602	G	A	0.472265	0.106577	0.35563	9.37E-06	245	0.102219845	1.92008927	27.66760025	30.986594	cis
East Asian	UKBPPP	ACP1	rs9371799	6	154389416	C	T	0.473279	0.106574	0.355902	8.96E-06	245	0.102694419	1.92008927	27.81075307	30.986594	cis
East Asian	UKBPPP	ACP1	rs71598637	5	180664639	T	G	0.453026	0.101383	0.492804	7.88E-06	245	0.102595023	1.92008927	27.78075825	30.986594	cis
East Asian	UKBPPP	ACP1	rs6557350	6	154399371	C	G	-0.48473	0.100155	0.510724	1.30E-06	245	0.117427543	1.92008927	32.33150175	30.986594	cis
East Asian	UKBPPP	ACP1	rs536103035	6	154403409	GA	G	-0.462583	0.103782	0.496134	8.30E-06	245	0.10698512	1.92008927	29.11192706	30.986594	cis
East Asian	UKBPPP	ACP1	rs4870282	6	154394340	C	G	-0.523235	0.100007	0.52449	1.68E-07	245	0.136559034	1.92008927	38.43209508	30.986594	cis
East Asian	UKBPPP	ACP1	rs4576262	6	154397744	A	C	0.489792	0.105223	0.363569	3.24E-06	245	0.111017525	1.92008927	30.34622095	30.986594	cis
East Asian	UKBPPP	ACP1	rs4512233	6	154397750	C	G	0.489887	0.10522	0.363497	3.23E-06	245	0.111051163	1.92008927	30.3565644	30.986594	cis
East Asian	UKBPPP	ACP1	rs3812242	6	154398021	C	T	0.496562	0.107112	0.347899	3.55E-06	245	0.11187808	1.92008927	30.61108265	30.986594	cis
East Asian	UKBPPP	ACP1	rs3734275	6	154401592	A	G	-0.519891	0.105076	0.53747	7.51E-07	245	0.134384361	1.92008927	37.72505731	30.986594	cis
East Asian	UKBPPP	ACP1	rs201596404	2	47222777	CA	C	0.609542	0.134825	0.197342	6.16E-06	245	0.117702945	1.92008927	32.41744444	30.986594	cis
East Asian	UKBPPP	ACP1	rs13218801	6	154391455	G	A	-0.52012	0.102431	0.516749	3.82E-07	245	0.135110627	1.92008927	37.96078829	30.986594	cis
East Asian	UKBPPP	ACP1	rs12187805	5	180664669	G	T	0.453062	0.101381	0.492813	7.86E-06	245	0.102611383	1.92008927	27.78569456	30.986594	cis
East Asian	UKBPPP	ACP1	rs12187652	5	180664644	G	A	0.4531	0.101389	0.492788	7.86E-06	245	0.102628449	1.92008927	27.79084422	30.986594	cis
East Asian	UKBPPP	ACP1	rs12186996	5	180664741	A	C	0.466592	0.101627	0.521376	4.41E-06	245	0.108655091	1.92008927	29.62173998	30.986594	cis
East Asian	UKBPPP	ACP1	rs140173999	23	118935048	T	C	0.836989	0.189245	0.0638332	9.74E-06	245	0.083727736	0.083727736	22.20501554	22.20501554	trans
East Asian	UKBPPP	ACP5	rs8034631	15	89879433	T	A	0.491726	0.111113	0.789312	9.62E-06	253	0.080420144	2.579880427	21.95073761	22.0398725	cis
East Asian	UKBPPP	ACP5	rs78910257	12	39722896	A	G	-1.2386	0.269812	0.0257149	4.42E-06	253	0.076871091	2.579880427	20.90135385	22.0398725	cis
East Asian	UKBPPP	ACP5	rs76574835	12	39717495	A	G	-1.23889	0.269884	0.0257226	4.42E-06	253	0.076929513	2.579880427	20.9185626	22.0398725	cis
East Asian	UKBPPP	ACP5	rs62331274	5	1193812	C	G	-0.461909	0.0979179	0.240943	2.39E-06	253	0.078042567	2.579880427	21.24684252	22.0398725	cis
East Asian	UKBPPP	ACP5	rs56898075	7	139174011	C	A	0.439676	0.0978319	0.320987	6.98E-06	253	0.084267682	2.579880427	23.09756663	22.0398725	cis
East Asian	UKBPPP	ACP5	rs55818213	12	39709684	T	G	-1.24001	0.270084	0.0257304	4.41E-06	253	0.077091423	2.579880427	20.96626637	22.0398725	cis
East Asian	UKBPPP	ACP5	rs553420052	5	85286381	TAAAAAA	T	0.438376	0.0937817	0.612299	2.95E-06	253	0.091239733	2.579880427	25.20045588	22.0398725	cis
East Asian	UKBPPP	ACP5	rs4933625	10	90941406	C	T	0.445568	0.100824	0.755336	9.90E-06	253	0.0733784	2.579880427	19.87648289	22.0398725	cis
East Asian	UKBPPP	ACP5	rs4932264	15	89879754	C	T	0.491957	0.111134	0.789351	9.57E-06	253	0.080484796	2.579880427	21.96992918	22.0398725	cis
East Asian	UKBPPP	ACP5	rs4876274	8	1909535	C	T	-0.416558	0.0885236	0.528194	2.53E-06	253	0.08648442	2.579880427	23.7626921	22.0398725	cis
East Asian	UKBPPP	ACP5	rs3803534	15	89898638	G	A	0.524216	0.118646	0.827722	9.95E-06	253	0.078372709	2.579880427	21.34436579	22.0398725	cis
East Asian	UKBPPP	ACP5	rs28888692	12	39748277	A	G	-1.2368	0.26925	0.025684	4.36E-06	253	0.076558153	2.579880427	20.80921103	22.0398725	cis
East Asian	UKBPPP	ACP5	rs28678152	15	89906291	C	T	0.53589	0.120438	0.823351	8.61E-06	253	0.083536736	2.579880427	22.87895386	22.0398725	cis
East Asian	UKBPPP	ACP5	rs28622199	8	5534581	C	T	-0.442178	0.0992429	0.258156	8.37E-06	253	0.074889179	2.579880427	20.31884559	22.0398725	cis
East Asian	UKBPPP	ACP5	rs1866476	15	89885311	C	T	0.492168	0.111382	0.789777	9.93E-06	253	0.080434331	2.579880427	21.95494866	22.0398725	cis
East Asian	UKBPPP	ACP5	rs1866475	15	89884840	G	A	0.492319	0.111389	0.789793	9.88E-06	253	0.080479199	2.579880427	21.96826743	22.0398725	cis
East Asian	UKBPPP	ACP5	rs17417367	1	101155173	G	A	0.943277	0.207869	0.0474308	5.68E-06	253	0.080401744	2.579880427	21.94527632	22.0398725	cis
East Asian	UKBPPP	ACP5	rs17242083	15	89906244	T	C	0.540791	0.118609	0.819568	5.13E-06	253	0.086494295	2.579880427	23.76566221	22.0398725	cis
East Asian	UKBPPP	ACP5	rs169230	20	22319666	A	G	0.508556	0.112746	0.199782	6.46E-06	253	0.082693664	2.579880427	22.62723886	22.0398725	cis
East Asian	UKBPPP	ACP5	rs11852306	15	89905144	C	T	0.524864	0.114981	0.809245	5.00E-06	253	0.085051019	2.579880427	23.33223631	22.0398725	cis
East Asian	UKBPPP	ACP5	rs117643167	12	39714963	C	A	-1.23889	0.269884	0.0257226	4.42E-06	253	0.076929513	2.579880427	20.9185626	22.0398725	cis
East Asian	UKBPPP	ACP5	rs11747993	5	1193915	A	G	-0.449497	0.100971	0.20751	8.52E-06	253	0.066453279	2.579880427	17.8671003	22.0398725	cis
East Asian	UKBPPP	ACP5	rs11666847	19	54672893	T	C	0.804461	0.177371	0.0830493	5.75E-06	253	0.098564823	2.579880427	27.44486932	22.0398725	cis
East Asian	UKBPPP	ACP5	rs116447733	12	39744222	T	C	-1.2369	0.269256	0.025684	4.35E-06	253	0.076570533	2.579880427	20.81285521	22.0398725	cis
East Asian	UKBPPP	ACP5	rs11629791	15	89905903	G	A	0.528196	0.117872	0.812726	7.43E-06	253	0.084926231	2.579880427	23.29482581	22.0398725	cis
East Asian	UKBPPP	ACP5	rs11574598	19	54671353	A	C	1.12016	0.238751	0.050437	2.71E-06	253	0.120188564	2.579880427	34.2884036	22.0398725	cis
East Asian	UKBPPP	ACP5	rs11186377	10	90944510	A	G	0.427092	0.0963215	0.740192	9.25E-06	253	0.070156801	2.579880427	18.93798542	22.0398725	cis
East Asian	UKBPPP	ACP5	rs11186376	10	90944165	C	T	0.444242	0.0993625	0.752964	7.79E-06	253	0.073418192	2.579880427	19.88811573	22.0398725	cis
East Asian	UKBPPP	ACP5	rs11186375	10	90944151	T	C	0.444242	0.0993625	0.752964	7.79E-06	253	0.073418192	2.579880427	19.88811573	22.0398725	cis
East Asian	UKBPPP	ACP5	rs11186374	10	90942290	A	G	0.447037	0.0996016	0.75322	7.18E-06	253	0.074293144	2.579880427	20.14415154	22.0398725	cis
East Asian	UKBPPP	ACP5	rs11173278	12	39717259	T	C	-1.23942	0.270232	0.0262106	4.51E-06	253	0.078416779	2.579880427	21.35738928	22.0398725	cis
East Asian	UKBPPP	ACP5	rs10881862	10	90945652	A	G	0.440487	0.0995194	0.751732	9.59E-06	253	0.072423577	2.579880427	19.59764971	22.0398725	cis
East Asian	UKBPPP	ACP5	rs58243970	12	39632658	C	A	-1.24808	0.269935	0.0259083	3.77E-06	253	0.078623723	0.544482793	21.41856145	21.17140418	trans
East Asian	UKBPPP	ACP5	rs117788543	12	39648831	C	T	-1.23392	0.270103	0.0257457	4.92E-06	253	0.076380243	0.544482793	20.75685473	21.17140418	trans
East Asian	UKBPPP	ACP5	rs74956646	12	39649307	T	G	-1.23476	0.270189	0.025738	4.88E-06	253	0.076462001	0.544482793	20.78091244	21.17140418	trans
East Asian	UKBPPP	ACP5	12:40063697_TG_T	12	39669895	T	TG	-1.2417	0.27018	0.0256451	4.31E-06	253	0.07705218	0.544482793	20.95470259	21.17140418	trans
East Asian	UKBPPP	ACP5	rs150196180	12	39674579	AG	A	-1.23914	0.270934	0.0257998	4.79E-06	253	0.077185425	0.544482793	20.99397031	21.17140418	trans
East Asian	UKBPPP	ACP5	rs4128520	12	39684649	C	G	-1.23901	0.26966	0.0256606	4.33E-06	253	0.07676384	0.544482793	20.86976726	21.17140418	trans
East Asian	UKBPPP	ACP5	rs80220922	8	5497932	AT	A	-0.449759	0.1015	0.28257	9.37E-06	253	0.082015381	0.544482793	22.42506046	21.17140418	trans
East Asian	UKBPPP	ACP6	rs9660040	1	147652919	C	T	0.975071	0.0890999	0.698386	7.13E-28	260	0.400543323	16.03166495	172.3897347	49.80614044	cis
East Asian	UKBPPP	ACP6	rs946906	1	147664455	C	T	0.510733	0.0876452	0.335724	5.63E-09	260	0.116345285	16.03166495	33.96924487	49.80614044	cis
East Asian	UKBPPP	ACP6	rs881085	1	147639081	T	C	0.499956	0.0904769	0.327059	3.28E-08	260	0.110026338	16.03166495	31.89621945	49.80614044	cis
East Asian	UKBPPP	ACP6	rs870434	1	147637584	G	A	0.499165	0.0904775	0.327059	3.45E-08	260	0.10967846	16.03166495	31.78294725	49.80614044	cis
East Asian	UKBPPP	ACP6	rs79205233	1	147683145	CT	C	0.473961	0.0876846	0.32736	6.47E-08	260	0.098928976	16.03166495	28.32593104	49.80614044	cis
East Asian	UKBPPP	ACP6	rs791294	1	147767374	A	G	0.447519	0.100229	0.221734	8.01E-06	260	0.069121524	16.03166495	19.15755229	49.80614044	cis
East Asian	UKBPPP	ACP6	rs791269	1	147765456	A	G	0.446402	0.0999815	0.22279	8.01E-06	260	0.069010684	16.03166495	19.12455512	49.80614044	cis
East Asian	UKBPPP	ACP6	rs78715683	1	147692805	T	C	0.466509	0.0911048	0.274871	3.05E-07	260	0.086754946	16.03166495	24.50905819	49.80614044	cis
East Asian	UKBPPP	ACP6	rs78653484	1	147711794	T	C	0.387594	0.0875025	0.291659	9.44E-06	260	0.062072873	16.03166495	17.07467549	49.80614044	cis
East Asian	UKBPPP	ACP6	rs78546908	1	147675317	A	G	-0.586938	0.0960059	0.203846	9.74E-10	260	0.111818517	16.03166495	32.48117398	49.80614044	cis
East Asian	UKBPPP	ACP6	rs78440048	1	147692936	C	G	0.473816	0.091031	0.276516	1.94E-07	260	0.089825292	16.03166495	25.46206248	49.80614044	cis
East Asian	UKBPPP	ACP6	rs782311744	1	147663290	G	GC	-0.962475	0.0897498	0.306138	7.85E-27	260	0.393549401	16.03166495	167.4262428	49.80614044	cis
East Asian	UKBPPP	ACP6	rs78088858	1	147679192	A	G	0.472367	0.0873304	0.32681	6.34E-08	260	0.098179788	16.03166495	28.08806551	49.80614044	cis
East Asian	UKBPPP	ACP6	rs78026843	1	147824116	T	A	0.475647	0.105027	0.162647	5.93E-06	260	0.061624606	16.03166495	16.9432708	49.80614044	cis
East Asian	UKBPPP	ACP6	rs77983199	1	147657208	CCA	C	0.504349	0.0895297	0.325377	1.77E-08	260	0.111670978	16.03166495	32.43292911	49.80614044	cis
East Asian	UKBPPP	ACP6	rs75847664	1	147695104	A	C	0.401078	0.0871352	0.299524	4.17E-06	260	0.067501366	16.03166495	18.67600861	49.80614044	cis
East Asian	UKBPPP	ACP6	rs7545497	1	147690324	T	G	-0.523058	0.0823198	0.384502	2.10E-10	260	0.129495579	16.03166495	38.37988487	49.80614044	cis
East Asian	UKBPPP	ACP6	rs75354520	1	147678045	G	A	0.485228	0.0884271	0.321772	4.08E-08	260	0.102765105	16.03166495	29.55011793	49.80614044	cis
East Asian	UKBPPP	ACP6	rs75342706	1	147834784	G	C	0.459136	0.103184	0.165346	8.60E-06	260	0.058185244	16.03166495	15.9392204	49.80614044	cis
East Asian	UKBPPP	ACP6	rs7530962	1	147676057	G	A	-0.530111	0.080575	0.372541	4.73E-11	260	0.131378124	16.03166495	39.02222244	49.80614044	cis
East Asian	UKBPPP	ACP6	rs7518236	1	147657885	T	C	-0.604898	0.0904337	0.595897	2.25E-11	260	0.176220961	16.03166495	55.19078045	49.80614044	cis
East Asian	UKBPPP	ACP6	rs72700360	1	147672514	G	A	0.474028	0.0883325	0.323393	8.03E-08	260	0.098334313	16.03166495	28.13709464	49.80614044	cis
East Asian	UKBPPP	ACP6	rs72506255	1	147623262	CA	C	-0.891177	0.0877484	0.305218	3.11E-24	260	0.336834553	16.03166495	131.0431883	49.80614044	cis
East Asian	UKBPPP	ACP6	rs71584659	1	147686434	TA	T	-0.54062	0.0818343	0.3746	3.94E-11	260	0.136943008	16.03166495	40.93738454	49.80614044	cis
East Asian	UKBPPP	ACP6	rs71584658	1	147674747	GT	G	-0.538388	0.0854504	0.337503	2.97E-10	260	0.129623067	16.03166495	38.42329677	49.80614044	cis
East Asian	UKBPPP	ACP6	rs71584653	1	147632194	AAC	A	-0.77707	0.0937865	0.310037	1.18E-16	260	0.258338783	16.03166495	89.86772446	49.80614044	cis
East Asian	UKBPPP	ACP6	rs688325	1	147605490	G	A	-0.677022	0.0968962	0.45887	2.81E-12	260	0.227628604	16.03166495	76.03619222	49.80614044	cis
East Asian	UKBPPP	ACP6	rs677977	1	147611945	T	C	-0.882057	0.0896506	0.283853	7.66E-23	260	0.3163144	16.03166495	119.3664385	49.80614044	cis
East Asian	UKBPPP	ACP6	rs6683843	1	147678216	C	A	-0.50375	0.0796211	0.378333	2.50E-10	260	0.119369164	16.03166495	34.9717987	49.80614044	cis
East Asian	UKBPPP	ACP6	rs6683166	1	147682172	T	G	-0.531281	0.0807607	0.373077	4.75E-11	260	0.132035661	16.03166495	39.24723518	49.80614044	cis
East Asian	UKBPPP	ACP6	rs6681587	1	147631238	C	T	-0.508091	0.0900701	0.664539	1.69E-08	260	0.11510005	16.03166495	33.55838453	49.80614044	cis
East Asian	UKBPPP	ACP6	rs6677434	1	147636131	C	A	-0.506179	0.0904668	0.670128	2.20E-08	260	0.113276927	16.03166495	32.95893407	49.80614044	cis
East Asian	UKBPPP	ACP6	rs6677192	1	147676464	G	A	-0.534241	0.0809176	0.371516	4.05E-11	260	0.133283434	16.03166495	39.67516863	49.80614044	cis
East Asian	UKBPPP	ACP6	rs6674938	1	147659350	C	T	0.964568	0.0905256	0.696252	1.65E-26	260	0.393527945	16.03166495	167.4111926	49.80614044	cis
East Asian	UKBPPP	ACP6	rs6667707	1	147627080	C	T	-0.488124	0.0905082	0.671651	6.92E-08	260	0.105092006	16.03166495	30.29779347	49.80614044	cis
East Asian	UKBPPP	ACP6	rs6667340	1	147667931	G	A	-0.534129	0.0802793	0.382474	2.86E-11	260	0.134765733	16.03166495	40.18513877	49.80614044	cis
East Asian	UKBPPP	ACP6	rs6593799	1	147684307	C	G	-0.510689	0.0804113	0.38055	2.14E-10	260	0.122959188	16.03166495	36.17103109	49.80614044	cis
East Asian	UKBPPP	ACP6	rs628306	1	147616226	T	A	-0.87169	0.0892457	0.285194	1.56E-22	260	0.309800916	16.03166495	115.8051902	49.80614044	cis
East Asian	UKBPPP	ACP6	rs613089	1	147609390	A	G	-0.890649	0.0910414	0.280497	1.33E-22	260	0.320187221	16.03166495	121.516255	49.80614044	cis
East Asian	UKBPPP	ACP6	rs60763040	1	147830006	A	C	0.470185	0.105588	0.158869	8.47E-06	260	0.059084061	16.03166495	16.20090283	49.80614044	cis
East Asian	UKBPPP	ACP6	rs597577	1	147617106	T	C	-0.878761	0.0892226	0.283996	6.92E-23	260	0.314050303	16.03166495	118.1208744	49.80614044	cis
East Asian	UKBPPP	ACP6	rs59326551	1	147831137	A	T	0.458126	0.103152	0.165339	8.94E-06	260	0.057927569	16.03166495	15.86429273	49.80614044	cis
East Asian	UKBPPP	ACP6	rs58914970	1	147811055	C	T	0.47715	0.103458	0.164223	3.99E-06	260	0.062497731	16.03166495	17.19933388	49.80614044	cis
East Asian	UKBPPP	ACP6	rs587613566	1	147689539	TA	T	-0.552539	0.084568	0.355256	6.42E-11	260	0.139857127	16.03166495	41.95016871	49.80614044	cis
East Asian	UKBPPP	ACP6	rs583583	1	147611315	T	C	-0.886714	0.090561	0.281319	1.23E-22	260	0.317930619	16.03166495	120.2606389	49.80614044	cis
East Asian	UKBPPP	ACP6	rs4950465	1	147653122	T	C	0.983746	0.0896319	0.699834	5.02E-28	260	0.406586066	16.03166495	176.7723992	49.80614044	cis
East Asian	UKBPPP	ACP6	rs4950335	1	147677197	C	A	-0.530544	0.0806286	0.372617	4.70E-11	260	0.131603737	16.03166495	39.09939002	49.80614044	cis
East Asian	UKBPPP	ACP6	rs4730065	7	104969402	T	G	-0.358835	0.0801853	0.609472	7.64E-06	260	0.061295067	16.03166495	16.84674997	49.80614044	cis
East Asian	UKBPPP	ACP6	rs41399146	1	147656493	C	A	0.491614	0.0902519	0.324744	5.12E-08	260	0.105995656	16.03166495	30.58920178	49.80614044	cis
East Asian	UKBPPP	ACP6	rs3820127	1	147660625	T	C	0.472599	0.0889036	0.322911	1.06E-07	260	0.097666177	16.03166495	27.92522363	49.80614044	cis
East Asian	UKBPPP	ACP6	rs3820126	1	147665867	T	C	0.481111	0.0875007	0.321379	3.83E-08	260	0.100963723	16.03166495	28.9739595	49.80614044	cis
East Asian	UKBPPP	ACP6	rs3818888	1	147659595	C	A	0.473727	0.0890514	0.322881	1.04E-07	260	0.098128184	16.03166495	28.07169601	49.80614044	cis
East Asian	UKBPPP	ACP6	rs3766512	1	147625834	T	C	-0.476362	0.0912651	0.665037	1.79E-07	260	0.101099	16.03166495	29.01714662	49.80614044	cis
East Asian	UKBPPP	ACP6	rs3766510	1	147658107	C	T	0.489614	0.0897406	0.324661	4.87E-08	260	0.105121029	16.03166495	30.30714358	49.80614044	cis
East Asian	UKBPPP	ACP6	rs3766509	1	147658160	A	G	-0.59957	0.0900774	0.596599	2.81E-11	260	0.173033135	16.03166495	53.98347948	49.80614044	cis
East Asian	UKBPPP	ACP6	rs3766507	1	147665106	C	T	0.496192	0.0876589	0.327368	1.51E-08	260	0.108428453	16.03166495	31.37666401	49.80614044	cis
East Asian	UKBPPP	ACP6	rs3766506	1	147665250	C	T	0.496633	0.0876208	0.327428	1.44E-08	260	0.108631491	16.03166495	31.44257904	49.80614044	cis
East Asian	UKBPPP	ACP6	rs3737843	1	147615921	A	T	0.512619	0.0893098	0.421372	9.48E-09	260	0.128139939	16.03166495	37.91904886	49.80614044	cis
East Asian	UKBPPP	ACP6	rs35871579	1	147671338	A	G	0.48903	0.0880909	0.320905	2.83E-08	260	0.104233667	16.03166495	30.02154143	49.80614044	cis
East Asian	UKBPPP	ACP6	rs2883202	1	147670174	C	T	0.534002	0.0805373	0.621131	3.35E-11	260	0.134210978	16.03166495	39.99407627	49.80614044	cis
East Asian	UKBPPP	ACP6	rs2353520	1	147691206	A	C	-0.527784	0.0835811	0.389773	2.71E-10	260	0.13250907	16.03166495	39.40944973	49.80614044	cis
East Asian	UKBPPP	ACP6	rs2297961	1	147630356	C	T	-0.488935	0.090415	0.672126	6.38E-08	260	0.105363436	16.03166495	30.38526206	49.80614044	cis
East Asian	UKBPPP	ACP6	rs2275552	1	147659830	C	T	0.964091	0.090533	0.696357	1.76E-26	260	0.393062192	16.03166495	167.0847398	49.80614044	cis
East Asian	UKBPPP	ACP6	rs2236572	1	147655622	C	T	0.492375	0.0904202	0.324683	5.17E-08	260	0.106313696	16.03166495	30.69190318	49.80614044	cis
East Asian	UKBPPP	ACP6	rs2236571	1	147655616	G	T	0.491566	0.0905631	0.324125	5.70E-08	260	0.105869919	16.03166495	30.54861893	49.80614044	cis
East Asian	UKBPPP	ACP6	rs2236570	1	147622086	A	G	-0.877507	0.0888015	0.28441	5.00E-23	260	0.31342981	16.03166495	117.7809528	49.80614044	cis
East Asian	UKBPPP	ACP6	rs2185438	1	147669688	T	C	0.534606	0.0805124	0.620136	3.14E-11	260	0.134651977	16.03166495	40.14594023	49.80614044	cis
East Asian	UKBPPP	ACP6	rs2185437	1	147666691	T	C	0.533894	0.0802602	0.617308	2.89E-11	260	0.134676358	16.03166495	40.15434089	49.80614044	cis
East Asian	UKBPPP	ACP6	rs2153463	1	147652507	G	T	0.978131	0.0899291	0.699502	1.49E-27	260	0.402211597	16.03166495	173.5908418	49.80614044	cis
East Asian	UKBPPP	ACP6	rs1857210	1	147657605	G	C	0.480975	0.0899	0.322164	8.79E-08	260	0.101036116	16.03166495	28.99706909	49.80614044	cis
East Asian	UKBPPP	ACP6	rs1857209	1	147657612	T	G	0.480989	0.0898994	0.322172	8.78E-08	260	0.101043314	16.03166495	28.99936723	49.80614044	cis
East Asian	UKBPPP	ACP6	rs17361839	1	147627887	G	C	-0.866384	0.0875185	0.286538	4.19E-23	260	0.306904965	16.03166495	114.2433245	49.80614044	cis
East Asian	UKBPPP	ACP6	rs1578723	1	147661492	T	C	0.471661	0.0887758	0.322933	1.08E-07	260	0.097282339	16.03166495	27.80364735	49.80614044	cis
East Asian	UKBPPP	ACP6	rs143014095	1	147549083	C	T	-0.946421	0.212755	0.0462441	8.65E-06	260	0.079011863	16.03166495	22.1339014	49.80614044	cis
East Asian	UKBPPP	ACP6	rs140257881	1	147662283	AT	A	0.470618	0.0884357	0.322556	1.03E-07	260	0.096793365	16.03166495	27.64892024	49.80614044	cis
East Asian	UKBPPP	ACP6	rs1344	1	147647471	A	G	0.405731	0.0848909	0.365385	1.76E-06	260	0.076342684	16.03166495	21.32437236	49.80614044	cis
East Asian	UKBPPP	ACP6	rs12745002	1	147667786	G	T	0.534117	0.0802804	0.617451	2.87E-11	260	0.134769733	16.03166495	40.18651723	49.80614044	cis
East Asian	UKBPPP	ACP6	rs12562949	1	147675683	T	C	0.483471	0.0882555	0.321681	4.30E-08	260	0.102007064	16.03166495	29.30738241	49.80614044	cis
East Asian	UKBPPP	ACP6	rs12407757	1	147633018	A	G	-0.584042	0.0874801	0.585015	2.45E-11	260	0.165621821	16.03166495	51.21230504	49.80614044	cis
East Asian	UKBPPP	ACP6	rs12145385	1	147657671	A	G	-0.968551	0.0905707	0.303423	1.09E-26	260	0.396545122	16.03166495	169.5381796	49.80614044	cis
East Asian	UKBPPP	ACP6	rs12119079	1	147656899	G	A	-0.973454	0.0903289	0.301538	4.43E-27	260	0.399158789	16.03166495	171.3979765	49.80614044	cis
East Asian	UKBPPP	ACP6	rs12046017	1	147634453	G	T	0.496917	0.0904195	0.327187	3.89E-08	260	0.108714662	16.03166495	31.46958838	49.80614044	cis
East Asian	UKBPPP	ACP6	rs12045709	1	147640003	G	A	0.499709	0.0903831	0.327353	3.22E-08	260	0.109968392	16.03166495	31.87734546	49.80614044	cis
East Asian	UKBPPP	ACP6	rs12045199	1	147646668	T	C	0.506334	0.0903287	0.326561	2.08E-08	260	0.112763036	16.03166495	32.79040925	49.80614044	cis
East Asian	UKBPPP	ACP6	rs12045115	1	147646379	T	C	-0.406167	0.0849771	0.63445	1.76E-06	260	0.076521497	16.03166495	21.37845774	49.80614044	cis
East Asian	UKBPPP	ACP6	rs12037951	1	147631053	C	G	-0.930678	0.0949328	0.257043	1.09E-22	260	0.330825023	16.03166495	127.5493839	49.80614044	cis
East Asian	UKBPPP	ACP6	rs12028985	1	147661668	G	A	0.471199	0.0887271	0.322949	1.09E-07	260	0.097094369	16.03166495	27.74414773	49.80614044	cis
East Asian	UKBPPP	ACP6	rs12025871	1	147663226	C	G	0.465265	0.0879692	0.323077	1.23E-07	260	0.094683886	16.03166495	26.9833291	49.80614044	cis
East Asian	UKBPPP	ACP6	rs11803092	1	147672943	T	A	-0.530594	0.0805574	0.372903	4.50E-11	260	0.131669524	16.03166495	39.12189899	49.80614044	cis
East Asian	UKBPPP	ACP6	rs117888175	1	147665916	C	A	-1.22899	0.269228	0.031146	5.00E-06	260	0.09115643	16.03166495	25.87723543	49.80614044	cis
East Asian	UKBPPP	ACP6	rs116917795	1	147593410	T	G	-0.927907	0.17899	0.0619301	2.17E-07	260	0.100040506	16.03166495	28.67956917	49.80614044	cis
East Asian	UKBPPP	ACP6	rs11383540	1	147633861	TA	T	-0.518955	0.0902901	0.670301	9.05E-09	260	0.119035608	16.03166495	34.86087191	49.80614044	cis
East Asian	UKBPPP	ACP6	rs113812686	1	147631815	AAAC	A	-0.524287	0.0906585	0.667367	7.33E-09	260	0.122038886	16.03166495	35.86267329	49.80614044	cis
East Asian	UKBPPP	ACP6	rs11240107	1	147688479	A	C	-0.546432	0.0825355	0.37822	3.58E-11	260	0.140437627	16.03166495	42.15273841	49.80614044	cis
East Asian	UKBPPP	ACP6	rs11240106	1	147687306	G	C	-0.543751	0.082223	0.377337	3.76E-11	260	0.138935294	16.03166495	41.62905025	49.80614044	cis
East Asian	UKBPPP	ACP6	rs11240103	1	147677355	C	T	0.48446	0.0883924	0.321643	4.23E-08	260	0.102418464	16.03166495	29.43906798	49.80614044	cis
East Asian	UKBPPP	ACP6	rs11240102	1	147663733	C	A	0.467665	0.0879916	0.323152	1.07E-07	260	0.095674837	16.03166495	27.29561108	49.80614044	cis
East Asian	UKBPPP	ACP6	rs11240101	1	147663515	G	A	0.465662	0.0879709	0.323107	1.20E-07	260	0.094850142	16.03166495	27.03567406	49.80614044	cis
East Asian	UKBPPP	ACP6	rs11240100	1	147663473	G	A	0.465265	0.0879692	0.323077	1.23E-07	260	0.094683886	16.03166495	26.9833291	49.80614044	cis
East Asian	UKBPPP	ACP6	rs11240098	1	147662710	T	C	0.468879	0.0884191	0.323001	1.14E-07	260	0.096148708	16.03166495	27.44518591	49.80614044	cis
East Asian	UKBPPP	ACP6	rs11240097	1	147659208	T	A	0.47482	0.0892015	0.322858	1.02E-07	260	0.098577842	16.03166495	28.2143977	49.80614044	cis
East Asian	UKBPPP	ACP6	rs11240096	1	147659207	T	G	0.47482	0.0892015	0.322858	1.02E-07	260	0.098577842	16.03166495	28.2143977	49.80614044	cis
East Asian	UKBPPP	ACP6	rs10900389	1	147677438	A	G	-0.531569	0.0806471	0.373642	4.36E-11	260	0.132259722	16.03166495	39.32398785	49.80614044	cis
East Asian	UKBPPP	ACP6	rs10900387	1	147642503	A	G	0.408763	0.0861341	0.363024	2.08E-06	260	0.077273673	16.03166495	21.60619805	49.80614044	cis
East Asian	UKBPPP	ACP6	rs10793694	1	147641835	C	G	-0.51151	0.091026	0.669517	1.92E-08	260	0.115784116	16.03166495	33.78394644	49.80614044	cis
East Asian	UKBPPP	ACP6	rs10622579	1	147621273	TAAAAG	T	-0.493635	0.0915417	0.675693	6.95E-08	260	0.10679419	16.03166495	30.84720321	49.80614044	cis
East Asian	UKBPPP	ACP6	rs10494247	1	147641588	T	C	0.406109	0.0860912	0.366146	2.39E-06	260	0.07655239	16.03166495	21.38780411	49.80614044	cis
East Asian	UKBPPP	ACP6	rs10157759	1	147635323	T	C	0.497545	0.0904386	0.327149	3.77E-08	260	0.108983118	16.03166495	31.55680314	49.80614044	cis
East Asian	UKBPPP	ACRBP	rs9806211	15	68735588	C	T	0.577797	0.128708	0.835924	7.15E-06	255	0.091578266	2.2711482	25.50500541	27.75505396	cis
East Asian	UKBPPP	ACRBP	rs9806190	15	68735544	A	G	0.578091	0.128636	0.835778	6.99E-06	255	0.091737032	2.2711482	25.55368857	27.75505396	cis
East Asian	UKBPPP	ACRBP	rs8030049	15	68736793	T	G	0.550491	0.122907	0.823606	7.50E-06	255	0.08805089	2.2711482	24.42776142	27.75505396	cis
East Asian	UKBPPP	ACRBP	rs8029056	15	68736431	G	C	0.577116	0.129121	0.836047	7.84E-06	255	0.091307465	2.2711482	25.42200776	27.75505396	cis
East Asian	UKBPPP	ACRBP	rs8028882	15	68736317	G	C	0.577096	0.129061	0.836101	7.77E-06	255	0.091276961	2.2711482	25.41266156	27.75505396	cis
East Asian	UKBPPP	ACRBP	rs78559380	9	108025374	G	A	-0.959657	0.216486	0.0676579	9.30E-06	255	0.116186555	2.2711482	33.2595059	27.75505396	cis
East Asian	UKBPPP	ACRBP	rs77231283	9	108025327	C	G	-0.959657	0.216486	0.0676579	9.30E-06	255	0.116186555	2.2711482	33.2595059	27.75505396	cis
East Asian	UKBPPP	ACRBP	rs76799947	9	108026178	A	C	-0.959783	0.216461	0.0676272	9.25E-06	255	0.116168158	2.2711482	33.25354741	27.75505396	cis
East Asian	UKBPPP	ACRBP	rs7169308	15	68736823	C	G	0.576541	0.12933	0.836262	8.28E-06	255	0.091029516	2.2711482	25.33687063	27.75505396	cis
East Asian	UKBPPP	ACRBP	rs67693424	12	6780504	G	A	-0.493061	0.10722	0.361275	4.25E-06	255	0.112197486	2.2711482	31.97328621	27.75505396	cis
East Asian	UKBPPP	ACRBP	rs61916272	12	6791399	G	C	-0.472383	0.100821	0.373049	2.79E-06	255	0.104380169	2.2711482	29.48592897	27.75505396	cis
East Asian	UKBPPP	ACRBP	rs4467022	15	68732364	G	A	-0.580583	0.131237	0.156285	9.69E-06	255	0.088893845	2.2711482	24.68443744	27.75505396	cis
East Asian	UKBPPP	ACRBP	rs35486659	15	68733345	AT	A	0.576759	0.128044	0.835271	6.66E-06	255	0.09154112	2.2711482	25.49361765	27.75505396	cis
East Asian	UKBPPP	ACRBP	rs2301124	14	102978959	A	G	-0.448975	0.0983755	0.452741	5.02E-06	255	0.099888859	2.2711482	28.07640098	27.75505396	cis
East Asian	UKBPPP	ACRBP	rs2269324	14	103002260	T	C	-0.445041	0.100087	0.429827	8.73E-06	255	0.097080137	2.2711482	27.20205385	27.75505396	cis
East Asian	UKBPPP	ACRBP	rs2269322	14	102983436	T	C	-0.440465	0.0994865	0.44902	9.54E-06	255	0.095996263	2.2711482	26.86609957	27.75505396	cis
East Asian	UKBPPP	ACRBP	rs12889010	14	102996335	A	G	-0.451555	0.0990718	0.440061	5.17E-06	255	0.100485849	2.2711482	28.26294585	27.75505396	cis
East Asian	UKBPPP	ACRBP	rs12552958	9	108023891	A	G	-0.969484	0.218826	0.0656589	9.41E-06	255	0.115321516	2.2711482	32.9796012	27.75505396	cis
East Asian	UKBPPP	ACRBP	rs11072048	15	68733232	C	A	0.589735	0.12779	0.833948	3.93E-06	255	0.096322309	2.2711482	26.96707511	27.75505396	cis
East Asian	UKBPPP	ACRBP	rs11064386	12	6787152	C	T	-0.46052	0.10215	0.347059	6.54E-06	255	0.096117892	2.2711482	26.90375939	27.75505396	cis
East Asian	UKBPPP	ACRBP	rs11064381	12	6781690	G	C	-0.482291	0.106774	0.35517	6.27E-06	255	0.106544202	2.2711482	30.17013616	27.75505396	cis
East Asian	UKBPPP	ACRBP	rs10163135	15	99747750	C	T	0.416148	0.0938655	0.541706	9.27E-06	255	0.085987127	2.2711482	23.80135298	27.75505396	cis
East Asian	UKBPPP	ACRBP	rs10162997	15	99747752	T	C	0.41825	0.0939884	0.541291	8.59E-06	255	0.086870028	2.2711482	24.06899106	27.75505396	cis
East Asian	UKBPPP	ACRBP	rs355226	11	40953008	A	T	0.538702	0.116708	0.75038	3.92E-06	255	0.108714582	0.290931654	30.85968726	27.19394209	trans
East Asian	UKBPPP	ACRBP	rs1535281	6	130311025	A	G	0.706406	0.159723	0.101615	9.75E-06	255	0.091108536	0.290931654	25.36106951	27.19394209	trans
East Asian	UKBPPP	ACRBP	rs1535282	6	130311033	A	G	0.706406	0.159723	0.101615	9.75E-06	255	0.091108536	0.290931654	25.36106951	27.19394209	trans
East Asian	UKBPPP	ACRV1	rs9635038	13	81309019	T	G	-0.485984	0.10607	0.101376	4.61E-06	245	0.043031561	1.748053815	10.92686963	11.11219631	cis
East Asian	UKBPPP	ACRV1	rs9574825	13	81306477	T	G	-0.485126	0.106099	0.101064	4.82E-06	245	0.042762625	1.748053815	10.85552871	11.11219631	cis
East Asian	UKBPPP	ACRV1	rs9574823	13	81298898	C	T	-0.484394	0.106149	0.101056	5.03E-06	245	0.042630679	1.748053815	10.820542	11.11219631	cis
East Asian	UKBPPP	ACRV1	rs9574817	13	81284993	A	C	-0.488842	0.106924	0.0985274	4.83E-06	245	0.04244989	1.748053815	10.77261991	11.11219631	cis
East Asian	UKBPPP	ACRV1	rs9574813	13	81276751	A	G	-0.483148	0.106883	0.0981271	6.17E-06	245	0.041316609	1.748053815	10.4726295	11.11219631	cis
East Asian	UKBPPP	ACRV1	rs9574812	13	81276582	T	C	-0.482512	0.106877	0.0981591	6.34E-06	245	0.04121988	1.748053815	10.44705741	11.11219631	cis
East Asian	UKBPPP	ACRV1	rs9574811	13	81276018	C	T	-0.481913	0.106869	0.0980312	6.50E-06	245	0.04106985	1.748053815	10.40740399	11.11219631	cis
East Asian	UKBPPP	ACRV1	rs9574808	13	81270313	A	C	-0.473862	0.106568	0.0976627	8.73E-06	245	0.039575955	1.748053815	10.01324051	11.11219631	cis
East Asian	UKBPPP	ACRV1	rs9565644	13	81275875	G	A	-0.481402	0.106859	0.0980948	6.64E-06	245	0.041006495	1.748053815	10.39066303	11.11219631	cis
East Asian	UKBPPP	ACRV1	rs9565643	13	81270857	T	C	-0.473129	0.106568	0.0976949	9.01E-06	245	0.039465212	1.748053815	9.984069892	11.11219631	cis
East Asian	UKBPPP	ACRV1	rs9565642	13	81270730	G	A	-0.47341	0.106565	0.0976388	8.89E-06	245	0.03949187	1.748053815	9.991091244	11.11219631	cis
East Asian	UKBPPP	ACRV1	rs9565641	13	81265258	A	C	-0.472392	0.106481	0.097631	9.15E-06	245	0.039319408	1.748053815	9.945674127	11.11219631	cis
East Asian	UKBPPP	ACRV1	rs9565640	13	81265177	T	C	-0.4723	0.106474	0.0976389	9.17E-06	245	0.03930693	1.748053815	9.942388876	11.11219631	cis
East Asian	UKBPPP	ACRV1	rs9565639	13	81263957	C	T	-0.470735	0.106439	0.0977108	9.75E-06	245	0.039072509	1.748053815	9.88068285	11.11219631	cis
East Asian	UKBPPP	ACRV1	rs9565637	13	81249161	T	C	-0.476584	0.107308	0.0952777	8.94E-06	245	0.039157546	1.748053815	9.90306345	11.11219631	cis
East Asian	UKBPPP	ACRV1	rs9318758	13	81250409	A	T	-0.476629	0.107337	0.0953017	8.98E-06	245	0.039173768	1.748053815	9.907333117	11.11219631	cis
East Asian	UKBPPP	ACRV1	rs77180379	13	81278629	T	C	-0.4858	0.10693	0.0983833	5.54E-06	245	0.041868591	1.748053815	10.61865586	11.11219631	cis
East Asian	UKBPPP	ACRV1	rs76242584	13	81273230	T	C	-0.479368	0.106793	0.097919	7.16E-06	245	0.040595751	1.748053815	10.28218032	11.11219631	cis
East Asian	UKBPPP	ACRV1	rs76121037	13	81263034	G	A	-0.470432	0.106387	0.0977507	9.78E-06	245	0.039036434	1.748053815	9.87118949	11.11219631	cis
East Asian	UKBPPP	ACRV1	rs74984686	13	81297303	C	T	-0.484603	0.106193	0.100968	5.03E-06	245	0.042634492	1.748053815	10.82155307	11.11219631	cis
East Asian	UKBPPP	ACRV1	rs55951825	6	32841434	T	C	-0.559681	0.126168	0.0723008	9.17E-06	245	0.042020519	1.748053815	10.65887758	11.11219631	cis
East Asian	UKBPPP	ACRV1	rs55745125	6	32841142	A	G	-0.55712	0.125774	0.0726369	9.44E-06	245	0.041815241	1.748053815	10.60453481	11.11219631	cis
East Asian	UKBPPP	ACRV1	rs554389479	5	176915458	AT	A	1.02255	0.227403	0.0302188	6.90E-06	245	0.06128442	1.748053815	15.86435152	11.11219631	cis
East Asian	UKBPPP	ACRV1	rs3764102	13	81298909	A	T	-0.484477	0.10614	0.101	5.01E-06	245	0.042624313	1.748053815	10.81885422	11.11219631	cis
East Asian	UKBPPP	ACRV1	rs34836081	1	230304061	G	A	-0.56884	0.12576	0.0779912	6.09E-06	245	0.0465362	1.748053815	11.86022655	11.11219631	cis
East Asian	UKBPPP	ACRV1	rs34530485	1	230302584	C	G	-0.571646	0.125989	0.077783	5.70E-06	245	0.04688157	1.748053815	11.95257707	11.11219631	cis
East Asian	UKBPPP	ACRV1	rs201849948	13	81282819	T	G	-0.476692	0.107317	0.0989516	8.92E-06	245	0.040520674	1.748053815	10.26236166	11.11219631	cis
East Asian	UKBPPP	ACRV1	rs17074053	13	81294597	A	G	-0.483251	0.106381	0.100656	5.56E-06	245	0.042280589	1.748053815	10.72775908	11.11219631	cis
East Asian	UKBPPP	ACRV1	rs17074032	13	81273040	C	G	-0.479227	0.106787	0.0979111	7.20E-06	245	0.040568955	1.748053815	10.2751064	11.11219631	cis
East Asian	UKBPPP	ACRV1	rs17074020	13	81267905	C	T	-0.473177	0.106525	0.0976469	8.92E-06	245	0.039455924	1.748053815	9.981623842	11.11219631	cis
East Asian	UKBPPP	ACRV1	rs149962977	1	230305892	C	T	-0.60979	0.131984	0.0690913	3.83E-06	245	0.047832276	1.748053815	12.20713824	11.11219631	cis
East Asian	UKBPPP	ACRV1	rs12658620	5	129351860	G	T	-0.326895	0.0704012	0.336838	3.43E-06	245	0.047740533	1.748053815	12.18255102	11.11219631	cis
East Asian	UKBPPP	ACRV1	rs12656469	5	129351927	A	G	-0.32157	0.070127	0.333989	4.53E-06	245	0.046003896	1.748053815	11.71802135	11.11219631	cis
East Asian	UKBPPP	ACRV1	rs12521781	5	56575031	G	A	-0.364522	0.0777777	0.325985	2.78E-06	245	0.058390832	1.748053815	15.06885515	11.11219631	cis
East Asian	UKBPPP	ACRV1	rs12054713	5	129348984	T	C	-0.327385	0.0704868	0.335358	3.41E-06	245	0.047779764	1.748053815	12.19306446	11.11219631	cis
East Asian	UKBPPP	ACRV1	rs12054708	5	129348760	T	C	-0.327358	0.0704916	0.335358	3.42E-06	245	0.047771884	1.748053815	12.19095249	11.11219631	cis
East Asian	UKBPPP	ACRV1	rs11959939	5	129357184	T	C	-0.325461	0.070166	0.336735	3.51E-06	245	0.047315479	1.748053815	12.0686977	11.11219631	cis
East Asian	UKBPPP	ACRV1	rs118130615	13	81299415	T	A	-0.484594	0.106148	0.10104	4.99E-06	245	0.042659893	1.748053815	10.82828771	11.11219631	cis
East Asian	UKBPPP	ACRV1	rs11241995	5	129347125	T	G	-0.33005	0.070762	0.336198	3.10E-06	245	0.048620918	1.748053815	12.41869117	11.11219631	cis
East Asian	UKBPPP	ACRV1	rs10189043	2	182382905	C	T	-1.18074	0.261844	0.0204161	6.50E-06	245	0.055763878	1.748053815	14.35088334	11.11219631	cis
East Asian	UKBPPP	ACRV1	rs1604275	15	53047681	A	T	-0.304669	0.0678751	0.437783	7.17E-06	245	0.045692971	0.135175127	11.63503107	11.46598459	trans
East Asian	UKBPPP	ACRV1	rs12903334	15	53052171	A	G	-0.304199	0.0676633	0.436303	6.93E-06	245	0.045517613	0.135175127	11.58824951	11.46598459	trans
East Asian	UKBPPP	ACRV1	rs6493609	15	53054791	G	C	-0.298236	0.0670794	0.446571	8.75E-06	245	0.043964542	0.135175127	11.17467319	11.46598459	trans
East Asian	UKBPPP	ACSL1	rs9636356	2	120099125	A	G	-0.471211	0.105896	0.706526	8.60E-06	253	0.092078581	16.10896208	25.45564321	28.15333456	cis
East Asian	UKBPPP	ACSL1	rs938833	2	120131131	G	A	-0.479897	0.10576	0.705557	5.69E-06	253	0.095688425	16.10896208	26.55920287	28.15333456	cis
East Asian	UKBPPP	ACSL1	rs79717260	4	15240576	T	G	1.09622	0.224325	0.0605515	1.03E-06	253	0.136717252	16.10896208	39.75062682	28.15333456	cis
East Asian	UKBPPP	ACSL1	rs796728458	2	120051834	G	GT	-0.492818	0.106544	0.712811	3.74E-06	253	0.099436382	16.10896208	27.71434619	28.15333456	cis
East Asian	UKBPPP	ACSL1	rs79666400	4	15239289	G	A	0.921111	0.190991	0.0826008	1.42E-06	253	0.128586846	16.10896208	37.03788286	28.15333456	cis
East Asian	UKBPPP	ACSL1	rs78397416	4	15235453	T	G	1.08361	0.23145	0.056436	2.84E-06	253	0.125055729	16.10896208	35.87541398	28.15333456	cis
East Asian	UKBPPP	ACSL1	rs76526771	2	120047160	A	G	-0.484836	0.106898	0.698155	5.75E-06	253	0.099073055	16.10896208	27.60194582	28.15333456	cis
East Asian	UKBPPP	ACSL1	rs7607954	2	120111689	T	C	-0.481229	0.106287	0.703588	5.97E-06	253	0.096593473	16.10896208	26.83726664	28.15333456	cis
East Asian	UKBPPP	ACSL1	rs7602678	2	120171479	G	T	-0.503572	0.107166	0.709842	2.61E-06	253	0.104459847	16.10896208	29.2777733	28.15333456	cis
East Asian	UKBPPP	ACSL1	rs76006845	2	120163591	G	GT	-0.490489	0.106548	0.711106	4.16E-06	253	0.098846525	16.10896208	27.53191148	28.15333456	cis
East Asian	UKBPPP	ACSL1	rs7593632	2	120039297	G	A	-0.489434	0.106345	0.711625	4.18E-06	253	0.09831665	16.10896208	27.36823198	28.15333456	cis
East Asian	UKBPPP	ACSL1	rs7593520	2	120039212	G	A	-0.488691	0.105947	0.713679	3.98E-06	253	0.097601119	16.10896208	27.14750807	28.15333456	cis
East Asian	UKBPPP	ACSL1	rs7584816	2	120161150	C	T	-0.481358	0.106059	0.705076	5.66E-06	253	0.09636347	16.10896208	26.76654852	28.15333456	cis
East Asian	UKBPPP	ACSL1	rs7584239	2	120021268	G	A	-0.489298	0.106606	0.711555	4.44E-06	253	0.098276203	16.10896208	27.35574564	28.15333456	cis
East Asian	UKBPPP	ACSL1	rs7584209	2	120153444	T	G	-0.480155	0.105951	0.70544	5.85E-06	253	0.095813512	16.10896208	26.5976011	28.15333456	cis
East Asian	UKBPPP	ACSL1	rs7581980	2	120074845	G	C	-0.490878	0.106055	0.713911	3.68E-06	253	0.09842884	16.10896208	27.40287165	28.15333456	cis
East Asian	UKBPPP	ACSL1	rs7569734	2	120048840	T	G	-0.488244	0.105874	0.713547	4.00E-06	253	0.097449538	16.10896208	27.10079392	28.15333456	cis
East Asian	UKBPPP	ACSL1	rs7568721	2	120111873	G	A	-0.481229	0.106287	0.703588	5.97E-06	253	0.096593473	16.10896208	26.83726664	28.15333456	cis
East Asian	UKBPPP	ACSL1	rs7561019	2	120049342	G	T	-0.490915	0.10607	0.713919	3.69E-06	253	0.098442029	16.10896208	27.40694445	28.15333456	cis
East Asian	UKBPPP	ACSL1	rs7560372	2	120158809	G	C	-0.510989	0.106176	0.711881	1.49E-06	253	0.107110587	16.10896208	30.10983992	28.15333456	cis
East Asian	UKBPPP	ACSL1	rs7560292	2	120048699	G	T	-0.497106	0.106427	0.714818	3.00E-06	253	0.100750126	16.10896208	28.12152912	28.15333456	cis
East Asian	UKBPPP	ACSL1	rs75582263	2	120143160	C	T	0.514888	0.10628	0.287413	1.27E-06	253	0.108592502	16.10896208	30.57716929	28.15333456	cis
East Asian	UKBPPP	ACSL1	rs7556823	2	120033537	G	A	-0.493815	0.106899	0.712229	3.85E-06	253	0.099959766	16.10896208	27.87642183	28.15333456	cis
East Asian	UKBPPP	ACSL1	rs747176912	2	120019396	T	TG	-0.488988	0.106272	0.711462	4.20E-06	253	0.098170528	16.10896208	27.32312832	28.15333456	cis
East Asian	UKBPPP	ACSL1	rs74684659	4	15240932	G	T	1.10988	0.22616	0.0599159	9.23E-07	253	0.138768483	16.10896208	40.44311965	28.15333456	cis
East Asian	UKBPPP	ACSL1	rs6760925	2	120082203	T	C	-0.489978	0.105939	0.712927	3.74E-06	253	0.098269912	16.10896208	27.35380383	28.15333456	cis
East Asian	UKBPPP	ACSL1	rs6760143	2	120117652	G	C	-0.481472	0.106279	0.703557	5.89E-06	253	0.096696901	16.10896208	26.86907877	28.15333456	cis
East Asian	UKBPPP	ACSL1	rs67563103	2	120154491	T	C	-0.480127	0.105954	0.705456	5.86E-06	253	0.095799307	16.10896208	26.59323993	28.15333456	cis
East Asian	UKBPPP	ACSL1	rs6752422	2	120101198	G	A	-0.475259	0.105908	0.7062	7.21E-06	253	0.093728183	16.10896208	25.95884989	28.15333456	cis
East Asian	UKBPPP	ACSL1	rs6746956	2	120024526	G	A	-0.493808	0.10693	0.712237	3.87E-06	253	0.099955276	16.10896208	27.87503062	28.15333456	cis
East Asian	UKBPPP	ACSL1	rs6725832	2	120113706	C	A	-0.481229	0.106287	0.703588	5.97E-06	253	0.096593473	16.10896208	26.83726664	28.15333456	cis
East Asian	UKBPPP	ACSL1	rs6723986	2	120050652	T	G	-0.488287	0.105867	0.713563	3.98E-06	253	0.097463445	16.10896208	27.10507912	28.15333456	cis
East Asian	UKBPPP	ACSL1	rs6720736	2	120117796	C	A	-0.48166	0.106294	0.703581	5.86E-06	253	0.096767896	16.10896208	26.89091966	28.15333456	cis
East Asian	UKBPPP	ACSL1	rs6717964	2	120081579	C	T	-0.489774	0.105918	0.71302	3.76E-06	253	0.098169096	16.10896208	27.32268654	28.15333456	cis
East Asian	UKBPPP	ACSL1	rs6716861	2	120151855	G	A	-0.511068	0.106171	0.711865	1.48E-06	253	0.10714725	16.10896208	30.12138317	28.15333456	cis
East Asian	UKBPPP	ACSL1	rs6714831	2	120081543	G	A	-0.489774	0.105918	0.71302	3.76E-06	253	0.098169096	16.10896208	27.32268654	28.15333456	cis
East Asian	UKBPPP	ACSL1	rs6714038	2	120050820	G	A	-0.487995	0.105822	0.713377	4.00E-06	253	0.097384734	16.10896208	27.08082729	28.15333456	cis
East Asian	UKBPPP	ACSL1	rs66680594	2	120163956	T	C	-0.478631	0.1059	0.705487	6.19E-06	253	0.095197409	16.10896208	26.40857782	28.15333456	cis
East Asian	UKBPPP	ACSL1	rs6542565	2	120052179	T	C	-0.488287	0.105867	0.713563	3.98E-06	253	0.097463445	16.10896208	27.10507912	28.15333456	cis
East Asian	UKBPPP	ACSL1	rs6542563	2	120044584	G	T	-0.492304	0.106568	0.712005	3.84E-06	253	0.099395041	16.10896208	27.70155212	28.15333456	cis
East Asian	UKBPPP	ACSL1	rs6542562	2	120043625	C	A	-0.492042	0.106526	0.711943	3.86E-06	253	0.099302002	16.10896208	27.67276325	28.15333456	cis
East Asian	UKBPPP	ACSL1	rs6542561	2	120032430	G	A	-0.490658	0.106694	0.711811	4.25E-06	253	0.098771093	16.10896208	27.50859868	28.15333456	cis
East Asian	UKBPPP	ACSL1	rs6542560	2	120027387	A	G	-0.493808	0.10693	0.712237	3.87E-06	253	0.099955276	16.10896208	27.87503062	28.15333456	cis
East Asian	UKBPPP	ACSL1	rs62169106	2	120047975	G	A	-0.491922	0.106578	0.707533	3.92E-06	253	0.100148871	16.10896208	27.93502817	28.15333456	cis
East Asian	UKBPPP	ACSL1	rs62169105	2	120047974	T	C	-0.491922	0.106578	0.707533	3.92E-06	253	0.100148871	16.10896208	27.93502817	28.15333456	cis
East Asian	UKBPPP	ACSL1	rs61670339	2	120046557	C	T	0.497334	0.106436	0.285135	2.97E-06	253	0.100832576	16.10896208	28.14712345	28.15333456	cis
East Asian	UKBPPP	ACSL1	rs59403380	2	120166457	TG	T	-0.478742	0.105901	0.705417	6.16E-06	253	0.095254753	16.10896208	26.42616054	28.15333456	cis
East Asian	UKBPPP	ACSL1	rs5833814	2	120062847	CTTAAGA	C	-0.487922	0.105822	0.713439	4.01E-06	253	0.097343	16.10896208	27.06797048	28.15333456	cis
East Asian	UKBPPP	ACSL1	rs5833813	2	120057745	CT	C	-0.49019	0.105856	0.700101	3.64E-06	253	0.100900799	16.10896208	28.16830507	28.15333456	cis
East Asian	UKBPPP	ACSL1	rs56867762	2	120154412	A	G	-0.480127	0.105954	0.705456	5.86E-06	253	0.095799307	16.10896208	26.59323993	28.15333456	cis
East Asian	UKBPPP	ACSL1	rs558199115	2	120061228	AT	A	0.485195	0.10761	0.277083	6.52E-06	253	0.094310696	16.10896208	26.1369815	28.15333456	cis
East Asian	UKBPPP	ACSL1	rs4849834	2	120161912	G	A	-0.480203	0.105965	0.705471	5.85E-06	253	0.095826795	16.10896208	26.60167914	28.15333456	cis
East Asian	UKBPPP	ACSL1	rs4849833	2	120158227	A	C	-0.480084	0.105956	0.705456	5.87E-06	253	0.095782148	16.10896208	26.58797223	28.15333456	cis
East Asian	UKBPPP	ACSL1	rs4849832	2	120157751	A	G	-0.480141	0.10596	0.705464	5.86E-06	253	0.095803378	16.10896208	26.59448981	28.15333456	cis
East Asian	UKBPPP	ACSL1	rs4849831	2	120155881	A	G	-0.480127	0.105954	0.705456	5.86E-06	253	0.095799307	16.10896208	26.59323993	28.15333456	cis
East Asian	UKBPPP	ACSL1	rs4849828	2	120140507	C	G	-0.511101	0.106008	0.71202	1.43E-06	253	0.107126762	16.10896208	30.11493238	28.15333456	cis
East Asian	UKBPPP	ACSL1	rs4849825	2	120130268	A	G	-0.507335	0.105748	0.711509	1.61E-06	253	0.105665281	16.10896208	29.65554721	28.15333456	cis
East Asian	UKBPPP	ACSL1	rs4849824	2	120116935	T	C	-0.481229	0.106287	0.703588	5.97E-06	253	0.096593473	16.10896208	26.83726664	28.15333456	cis
East Asian	UKBPPP	ACSL1	rs4849814	2	120065305	A	G	-0.483211	0.106652	0.714547	5.88E-06	253	0.095250888	16.10896208	26.42497515	28.15333456	cis
East Asian	UKBPPP	ACSL1	rs4848575	2	120161533	C	T	-0.511162	0.106188	0.711904	1.48E-06	253	0.107178032	16.10896208	30.13107543	28.15333456	cis
East Asian	UKBPPP	ACSL1	rs4848573	2	120133111	G	A	-0.518394	0.106397	0.713439	1.10E-06	253	0.109881318	16.10896208	30.98486895	28.15333456	cis
East Asian	UKBPPP	ACSL1	rs4848572	2	120112300	T	C	-0.508259	0.106204	0.70954	1.70E-06	253	0.106478854	16.10896208	29.911091	28.15333456	cis
East Asian	UKBPPP	ACSL1	rs4848568	2	120022927	A	G	-0.492091	0.106787	0.711989	4.06E-06	253	0.099312336	16.10896208	27.67596076	28.15333456	cis
East Asian	UKBPPP	ACSL1	rs4436960	2	120085288	A	G	-0.488988	0.106272	0.711462	4.20E-06	253	0.098170528	16.10896208	27.32312832	28.15333456	cis
East Asian	UKBPPP	ACSL1	rs4378814	2	120061168	A	G	-0.481942	0.106171	0.716523	5.64E-06	253	0.094355563	16.10896208	26.15071142	28.15333456	cis
East Asian	UKBPPP	ACSL1	rs4353650	2	120061188	G	A	-0.481942	0.106171	0.716523	5.64E-06	253	0.094355563	16.10896208	26.15071142	28.15333456	cis
East Asian	UKBPPP	ACSL1	rs4349351	2	120085109	A	G	-0.488988	0.106272	0.711462	4.20E-06	253	0.098170528	16.10896208	27.32312832	28.15333456	cis
East Asian	UKBPPP	ACSL1	rs4261728	2	120164044	A	G	-0.476572	0.106305	0.702046	7.36E-06	253	0.095017113	16.10896208	26.35331086	28.15333456	cis
East Asian	UKBPPP	ACSL1	rs4144321	2	120034910	T	C	-0.492963	0.106734	0.711997	3.86E-06	253	0.099662969	16.10896208	27.78448985	28.15333456	cis
East Asian	UKBPPP	ACSL1	rs3948130	2	120077915	G	T	-0.479968	0.106001	0.711292	5.96E-06	253	0.094615286	16.10896208	26.23021609	28.15333456	cis
East Asian	UKBPPP	ACSL1	rs3738971	2	120041803	T	C	-0.489415	0.106333	0.711602	4.17E-06	253	0.09831368	16.10896208	27.36731508	28.15333456	cis
East Asian	UKBPPP	ACSL1	rs3738970	2	120073239	G	A	-0.488315	0.105869	0.71357	3.98E-06	253	0.097473197	16.10896208	27.10808416	28.15333456	cis
East Asian	UKBPPP	ACSL1	rs3738968	2	120131597	C	G	-0.48001	0.105782	0.705464	5.69E-06	253	0.095751108	16.10896208	26.57844343	28.15333456	cis
East Asian	UKBPPP	ACSL1	rs36152703	2	120046065	GA	G	-0.497308	0.106448	0.714725	2.98E-06	253	0.100851782	16.10896208	28.15308604	28.15333456	cis
East Asian	UKBPPP	ACSL1	rs34490783	2	120089256	A	T	-0.49163	0.105984	0.714105	3.51E-06	253	0.098690508	16.10896208	27.48369743	28.15333456	cis
East Asian	UKBPPP	ACSL1	rs3107029	2	120147986	C	A	0.514863	0.106397	0.287515	1.30E-06	253	0.108604944	16.10896208	30.58109941	28.15333456	cis
East Asian	UKBPPP	ACSL1	rs2861031	2	120147163	C	G	-0.481606	0.106058	0.705634	5.60E-06	253	0.096356478	16.10896208	26.76439929	28.15333456	cis
East Asian	UKBPPP	ACSL1	rs2861026	2	120016384	T	C	-0.489538	0.106609	0.711633	4.39E-06	253	0.098356814	16.10896208	27.38063205	28.15333456	cis
East Asian	UKBPPP	ACSL1	rs2860988	2	120159275	A	C	-0.485023	0.10616	0.706215	4.91E-06	253	0.097616047	16.10896208	27.15210949	28.15333456	cis
East Asian	UKBPPP	ACSL1	rs2860927	2	120084278	A	G	-0.489703	0.106144	0.712578	3.96E-06	253	0.098230859	16.10896208	27.34174911	28.15333456	cis
East Asian	UKBPPP	ACSL1	rs2678343	2	120050709	A	G	0.503741	0.106543	0.284918	2.27E-06	253	0.10339995	16.10896208	28.94644882	28.15333456	cis
East Asian	UKBPPP	ACSL1	rs2678342	2	120024098	G	A	0.494505	0.106958	0.287638	3.78E-06	253	0.100211687	16.10896208	27.95450127	28.15333456	cis
East Asian	UKBPPP	ACSL1	rs248875	12	5138801	G	C	0.455665	0.102932	0.511594	9.56E-06	253	0.103759476	16.10896208	29.05874916	28.15333456	cis
East Asian	UKBPPP	ACSL1	rs2459785	2	120122931	T	G	0.514797	0.106631	0.289592	1.38E-06	253	0.109042654	16.10896208	30.71943493	28.15333456	cis
East Asian	UKBPPP	ACSL1	rs2276586	2	120013132	C	A	-0.47952	0.108016	0.709897	9.02E-06	253	0.094708947	16.10896208	26.25889828	28.15333456	cis
East Asian	UKBPPP	ACSL1	rs2197562	2	120043310	G	C	-0.488229	0.105874	0.713563	4.00E-06	253	0.097440293	16.10896208	27.09794514	28.15333456	cis
East Asian	UKBPPP	ACSL1	rs2166438	2	120017265	G	C	-0.492106	0.106786	0.711974	4.06E-06	253	0.099321471	16.10896208	27.6787871	28.15333456	cis
East Asian	UKBPPP	ACSL1	rs2166437	2	120020124	T	C	-0.488424	0.106142	0.713609	4.19E-06	253	0.097508769	16.10896208	27.11904569	28.15333456	cis
East Asian	UKBPPP	ACSL1	rs2166435	2	120133500	G	C	-0.480738	0.105823	0.705665	5.55E-06	253	0.096003571	16.10896208	26.65596395	28.15333456	cis
East Asian	UKBPPP	ACSL1	rs2121263	2	120105493	G	A	-0.479611	0.105763	0.705564	5.77E-06	253	0.095573081	16.10896208	26.52380525	28.15333456	cis
East Asian	UKBPPP	ACSL1	rs2100052	2	120063202	C	T	-0.482064	0.10618	0.716539	5.62E-06	253	0.094400119	16.10896208	26.16434752	28.15333456	cis
East Asian	UKBPPP	ACSL1	rs2084172	2	120109201	A	C	-0.479474	0.105754	0.705565	5.79E-06	253	0.0955183	16.10896208	26.50699645	28.15333456	cis
East Asian	UKBPPP	ACSL1	rs2084171	2	120063445	A	G	-0.482289	0.106178	0.716438	5.57E-06	253	0.094508605	16.10896208	26.19755415	28.15333456	cis
East Asian	UKBPPP	ACSL1	rs2028148	2	120162216	T	C	-0.513805	0.106365	0.712361	1.36E-06	253	0.108186869	16.10896208	30.44909662	28.15333456	cis
East Asian	UKBPPP	ACSL1	rs201232894	2	87179043	T	C	0.804383	0.173722	0.0946523	3.65E-06	253	0.110892541	16.10896208	31.30558365	28.15333456	cis
East Asian	UKBPPP	ACSL1	rs200779644	2	120087820	A	ATC	0.499349	0.107303	0.283663	3.26E-06	253	0.101334759	16.10896208	28.3031138	28.15333456	cis
East Asian	UKBPPP	ACSL1	rs1982334	2	120086690	A	G	-0.487922	0.105822	0.713439	4.01E-06	253	0.097343	16.10896208	27.06797048	28.15333456	cis
East Asian	UKBPPP	ACSL1	rs1900235	2	120106050	C	T	-0.479596	0.105764	0.70558	5.77E-06	253	0.095564077	16.10896208	26.52104232	28.15333456	cis
East Asian	UKBPPP	ACSL1	rs1713080	2	120013281	A	G	0.484987	0.108355	0.28939	7.61E-06	253	0.096739764	16.10896208	26.88226483	28.15333456	cis
East Asian	UKBPPP	ACSL1	rs1713074	2	120094107	T	C	0.503505	0.106497	0.285065	2.27E-06	253	0.103335139	16.10896208	28.92621426	28.15333456	cis
East Asian	UKBPPP	ACSL1	rs1713073	2	120134393	T	C	0.514012	0.10619	0.287515	1.30E-06	253	0.108246221	16.10896208	30.46782888	28.15333456	cis
East Asian	UKBPPP	ACSL1	rs1713072	2	120132880	T	G	0.514779	0.106243	0.287336	1.26E-06	253	0.108529175	16.10896208	30.5571671	28.15333456	cis
East Asian	UKBPPP	ACSL1	rs1713071	2	120131193	C	T	0.51329	0.106154	0.287615	1.33E-06	253	0.107964729	16.10896208	30.37900853	28.15333456	cis
East Asian	UKBPPP	ACSL1	rs1713068	2	120052890	T	A	0.498577	0.107313	0.283949	3.38E-06	253	0.101083152	16.10896208	28.22493666	28.15333456	cis
East Asian	UKBPPP	ACSL1	rs1713067	2	120053483	T	C	0.498577	0.107313	0.283949	3.38E-06	253	0.101083152	16.10896208	28.22493666	28.15333456	cis
East Asian	UKBPPP	ACSL1	rs1713065	2	120066470	T	C	0.48688	0.106522	0.282779	4.86E-06	253	0.096155475	16.10896208	26.70262808	28.15333456	cis
East Asian	UKBPPP	ACSL1	rs1713064	2	120017892	A	G	0.504246	0.107225	0.286941	2.57E-06	253	0.104047822	16.10896208	29.14888081	28.15333456	cis
East Asian	UKBPPP	ACSL1	rs1713063	2	120018088	C	G	0.504246	0.107225	0.286941	2.57E-06	253	0.104047822	16.10896208	29.14888081	28.15333456	cis
East Asian	UKBPPP	ACSL1	rs1713062	2	120028614	T	C	0.495062	0.107017	0.287584	3.73E-06	253	0.100426324	16.10896208	28.02105918	28.15333456	cis
East Asian	UKBPPP	ACSL1	rs17050015	2	120166410	A	G	-0.480849	0.106013	0.705557	5.74E-06	253	0.096068447	16.10896208	26.67589161	28.15333456	cis
East Asian	UKBPPP	ACSL1	rs1665077	2	120049731	A	G	0.497273	0.106431	0.285081	2.98E-06	253	0.100796364	16.10896208	28.13588203	28.15333456	cis
East Asian	UKBPPP	ACSL1	rs1665066	2	120083953	T	G	0.494182	0.106651	0.287809	3.59E-06	253	0.100116277	16.10896208	27.92492517	28.15333456	cis
East Asian	UKBPPP	ACSL1	rs1665061	2	120053924	A	G	0.498562	0.107314	0.283934	3.39E-06	253	0.101073847	16.10896208	28.2220465	28.15333456	cis
East Asian	UKBPPP	ACSL1	rs1628927	2	120127074	C	T	0.51479	0.106623	0.289615	1.38E-06	253	0.109044818	16.10896208	30.72011925	28.15333456	cis
East Asian	UKBPPP	ACSL1	rs1618030	2	120020838	C	T	0.4997	0.106916	0.284212	2.96E-06	253	0.101595745	16.10896208	28.38425108	28.15333456	cis
East Asian	UKBPPP	ACSL1	rs1596865	2	120137116	G	A	-0.480619	0.105814	0.70565	5.57E-06	253	0.095958898	16.10896208	26.6422438	28.15333456	cis
East Asian	UKBPPP	ACSL1	rs1596864	2	120026941	A	G	0.495646	0.107065	0.287475	3.67E-06	253	0.100640642	16.10896208	28.08755008	28.15333456	cis
East Asian	UKBPPP	ACSL1	rs1530531	2	120067438	C	T	-0.485934	0.106854	0.714904	5.42E-06	253	0.096255027	16.10896208	26.73321848	28.15333456	cis
East Asian	UKBPPP	ACSL1	rs149409881	2	120129343	AAAAG	A	-0.480604	0.105843	0.705154	5.61E-06	253	0.096047037	16.10896208	26.66931499	28.15333456	cis
East Asian	UKBPPP	ACSL1	rs148454940	2	120047972	T	G	-0.491922	0.106578	0.707533	3.92E-06	253	0.100148871	16.10896208	27.93502817	28.15333456	cis
East Asian	UKBPPP	ACSL1	rs148009254	2	120047536	G	C	-0.497381	0.106451	0.714717	2.98E-06	253	0.100883092	16.10896208	28.16280704	28.15333456	cis
East Asian	UKBPPP	ACSL1	rs146253662	2	120119633	CT	C	0.512297	0.106918	0.286879	1.66E-06	253	0.107383018	16.10896208	30.195636	28.15333456	cis
East Asian	UKBPPP	ACSL1	rs143524102	2	120047431	T	C	-0.497308	0.106448	0.714725	2.98E-06	253	0.100851782	16.10896208	28.15308604	28.15333456	cis
East Asian	UKBPPP	ACSL1	rs1374200	2	120132652	T	C	-0.48268	0.105965	0.705929	5.24E-06	253	0.096730142	16.10896208	26.87930461	28.15333456	cis
East Asian	UKBPPP	ACSL1	rs13385801	2	120054798	G	A	0.497258	0.106834	0.281973	3.25E-06	253	0.100124844	16.10896208	27.92758057	28.15333456	cis
East Asian	UKBPPP	ACSL1	rs13035394	2	120120596	A	T	-0.473881	0.106507	0.701395	8.62E-06	253	0.094065058	16.10896208	26.06183796	28.15333456	cis
East Asian	UKBPPP	ACSL1	rs13029879	2	120107187	G	T	-0.482768	0.105997	0.706006	5.25E-06	253	0.096750631	16.10896208	26.88560787	28.15333456	cis
East Asian	UKBPPP	ACSL1	rs13023565	2	120068540	T	C	-0.483211	0.106652	0.714547	5.88E-06	253	0.095250888	16.10896208	26.42497515	28.15333456	cis
East Asian	UKBPPP	ACSL1	rs13022293	2	120067927	A	C	-0.483211	0.106652	0.714547	5.88E-06	253	0.095250888	16.10896208	26.42497515	28.15333456	cis
East Asian	UKBPPP	ACSL1	rs13017547	2	120039781	C	T	-0.492175	0.106546	0.711982	3.85E-06	253	0.099347682	16.10896208	27.68689735	28.15333456	cis
East Asian	UKBPPP	ACSL1	rs13005890	2	120166573	A	G	-0.480849	0.106013	0.705557	5.74E-06	253	0.096068447	16.10896208	26.67589161	28.15333456	cis
East Asian	UKBPPP	ACSL1	rs12999860	2	120038596	G	A	-0.488743	0.105953	0.713687	3.97E-06	253	0.097620258	16.10896208	27.1534073	28.15333456	cis
East Asian	UKBPPP	ACSL1	rs12995486	2	120118728	T	C	-0.474013	0.106522	0.701426	8.59E-06	253	0.094111858	16.10896208	26.07615139	28.15333456	cis
East Asian	UKBPPP	ACSL1	rs12989995	2	120103506	C	T	-0.481875	0.105962	0.705921	5.43E-06	253	0.096409294	16.10896208	26.78063479	28.15333456	cis
East Asian	UKBPPP	ACSL1	rs12988474	2	120166683	G	A	-0.480849	0.106013	0.705557	5.74E-06	253	0.096068447	16.10896208	26.67589161	28.15333456	cis
East Asian	UKBPPP	ACSL1	rs12623285	2	120038882	A	G	-0.488691	0.105947	0.713679	3.98E-06	253	0.097601119	16.10896208	27.14750807	28.15333456	cis
East Asian	UKBPPP	ACSL1	rs12621223	2	120143974	G	C	-0.481642	0.106002	0.705603	5.53E-06	253	0.096376799	16.10896208	26.7706456	28.15333456	cis
East Asian	UKBPPP	ACSL1	rs12620471	2	120064042	C	A	-0.475849	0.105817	0.719368	6.89E-06	253	0.091423243	16.10896208	25.25624158	28.15333456	cis
East Asian	UKBPPP	ACSL1	rs12617570	2	120161009	C	A	-0.480203	0.105965	0.705471	5.85E-06	253	0.095826795	16.10896208	26.60167914	28.15333456	cis
East Asian	UKBPPP	ACSL1	rs12603	2	120104877	T	G	-0.479596	0.105764	0.70558	5.77E-06	253	0.095564077	16.10896208	26.52104232	28.15333456	cis
East Asian	UKBPPP	ACSL1	rs12476491	2	120054863	T	C	-0.489777	0.106144	0.712516	3.95E-06	253	0.098273194	16.10896208	27.35481677	28.15333456	cis
East Asian	UKBPPP	ACSL1	rs12476087	2	120134303	G	C	-0.482068	0.105921	0.705844	5.33E-06	253	0.096501273	16.10896208	26.80891379	28.15333456	cis
East Asian	UKBPPP	ACSL1	rs12473122	2	120114202	A	G	-0.481244	0.106287	0.703573	5.96E-06	253	0.096602324	16.10896208	26.83998863	28.15333456	cis
East Asian	UKBPPP	ACSL1	rs12466598	2	120042997	T	G	-0.487542	0.106533	0.711044	4.73E-06	253	0.097674739	16.10896208	27.17020174	28.15333456	cis
East Asian	UKBPPP	ACSL1	rs12465571	2	120135407	G	C	-0.480619	0.105814	0.70565	5.57E-06	253	0.095958898	16.10896208	26.6422438	28.15333456	cis
East Asian	UKBPPP	ACSL1	rs12104550	2	120210554	T	A	-0.489454	0.110637	0.697923	9.69E-06	253	0.101013386	16.10896208	28.2032675	28.15333456	cis
East Asian	UKBPPP	ACSL1	rs12052234	2	120158661	G	C	-0.480186	0.105958	0.705417	5.85E-06	253	0.095830242	16.10896208	26.60273757	28.15333456	cis
East Asian	UKBPPP	ACSL1	rs114305	12	5138825	C	T	0.455678	0.102793	0.602703	9.29E-06	253	0.099440834	16.10896208	27.71572401	28.15333456	cis
East Asian	UKBPPP	ACSL1	rs113868175	2	120161375	C	CA	-0.551188	0.113457	0.690056	1.19E-06	253	0.129956221	16.10896208	37.49122999	28.15333456	cis
East Asian	UKBPPP	ACSL1	rs11373761	2	120148959	GT	G	-0.478615	0.105889	0.705479	6.19E-06	253	0.095192551	16.10896208	26.4070883	28.15333456	cis
East Asian	UKBPPP	ACSL1	rs11123546	2	120151306	A	T	-0.478996	0.105912	0.705045	6.11E-06	253	0.095425923	16.10896208	26.47865691	28.15333456	cis
East Asian	UKBPPP	ACSL1	rs11123545	2	120151278	T	C	-0.480127	0.105954	0.705456	5.86E-06	253	0.095799307	16.10896208	26.59323993	28.15333456	cis
East Asian	UKBPPP	ACSL1	rs11123542	2	120074999	T	G	-0.488192	0.10586	0.713555	3.99E-06	253	0.097427153	16.10896208	27.09389662	28.15333456	cis
East Asian	UKBPPP	ACSL1	rs11123539	2	120032993	T	C	-0.49196	0.106788	0.71195	4.09E-06	253	0.09926747	16.10896208	27.66207977	28.15333456	cis
East Asian	UKBPPP	ACSL1	rs10975859	9	6859189	A	C	2.00143	0.448431	0.0283109	8.07E-06	253	0.220389963	16.10896208	70.95583464	28.15333456	cis
East Asian	UKBPPP	ACSL1	rs10677677	2	120172029	CAAGG	C	-0.503993	0.106165	0.711392	2.06E-06	253	0.104302891	16.10896208	29.22865937	28.15333456	cis
East Asian	UKBPPP	ACSL1	rs10460476	2	120165905	T	G	-0.480084	0.105956	0.705456	5.87E-06	253	0.095782148	16.10896208	26.58797223	28.15333456	cis
East Asian	UKBPPP	ACSL1	rs10454130	2	120089394	C	T	-0.494849	0.106217	0.714531	3.18E-06	253	0.099897684	16.10896208	27.85718709	28.15333456	cis
East Asian	UKBPPP	ACSL1	rs1034491	2	120077638	A	G	-0.487922	0.105822	0.713439	4.01E-06	253	0.097343	16.10896208	27.06797048	28.15333456	cis
East Asian	UKBPPP	ACSL1	rs1034489	2	120127734	A	G	-0.479713	0.105746	0.705534	5.72E-06	253	0.095619414	16.10896208	26.53802299	28.15333456	cis
East Asian	UKBPPP	ACSL1	rs35986858	4	132708596	CT	C	0.722141	0.160973	0.0952256	7.25E-06	253	0.089860333	7.084054662	24.78184876	25.07806013	trans
East Asian	UKBPPP	ACSL1	rs78973061	4	132710647	A	G	0.716203	0.160409	0.0961792	8.01E-06	253	0.089179649	7.084054662	24.57574857	25.07806013	trans
East Asian	UKBPPP	ACSL1	rs79469204	4	132717535	T	A	0.715038	0.160073	0.0960398	7.93E-06	253	0.088774615	7.084054662	24.45325682	25.07806013	trans
East Asian	UKBPPP	ACSL1	rs79834208	4	132718018	C	T	0.721259	0.159999	0.0951097	6.55E-06	253	0.089543328	7.084054662	24.68582635	25.07806013	trans
East Asian	UKBPPP	ACSL1	rs76810239	4	132718731	G	A	0.716012	0.160373	0.0958615	8.02E-06	253	0.088868895	7.084054662	24.48175959	25.07806013	trans
East Asian	UKBPPP	ACSL1	rs77724644	4	132718798	A	G	0.715018	0.160061	0.0960475	7.93E-06	253	0.08877601	7.084054662	24.45367846	25.07806013	trans
East Asian	UKBPPP	ACSL1	rs76297173	4	132719246	C	T	0.715117	0.160062	0.0960397	7.90E-06	253	0.08879415	7.084054662	24.45916207	25.07806013	trans
East Asian	UKBPPP	ACSL1	rs78558773	4	132721664	T	A	0.715145	0.160064	0.0960318	7.90E-06	253	0.088794575	7.084054662	24.45929053	25.07806013	trans
East Asian	UKBPPP	ACSL1	rs74788181	4	132723439	C	T	0.715145	0.160064	0.0960318	7.90E-06	253	0.088794575	7.084054662	24.45929053	25.07806013	trans
East Asian	UKBPPP	ACSL1	rs72927594	4	132723539	G	A	0.712226	0.159538	0.0974965	8.03E-06	253	0.089269595	7.084054662	24.60296499	25.07806013	trans
East Asian	UKBPPP	ACSL1	rs59850241	4	132726543	A	G	0.715145	0.160064	0.0960318	7.90E-06	253	0.088794575	7.084054662	24.45929053	25.07806013	trans
East Asian	UKBPPP	ACSL1	rs11939587	4	132730687	C	T	0.71683	0.160041	0.0960395	7.50E-06	253	0.08921989	7.084054662	24.58792439	25.07806013	trans
East Asian	UKBPPP	ACSL1	rs79998375	4	132731486	G	T	0.715774	0.160061	0.0959698	7.75E-06	253	0.088899509	7.084054662	24.49101604	25.07806013	trans
East Asian	UKBPPP	ACSL1	rs11946243	4	132732188	T	A	0.71683	0.160041	0.0960395	7.50E-06	253	0.08921989	7.084054662	24.58792439	25.07806013	trans
East Asian	UKBPPP	ACSL1	rs11939074	4	132735250	A	T	0.716013	0.160065	0.0959389	7.70E-06	253	0.088933284	7.084054662	24.50122895	25.07806013	trans
East Asian	UKBPPP	ACSL1	rs79249338	4	132738144	G	A	0.716597	0.160073	0.0958615	7.58E-06	253	0.089014171	7.084054662	24.52569088	25.07806013	trans
East Asian	UKBPPP	ACSL1	rs75699292	4	132738287	A	T	0.716712	0.160074	0.0958458	7.56E-06	253	0.089029706	7.084054662	24.53038952	25.07806013	trans
East Asian	UKBPPP	ACSL1	rs79052068	4	132738389	A	G	0.716803	0.160075	0.0958381	7.54E-06	253	0.089045919	7.084054662	24.53529352	25.07806013	trans
East Asian	UKBPPP	ACSL1	rs76468417	4	132739418	A	G	0.717664	0.160077	0.0957298	7.35E-06	253	0.089169779	7.084054662	24.57276223	25.07806013	trans
East Asian	UKBPPP	ACSL1	rs79729566	4	132740525	A	T	0.718218	0.160068	0.0956521	7.23E-06	253	0.089242681	7.084054662	24.59482073	25.07806013	trans
East Asian	UKBPPP	ACSL1	rs72930556	4	132741026	T	C	0.720368	0.15991	0.0968148	6.64E-06	253	0.090752247	7.084054662	25.05237308	25.07806013	trans
East Asian	UKBPPP	ACSL1	rs60170242	4	132747715	C	T	0.719857	0.160055	0.0954815	6.87E-06	253	0.089507442	7.084054662	24.67496061	25.07806013	trans
East Asian	UKBPPP	ACSL1	rs79451794	4	132750239	G	A	0.720291	0.160046	0.095404	6.78E-06	253	0.089550336	7.084054662	24.68794837	25.07806013	trans
East Asian	UKBPPP	ACSL1	rs76983688	4	132750375	A	G	0.720077	0.160043	0.0953808	6.82E-06	253	0.089477664	7.084054662	24.66594471	25.07806013	trans
East Asian	UKBPPP	ACSL1	rs115799825	4	132752757	G	T	0.722211	0.159957	0.0950478	6.33E-06	253	0.089727569	7.084054662	24.74162582	25.07806013	trans
East Asian	UKBPPP	ACSL1	rs140836116	4	132753866	GA	G	0.722964	0.159919	0.094877	6.16E-06	253	0.089770136	7.084054662	24.75452094	25.07806013	trans
East Asian	UKBPPP	ACSL1	rs75287724	4	132753890	A	G	0.722581	0.159926	0.0949857	6.24E-06	253	0.089767006	7.084054662	24.7535726	25.07806013	trans
East Asian	UKBPPP	ACSL1	rs74198884	4	132754067	A	G	0.722639	0.15992	0.09497	6.22E-06	253	0.089768135	7.084054662	24.75391458	25.07806013	trans
East Asian	UKBPPP	ACSL1	rs79409478	4	132754114	T	A	0.722639	0.15992	0.09497	6.22E-06	253	0.089768135	7.084054662	24.75391458	25.07806013	trans
East Asian	UKBPPP	ACSL1	rs79468011	4	132755318	T	C	0.722749	0.15991	0.0949391	6.19E-06	253	0.089769314	7.084054662	24.75427192	25.07806013	trans
East Asian	UKBPPP	ACSL1	rs78611187	4	132755347	C	T	0.722749	0.15991	0.0949391	6.19E-06	253	0.089769314	7.084054662	24.75427192	25.07806013	trans
East Asian	UKBPPP	ACSL1	rs74288017	4	132755504	A	G	0.722746	0.159912	0.0949468	6.19E-06	253	0.089775086	7.084054662	24.75602044	25.07806013	trans
East Asian	UKBPPP	ACSL1	rs80305621	4	132756018	T	G	0.722803	0.159905	0.0949234	6.18E-06	253	0.089769439	7.084054662	24.75430966	25.07806013	trans
East Asian	UKBPPP	ACSL1	rs75703835	4	132756183	T	C	0.722803	0.159905	0.0949234	6.18E-06	253	0.089769439	7.084054662	24.75430966	25.07806013	trans
East Asian	UKBPPP	ACSL1	rs74463493	4	132756511	T	C	0.722803	0.159905	0.0949234	6.18E-06	253	0.089769439	7.084054662	24.75430966	25.07806013	trans
East Asian	UKBPPP	ACSL1	rs11930610	4	132756931	T	C	0.722972	0.159892	0.0948771	6.14E-06	253	0.089772208	7.084054662	24.75514848	25.07806013	trans
East Asian	UKBPPP	ACSL1	rs746865017	4	132757439	T	TTTGG	0.723033	0.159889	0.0948694	6.12E-06	253	0.089780834	7.084054662	24.75776187	25.07806013	trans
East Asian	UKBPPP	ACSL1	rs75200936	4	132758128	C	A	0.722908	0.159893	0.0948925	6.15E-06	253	0.089769356	7.084054662	24.75428453	25.07806013	trans
East Asian	UKBPPP	ACSL1	rs11932132	4	132758626	A	C	0.722908	0.159893	0.0948925	6.15E-06	253	0.089769356	7.084054662	24.75428453	25.07806013	trans
East Asian	UKBPPP	ACSL1	rs11932139	4	132758685	T	C	0.722908	0.159893	0.0948925	6.15E-06	253	0.089769356	7.084054662	24.75428453	25.07806013	trans
East Asian	UKBPPP	ACSL1	rs11933137	4	132758769	A	C	0.722908	0.159893	0.0948925	6.15E-06	253	0.089769356	7.084054662	24.75428453	25.07806013	trans
East Asian	UKBPPP	ACSL1	rs79196632	4	132759398	A	T	0.722908	0.159893	0.0948925	6.15E-06	253	0.089769356	7.084054662	24.75428453	25.07806013	trans
East Asian	UKBPPP	ACSL1	4:133681149_TTTTAAA_T	4	132759994	T	TTTTAAA	0.723033	0.159889	0.0948694	6.12E-06	253	0.089780834	7.084054662	24.75776187	25.07806013	trans
East Asian	UKBPPP	ACSL1	rs74288018	4	132760106	A	C	0.722908	0.159893	0.0948925	6.15E-06	253	0.089769356	7.084054662	24.75428453	25.07806013	trans
East Asian	UKBPPP	ACSL1	rs78260554	4	132760211	A	C	0.722908	0.159893	0.0948925	6.15E-06	253	0.089769356	7.084054662	24.75428453	25.07806013	trans
East Asian	UKBPPP	ACSL1	rs77146165	4	132760751	C	A	0.723033	0.159889	0.0948694	6.12E-06	253	0.089780834	7.084054662	24.75776187	25.07806013	trans
East Asian	UKBPPP	ACSL1	rs78152908	4	132760825	A	G	0.723366	0.15996	0.0948461	6.12E-06	253	0.089843794	7.084054662	24.77683743	25.07806013	trans
East Asian	UKBPPP	ACSL1	rs76091356	4	132761748	A	C	0.723089	0.15989	0.0948848	6.11E-06	253	0.08980779	7.084054662	24.76592866	25.07806013	trans
East Asian	UKBPPP	ACSL1	rs77892462	4	132762257	C	G	0.723089	0.15989	0.0948848	6.11E-06	253	0.08980779	7.084054662	24.76592866	25.07806013	trans
East Asian	UKBPPP	ACSL1	rs749399195	4	132762330	T	TTGA	0.724885	0.160047	0.0947763	5.92E-06	253	0.090162073	7.084054662	24.87330942	25.07806013	trans
East Asian	UKBPPP	ACSL1	rs75052654	4	132763570	A	C	0.723089	0.15989	0.0948848	6.11E-06	253	0.08980779	7.084054662	24.76592866	25.07806013	trans
East Asian	UKBPPP	ACSL1	rs79678019	4	132763826	G	C	0.723089	0.15989	0.0948848	6.11E-06	253	0.08980779	7.084054662	24.76592866	25.07806013	trans
East Asian	UKBPPP	ACSL1	rs75111020	4	132764421	G	C	0.723089	0.15989	0.0948848	6.11E-06	253	0.08980779	7.084054662	24.76592866	25.07806013	trans
East Asian	UKBPPP	ACSL1	rs74288019	4	132764685	C	T	0.723089	0.15989	0.0948848	6.11E-06	253	0.08980779	7.084054662	24.76592866	25.07806013	trans
East Asian	UKBPPP	ACSL1	rs79272873	4	132767887	G	T	0.723049	0.159885	0.0948617	6.12E-06	253	0.089778284	7.084054662	24.75698933	25.07806013	trans
East Asian	UKBPPP	ACSL1	rs77881313	4	132767906	G	A	0.723049	0.159885	0.0948617	6.12E-06	253	0.089778284	7.084054662	24.75698933	25.07806013	trans
East Asian	UKBPPP	ACSL1	rs78495525	4	132767995	T	A	0.723049	0.159885	0.0948617	6.12E-06	253	0.089778284	7.084054662	24.75698933	25.07806013	trans
East Asian	UKBPPP	ACSL1	rs2419540	4	132769265	G	A	0.723049	0.159885	0.0948617	6.12E-06	253	0.089778284	7.084054662	24.75698933	25.07806013	trans
East Asian	UKBPPP	ACSL1	rs11940560	4	132769958	C	G	0.723441	0.159903	0.0949003	6.06E-06	253	0.089908394	7.084054662	24.7964124	25.07806013	trans
East Asian	UKBPPP	ACSL1	rs78416283	4	132771472	G	T	0.723665	0.159942	0.0949314	6.05E-06	253	0.089990469	7.084054662	24.82128704	25.07806013	trans
East Asian	UKBPPP	ACSL1	rs78063550	4	132773275	C	T	0.724583	0.160037	0.0950168	5.97E-06	253	0.090291568	7.084054662	24.91257935	25.07806013	trans
East Asian	UKBPPP	ACSL1	rs80316631	4	132780926	A	G	0.730129	0.160818	0.0954971	5.62E-06	253	0.092093577	7.084054662	25.46020947	25.07806013	trans
East Asian	UKBPPP	ACSL1	rs74505332	4	132788676	T	A	0.727339	0.161105	0.096543	6.34E-06	253	0.092285193	7.084054662	25.51856945	25.07806013	trans
East Asian	UKBPPP	ACSL1	rs11945087	4	132789143	T	C	0.727391	0.16113	0.0965507	6.35E-06	253	0.092304963	7.084054662	25.52459239	25.07806013	trans
East Asian	UKBPPP	ACSL1	rs7674033	4	132790696	T	A	0.72736	0.161049	0.0966979	6.29E-06	253	0.09242275	7.084054662	25.56048009	25.07806013	trans
East Asian	UKBPPP	ACSL1	rs79193044	4	132792016	G	T	0.72689	0.161087	0.0966825	6.41E-06	253	0.09229022	7.084054662	25.52010086	25.07806013	trans
East Asian	UKBPPP	ACSL1	rs74288020	4	132793316	C	T	0.726623	0.161047	0.0967445	6.43E-06	253	0.092275238	7.084054662	25.51553711	25.07806013	trans
East Asian	UKBPPP	ACSL1	rs80180351	4	132793727	T	C	0.726522	0.161029	0.0967677	6.43E-06	253	0.09226934	7.084054662	25.5137403	25.07806013	trans
East Asian	UKBPPP	ACSL1	rs77651646	4	132795727	C	A	0.726598	0.161022	0.0968063	6.41E-06	253	0.092321513	7.084054662	25.5296342	25.07806013	trans
East Asian	UKBPPP	ACSL1	rs79840995	4	132804596	A	G	0.725392	0.160816	0.0971783	6.46E-06	253	0.092330844	7.084054662	25.532477	25.07806013	trans
East Asian	UKBPPP	ACSL1	4:133725757_AAATT_A	4	132804602	A	AAATT	0.747845	0.164797	0.0939701	5.68E-06	253	0.095232548	7.084054662	26.41935168	25.07806013	trans
East Asian	UKBPPP	ACSL1	rs77291705	4	132807564	G	A	0.725201	0.160777	0.0972326	6.46E-06	253	0.092328239	7.084054662	25.53168327	25.07806013	trans
East Asian	UKBPPP	ACSL1	rs74288021	4	132807769	G	A	0.724472	0.160732	0.0972482	6.57E-06	253	0.092155899	7.084054662	25.47918817	25.07806013	trans
East Asian	UKBPPP	ACSL1	rs75203997	4	132809339	A	G	0.724375	0.160674	0.0973411	6.53E-06	253	0.092209745	7.084054662	25.4955876	25.07806013	trans
East Asian	UKBPPP	ACSL1	rs77112185	4	132813928	A	G	0.757165	0.165324	0.0939315	4.65E-06	253	0.097585063	7.084054662	27.14255913	25.07806013	trans
East Asian	UKBPPP	ACSL1	rs1839084	4	132816687	C	T	0.77437	0.167216	0.0936059	3.64E-06	253	0.101753025	7.084054662	28.43317028	25.07806013	trans
East Asian	UKBPPP	ACSL1	4:133738734_TTCTC_T	4	132817579	T	TTCTC	0.82971	0.169329	0.0927921	9.58E-07	253	0.115904546	7.084054662	32.90599562	25.07806013	trans
East Asian	UKBPPP	ACSL1	rs143540153	23	151123780	A	G	0.987102	0.219161	0.055816	6.67E-06	253	0.102699755	7.084054662	28.72799662	25.07806013	trans
East Asian	UKBPPP	ACTA2	rs77776160	15	80533650	G	A	1.52569	0.321263	0.0200549	2.04E-06	250	0.091492362	2.028928928	24.97514048	26.77570962	cis
East Asian	UKBPPP	ACTA2	rs773452350	3	1122371	GAAGA	G	1.22934	0.255106	0.0491525	1.44E-06	250	0.141263676	2.028928928	40.7964477	26.77570962	cis
East Asian	UKBPPP	ACTA2	rs7079971	10	69836343	G	A	-0.386065	0.0834375	0.428243	3.71E-06	250	0.072988195	2.028928928	19.5262586	26.77570962	cis
East Asian	UKBPPP	ACTA2	rs7079962	10	69836284	T	C	-0.385199	0.083281	0.425835	3.74E-06	250	0.072556841	2.028928928	19.40183226	26.77570962	cis
East Asian	UKBPPP	ACTA2	rs4778808	15	80544417	G	A	1.42275	0.306265	0.022149	3.39E-06	250	0.087682716	2.028928928	23.83525319	26.77570962	cis
East Asian	UKBPPP	ACTA2	rs41312532	7	150977003	G	C	1.20867	0.262128	0.0339607	4.01E-06	250	0.095855472	2.028928928	26.29243032	26.77570962	cis
East Asian	UKBPPP	ACTA2	rs28651437	14	85467663	A	G	-0.53177	0.109297	0.218243	1.14E-06	250	0.096491657	2.028928928	26.4855671	26.77570962	cis
East Asian	UKBPPP	ACTA2	rs200671519	15	80546204	TA	T	1.54874	0.322629	0.020204	1.58E-06	250	0.094964229	2.028928928	26.02231827	26.77570962	cis
East Asian	UKBPPP	ACTA2	rs184225069	7	150977796	G	C	1.19958	0.261952	0.0345568	4.66E-06	250	0.09601712	2.028928928	26.34147872	26.77570962	cis
East Asian	UKBPPP	ACTA2	rs150460936	15	80546980	C	A	1.4222	0.306371	0.0221803	3.45E-06	250	0.087735942	2.028928928	23.8511135	26.77570962	cis
East Asian	UKBPPP	ACTA2	rs149318079	15	80548438	A	C	1.42127	0.306356	0.0222274	3.50E-06	250	0.08780307	2.028928928	23.87111893	26.77570962	cis
East Asian	UKBPPP	ACTA2	rs149154076	15	80541220	C	A	1.42279	0.306139	0.0221099	3.36E-06	250	0.08753635	2.028928928	23.79164877	26.77570962	cis
East Asian	UKBPPP	ACTA2	rs148840553	4	141936144	T	C	1.69539	0.346782	0.0358274	1.01E-06	250	0.198581738	2.028928928	61.45139618	26.77570962	cis
East Asian	UKBPPP	ACTA2	rs148625039	15	80540299	A	G	1.42192	0.306015	0.0221099	3.37E-06	250	0.08742933	2.028928928	23.75977498	26.77570962	cis
East Asian	UKBPPP	ACTA2	rs145461452	15	80536948	T	G	1.42272	0.306006	0.0220941	3.33E-06	250	0.087466601	2.028928928	23.7708747	26.77570962	cis
East Asian	UKBPPP	ACTA2	rs144139009	15	80540739	T	C	1.42279	0.306139	0.0221099	3.36E-06	250	0.08753635	2.028928928	23.79164877	26.77570962	cis
East Asian	UKBPPP	ACTA2	rs139522615	15	80536649	T	C	1.42335	0.306012	0.0221097	3.30E-06	250	0.087604496	2.028928928	23.81194876	26.77570962	cis
East Asian	UKBPPP	ACTA2	rs138548554	15	80548411	A	C	1.42127	0.306356	0.0222274	3.50E-06	250	0.08780307	2.028928928	23.87111893	26.77570962	cis
East Asian	UKBPPP	ACTA2	rs138195798	15	80534861	A	G	1.42287	0.306002	0.0220863	3.32E-06	250	0.087454858	2.028928928	23.76737737	26.77570962	cis
East Asian	UKBPPP	ACTA2	rs117617340	15	80528531	T	C	1.55305	0.322468	0.020157	1.46E-06	250	0.095275944	2.028928928	26.11673032	26.77570962	cis
East Asian	UKBPPP	ACTA2	rs11222592	11	131376856	T	C	0.522788	0.117962	0.231984	9.34E-06	250	0.097388913	2.028928928	26.75842414	26.77570962	cis
East Asian	UKBPPP	ACTA2	15:34024426_CA_C	15	33732225	C	CA	-0.411977	0.0930227	0.332085	9.48E-06	250	0.075291577	0.375052453	20.19264735	25.74180454	trans
East Asian	UKBPPP	ACTA2	rs198001	16	63109130	C	T	-0.92842	0.209506	0.949137	9.36E-06	250	0.083224242	0.375052453	22.513261	25.74180454	trans
East Asian	UKBPPP	ACTA2	rs75383257	16	63133566	G	T	1.23946	0.261873	0.0339215	2.21E-06	250	0.100689108	0.375052453	27.76670331	25.74180454	trans
East Asian	UKBPPP	ACTA2	rs370204813	7	69090667	G	A	-0.822527	0.185691	0.0945574	9.44E-06	250	0.115847527	0.375052453	32.49460649	25.74180454	trans
East Asian	UKBPPP	ACTN2	rs9941656	2	104768001	C	T	-0.579779	0.123057	0.210586	2.46E-06	253	0.111760742	8.834477051	31.58152044	35.70730855	cis
East Asian	UKBPPP	ACTN2	rs881912	2	104761260	T	C	-0.581582	0.123431	0.21195	2.46E-06	253	0.112989764	8.834477051	31.97305931	35.70730855	cis
East Asian	UKBPPP	ACTN2	rs79849510	2	104785927	C	T	0.600743	0.127439	0.753034	2.43E-06	253	0.134232966	8.834477051	38.91632872	35.70730855	cis
East Asian	UKBPPP	ACTN2	rs79607374	19	17373164	A	G	1.01016	0.216576	0.0612648	3.10E-06	253	0.117371986	8.834477051	33.3780121	35.70730855	cis
East Asian	UKBPPP	ACTN2	rs79006041	2	104785931	G	A	0.608225	0.127945	0.75129	2.00E-06	253	0.138248168	8.834477051	40.26714993	35.70730855	cis
East Asian	UKBPPP	ACTN2	rs78683888	2	104785930	T	C	0.608153	0.127938	0.751305	2.00E-06	253	0.138209863	8.834477051	40.25420348	35.70730855	cis
East Asian	UKBPPP	ACTN2	rs776850138	2	64148518	CAACAC	C	0.768367	0.169807	0.125265	6.04E-06	253	0.129381938	8.834477051	37.30093341	35.70730855	cis
East Asian	UKBPPP	ACTN2	rs77587929	2	104785935	G	A	0.618254	0.129305	0.782926	1.74E-06	253	0.1299249	8.834477051	37.48084482	35.70730855	cis
East Asian	UKBPPP	ACTN2	rs77226131	2	104785929	G	A	0.600743	0.127439	0.753034	2.43E-06	253	0.134232966	8.834477051	38.91632872	35.70730855	cis
East Asian	UKBPPP	ACTN2	rs770686780	2	104785625	ATTTAT	A	0.597427	0.123722	0.778803	1.37E-06	253	0.122972085	8.834477051	35.19385504	35.70730855	cis
East Asian	UKBPPP	ACTN2	rs7593754	2	96941807	A	G	0.942136	0.197434	0.0753776	1.82E-06	253	0.123726837	8.834477051	35.4403596	35.70730855	cis
East Asian	UKBPPP	ACTN2	rs7580504	2	96939860	G	C	0.93711	0.200486	0.0735408	2.95E-06	253	0.119664626	8.834477051	34.11861215	35.70730855	cis
East Asian	UKBPPP	ACTN2	rs75403780	2	104785926	A	T	0.600743	0.127439	0.753034	2.43E-06	253	0.134232966	8.834477051	38.91632872	35.70730855	cis
East Asian	UKBPPP	ACTN2	rs73959416	2	96938781	T	A	0.946702	0.197208	0.0760675	1.58E-06	253	0.125978366	8.834477051	36.1782463	35.70730855	cis
East Asian	UKBPPP	ACTN2	rs67767068	2	104786752	CA	C	0.634413	0.126981	0.786793	5.85E-07	253	0.13503181	8.834477051	39.18408187	35.70730855	cis
East Asian	UKBPPP	ACTN2	rs675474	2	104775784	G	A	0.603008	0.124073	0.782267	1.17E-06	253	0.12386694	8.834477051	35.48616463	35.70730855	cis
East Asian	UKBPPP	ACTN2	rs6754321	2	104771149	C	A	-0.568089	0.122015	0.223467	3.23E-06	253	0.112004655	8.834477051	31.65913925	35.70730855	cis
East Asian	UKBPPP	ACTN2	rs6735445	2	104770038	T	C	-0.578402	0.122999	0.210222	2.57E-06	253	0.111089436	8.834477051	31.36811469	35.70730855	cis
East Asian	UKBPPP	ACTN2	rs6712714	2	64148882	G	A	0.717813	0.158627	0.136604	6.03E-06	253	0.121541917	8.834477051	34.72791913	35.70730855	cis
East Asian	UKBPPP	ACTN2	rs67061881	2	104763481	A	C	-0.578268	0.123359	0.209152	2.76E-06	253	0.110622472	8.834477051	31.21985833	35.70730855	cis
East Asian	UKBPPP	ACTN2	rs651095	2	104785969	C	T	0.63476	0.127016	0.786298	5.81E-07	253	0.135408166	8.834477051	39.31039869	35.70730855	cis
East Asian	UKBPPP	ACTN2	rs651027	2	104785919	G	A	0.627798	0.130103	0.780586	1.40E-06	253	0.135006583	8.834477051	39.17561861	35.70730855	cis
East Asian	UKBPPP	ACTN2	rs650149	2	104785784	G	A	0.614683	0.124478	0.780617	7.89E-07	253	0.12941165	8.834477051	37.31077298	35.70730855	cis
East Asian	UKBPPP	ACTN2	rs648030	2	104785776	C	T	0.61455	0.124467	0.780648	7.91E-07	253	0.129342512	8.834477051	37.2878784	35.70730855	cis
East Asian	UKBPPP	ACTN2	rs647538	2	104785903	T	C	0.627479	0.130087	0.780624	1.41E-06	253	0.134852624	8.834477051	39.12397983	35.70730855	cis
East Asian	UKBPPP	ACTN2	rs647133	2	104785976	A	T	0.63476	0.127016	0.786298	5.81E-07	253	0.135408166	8.834477051	39.31039869	35.70730855	cis
East Asian	UKBPPP	ACTN2	rs58289281	2	104776400	T	C	0.599347	0.124161	0.781826	1.38E-06	253	0.122546178	8.834477051	35.05493949	35.70730855	cis
East Asian	UKBPPP	ACTN2	rs56154470	2	64148512	CAAACA	C	0.710018	0.158893	0.13438	7.88E-06	253	0.117281803	8.834477051	33.3489584	35.70730855	cis
East Asian	UKBPPP	ACTN2	rs4851714	2	104761007	C	T	-0.581296	0.12345	0.213717	2.49E-06	253	0.113564507	8.834477051	32.15653196	35.70730855	cis
East Asian	UKBPPP	ACTN2	rs451800	2	104776843	A	T	0.603346	0.124146	0.782252	1.17E-06	253	0.124012005	8.834477051	35.53360704	35.70730855	cis
East Asian	UKBPPP	ACTN2	rs445388	2	104785126	G	A	0.60637	0.124631	0.782399	1.14E-06	253	0.12519719	8.834477051	35.92180364	35.70730855	cis
East Asian	UKBPPP	ACTN2	rs445077	2	104788243	A	T	0.581242	0.126934	0.748771	4.67E-06	253	0.127105036	8.834477051	36.54891523	35.70730855	cis
East Asian	UKBPPP	ACTN2	rs444636	2	104785171	C	T	0.60637	0.124631	0.782399	1.14E-06	253	0.12519719	8.834477051	35.92180364	35.70730855	cis
East Asian	UKBPPP	ACTN2	rs441792	2	104787763	G	A	0.610343	0.125391	0.781958	1.13E-06	253	0.127028601	8.834477051	36.52373829	35.70730855	cis
East Asian	UKBPPP	ACTN2	rs434185	2	104778333	G	A	0.603874	0.124227	0.782236	1.17E-06	253	0.124235738	8.834477051	35.60680821	35.70730855	cis
East Asian	UKBPPP	ACTN2	rs430253	2	104780040	G	C	0.5823	0.122792	0.778711	2.11E-06	253	0.11685834	8.834477051	33.21261422	35.70730855	cis
East Asian	UKBPPP	ACTN2	rs428917	2	104775917	T	C	0.603084	0.124078	0.782275	1.17E-06	253	0.12389488	8.834477051	35.49530094	35.70730855	cis
East Asian	UKBPPP	ACTN2	rs428579	2	104776399	T	G	0.599347	0.124161	0.781826	1.38E-06	253	0.122546178	8.834477051	35.05493949	35.70730855	cis
East Asian	UKBPPP	ACTN2	rs4254051	11	34292826	A	G	1.15672	0.240232	0.0544442	1.47E-06	253	0.137760677	8.834477051	40.10247391	35.70730855	cis
East Asian	UKBPPP	ACTN2	rs419465	2	104784427	C	T	0.606175	0.124601	0.782415	1.14E-06	253	0.125110039	8.834477051	35.8932221	35.70730855	cis
East Asian	UKBPPP	ACTN2	rs410011	2	104782585	C	T	0.583528	0.122976	0.778757	2.08E-06	253	0.117334276	8.834477051	33.36586261	35.70730855	cis
East Asian	UKBPPP	ACTN2	rs409542	2	104788122	A	C	0.683177	0.133323	0.807549	2.99E-07	253	0.145072644	8.834477051	42.59219602	35.70730855	cis
East Asian	UKBPPP	ACTN2	rs404600	2	104787291	T	G	0.607573	0.124872	0.782353	1.14E-06	253	0.125713629	8.834477051	36.09128778	35.70730855	cis
East Asian	UKBPPP	ACTN2	rs403683	2	104786941	T	C	0.606819	0.124712	0.782353	1.14E-06	253	0.125401801	8.834477051	35.98892853	35.70730855	cis
East Asian	UKBPPP	ACTN2	rs388630	2	104786644	A	G	0.606811	0.1247	0.782368	1.14E-06	253	0.125392256	8.834477051	35.98579659	35.70730855	cis
East Asian	UKBPPP	ACTN2	rs388599	2	104786611	A	C	0.606811	0.1247	0.782368	1.14E-06	253	0.125392256	8.834477051	35.98579659	35.70730855	cis
East Asian	UKBPPP	ACTN2	rs3811546	2	104754713	C	T	-0.574003	0.126796	0.210028	5.98E-06	253	0.10933198	8.834477051	30.8109492	35.70730855	cis
East Asian	UKBPPP	ACTN2	rs376358	2	104786677	G	A	0.60685	0.12471	0.782376	1.14E-06	253	0.125405047	8.834477051	35.98999375	35.70730855	cis
East Asian	UKBPPP	ACTN2	rs375567	2	104786861	G	A	0.634739	0.126994	0.78691	5.79E-07	253	0.135116534	8.834477051	39.21250821	35.70730855	cis
East Asian	UKBPPP	ACTN2	rs375383	2	104787121	T	C	0.606884	0.124723	0.782353	1.14E-06	253	0.125428668	8.834477051	35.99774472	35.70730855	cis
East Asian	UKBPPP	ACTN2	rs367493	2	104786964	T	A	0.606819	0.124712	0.782353	1.14E-06	253	0.125401801	8.834477051	35.98892853	35.70730855	cis
East Asian	UKBPPP	ACTN2	rs367463	2	104785189	A	G	0.606397	0.124628	0.782407	1.14E-06	253	0.125205017	8.834477051	35.92437067	35.70730855	cis
East Asian	UKBPPP	ACTN2	rs34212947	2	64152697	T	G	0.712647	0.15875	0.137294	7.15E-06	253	0.120307664	8.834477051	34.3270283	35.70730855	cis
East Asian	UKBPPP	ACTN2	rs2459763	2	104783703	G	A	0.60641	0.124573	0.782074	1.13E-06	253	0.125348632	8.834477051	35.97148293	35.70730855	cis
East Asian	UKBPPP	ACTN2	rs2443490	2	104780533	A	G	0.603457	0.12432	0.7805	1.21E-06	253	0.124775721	8.834477051	35.78363465	35.70730855	cis
East Asian	UKBPPP	ACTN2	rs2443489	2	104783702	G	A	0.606485	0.124595	0.782113	1.13E-06	253	0.125363454	8.834477051	35.9763458	35.70730855	cis
East Asian	UKBPPP	ACTN2	rs2440229	9	77571391	G	T	-0.817968	0.182085	0.922925	7.05E-06	253	0.09518808	8.834477051	26.40571764	35.70730855	cis
East Asian	UKBPPP	ACTN2	rs200002255	12	4932558	CT	C	0.901143	0.203871	0.0794615	9.86E-06	253	0.118799917	8.834477051	33.83882939	35.70730855	cis
East Asian	UKBPPP	ACTN2	rs17629548	2	104774831	T	G	-0.576919	0.122192	0.221344	2.34E-06	253	0.114728963	8.834477051	32.52898662	35.70730855	cis
East Asian	UKBPPP	ACTN2	rs1451531	2	104777567	A	T	0.580835	0.122588	0.778633	2.16E-06	253	0.116300408	8.834477051	33.03317397	35.70730855	cis
East Asian	UKBPPP	ACTN2	rs137933834	5	42392055	T	C	-1.72135	0.385243	0.0215063	7.89E-06	253	0.124707363	8.834477051	35.76123786	35.70730855	cis
East Asian	UKBPPP	ACTN2	rs13407365	2	104751963	T	G	-0.589841	0.129429	0.211368	5.18E-06	253	0.115988129	8.834477051	32.93283877	35.70730855	cis
East Asian	UKBPPP	ACTN2	rs13029898	2	104772209	T	A	-0.577816	0.122966	0.210253	2.61E-06	253	0.110876449	8.834477051	31.30047414	35.70730855	cis
East Asian	UKBPPP	ACTN2	rs13003463	2	104771794	G	C	-0.554743	0.12129	0.213973	4.79E-06	253	0.103516623	8.834477051	28.98288262	35.70730855	cis
East Asian	UKBPPP	ACTN2	rs11705021	22	20122154	A	G	1.54186	0.346091	0.0300779	8.39E-06	253	0.138708874	8.834477051	40.42294904	35.70730855	cis
East Asian	UKBPPP	ACTN2	rs11704078	22	20082202	A	G	1.60838	0.363133	0.0284351	9.46E-06	253	0.142933458	8.834477051	41.85940782	35.70730855	cis
East Asian	UKBPPP	ACTN2	rs113406	2	104788159	G	A	0.684848	0.133361	0.807859	2.82E-07	253	0.145604231	8.834477051	42.77486285	35.70730855	cis
East Asian	UKBPPP	ACTN2	rs111273798	18	48030856	AG	A	-0.573102	0.120805	0.313414	2.10E-06	253	0.1413537	8.834477051	41.32059799	35.70730855	cis
East Asian	UKBPPP	ACTN2	rs11125990	2	64152172	G	A	0.713966	0.158771	0.137139	6.90E-06	253	0.120638763	8.834477051	34.43446017	35.70730855	cis
East Asian	UKBPPP	ACTN2	rs10196884	2	64153100	G	A	0.70976	0.159397	0.134705	8.48E-06	253	0.117435918	8.834477051	33.39861203	35.70730855	cis
East Asian	UKBPPP	ACTN2	rs10196234	2	104756788	C	T	-0.559078	0.125179	0.207641	7.96E-06	253	0.102851329	8.834477051	28.77525705	35.70730855	cis
East Asian	UKBPPP	ACTN2	rs85074	11	32055286	T	G	0.551701	0.116796	0.406446	2.32E-06	253	0.146859021	3.109256205	43.20694362	39.42067123	trans
East Asian	UKBPPP	ACTN2	rs742631	11	32055926	T	C	0.5525	0.114143	0.360621	1.30E-06	253	0.140768	3.109256205	41.12133642	39.42067123	trans
East Asian	UKBPPP	ACTN2	rs12420599	11	32057675	T	C	0.434727	0.0957355	0.41502	5.60E-06	253	0.091764197	3.109256205	25.35994876	39.42067123	trans
East Asian	UKBPPP	ACTN2	rs58880470	13	61956739	C	A	1.20658	0.272005	0.0471673	9.17E-06	253	0.130857889	3.109256205	37.79051748	39.42067123	trans
East Asian	UKBPPP	ACTN2	rs79975569	13	62041512	G	A	1.22271	0.265437	0.0477637	4.10E-06	253	0.13599396	3.109256205	39.50722827	39.42067123	trans
East Asian	UKBPPP	ACTN2	rs75853121	13	62065999	G	A	0.978635	0.219493	0.0646748	8.25E-06	253	0.115869521	3.109256205	32.89474866	39.42067123	trans
East Asian	UKBPPP	ACTN2	rs75438396	13	62067648	T	A	0.97693	0.219124	0.0647676	8.26E-06	253	0.115620339	3.109256205	32.81475845	39.42067123	trans
East Asian	UKBPPP	ACTN2	rs79912754	13	62069180	A	T	0.977686	0.219247	0.0647213	8.22E-06	253	0.115722302	3.109256205	32.84748429	39.42067123	trans
East Asian	UKBPPP	ACTN2	rs138717441	13	62076474	A	G	0.979797	0.219704	0.0645894	8.21E-06	253	0.116002071	3.109256205	32.93731685	39.42067123	trans
East Asian	UKBPPP	ACTN2	rs61457743	13	62076856	C	T	0.979752	0.21978	0.0645585	8.28E-06	253	0.115939755	3.109256205	32.9173024	39.42067123	trans
East Asian	UKBPPP	ACTN2	rs80134888	13	62082720	A	G	0.990102	0.220996	0.0649999	7.46E-06	253	0.119155534	3.109256205	33.95382519	39.42067123	trans
East Asian	UKBPPP	ACTN2	18:68743112_TTAA_T	18	71075876	T	TTAA	0.809272	0.176563	0.811492	4.57E-06	253	0.200370164	3.109256205	62.89524081	39.42067123	trans
East Asian	UKBPPP	ACTN2	rs7844928	8	126813839	C	T	-1.08109	0.222184	0.936069	1.14E-06	253	0.139885615	3.109256205	40.82165114	39.42067123	trans
East Asian	UKBPPP	ACTN2	rs10956327	8	126814354	G	A	-1.07857	0.222947	0.937014	1.31E-06	253	0.137314619	3.109256205	39.95195723	39.42067123	trans
East Asian	UKBPPP	ACTN2	rs6470474	8	126816596	A	G	-1.0837	0.224131	0.936806	1.33E-06	253	0.139050851	3.109256205	40.53870511	39.42067123	trans
East Asian	UKBPPP	ACTN2	rs6983599	8	126823790	T	C	-1.10308	0.230257	0.940347	1.66E-06	253	0.136509995	3.109256205	39.68083989	39.42067123	trans
East Asian	UKBPPP	ACTN2	rs1873186	8	126824866	T	G	-1.10399	0.23123	0.941339	1.80E-06	253	0.134603325	3.109256205	39.04040266	39.42067123	trans
East Asian	UKBPPP	ACTN2	rs10956329	8	126829687	C	T	-1.1035	0.231314	0.942734	1.84E-06	253	0.131480301	3.109256205	37.99747503	39.42067123	trans
East Asian	UKBPPP	ACTN2	rs13257258	8	126829953	C	T	-1.10178	0.231531	0.942966	1.95E-06	253	0.130571872	3.109256205	37.6955136	39.42067123	trans
East Asian	UKBPPP	ACTN2	rs10103070	8	126830151	T	C	-1.09967	0.231492	0.94323	2.03E-06	253	0.129506406	3.109256205	37.34215622	39.42067123	trans
East Asian	UKBPPP	ACTN2	rs4740748	9	425611	T	A	-1.19057	0.259706	0.939184	4.56E-06	253	0.161922948	3.109256205	48.49513535	39.42067123	trans
East Asian	UKBPPP	ACTN2	rs10465087	9	428972	G	A	-1.25079	0.266909	0.945958	2.78E-06	253	0.159956563	3.109256205	47.79407298	39.42067123	trans
East Asian	UKBPPP	ACTN2	rs60963121	9	430669	CA	C	-1.17839	0.251138	0.937169	2.70E-06	253	0.163530957	3.109256205	49.07087787	39.42067123	trans
East Asian	UKBPPP	ACTN4	rs752558029	2	8814494	A	AG	0.657989	0.142537	0.179348	3.91E-06	248	0.127445009	6.004523868	35.93065487	35.30865784	cis
East Asian	UKBPPP	ACTN4	rs664882	11	101014095	G	C	0.66667	0.149667	0.155242	8.41E-06	248	0.116571763	6.004523868	32.46064861	35.30865784	cis
East Asian	UKBPPP	ACTN4	rs660912	11	101013195	G	C	0.66667	0.149667	0.155242	8.41E-06	248	0.116571763	6.004523868	32.46064861	35.30865784	cis
East Asian	UKBPPP	ACTN4	rs648838	11	101012814	A	C	0.66667	0.149667	0.155242	8.41E-06	248	0.116571763	6.004523868	32.46064861	35.30865784	cis
East Asian	UKBPPP	ACTN4	rs635320	11	101005524	T	G	0.668101	0.150712	0.157938	9.30E-06	248	0.118725756	6.004523868	33.14125665	35.30865784	cis
East Asian	UKBPPP	ACTN4	rs601618	11	101017096	C	T	0.66417	0.150044	0.154815	9.58E-06	248	0.115439204	6.004523868	32.10411802	35.30865784	cis
East Asian	UKBPPP	ACTN4	rs600692	11	101016879	C	T	0.664223	0.150038	0.154823	9.55E-06	248	0.115462502	6.004523868	32.11144302	35.30865784	cis
East Asian	UKBPPP	ACTN4	rs600678	11	101016869	C	T	0.664276	0.150044	0.154815	9.55E-06	248	0.115476055	6.004523868	32.11570425	35.30865784	cis
East Asian	UKBPPP	ACTN4	rs5856516	4	19559983	AT	A	0.512528	0.11394	0.272383	6.85E-06	248	0.104123324	6.004523868	28.59136579	35.30865784	cis
East Asian	UKBPPP	ACTN4	rs571655745	12	25317030	CA	C	-0.610494	0.135153	0.796798	6.27E-06	248	0.120689367	6.004523868	33.76461417	35.30865784	cis
East Asian	UKBPPP	ACTN4	rs570078	11	101014419	G	A	0.66667	0.149667	0.155242	8.41E-06	248	0.116571763	6.004523868	32.46064861	35.30865784	cis
East Asian	UKBPPP	ACTN4	rs569723	11	101015412	T	G	0.665143	0.149937	0.154949	9.16E-06	248	0.115859525	6.004523868	32.23632887	35.30865784	cis
East Asian	UKBPPP	ACTN4	rs566761	11	101015754	T	C	0.66704	0.150106	0.15476	8.84E-06	248	0.116405235	6.004523868	32.40816839	35.30865784	cis
East Asian	UKBPPP	ACTN4	rs564419	11	101014062	C	T	0.66667	0.149667	0.155242	8.41E-06	248	0.116571763	6.004523868	32.46064861	35.30865784	cis
East Asian	UKBPPP	ACTN4	rs561572	11	101013749	A	G	0.66667	0.149667	0.155242	8.41E-06	248	0.116571763	6.004523868	32.46064861	35.30865784	cis
East Asian	UKBPPP	ACTN4	rs561511	11	101013732	C	T	0.66667	0.149667	0.155242	8.41E-06	248	0.116571763	6.004523868	32.46064861	35.30865784	cis
East Asian	UKBPPP	ACTN4	rs556453	11	101020396	C	A	0.664227	0.150056	0.154831	9.58E-06	248	0.115468766	6.004523868	32.1134125	35.30865784	cis
East Asian	UKBPPP	ACTN4	rs546289	11	101012848	A	G	0.66667	0.149667	0.155242	8.41E-06	248	0.116571763	6.004523868	32.46064861	35.30865784	cis
East Asian	UKBPPP	ACTN4	rs540763	11	101013532	G	A	0.66667	0.149667	0.155242	8.41E-06	248	0.116571763	6.004523868	32.46064861	35.30865784	cis
East Asian	UKBPPP	ACTN4	rs538168	11	101014935	T	C	0.664947	0.149931	0.154973	9.21E-06	248	0.115805899	6.004523868	32.21945409	35.30865784	cis
East Asian	UKBPPP	ACTN4	rs537120	11	101013146	T	C	0.66667	0.149667	0.155242	8.41E-06	248	0.116571763	6.004523868	32.46064861	35.30865784	cis
East Asian	UKBPPP	ACTN4	rs519220	11	101016318	T	A	0.664386	0.150032	0.154831	9.50E-06	248	0.115524053	6.004523868	32.13079703	35.30865784	cis
East Asian	UKBPPP	ACTN4	rs517930	11	101013619	G	A	0.66667	0.149667	0.155242	8.41E-06	248	0.116571763	6.004523868	32.46064861	35.30865784	cis
East Asian	UKBPPP	ACTN4	rs506045	11	101013697	A	G	0.66667	0.149667	0.155242	8.41E-06	248	0.116571763	6.004523868	32.46064861	35.30865784	cis
East Asian	UKBPPP	ACTN4	rs505592	11	101006984	T	G	0.663476	0.150036	0.155914	9.77E-06	248	0.115864994	6.004523868	32.23804985	35.30865784	cis
East Asian	UKBPPP	ACTN4	rs493508	11	101015773	T	A	0.665143	0.149937	0.154949	9.16E-06	248	0.115859525	6.004523868	32.23632887	35.30865784	cis
East Asian	UKBPPP	ACTN4	rs492844	11	101006929	A	G	0.663918	0.150123	0.156064	9.76E-06	248	0.116110402	6.004523868	32.31530159	35.30865784	cis
East Asian	UKBPPP	ACTN4	rs492599	11	101015687	T	A	0.665143	0.149937	0.154949	9.16E-06	248	0.115859525	6.004523868	32.23632887	35.30865784	cis
East Asian	UKBPPP	ACTN4	rs491722	11	101015594	T	A	0.665143	0.149937	0.154949	9.16E-06	248	0.115859525	6.004523868	32.23632887	35.30865784	cis
East Asian	UKBPPP	ACTN4	rs488080	11	101015220	C	T	0.665143	0.149937	0.154949	9.16E-06	248	0.115859525	6.004523868	32.23632887	35.30865784	cis
East Asian	UKBPPP	ACTN4	rs486960	11	101015049	C	A	0.665143	0.149937	0.154949	9.16E-06	248	0.115859525	6.004523868	32.23632887	35.30865784	cis
East Asian	UKBPPP	ACTN4	rs483376	11	101014986	C	T	0.665143	0.149937	0.154949	9.16E-06	248	0.115859525	6.004523868	32.23632887	35.30865784	cis
East Asian	UKBPPP	ACTN4	rs481495	11	101014780	G	T	0.66667	0.149667	0.155242	8.41E-06	248	0.116571763	6.004523868	32.46064861	35.30865784	cis
East Asian	UKBPPP	ACTN4	rs477266	11	101012877	A	G	0.66667	0.149667	0.155242	8.41E-06	248	0.116571763	6.004523868	32.46064861	35.30865784	cis
East Asian	UKBPPP	ACTN4	rs474640	11	101012629	G	T	0.66667	0.149667	0.155242	8.41E-06	248	0.116571763	6.004523868	32.46064861	35.30865784	cis
East Asian	UKBPPP	ACTN4	rs373593103	6	161065937	CA	C	-0.651632	0.144995	0.362358	6.98E-06	248	0.196222846	6.004523868	60.05497919	35.30865784	cis
East Asian	UKBPPP	ACTN4	rs34438430	19	2994109	CT	C	-1.55743	0.321365	0.969758	1.26E-06	248	0.142272495	6.004523868	40.80437385	35.30865784	cis
East Asian	UKBPPP	ACTN4	rs311476	1	25089012	G	A	1.563	0.353505	0.973316	9.80E-06	248	0.126897407	6.004523868	35.75383036	35.30865784	cis
East Asian	UKBPPP	ACTN4	rs311473	1	25089191	C	T	1.55438	0.338028	0.971292	4.26E-06	248	0.134740187	6.004523868	38.30766824	35.30865784	cis
East Asian	UKBPPP	ACTN4	rs311472	1	25089289	G	C	1.55807	0.337951	0.971323	4.02E-06	248	0.135238802	6.004523868	38.47159819	35.30865784	cis
East Asian	UKBPPP	ACTN4	rs311464	1	25092951	G	A	1.56253	0.313487	0.963314	6.22E-07	248	0.172565891	6.004523868	51.30464012	35.30865784	cis
East Asian	UKBPPP	ACTN4	rs311463	1	25092912	G	A	1.56253	0.313487	0.963314	6.22E-07	248	0.172565891	6.004523868	51.30464012	35.30865784	cis
East Asian	UKBPPP	ACTN4	rs28864674	20	5661904	G	A	-0.64286	0.143759	0.176612	7.76E-06	248	0.120195317	6.004523868	33.6075136	35.30865784	cis
East Asian	UKBPPP	ACTN4	rs199717121	15	44721699	C	A	0.579512	0.127367	0.525268	5.37E-06	248	0.167488238	6.004523868	49.49132056	35.30865784	cis
East Asian	UKBPPP	ACTN4	rs151171921	15	38095262	GT	G	-1.12826	0.251872	0.0666337	7.48E-06	248	0.158341379	6.004523868	46.28002183	35.30865784	cis
East Asian	UKBPPP	ACTN4	rs137918859	12	25317248	CGT	C	-0.588635	0.127039	0.708775	3.60E-06	248	0.143040561	6.004523868	41.06142749	35.30865784	cis
East Asian	UKBPPP	ACTN4	rs1145455	11	101016343	C	G	0.664386	0.150032	0.154831	9.50E-06	248	0.115524053	6.004523868	32.13079703	35.30865784	cis
East Asian	UKBPPP	ACTN4	rs10668884	1	25090512	GGAC	G	1.5077	0.330762	0.966477	5.16E-06	248	0.147297123	6.004523868	42.49439443	35.30865784	cis
East Asian	UKBPPP	ACTN4	rs10651552	13	31395723	TACAC	T	-1.32898	0.298582	0.948845	8.55E-06	248	0.171455037	0.735079567	50.90603529	42.55877503	trans
East Asian	UKBPPP	ACTN4	rs368515145	15	28843389	A	G	2.00844	0.454253	0.0210862	9.81E-06	248	0.166529237	0.735079567	49.15132496	42.55877503	trans
East Asian	UKBPPP	ACTN4	rs12452993	17	20849194	C	T	-0.553858	0.123721	0.295215	7.58E-06	248	0.127650328	0.735079567	35.9970109	42.55877503	trans
East Asian	UKBPPP	ACTN4	rs57148988	18	11935991	A	G	-0.557076	0.122471	0.266587	5.40E-06	248	0.121351867	0.735079567	33.97555663	42.55877503	trans
East Asian	UKBPPP	ACTN4	rs9839143	3	7041371	G	A	-0.544441	0.121899	0.513922	7.96E-06	248	0.148093097	0.735079567	42.76394735	42.55877503	trans
East Asian	UKBPPP	ACVRL1	rs9456152	6	168513484	C	T	-0.441907	0.097913	0.286389	6.38E-06	256	0.079819615	0.175341161	22.03283447	24.42882782	cis
East Asian	UKBPPP	ACVRL1	rs12438110	15	85940447	A	G	-0.616456	0.138613	0.14741	8.69E-06	256	0.095521546	0.175341161	26.82482116	24.42882782	cis
East Asian	UKBPPP	ACVRL1	1:211120916_CA_C	1	210947574	C	CA	-0.648124	0.140347	0.12706	3.87E-06	256	0.093183592	1.105492933	26.10079858	21.81155837	trans
East Asian	UKBPPP	ACVRL1	rs7097143	10	58631433	G	A	-0.633637	0.1289	0.115441	8.85E-07	256	0.081996996	1.105492933	22.68754761	21.81155837	trans
East Asian	UKBPPP	ACVRL1	rs12569553	10	58632818	T	C	-0.676394	0.126869	0.115234	9.74E-08	256	0.093290743	1.105492933	26.13389958	21.81155837	trans
East Asian	UKBPPP	ACVRL1	rs7085920	10	58648725	G	A	-0.647197	0.130182	0.117455	6.64E-07	256	0.086838308	1.105492933	24.15446303	21.81155837	trans
East Asian	UKBPPP	ACVRL1	rs12569625	10	58657497	G	C	-0.635726	0.132064	0.113739	1.48E-06	256	0.081478118	1.105492933	22.53124534	21.81155837	trans
East Asian	UKBPPP	ACVRL1	rs10872829	10	131694909	C	T	0.679419	0.153492	0.0944538	9.58E-06	256	0.078965142	1.105492933	21.77675013	21.81155837	trans
East Asian	UKBPPP	ACVRL1	rs35853021	15	58388444	T	G	0.435771	0.0972357	0.765625	7.41E-06	256	0.068151283	1.105492933	18.57643371	21.81155837	trans
East Asian	UKBPPP	ACVRL1	rs4968439	17	61535860	T	C	-0.405124	0.0914463	0.598284	9.42E-06	256	0.078891908	1.105492933	21.75482414	21.81155837	trans
East Asian	UKBPPP	ACVRL1	17:59614715_CT_C	17	61537354	C	CT	-0.402799	0.0910477	0.597312	9.69E-06	256	0.07805068	1.105492933	21.50321311	21.81155837	trans
East Asian	UKBPPP	ACVRL1	rs71150620	17	61538888	CT	C	-0.404878	0.0902549	0.589437	7.26E-06	256	0.079340614	1.105492933	21.88922004	21.81155837	trans
East Asian	UKBPPP	ACVRL1	17:59616681_GA_G	17	61539320	G	GA	-0.397662	0.0898321	0.596147	9.57E-06	256	0.076143854	1.105492933	20.9345785	21.81155837	trans
East Asian	UKBPPP	ACVRL1	rs2378868	17	61547764	T	G	-0.408425	0.0903818	0.59221	6.22E-06	256	0.080568808	1.105492933	22.25775834	21.81155837	trans
East Asian	UKBPPP	ACVRL1	rs994404	17	61547765	G	T	-0.408144	0.0910278	0.598499	7.33E-06	256	0.080058397	1.105492933	22.10448219	21.81155837	trans
East Asian	UKBPPP	ACVRL1	rs10127316	23	37993793	C	G	-0.367334	0.083057	0.235132	9.75E-06	256	0.048534491	1.105492933	12.95660289	21.81155837	trans
East Asian	UKBPPP	ACY1	rs9281300	6	31271393	CA	C	0.39644	0.0843814	0.536277	2.62E-06	253	0.078168673	1.43175848	21.28408561	28.79169898	cis
East Asian	UKBPPP	ACY1	rs852025	20	17101398	T	C	1.35314	0.306197	0.0430359	9.91E-06	253	0.150814117	1.43175848	44.577217	28.79169898	cis
East Asian	UKBPPP	ACY1	rs76527868	16	89625149	A	G	0.420841	0.0949395	0.455467	9.30E-06	253	0.0878511	1.43175848	24.17437122	28.79169898	cis
East Asian	UKBPPP	ACY1	rs76317501	16	89626072	G	C	0.441395	0.0968165	0.459512	5.14E-06	253	0.096776013	1.43175848	26.89341705	28.79169898	cis
East Asian	UKBPPP	ACY1	rs75828340	6	33373626	T	C	0.756889	0.170868	0.120057	9.44E-06	253	0.121042089	1.43175848	34.56543707	28.79169898	cis
East Asian	UKBPPP	ACY1	rs74251526	16	89626199	T	G	0.442289	0.0984204	0.451174	6.99E-06	253	0.096877074	1.43175848	26.92451374	28.79169898	cis
East Asian	UKBPPP	ACY1	rs72695026	14	81005686	T	C	-0.587955	0.12635	0.146059	3.27E-06	253	0.086233172	1.43175848	23.68714363	28.79169898	cis
East Asian	UKBPPP	ACY1	rs547225436	6	139295579	G	T	1.21214	0.26901	0.036999	6.61E-06	253	0.104701351	1.43175848	29.35337739	28.79169898	cis
East Asian	UKBPPP	ACY1	rs28360033	6	30351597	G	A	-0.467862	0.104335	0.247632	7.32E-06	253	0.081564771	1.43175848	22.29091061	28.79169898	cis
East Asian	UKBPPP	ACY1	rs2249742	6	31272944	T	C	0.409633	0.0886136	0.508037	3.79E-06	253	0.08387792	1.43175848	22.98095238	28.79169898	cis
East Asian	UKBPPP	ACY1	rs2249741	6	31272935	C	A	0.3875	0.0844438	0.560932	4.46E-06	253	0.073963152	1.43175848	20.04752969	28.79169898	cis
East Asian	UKBPPP	ACY1	rs150421104	6	33405965	C	T	0.843823	0.179524	0.110843	2.60E-06	253	0.140352269	1.43175848	40.9800644	28.79169898	cis
East Asian	UKBPPP	ACY1	rs141920193	6	33362210	G	C	0.815847	0.176804	0.112617	3.94E-06	253	0.133033953	1.43175848	38.51537475	28.79169898	cis
East Asian	UKBPPP	ACY1	rs13262614	8	17531514	T	A	0.450914	0.100846	0.387366	7.77E-06	253	0.096502826	1.43175848	26.80939121	28.79169898	cis
East Asian	UKBPPP	ACY1	rs2121344	2	148485691	A	G	-0.469569	0.104116	0.704688	6.48E-06	253	0.091771283	0.790436821	25.36210489	24.23294155	trans
East Asian	UKBPPP	ACY1	rs13078274	3	102853201	A	G	1.13035	0.245348	0.0497638	4.08E-06	253	0.120837291	0.790436821	34.49891551	24.23294155	trans
East Asian	UKBPPP	ACY1	rs12635320	3	147548827	A	G	0.493842	0.11061	0.238842	8.02E-06	253	0.088673032	0.790436821	24.42255273	24.23294155	trans
East Asian	UKBPPP	ACY1	rs9644853	9	18984942	C	T	-1.43186	0.31306	0.0250484	4.79E-06	253	0.100136903	0.790436821	27.93131839	24.23294155	trans
East Asian	UKBPPP	ACY1	rs56903563	9	19025208	G	C	1.01154	0.226487	0.0395489	7.96E-06	253	0.077733064	0.790436821	21.15547919	24.23294155	trans
East Asian	UKBPPP	ACY1	rs112883241	9	19025236	T	C	1.01146	0.226465	0.0395257	7.96E-06	253	0.077677053	0.790436821	21.13895172	24.23294155	trans
East Asian	UKBPPP	ACY1	rs7866883	9	19030825	C	T	1.01185	0.226554	0.0395953	7.96E-06	253	0.077868208	0.790436821	21.19536543	24.23294155	trans
East Asian	UKBPPP	ACY1	rs78340294	9	19032177	T	C	1.01214	0.226612	0.0395487	7.95E-06	253	0.077824929	0.790436821	21.18259085	24.23294155	trans
East Asian	UKBPPP	ACY1	rs1932450	9	19032296	T	C	1.01244	0.226641	0.039572	7.93E-06	253	0.077915058	0.790436821	21.20919528	24.23294155	trans
East Asian	UKBPPP	ACY3	rs79582678	21	25804458	T	C	-0.994903	0.218317	0.0643178	5.19E-06	253	0.119138197	2.644072829	33.94821695	38.32099188	cis
East Asian	UKBPPP	ACY3	rs78849697	21	25631084	G	T	-1.10928	0.229762	0.0537546	1.38E-06	253	0.125179086	2.644072829	35.91586594	38.32099188	cis
East Asian	UKBPPP	ACY3	rs78075252	21	25785122	G	C	-1.08767	0.210778	0.0588545	2.47E-07	253	0.131057156	2.644072829	37.85674336	38.32099188	cis
East Asian	UKBPPP	ACY3	rs77542799	21	25652837	A	G	-1.27394	0.245452	0.0467563	2.10E-07	253	0.144667849	2.644072829	42.45325052	38.32099188	cis
East Asian	UKBPPP	ACY3	rs76316705	21	25541788	T	C	-1.23805	0.230618	0.0520262	7.94E-08	253	0.151190605	2.644072829	44.70831982	38.32099188	cis
East Asian	UKBPPP	ACY3	rs71651650	21	25767464	C	A	-1.2889	0.247339	0.0447805	1.88E-07	253	0.142121755	2.644072829	41.58231153	38.32099188	cis
East Asian	UKBPPP	ACY3	rs71651633	21	25762025	G	A	-1.08366	0.210661	0.0574597	2.69E-07	253	0.127197731	2.644072829	36.57945403	38.32099188	cis
East Asian	UKBPPP	ACY3	rs4939999	18	50647027	T	C	-0.672086	0.145728	0.15415	3.99E-06	253	0.117792212	2.644072829	33.51347099	38.32099188	cis
East Asian	UKBPPP	ACY3	rs231592	19	35728308	G	A	-0.490042	0.110336	0.481043	8.94E-06	253	0.119897983	2.644072829	34.19421057	38.32099188	cis
East Asian	UKBPPP	ACY3	rs231591	19	35733804	G	A	-0.491116	0.110538	0.482825	8.87E-06	253	0.120455167	2.644072829	34.37487869	38.32099188	cis
East Asian	UKBPPP	ACY3	rs2242523	19	35740745	T	C	-0.49269	0.110244	0.48126	7.86E-06	253	0.121201221	2.644072829	34.61714697	38.32099188	cis
East Asian	UKBPPP	ACY3	rs2242522	19	35738053	T	G	0.50037	0.109888	0.516523	5.28E-06	253	0.125048362	2.644072829	35.87299844	38.32099188	cis
East Asian	UKBPPP	ACY3	rs149997404	12	90379168	CATAT	C	0.541091	0.108714	0.558877	6.45E-07	253	0.144359894	2.644072829	42.34763338	38.32099188	cis
East Asian	UKBPPP	ACY3	rs140055195	21	25674214	C	T	-1.01948	0.207016	0.0714486	8.45E-07	253	0.137907247	2.644072829	40.15196609	38.32099188	cis
East Asian	UKBPPP	ACY3	rs139725989	21	25625684	C	A	-1.13796	0.224533	0.0553666	4.02E-07	253	0.135455031	2.644072829	39.3261358	38.32099188	cis
East Asian	UKBPPP	ACY3	rs137983626	21	25781097	A	G	-1.14279	0.220501	0.0548167	2.19E-07	253	0.135329284	2.644072829	39.28391441	38.32099188	cis
East Asian	UKBPPP	ACY3	rs117303113	21	25668927	C	T	-1.20348	0.248456	0.0441059	1.27E-06	253	0.122127712	2.644072829	34.91858218	38.32099188	cis
East Asian	UKBPPP	ACY3	rs117065373	21	25831744	G	A	-1.2169	0.252236	0.0445553	1.40E-06	253	0.126079566	2.644072829	36.21150151	38.32099188	cis
East Asian	UKBPPP	ACY3	rs107068	19	35713788	G	A	-0.488864	0.110346	0.480749	9.41E-06	253	0.119316867	2.644072829	34.00602607	38.32099188	cis
East Asian	UKBPPP	ACY3	rs10631682	2	69047375	TTATA	T	0.837016	0.189237	0.850104	9.73E-06	253	0.178549903	2.644072829	54.55721028	38.32099188	cis
East Asian	UKBPPP	ACY3	rs9506325	13	30528622	T	C	-0.59072	0.132075	0.3681	7.73E-06	253	0.162333263	1.283737655	48.64183718	42.12372594	trans
East Asian	UKBPPP	ACY3	rs17027678	2	41420114	G	A	0.501046	0.109331	0.533597	4.59E-06	253	0.124956804	1.283737655	35.84298233	42.12372594	trans
East Asian	UKBPPP	ACY3	rs13094352	3	23090291	C	T	1.02999	0.222755	0.0652942	3.77E-06	253	0.12949278	1.283737655	37.337643	42.12372594	trans
East Asian	UKBPPP	ACY3	rs13077172	3	23091032	T	C	1.02994	0.222773	0.0651316	3.78E-06	253	0.129180236	1.283737655	37.23415632	42.12372594	trans
East Asian	UKBPPP	ACY3	rs13074539	3	23102781	T	C	1.04881	0.220288	0.0668913	1.93E-06	253	0.13731738	1.283737655	39.95288846	42.12372594	trans
[truncated: 151,876 more rows]
