# Supplementary material for: Plasma proteome-wide Mendelian randomization reveals multi-ancestry drug targets for gastric cancer
Source: Front Oncol. 2026 May 1;16:1821512. doi: 10.3389/fonc.2026.1821512 (PMC13175846; doi:10.3389/fonc.2026.1821512)
Supplement: Supplementary Table 4 — DECODE pqtl. [file Table4.csv]

Population	Source	exposure	SNP	chr.exposure	pos.exposure	effect_allele.exposure	other_allele.exposure	beta.exposure	se.exposure	eaf.exposure	pval.exposure	samplesize.exposure	R_squared	R_squared_sum	F_statistic	F_statistic_mean	classification
European	Decode	A1BG	rs13244614	7	73559524	A	C	-0.0678	0.008873	0.30553	2.15E-14	35354	0.001950728	0.001950728	69.09692802	69.09692802	trans
European	Decode	A1BG	rs73572630	19	58335766	A	T	-0.7352	0.015739	0.04805	0	35157	0.049447976	0.049447976	1828.772718	1828.772718	cis
European	Decode	A1CF	rs5030044	3	186731333	G	A	0.4166	0.011953	0.12205	3.87E-266	35359	0.037194275	0.038405885	1365.880919	704.3683043	trans
European	Decode	A1CF	rs11720167	3	165768357	G	T	0.0627	0.010123	0.19032	5.88E-10	35330	0.00121161	0.038405885	42.85568928	704.3683043	trans
European	Decode	A2M	rs1973612	4	186248013	T	C	0.2444	0.00821	0.49071	1.00E-194	35392	0.02985537	0.053881496	1089.096932	216.0695564	trans
European	Decode	A2M	rs2731672	5	177415473	C	T	0.1769	0.009507	0.25436	2.85E-77	35362	0.011870354	0.053881496	424.7779872	216.0695564	trans
European	Decode	A2M	rs190543502	15	43464986	C	T	0.2556	0.025269	0.02719	4.74E-24	35363	0.003456121	0.053881496	122.6357357	216.0695564	trans
European	Decode	A2M	rs10014102	4	105166894	A	T	0.0676	0.008607	0.3611	4.04E-15	35354	0.002108549	0.053881496	74.69894201	216.0695564	trans
European	Decode	A2M	rs6440008	3	141435700	C	T	0.0602	0.008457	0.39039	1.09E-12	35367	0.001724939	0.053881496	61.10787562	216.0695564	trans
European	Decode	A2M	rs80177247	10	5254280	G	A	-0.0663	0.010425	0.19547	2.02E-10	35374	0.001382545	0.053881496	48.97110144	216.0695564	trans
European	Decode	A2M	rs60970110	15	46215518	TAA	TTA	0.2609	0.042368	0.00882	7.37E-10	35373	0.001190143	0.053881496	42.14672058	216.0695564	trans
European	Decode	A2M	rs205757	7	130897730	A	G	0.0533	0.008729	0.33881	1.02E-09	35355	0.00127282	0.053881496	45.05534446	216.0695564	trans
European	Decode	A2M	rs35161452	1	26691718	T	A	-0.0694	0.012646	0.12047	4.07E-08	35370	0.001020654	0.053881496	36.13536926	216.0695564	trans
European	Decode	A4GALT	rs1441586	11	60088555	C	T	0.3145	0.006536	0.45798	0	35376	0.049105837	0.079066785	1826.775212	262.964422	trans
European	Decode	A4GALT	rs79998044	11	60034466	A	G	0.2868	0.01534	0.07485	5.28E-78	35369	0.011391797	0.079066785	407.5362645	262.964422	trans
European	Decode	A4GALT	rs117100086	11	58394722	TTATCCCTATCAAAAT	TTATCCCTATCAAAAC	0.2656	0.026447	0.02463	9.87E-24	35368	0.003389378	0.079066785	120.2763869	262.964422	trans
European	Decode	A4GALT	rs576123	9	133268896	T	C	-0.0841	0.009147	0.26016	3.76E-20	35371	0.002722703	0.079066785	96.56220358	262.964422	trans
European	Decode	A4GALT	rs11607278	11	59197736	A	G	0.0664	0.008125	0.479	3.03E-16	35370	0.002200591	0.079066785	78.00216389	262.964422	trans
European	Decode	A4GALT	rs61880646	11	44872151	A	G	-0.0762	0.009494	0.24088	1.01E-15	35372	0.002123494	0.079066785	75.26782678	262.964422	trans
European	Decode	A4GALT	rs41474450	11	45659099	T	C	0.1133	0.01429	0.08915	2.21E-15	35376	0.002084769	0.079066785	73.90069896	262.964422	trans
European	Decode	A4GALT	rs34687622	11	60071666	C	T	-0.2076	0.027386	0.02418	3.45E-14	35376	0.002033812	0.079066785	72.09066797	262.964422	trans
European	Decode	A4GALT	rs200246863	11	60438652	A	G	0.152	0.021801	0.03659	3.12E-12	35374	0.001628886	0.079066785	57.71096553	262.964422	trans
European	Decode	A4GALT	rs72902478	11	45909667	C	T	0.0761	0.012055	0.13346	2.74E-10	35375	0.001339489	0.079066785	47.44528515	262.964422	trans
European	Decode	A4GALT	rs3740702	11	45648845	T	C	0.0731	0.013062	0.10997	2.19E-08	35376	0.001046029	0.079066785	37.04096683	262.964422	trans
European	Decode	A4GALT	rs28469648	22	43500955	C	G	-0.054	0.008326	0.3748	8.81E-11	35368	0.001366583	0.053576073	48.39671841	496.4935282	cis
European	Decode	A4GALT	rs11704676	22	43246419	T	C	-0.0734	0.011621	0.14141	2.68E-10	35371	0.001308242	0.053576073	46.33182198	496.4935282	cis
European	Decode	A4GALT	rs5751348	22	42717787	A	C	-0.3144	0.006497	0.483	0	35374	0.049366546	0.053576073	1836.873577	496.4935282	cis
European	Decode	A4GALT	rs2413707	22	42645483	A	G	0.0578	0.008392	0.35748	5.69E-12	35376	0.001534702	0.053576073	54.37199503	496.4935282	cis
European	Decode	A4GNT	rs4974539	3	194341178	A	G	0.1068	0.007888	0.44289	9.11E-42	35290	0.005628716	0.005628716	199.7504656	199.7504656	trans
European	Decode	A4GNT	rs6774473	3	138150266	G	A	-0.0621	0.008686	0.28769	8.73E-13	35350	0.001580546	0.001580546	55.95756594	55.95756594	cis
European	Decode	AAGAB	rs2388595	10	3095817	T	C	0.2382	0.008426	0.3753	8.44E-176	35304	0.026605019	0.069657918	964.8810754	417.4151119	trans
European	Decode	AAGAB	rs11251694	10	3072453	C	T	-0.2354	0.010146	0.20261	4.33E-119	35259	0.01790501	0.069657918	642.7860372	417.4151119	trans
European	Decode	AAGAB	rs1574186	10	2929554	AAAAAAAAAAAAGG	AAAAAAAAAAAAGT	0.1607	0.008373	0.37944	4.27E-82	35252	0.012161542	0.069657918	433.972121	417.4151119	trans
European	Decode	AAGAB	rs150462237	10	100021899	T	C	0.3307	0.018772	0.04924	1.84E-69	35360	0.010239702	0.069657918	365.8010892	417.4151119	trans
European	Decode	AAGAB	rs34930529	10	3036015	C	T	-0.0803	0.011107	0.16001	4.85E-13	35250	0.001733334	0.069657918	61.20265152	417.4151119	trans
European	Decode	AAGAB	rs4980320	11	198986	C	T	0.0451	0.008119	0.46986	2.77E-08	35343	0.00101331	0.069657918	35.84769694	417.4151119	trans
European	Decode	AASDHPPT	rs77265585	9	4764332	C	G	0.0674	0.0116	0.14219	6.24E-09	35374	0.001108179	0.003255904	39.24199761	38.4229119	trans
European	Decode	AASDHPPT	rs4980320	11	198986	C	T	0.0471	0.008175	0.46986	8.35E-09	35352	0.001105175	0.003255904	39.11114342	38.4229119	trans
European	Decode	AASDHPPT	rs185009887	17	5848332	A	G	-0.1457	0.026425	0.02519	3.51E-08	35374	0.001042551	0.003255904	36.91559469	38.4229119	trans
European	Decode	ABCC6	rs1329424	1	196677046	G	T	-0.0532	0.008062	0.39735	4.14E-11	35338	0.001355475	0.002350164	47.96208999	41.56972091	trans
European	Decode	ABCC6	rs6542680	2	3592552	T	C	-0.0576	0.010198	0.18362	1.62E-08	35332	9.95E-04	0.002350164	35.17735184	41.56972091	trans
European	Decode	ABHD10	rs13091880	3	111927205	T	C	0.0481	0.008129	0.38549	3.28E-09	35357	0.00109613	0.00109613	38.79621573	38.79621573	cis
European	Decode	ABHD12	rs609061	6	31942385	A	G	0.0778	0.013812	0.09003	1.77E-08	35441	9.92E-04	9.92E-04	35.18162537	35.18162537	trans
European	Decode	ABHD14A	rs1344142	3	56823405	C	T	0.0562	0.008038	0.4308	2.72E-12	35357	0.001548971	0.001548971	54.84881958	54.84881958	trans
European	Decode	ABHD14B	rs1329424	1	196677046	G	T	-0.0586	0.007955	0.39735	1.75E-13	35338	0.001644613	0.001644613	58.20976237	58.20976237	trans
European	Decode	ABL2	rs6457457	6	31910331	T	C	0.1057	0.015919	0.06527	3.14E-11	35441	0.001363263	0.005748716	48.37864327	40.73242334	trans
European	Decode	ABL2	rs13332649	16	85933077	G	A	-0.0546	0.008631	0.30914	2.52E-10	35381	0.001273387	0.005748716	45.10861187	40.73242334	trans
European	Decode	ABL2	rs6542680	2	3592552	T	C	-0.0617	0.01036	0.18362	2.59E-09	35332	0.001141334	0.005748716	40.36939668	40.73242334	trans
European	Decode	ABL2	rs6445035	3	165762312	A	G	0.057	0.010015	0.1904	1.26E-08	35339	0.001001653	0.005748716	35.43088964	40.73242334	trans
European	Decode	ABL2	rs35508382	6	32625367	GCAGA	ACAGA	0.0581	0.010332	0.17372	1.87E-08	35439	9.69E-04	0.005748716	34.37457524	40.73242334	trans
European	Decode	ABLIM3	rs114762132	5	149148010	T	C	-0.2648	0.020602	0.03848	8.23E-38	35354	0.005188709	0.005188709	184.3879881	184.3879881	cis
European	Decode	ABO	rs7849542	9	133167143	A	G	0.3896	0.00538	0.29202	0	35364	0.06276268	0.213302581	2368.03831	733.7481774	trans
European	Decode	ABO	rs9411367	9	133243126	T	C	0.5957	0.006609	0.16163	0	35365	0.096170727	0.213302581	3762.752006	733.7481774	trans
European	Decode	ABO	rs75685923	9	133410109	T	C	-0.3848	0.01894	0.05243	9.11E-92	35372	0.014712663	0.213302581	528.1574877	733.7481774	trans
European	Decode	ABO	rs9802393	9	133539394	T	C	0.175	0.010786	0.19611	3.39E-59	35360	0.009656116	0.213302581	344.7498822	733.7481774	trans
European	Decode	ABO	rs2510263	9	133734535	G	A	-0.3859	0.025158	0.03107	4.20E-53	35370	0.008966299	0.213302581	319.9891754	733.7481774	trans
European	Decode	ABO	rs9286383	9	133550072	T	A	-0.2199	0.014757	0.09337	3.24E-50	35363	0.00818687	0.213302581	291.8855421	733.7481774	trans
European	Decode	ABO	rs149078687	9	132277190	A	G	0.3031	0.028329	0.02346	1.03E-26	35369	0.004209397	0.213302581	149.5030705	733.7481774	trans
European	Decode	ABO	rs55673270	9	132500385	T	C	-0.2083	0.02347	0.03457	6.98E-19	35372	0.002896201	0.213302581	102.7361754	733.7481774	trans
European	Decode	ABO	rs914421	9	132157640	C	T	0.0698	0.008818	0.38489	2.46E-15	35370	0.002306908	0.213302581	81.77937606	733.7481774	trans
European	Decode	ABO	rs116963840	9	133678456	C	A	-0.2608	0.035947	0.01405	4.01E-13	35370	0.001884414	0.213302581	66.77379355	733.7481774	trans
European	Decode	ABO	rs11103533	9	134801901	C	A	-0.1291	0.019856	0.0489	7.94E-11	35337	0.001550306	0.213302581	54.86513202	733.7481774	trans
European	Decode	ACAA1	rs72719670	14	73629344	C	T	-0.0843	0.009251	0.25683	8.04E-20	35351	0.002712808	0.012238952	96.15590451	61.9268348	trans
European	Decode	ACAA1	rs114653015	3	36659290	T	C	-0.2068	0.027817	0.0233	1.05E-13	35355	0.001946472	0.012238952	68.94783162	61.9268348	trans
European	Decode	ACAA1	rs138983321	3	39629445	C	A	-0.2208	0.031584	0.01818	2.73E-12	35346	0.001740419	0.012238952	61.62062498	61.9268348	trans
European	Decode	ACAA1	rs11152071	18	58420185	C	T	-0.0642	0.009404	0.24917	8.66E-12	35367	0.001542188	0.012238952	54.62373143	61.9268348	trans
European	Decode	ACAA1	rs4835265	4	145900258	A	C	0.0745	0.011019	0.16265	1.37E-11	35360	0.001511832	0.012238952	53.53630607	61.9268348	trans
European	Decode	ACAA1	rs1242331	1	52927236	G	A	0.0554	0.008576	0.34449	1.05E-10	35368	0.001386135	0.012238952	49.09008871	61.9268348	trans
European	Decode	ACAA1	rs143276016	14	73548238	A	G	-0.0536	0.008743	0.41934	8.75E-10	35342	0.001399097	0.012238952	49.5133563	61.9268348	trans
European	Decode	ACAA1	rs28362641	3	39108083	T	C	-0.0812	0.010883	0.17188	8.59E-14	35356	0.001876984	0.060433779	66.48369679	447.1327468	cis
European	Decode	ACAA1	rs7625290	3	38136799	G	T	-0.1782	0.019491	0.04447	6.10E-20	35357	0.002698714	0.060433779	95.67122037	447.1327468	cis
European	Decode	ACAA1	rs2229528	3	38125604	G	A	-0.6028	0.012914	0.0765	0	35357	0.051342241	0.060433779	1913.445497	447.1327468	cis
European	Decode	ACAA1	rs2685096	3	37772103	C	A	-0.0809	0.008451	0.36921	1.04E-21	35357	0.003048494	0.060433779	108.1090626	447.1327468	cis
European	Decode	ACAA1	rs112208526	3	37376658	C	T	-0.1539	0.02309	0.032	2.65E-11	35357	0.001467346	0.060433779	51.9542573	447.1327468	cis
European	Decode	ACAD8	rs17580	14	94380925	A	T	0.1881	0.022247	0.03316	2.79E-17	35363	0.002268698	0.003206016	80.40585216	56.77523438	trans
European	Decode	ACAD8	rs1707652	3	165761011	T	C	0.0468	0.008531	0.3102	4.11E-08	35330	9.37E-04	0.003206016	33.1446166	56.77523438	trans
European	Decode	ACADL	rs11651658	17	66202522	C	T	-0.1104	0.01578	0.06769	2.63E-12	35370	0.001538342	0.001538342	54.49191982	54.49191982	trans
European	Decode	ACADM	rs11161468	1	75726897	T	C	0.2255	0.008613	0.30144	4.36E-151	35356	0.021415474	0.021415474	773.6916263	773.6916263	cis
European	Decode	ACADS	rs11720167	3	165768357	G	T	0.1842	0.010189	0.19032	4.70E-73	35339	0.010457	0.022393987	373.4238856	159.5321597	trans
European	Decode	ACADS	rs550671	6	31976816	T	C	0.1468	0.011521	0.14045	3.48E-37	35440	0.005203254	0.022393987	185.3573631	159.5321597	trans
European	Decode	ACADS	rs6457457	6	31910331	T	C	0.1598	0.016246	0.06527	7.87E-23	35441	0.003115899	0.022393987	110.769483	159.5321597	trans
European	Decode	ACADS	rs546886	3	165666630	T	A	0.0934	0.012571	0.11582	1.09E-13	35338	0.001786685	0.022393987	63.24730481	159.5321597	trans
European	Decode	ACADS	rs111696008	2	216622986	A	G	-0.196	0.026686	0.02443	2.06E-13	35359	0.001831151	0.022393987	64.86276204	159.5321597	trans
European	Decode	ACADSB	rs11720167	3	165768357	G	T	0.0659	0.0099	0.19032	2.80E-11	35339	0.001338439	0.002237589	47.35981621	39.5898387	trans
European	Decode	ACADSB	rs79254850	7	131142940	T	C	-0.1828	0.032785	0.01364	2.47E-08	35359	8.99E-04	0.002237589	31.8198612	39.5898387	trans
European	Decode	ACADSB	rs2164750	10	123112176	C	T	-0.0486	0.008477	0.30614	9.87E-09	35381	0.001003447	0.004290182	35.53661256	76.10236992	cis
European	Decode	ACADSB	rs11593582	10	123041939	G	A	-0.1291	0.01227	0.1109	6.90E-26	35382	0.003286735	0.004290182	116.6681273	76.10236992	cis
European	Decode	ACAN	rs11144944	9	76535611	T	C	-0.0537	0.008958	0.27048	2.04E-09	35350	0.001138023	0.001138023	40.27265784	40.27265784	trans
European	Decode	ACAP2	rs7123352	11	65249888	A	G	-0.0495	0.008846	0.27338	2.20E-08	35352	9.73E-04	9.73E-04	34.44505393	34.44505393	trans
European	Decode	ACAP2	rs9859822	3	195445720	G	A	-0.0533	0.009063	0.25274	4.07E-09	35205	0.001073075	0.001073075	37.81604333	37.81604333	cis
European	Decode	ACAT1	rs77567657	3	124332133	T	G	0.3556	0.059895	0.00428	2.90E-09	35366	0.001077791	0.002175617	38.15612059	38.52215387	trans
European	Decode	ACAT1	rs28629977	1	16170777	C	G	0.0473	0.007991	0.43179	3.23E-09	35386	0.001097827	0.002175617	38.88818716	38.52215387	trans
European	Decode	ACAT1	rs112087419	11	108127399	A	G	0.1137	0.01008	0.1911	1.66E-29	35356	0.003996745	0.005286221	141.867935	93.75747165	cis
European	Decode	ACAT1	rs7105163	11	108075240	GATATCGTGGCGTATTAGTA	GATAGCGTGGCGTATTAGTA	-0.0536	0.00838	0.34005	1.60E-10	35356	0.001289476	0.005286221	45.64700827	93.75747165	cis
European	Decode	ACAT2	rs528413461	6	160647082	T	G	-0.2075	0.03621	0.01308	1.00E-08	35389	0.001111619	0.03932654	39.38063152	359.0700053	cis
European	Decode	ACAT2	rs41272114	6	160585045	T	C	0.1377	0.017315	0.05867	1.83E-15	35389	0.002094382	0.03932654	74.26943885	359.0700053	cis
European	Decode	ACAT2	rs151149709	6	159906102	C	T	0.1328	0.020685	0.03932	1.36E-10	35389	0.00133235	0.03932654	47.21077921	359.0700053	cis
European	Decode	ACAT2	rs25683	6	159775311	G	A	-0.2664	0.008124	0.42996	8.07E-236	35389	0.034788189	0.03932654	1275.419171	359.0700053	cis
European	Decode	ACBD6	rs61663600	2	119382685	A	G	-0.354	0.010724	0.17407	5.66E-239	35361	0.036033271	0.042693137	1321.726568	389.4562094	trans
European	Decode	ACBD6	rs1995916	2	119870887	A	C	-0.0875	0.008459	0.36923	4.47E-25	35362	0.003566269	0.042693137	126.5546035	389.4562094	trans
European	Decode	ACBD6	rs2083385	2	119096401	C	A	-0.0775	0.009875	0.21811	4.22E-15	35357	0.002048588	0.042693137	72.57651024	389.4562094	trans
European	Decode	ACBD6	rs4980320	11	198986	C	T	0.0458	0.008197	0.46986	2.31E-08	35340	0.001045009	0.042693137	36.96715641	389.4562094	trans
European	Decode	ACE	rs10901256	9	133287875	T	C	-0.1398	0.008802	0.28085	8.27E-57	35358	0.007894748	0.017988788	281.3478676	159.9491143	trans
European	Decode	ACE	rs576123	9	133268896	T	C	0.1241	0.009085	0.26016	1.76E-42	35359	0.005928596	0.017988788	210.8675337	159.9491143	trans
European	Decode	ACE	rs189634497	17	61332764	C	T	-0.1579	0.018118	0.05431	2.91E-18	35348	0.002561078	0.017988788	90.75630735	159.9491143	trans
European	Decode	ACE	rs611593	11	126318484	T	G	-0.0745	0.010494	0.17524	1.25E-12	35364	0.001604366	0.017988788	56.82474849	159.9491143	trans
European	Decode	ACE	rs79593721	17	64298765	T	C	-0.1963	0.02389	0.03107	2.09E-16	35356	0.002320087	0.142950399	82.21509824	619.1127746	cis
European	Decode	ACE	rs116901530	17	63589765	A	G	0.4066	0.038069	0.01204	1.25E-26	35356	0.00393306	0.142950399	139.5984591	619.1127746	cis
European	Decode	ACE	rs6504163	17	63468418	T	C	-0.4822	0.00614	0.42244	0	35354	0.113460985	0.142950399	4524.41762	619.1127746	cis
European	Decode	ACE	rs111241132	17	63444583	T	C	0.386	0.050051	0.00691	1.24E-14	35357	0.002044896	0.142950399	72.44544744	619.1127746	cis
European	Decode	ACE	rs11652994	17	63440974	T	C	0.3639	0.032181	0.01631	1.20E-29	35357	0.004249192	0.142950399	150.8712534	619.1127746	cis
European	Decode	ACE	rs241060	17	63007212	G	A	-0.3861	0.024565	0.02893	1.14E-55	35357	0.008375844	0.142950399	298.6292295	619.1127746	cis
European	Decode	ACE	rs183714208	17	62863605	A	G	-0.3081	0.031841	0.01812	3.80E-22	35356	0.003377769	0.142950399	119.8223925	619.1127746	cis
European	Decode	ACE	rs2429385	17	62699438	A	G	-0.2106	0.019842	0.04472	2.57E-26	35356	0.003789476	0.142950399	134.4827688	619.1127746	cis
European	Decode	ACE	rs146385050	17	62559897	A	C	-0.0658	0.010369	0.20263	2.21E-10	35356	0.001399089	0.142950399	49.53270196	619.1127746	cis
European	Decode	ACHE	rs41285751	6	31932038	T	G	0.0864	0.014343	0.08277	1.70E-09	35441	0.001133466	0.001133466	40.21450087	40.21450087	trans
European	Decode	ACLY	rs1707652	3	165761011	T	C	0.0703	0.008493	0.3102	1.26E-16	35330	0.002114977	0.003140993	74.87626565	55.5766961	trans
European	Decode	ACLY	rs6542680	2	3592552	T	C	-0.0585	0.010193	0.18362	9.51E-09	35323	0.001026016	0.003140993	36.27712655	55.5766961	trans
European	Decode	ACOT13	rs112965562	6	24682169	A	T	-0.2118	0.030719	0.01735	5.40E-12	35380	0.001529608	0.001529608	54.19738487	54.19738487	cis
European	Decode	ACOT8	rs7161336	14	106540204	T	C	0.112	0.009249	0.25928	9.35E-34	34966	0.004818248	0.013559262	169.2808525	79.76232665	trans
European	Decode	ACOT8	rs74770429	22	40814137	C	T	-0.1739	0.019197	0.04468	1.32E-19	35371	0.002581613	0.013559262	91.54541657	79.76232665	trans
European	Decode	ACOT8	rs10399785	1	94412245	C	T	-0.0682	0.007851	0.49741	3.71E-18	35353	0.002325558	0.013559262	82.40241822	79.76232665	trans
European	Decode	ACOT8	rs11704359	22	22325537	A	G	-0.0822	0.011464	0.13862	7.48E-13	35353	0.001613594	0.013559262	57.13435825	79.76232665	trans
European	Decode	ACOT8	rs10771511	12	29284284	C	T	-0.0501	0.007946	0.44238	2.88E-10	35365	0.001238338	0.013559262	43.84564987	79.76232665	trans
European	Decode	ACOT8	rs12897483	14	106048187	T	G	-0.0509	0.009335	0.25403	4.96E-08	34966	9.82E-04	0.013559262	34.36526444	79.76232665	trans
European	Decode	ACP1	rs9678693	2	1629732	G	A	0.1716	0.009033	0.28005	1.80E-80	35304	0.011874148	0.017278711	424.2184227	153.8532126	trans
European	Decode	ACP1	rs72767329	2	2003726	G	A	0.1095	0.012887	0.11046	1.95E-17	35304	0.00235629	0.017278711	83.37821564	153.8532126	trans
European	Decode	ACP1	rs34464813	2	2765174	A	G	0.0766	0.010748	0.16789	1.03E-12	35310	0.001639431	0.017278711	57.98007906	153.8532126	trans
European	Decode	ACP1	rs62119005	2	3212137	T	C	-0.054	0.00821	0.40819	4.78E-11	35326	0.001408842	0.017278711	49.83613289	153.8532126	trans
European	Decode	ACP1	rs4854368	2	746493	C	A	0.2128	0.009063	0.27177	6.51E-122	35303	0.017924346	0.179584542	644.2959282	1125.016007	cis
European	Decode	ACP1	rs2685218	2	491149	G	A	-0.0861	0.008287	0.39665	2.76E-25	35303	0.003548241	0.179584542	125.7024679	1125.016007	cis
European	Decode	ACP1	rs75257291	2	384551	T	C	-0.3219	0.040387	0.01074	1.58E-15	35300	0.002201845	0.179584542	77.89221995	1125.016007	cis
European	Decode	ACP1	rs1046207	2	218476	G	C	-0.434	0.021634	0.03547	1.62E-89	35314	0.012888025	0.179584542	461.0438984	1125.016007	cis
European	Decode	ACP1	rs4854353	2	76379	C	G	-0.4112	0.005847	0.28344	0	35320	0.068683103	0.179584542	2604.644931	1125.016007	cis
European	Decode	ACP1	rs113106463	2	11320	A	G	-0.4275	0.005857	0.28409	0	35322	0.074338982	0.179584542	2836.516599	1125.016007	cis
European	Decode	ACP2	rs2073333	14	94378225	T	C	-0.3956	0.008683	0.20754	0	35371	0.051478007	0.069774922	1919.539705	427.7168682	trans
European	Decode	ACP2	rs3814923	14	106712431	G	A	-0.1179	0.008164	0.42692	2.85E-47	34968	0.00680173	0.069774922	239.4580036	427.7168682	trans
European	Decode	ACP2	rs7141205	14	94302522	G	A	-0.1347	0.009992	0.19836	2.02E-41	35372	0.005770304	0.069774922	205.2801683	427.7168682	trans
European	Decode	ACP2	rs76959850	14	94460503	T	C	-0.1324	0.015456	0.07014	1.07E-17	35372	0.002286595	0.069774922	81.06222983	427.7168682	trans
European	Decode	ACP2	rs4774178	14	106700654	C	G	-0.0926	0.011461	0.14775	6.51E-16	34968	0.002159466	0.069774922	75.67131484	427.7168682	trans
European	Decode	ACP2	rs61976073	14	94584633	A	G	0.0863	0.013564	0.09485	1.99E-10	35372	0.00127882	0.069774922	45.28978697	427.7168682	trans
European	Decode	ACP5	rs10128996	12	101687720	A	G	0.0572	0.008556	0.41131	2.30E-11	35363	0.001584448	0.001584448	56.11657819	56.11657819	trans
European	Decode	ACP5	rs12327617	19	11948830	G	A	0.2148	0.015111	0.08515	7.44E-46	35380	0.007188414	0.013714445	256.1530524	244.2803649	cis
European	Decode	ACP5	rs118124424	19	11693385	C	G	-0.2787	0.020467	0.04394	3.17E-42	35382	0.006526031	0.013714445	232.4076774	244.2803649	cis
European	Decode	ACP6	rs838522	1	119340989	C	G	-0.2598	0.014869	0.09264	2.33E-68	35359	0.011347141	0.067827997	405.8056109	150.9281181	trans
European	Decode	ACP6	rs190942314	1	119615103	GTCAC	GTCAG	-0.4975	0.031196	0.01836	2.96E-57	35363	0.008921566	0.067827997	318.3153645	150.9281181	trans
European	Decode	ACP6	rs139653218	1	149221984	T	C	-1.3418	0.093316	0.00285	7.00E-47	35347	0.010233187	0.067827997	365.4315354	150.9281181	trans
European	Decode	ACP6	rs61807368	1	121708215	A	T	1.0959	0.078775	0.00315	5.38E-44	35357	0.007542446	0.067827997	268.6897607	150.9281181	trans
European	Decode	ACP6	rs587744880	1	146172610	TCACCCTTTTTTCA	CCACCCTTTTTTCA	-0.3137	0.02294	0.03624	1.43E-42	35344	0.006874104	0.067827997	244.6261812	150.9281181	trans
European	Decode	ACP6	rs12124243	1	118056327	C	T	-0.0958	0.009918	0.24718	4.49E-22	35366	0.003415588	0.067827997	121.2028361	150.9281181	trans
European	Decode	ACP6	rs587738731	1	145289944	TC	AC	-0.4609	0.051255	0.00686	2.42E-19	35358	0.00289453	0.067827997	102.6360732	150.9281181	trans
European	Decode	ACP6	rs1338690	1	157270199	T	C	0.0875	0.009933	0.24577	1.27E-18	35366	0.002838434	0.067827997	100.6641023	150.9281181	trans
European	Decode	ACP6	rs404937	1	119654299	GGGAAAAAAA	CGGAAAAAAA	0.077	0.008784	0.39593	1.85E-18	35362	0.002836071	0.067827997	100.5686962	150.9281181	trans
European	Decode	ACP6	rs200583985	1	146126258	T	A	0.2632	0.034346	0.01679	1.81E-14	35344	0.002287172	0.067827997	81.01852176	150.9281181	trans
European	Decode	ACP6	rs66500471	1	116152535	T	C	0.0682	0.010104	0.23427	1.48E-11	35362	0.001668749	0.067827997	59.1056061	150.9281181	trans
European	Decode	ACP6	rs146937230	1	117209640	A	G	-0.1579	0.023994	0.03395	4.68E-11	35362	0.001635436	0.067827997	57.92375899	150.9281181	trans
European	Decode	ACP6	rs150149027	1	145907175	C	T	0.299	0.046965	0.00815	1.94E-10	35361	0.00144536	0.067827997	51.18045219	150.9281181	trans
European	Decode	ACP6	rs573588511	1	118438364	C	T	0.1076	0.017535	0.06292	8.45E-10	35369	0.001365274	0.067827997	48.35167013	150.9281181	trans
European	Decode	ACP6	rs78395856	1	118952473	A	C	0.135	0.022274	0.03824	1.35E-09	35367	0.001340547	0.067827997	47.47209217	150.9281181	trans
European	Decode	ACP6	rs144778858	1	145861532	G	C	0.1391	0.024327	0.03155	1.08E-08	35361	0.00118239	0.067827997	41.85762725	150.9281181	trans
European	Decode	ACP6	rs60322015	1	147691507	T	A	0.3335	0.028061	0.02389	1.42E-32	35358	0.005187243	0.285214176	184.3564613	983.0316023	cis
European	Decode	ACP6	rs75975267	1	147685492	A	G	-0.6204	0.030517	0.01847	7.05E-92	35358	0.013955457	0.285214176	500.3923235	983.0316023	cis
European	Decode	ACP6	rs74125744	1	147668399	G	T	-0.6251	0.016931	0.06474	2.09E-298	35358	0.047318836	0.285214176	1756.101425	983.0316023	cis
European	Decode	ACP6	rs148127209	1	147640785	A	G	0.3069	0.025761	0.02921	1.01E-32	35358	0.005341714	0.285214176	189.8758993	983.0316023	cis
European	Decode	ACP6	rs61751618	1	147624311	A	G	-1.4356	0.017556	0.02496	0	35359	0.100314545	0.285214176	3942.290448	983.0316023	cis
European	Decode	ACP6	rs76541373	1	147565665	G	T	0.3181	0.022014	0.03982	2.51E-47	35358	0.007737689	0.285214176	275.7070518	983.0316023	cis
European	Decode	ACP6	rs77944781	1	147563473	A	T	0.2333	0.028552	0.02346	3.06E-16	35358	0.002493891	0.285214176	88.39446658	983.0316023	cis
European	Decode	ACP6	rs79565532	1	147540001	C	G	-1.169	0.017129	0.02883	0	35357	0.076524221	0.285214176	2929.707421	983.0316023	cis
European	Decode	ACP6	rs202051594	1	147327330	T	C	-0.7665	0.032202	0.0173	3.10E-125	35357	0.019976591	0.285214176	720.6688743	983.0316023	cis
European	Decode	ACP6	rs142052323	1	147125855	C	T	0.1925	0.028967	0.02183	3.02E-11	35358	0.001582558	0.285214176	56.04159714	983.0316023	cis
European	Decode	ACP6	rs139828171	1	147025958	T	C	-0.5067	0.046489	0.0094	1.16E-27	35347	0.004781432	0.285214176	169.811656	983.0316023	cis
European	Decode	ACPL2	rs550671	6	31976816	T	C	0.1077	0.011386	0.14045	3.10E-21	35440	0.002800621	0.00719655	99.5271332	63.85039136	trans
European	Decode	ACPL2	rs6457457	6	31910331	T	C	0.1259	0.016036	0.06527	4.13E-15	35441	0.00193411	0.00719655	68.67576338	63.85039136	trans
European	Decode	ACPL2	rs2686395	3	165767231	C	T	-0.0603	0.00856	0.3101	1.87E-12	35339	0.001555796	0.00719655	55.06281462	63.85039136	trans
European	Decode	ACPL2	rs538958533	6	32487054	A	T	0.0713	0.012926	0.09889	3.46E-08	35439	9.06E-04	0.00719655	32.13585427	63.85039136	trans
European	Decode	ACPP	rs1329424	1	196677046	G	T	-0.0703	0.008005	0.39735	1.61E-18	35338	0.002366895	0.002366895	83.83503657	83.83503657	trans
European	Decode	ACRV1	rs2338626	14	105863243	C	A	-0.155	0.009968	0.20595	1.61E-54	34955	0.007857837	0.013976555	276.8302783	98.39078289	trans
European	Decode	ACRV1	rs2857383	14	105866369	G	C	-0.0674	0.008136	0.45762	1.19E-16	34954	0.002255062	0.013976555	78.99706403	98.39078289	trans
European	Decode	ACRV1	rs800245	1	196756689	A	G	-0.0569	0.008467	0.31915	1.81E-11	35326	0.001407022	0.013976555	49.77166705	98.39078289	trans
European	Decode	ACRV1	rs2753516	14	105875946	C	G	-0.0563	0.008506	0.34754	3.62E-11	34955	0.001437492	0.013976555	50.3169925	98.39078289	trans
European	Decode	ACRV1	rs1707652	3	165761011	T	C	0.0488	0.008513	0.3102	9.90E-09	35327	0.001019142	0.013976555	36.03791255	98.39078289	trans
European	Decode	ACSF2	rs143420844	17	50426050	GTGGGAGGAGGA	GTGGGAGGGGGA	-0.0967	0.016498	0.06476	4.60E-09	35359	0.001132695	0.001132695	40.09409984	40.09409984	cis
European	Decode	ACTN1	rs190563142	5	120055383	G	A	0.2979	0.05454	0.00473	4.71E-08	35362	8.36E-04	8.36E-04	29.56979677	29.56979677	trans
European	Decode	ACTN2	rs10833719	11	22205338	C	T	0.1038	0.008338	0.41016	1.42E-35	35360	0.005213294	0.021143385	185.297665	62.46308855	trans
European	Decode	ACTN2	rs9318187	13	73536275	G	T	0.0764	0.008224	0.48793	1.54E-20	35358	0.002916779	0.021143385	103.4273231	62.46308855	trans
European	Decode	ACTN2	rs17617337	10	119667372	T	C	0.0714	0.009559	0.2412	8.06E-14	35378	0.001866083	0.021143385	66.13798464	62.46308855	trans
European	Decode	ACTN2	rs1799938	17	67056188	A	G	0.0982	0.013425	0.1061	2.58E-13	35367	0.001829184	0.021143385	64.80762208	62.46308855	trans
European	Decode	ACTN2	rs12463674	2	178567458	G	A	0.0662	0.009122	0.28112	3.96E-13	35361	0.001771308	0.021143385	62.74282161	62.46308855	trans
European	Decode	ACTN2	rs7211380	17	66210650	G	A	0.0986	0.01654	0.06768	2.50E-09	35370	0.0012269	0.021143385	43.44630446	62.46308855	trans
European	Decode	ACTN2	rs2289292	16	30086309	T	C	-0.0498	0.008438	0.38236	3.59E-09	35372	0.001171377	0.021143385	41.48017967	62.46308855	trans
European	Decode	ACTN2	rs2800280	9	100570530	G	A	0.0472	0.008436	0.38146	2.21E-08	35343	0.00105131	0.021143385	37.19344787	62.46308855	trans
European	Decode	ACTN2	rs61752479	1	114688633	A	G	0.069	0.012555	0.12457	3.89E-08	35363	0.001038396	0.021143385	36.75689428	62.46308855	trans
European	Decode	ACTN2	rs56678255	11	22172576	CTTATTATTATTATTATTATTACTACTACTACTACTAC	CTTCTTATTATTATTATTATTACTACTACTACTACTAC	-0.1524	0.02778	0.02304	4.11E-08	35359	0.001045585	0.021143385	37.00742987	62.46308855	trans
European	Decode	ACTN2	rs138536547	19	38487596	T	C	-0.0961	0.017522	0.05783	4.14E-08	35375	0.001006374	0.021143385	35.63431474	62.46308855	trans
European	Decode	ACTN2	rs523206	6	117305139	C	T	0.0482	0.008797	0.31746	4.27E-08	35351	0.001006795	0.021143385	35.62507526	62.46308855	trans
European	Decode	ACVR1B	rs62269916	3	74348841	A	G	0.1227	0.021685	0.03471	1.53E-08	35343	0.001008861	0.001008861	35.69018015	35.69018015	trans
European	Decode	ACVR2A	rs1329424	1	196677046	G	T	-0.2088	0.008123	0.39735	1.07E-145	35338	0.020879946	0.030157115	753.5477942	270.7867295	trans
European	Decode	ACVR2A	rs11720167	3	165768357	G	T	0.1191	0.010145	0.19032	7.95E-32	35339	0.00437171	0.030157115	155.1614423	270.7867295	trans
European	Decode	ACVR2A	rs411337	6	32109603	T	C	0.1437	0.012822	0.10818	3.75E-29	35441	0.003984444	0.030157115	141.7695804	270.7867295	trans
European	Decode	ACVR2A	rs72508422	6	32513721	C	G	0.0509	0.009295	0.2312	4.34E-08	35439	9.21E-04	0.030157115	32.66810099	270.7867295	trans
European	Decode	ACVR2B	rs6542680	2	3592552	T	C	-0.0586	0.010281	0.18362	1.20E-08	35332	0.001029527	0.002022051	36.41066014	35.80983417	trans
European	Decode	ACVR2B	rs444921	6	31964400	T	C	0.0644	0.011456	0.13897	1.89E-08	35441	9.93E-04	0.002022051	35.20900821	35.80983417	trans
European	Decode	ACVRL1	rs74094825	12	51920060	T	C	0.3154	0.01386	0.09045	1.26E-114	35374	0.016367733	0.016367733	588.5933789	588.5933789	cis
European	Decode	ACY1	rs77534950	3	48699935	G	A	-0.6879	0.038224	0.01167	2.07E-72	35342	0.010915747	0.025850422	390.0198458	131.363142	trans
European	Decode	ACY1	rs143827255	3	50081211	A	G	-0.2513	0.021373	0.03945	6.44E-32	35344	0.004786102	0.025850422	169.963884	131.363142	trans
European	Decode	ACY1	rs139261364	3	46935323	C	A	-0.2274	0.025481	0.02721	4.48E-19	35342	0.002737528	0.025850422	97.00980339	131.363142	trans
European	Decode	ACY1	rs117110703	3	43720194	C	A	-0.7952	0.096228	0.00195	1.41E-16	35355	0.002461329	0.025850422	87.23006202	131.363142	trans
European	Decode	ACY1	rs2954021	8	125469835	G	A	-0.0611	0.00837	0.45781	2.87E-13	35368	0.001853315	0.025850422	65.6660311	131.363142	trans
European	Decode	ACY1	rs3747207	22	43928975	A	G	0.0682	0.009916	0.22927	6.09E-12	35372	0.001643797	0.025850422	58.23683698	131.363142	trans
European	Decode	ACY1	rs191088233	3	44227408	T	C	-0.2983	0.044688	0.00823	2.47E-11	35346	0.001452604	0.025850422	51.41553036	131.363142	trans
European	Decode	ACY1	rs201856101	3	51324271	C	T	-0.6795	0.034007	0.0152	7.98E-89	35341	0.013822944	0.013822944	495.3360167	495.3360167	cis
European	Decode	ACYP2	rs11925835	3	56831417	C	T	0.0504	0.008139	0.40617	5.94E-10	35348	0.001225353	0.00227442	43.36444665	40.23870869	trans
European	Decode	ACYP2	rs10822155	10	63311455	A	C	0.0462	0.008074	0.43479	1.05E-08	35342	0.001049067	0.00227442	37.11297073	40.23870869	trans
European	Decode	ACYP2	rs74399555	2	54575131	G	A	-0.1318	0.023325	0.0302	1.60E-08	35337	0.001017536	0.026228164	35.99126987	315.8637664	cis
European	Decode	ACYP2	rs7559380	2	54129660	T	A	-0.2198	0.008009	0.44987	8.44E-166	35338	0.023913202	0.026228164	865.6985317	315.8637664	cis
European	Decode	ACYP2	rs138650079	2	53637767	A	G	0.131	0.020121	0.03935	7.48E-11	35335	0.001297426	0.026228164	45.90149756	315.8637664	cis
European	Decode	ADAM10	rs1329424	1	196677046	G	T	-0.1555	0.008118	0.39735	8.70E-82	35338	0.011580549	0.022786752	414.0046927	135.2543628	trans
European	Decode	ADAM10	rs444921	6	31964400	T	C	0.1099	0.011464	0.13897	9.10E-22	35441	0.002890445	0.022786752	102.7314226	135.2543628	trans
European	Decode	ADAM10	rs2686395	3	165767231	C	T	-0.0759	0.008581	0.3101	9.14E-19	35339	0.002464912	0.022786752	87.31783407	135.2543628	trans
European	Decode	ADAM10	rs57814325	9	115117689	A	G	-0.0778	0.008956	0.25048	3.72E-18	35364	0.002272718	0.022786752	80.55090832	135.2543628	trans
European	Decode	ADAM10	rs6457457	6	31910331	T	C	0.1305	0.016105	0.06527	5.36E-16	35441	0.002078025	0.022786752	73.79648659	135.2543628	trans
European	Decode	ADAM10	rs2001356	9	115037778	T	C	-0.0598	0.008429	0.29936	1.30E-12	35363	0.001500103	0.022786752	53.12483271	135.2543628	trans
European	Decode	ADAM11	rs6542680	2	3592552	T	C	-0.2554	0.010365	0.18362	4.68E-134	35332	0.019556184	0.031214435	704.7012586	159.682703	trans
European	Decode	ADAM11	rs10414043	19	44912456	A	G	-0.1203	0.01157	0.14467	2.53E-25	35367	0.00358157	0.031214435	127.1175012	159.682703	trans
European	Decode	ADAM11	rs4352245	2	3566956	A	G	0.4083	0.046389	0.00732	1.35E-18	35336	0.002422753	0.031214435	85.8134531	159.682703	trans
European	Decode	ADAM11	rs11255233	10	7606310	C	T	-0.0831	0.00946	0.2378	1.57E-18	35350	0.0025033	0.031214435	88.70870035	159.682703	trans
European	Decode	ADAM11	rs12475572	2	3627565	T	C	-0.047	0.008104	0.44389	6.66E-09	35336	0.001090591	0.031214435	38.57700241	159.682703	trans
European	Decode	ADAM11	rs11599216	10	7617969	C	T	-0.0895	0.015511	0.07323	7.92E-09	35355	0.001087269	0.031214435	38.48006461	159.682703	trans
European	Decode	ADAM11	rs17441745	2	2741021	T	C	-0.169	0.030561	0.01733	3.20E-08	35311	9.73E-04	0.031214435	34.38094083	159.682703	trans
European	Decode	ADAM15	rs453821	6	31967534	T	C	0.0748	0.011386	0.13894	5.05E-11	35441	0.001338733	0.002382904	47.50695045	42.22170207	trans
European	Decode	ADAM15	rs2686395	3	165767231	C	T	-0.0494	0.008529	0.3101	6.97E-09	35339	0.001044171	0.002382904	36.93645369	42.22170207	trans
European	Decode	ADAM17	rs1329424	1	196677046	G	T	-0.1288	0.008129	0.39735	1.52E-56	35338	0.007945113	0.013051594	282.9969699	116.0202833	trans
European	Decode	ADAM17	rs11720167	3	165768357	G	T	0.0781	0.010123	0.19032	1.21E-14	35339	0.001879879	0.013051594	66.55439965	116.0202833	trans
European	Decode	ADAM17	rs146110995	6	32026758	C	T	0.0845	0.011297	0.14663	7.45E-14	35440	0.001786914	0.013051594	63.43801193	116.0202833	trans
European	Decode	ADAM17	rs17209907	6	32478484	T	C	0.0551	0.008164	0.38643	1.49E-11	35439	0.001439687	0.013051594	51.09175167	116.0202833	trans
European	Decode	ADAM19	rs12895651	14	106038037	T	C	0.1464	0.00848	0.33474	8.73E-67	34965	0.009545775	0.009545775	336.9655118	336.9655118	trans
European	Decode	ADAM22	rs62471676	7	86393233	A	G	-0.1136	0.012341	0.12755	3.40E-20	35349	0.002872154	0.006361598	101.8144415	56.33378929	trans
European	Decode	ADAM22	rs62133140	19	54269178	C	T	0.0517	0.008094	0.49658	1.69E-10	35370	0.001336382	0.006361598	47.3284242	56.33378929	trans
European	Decode	ADAM22	rs140243757	7	91656397	C	T	-0.1737	0.029679	0.0192	4.84E-09	35346	0.001136348	0.006361598	40.20877177	56.33378929	trans
European	Decode	ADAM22	rs67530928	14	59391782	T	G	-0.0451	0.008126	0.49154	2.86E-08	35358	0.001016714	0.006361598	35.98351966	56.33378929	trans
European	Decode	ADAM22	rs2718344	7	88657842	G	A	0.0966	0.012516	0.12286	1.18E-14	35351	0.002011239	0.043611869	71.23856423	531.9824846	cis
European	Decode	ADAM22	rs2279542	7	87935182	G	C	-0.2768	0.008086	0.48272	7.54E-257	35350	0.038263364	0.043611869	1406.34487	531.9824846	cis
European	Decode	ADAM22	rs995150	7	87080275	A	T	0.0864	0.008682	0.3373	2.47E-23	35351	0.003337266	0.043611869	118.3640195	531.9824846	cis
European	Decode	ADAM23	rs8176743	9	133256028	T	C	0.3818	0.01617	0.06488	2.94E-123	35370	0.017688053	0.043324411	636.8557972	193.548655	trans
European	Decode	ADAM23	rs11045856	12	21197755	G	T	-0.1503	0.009501	0.22646	2.28E-56	35423	0.007914477	0.043324411	282.5751337	193.548655	trans
European	Decode	ADAM23	rs3124761	9	133474633	C	T	0.1567	0.013639	0.09484	1.50E-30	35369	0.004215847	0.043324411	149.7331288	193.548655	trans
European	Decode	ADAM23	rs147551234	2	208060593	T	C	-0.3039	0.02667	0.02498	4.45E-30	35355	0.004498807	0.043324411	159.7650731	193.548655	trans
European	Decode	ADAM23	rs76952435	2	207782911	C	G	-0.2201	0.020839	0.04187	4.48E-26	35354	0.003886847	0.043324411	137.9439933	193.548655	trans
European	Decode	ADAM23	rs2082522	12	20806928	GTGCTGATTGGTCCATTTTACAGAGAGCTGATTGGTCCA	GTGCTGATTGGTCCCTTTTACAGAGAGCTGATTGGTCCA	0.0916	0.01059	0.17521	5.17E-18	35410	0.002425064	0.043324411	86.07540742	193.548655	trans
European	Decode	ADAM23	rs10182149	2	208159391	G	A	0.0769	0.011934	0.14264	1.16E-10	35356	0.001446396	0.043324411	51.20995536	193.548655	trans
European	Decode	ADAM23	rs1294437	6	6749556	T	C	0.0541	0.008573	0.30858	2.78E-10	35373	0.001248919	0.043324411	44.23075108	193.548655	trans
European	Decode	ADAM23	rs13409289	2	207288626	A	G	0.2477	0.03649	0.01273	1.14E-11	35363	0.00154222	0.176924262	54.6186782	1114.345586	cis
European	Decode	ADAM23	rs2287628	2	206785809	G	A	0.1008	0.010691	0.18831	4.15E-21	35360	0.003106094	0.176924262	110.1674734	1114.345586	cis
European	Decode	ADAM23	rs7598482	2	206475415	C	T	0.3374	0.006555	0.34225	0	35360	0.051253611	0.176924262	1910.126022	1114.345586	cis
European	Decode	ADAM23	rs1448903	2	206444237	G	A	0.7036	0.010179	0.09806	0	35360	0.087569162	0.176924262	3393.430278	1114.345586	cis
European	Decode	ADAM23	rs114956296	2	206103006	A	G	-0.7699	0.025831	0.02673	3.36E-195	35359	0.030841176	0.176924262	1125.152488	1114.345586	cis
European	Decode	ADAM23	rs4491715	2	205666624	G	A	-0.2448	0.027923	0.02229	1.84E-18	35353	0.002611999	0.176924262	92.57857943	1114.345586	cis
European	Decode	ADAM29	rs444921	6	31964400	T	C	0.0757	0.011431	0.13897	3.54E-11	35435	0.00137139	0.004020553	48.65920576	47.50480683	trans
European	Decode	ADAM29	rs1707652	3	165761011	T	C	0.056	0.008562	0.3102	6.12E-11	35333	0.001342057	0.004020553	47.47994448	47.50480683	trans
European	Decode	ADAM29	rs6457457	6	31910331	T	C	0.1035	0.016042	0.06527	1.11E-10	35435	0.001307105	0.004020553	46.37527026	47.50480683	trans
European	Decode	ADAM30	rs1329424	1	196677046	G	T	-0.061	0.008122	0.39735	5.87E-14	35338	0.001782083	0.002838679	63.08412297	50.23237589	trans
European	Decode	ADAM30	rs211161	6	96614917	G	T	0.1875	0.031386	0.01526	2.32E-09	35343	0.001056595	0.002838679	37.38062881	50.23237589	trans
European	Decode	ADAM32	rs5750964	22	22364645	G	A	0.2093	0.013717	0.09254	1.45E-52	35351	0.007357418	0.007357418	262.0050543	262.0050543	trans
European	Decode	ADAM7	rs9902833	17	28071104	G	A	0.1013	0.008096	0.38604	6.39E-36	35348	0.00486431	0.005958744	172.7743396	105.7497457	trans
European	Decode	ADAM7	rs117647565	17	28616524	T	G	-0.1408	0.023864	0.02841	3.63E-09	35347	0.001094434	0.005958744	38.72515174	105.7497457	trans
European	Decode	ADAM9	rs117343599	8	38998228	C	G	0.1301	0.022656	0.03341	9.34E-09	35358	0.001093209	0.001093209	38.69381242	38.69381242	trans
European	Decode	ADAMDEC1	rs6542680	2	3592552	T	C	-0.0891	0.010342	0.18362	6.95E-18	35332	0.002380114	0.002380114	84.29004454	84.29004454	trans
European	Decode	ADAMTS13	rs4962130	9	133328771	C	T	-1.1753	0.019107	0.02419	0	35371	0.065212162	0.11713085	2467.393001	625.0162497	trans
European	Decode	ADAMTS13	rs28615428	9	133477646	A	C	0.7798	0.021843	0.03746	3.90E-279	35369	0.043851355	0.11713085	1622.018582	625.0162497	trans
European	Decode	ADAMTS13	rs27295	5	97022983	T	C	-0.0677	0.007901	0.45961	1.05E-17	35344	0.002276691	0.11713085	80.64642316	625.0162497	trans
European	Decode	ADAMTS13	rs117119627	9	133972766	A	G	0.1736	0.02405	0.03122	5.26E-13	35367	0.001823003	0.11713085	64.58826312	625.0162497	trans
European	Decode	ADAMTS13	rs9957318	18	35459142	G	A	0.0545	0.008104	0.39726	1.75E-11	35331	0.00142242	0.11713085	50.32425866	625.0162497	trans
European	Decode	ADAMTS13	rs72759422	9	132853065	T	C	0.2145	0.03398	0.01571	2.74E-10	35373	0.001422931	0.11713085	50.40221192	625.0162497	trans
European	Decode	ADAMTS13	rs142878105	9	131328293	C	T	-0.1841	0.032618	0.01684	1.66E-08	35373	0.001122287	0.11713085	39.74100775	625.0162497	trans
European	Decode	ADAMTS3	rs6542680	2	3592552	T	C	-0.0658	0.010205	0.18362	1.14E-10	35332	0.001298058	0.001298058	45.91999855	45.91999855	trans
European	Decode	ADAMTS5	rs151064	21	26908003	G	T	0.5387	0.010339	0.12477	0	35366	0.063380596	0.066987926	2393.065293	1260.544761	cis
European	Decode	ADAMTS5	rs59317497	21	26597822	C	T	-0.2486	0.024098	0.03009	5.96E-25	35364	0.00360733	0.066987926	128.0242278	1260.544761	cis
European	Decode	ADAMTS6	rs2956634	11	18226152	C	T	-0.2354	0.023755	0.02769	3.79E-23	35383	0.002983806	0.002983806	105.8859926	105.8859926	trans
European	Decode	ADAMTSL1	rs61747728	1	179557079	T	C	0.142	0.020525	0.04262	4.57E-12	35358	0.001645525	0.003734139	58.27507441	44.07203105	trans
European	Decode	ADAMTSL1	rs573431210	17	69280242	G	T	0.1532	0.027654	0.02269	3.03E-08	35371	0.001040913	0.003734139	36.85440838	44.07203105	trans
European	Decode	ADAMTSL1	rs7572682	2	33289539	T	A	-0.0594	0.010858	0.18136	4.49E-08	35363	0.001047701	0.003734139	37.08661035	44.07203105	trans
European	Decode	ADAMTSL1	rs192820461	9	19115408	T	C	-0.2039	0.025067	0.02852	4.15E-16	35364	0.002303816	0.057626142	81.655669	296.9961995	cis
European	Decode	ADAMTSL1	rs12337179	9	18867599	C	T	0.1569	0.013943	0.09741	2.24E-29	35364	0.004328824	0.057626142	153.7413991	296.9961995	cis
European	Decode	ADAMTSL1	rs116922118	9	18815199	G	A	-0.1647	0.022126	0.03654	9.78E-14	35363	0.001909939	0.057626142	67.66658094	296.9961995	cis
European	Decode	ADAMTSL1	rs74413064	9	18690657	T	A	-0.1613	0.02722	0.0247	3.11E-09	35361	0.001253528	0.057626142	44.3791136	296.9961995	cis
European	Decode	ADAMTSL1	rs702208	9	18639745	G	A	0.5542	0.019732	0.04681	1.45E-173	35359	0.027408241	0.057626142	996.3822452	296.9961995	cis
European	Decode	ADAMTSL1	rs35264941	9	18626299	C	G	-0.7019	0.029386	0.01968	4.33E-126	35359	0.01900962	0.057626142	685.1475319	296.9961995	cis
European	Decode	ADAMTSL1	rs72688613	9	18486243	G	A	0.0901	0.014112	0.09624	1.72E-10	35359	0.001412174	0.057626142	50.00085713	296.9961995	cis
European	Decode	ADAMTSL2	rs61830291	1	220827800	C	A	0.1328	0.013809	0.10488	6.78E-22	35353	0.003311312	0.005742611	117.4470897	67.84973128	trans
European	Decode	ADAMTSL2	rs740516	17	69086821	G	C	-0.0688	0.011665	0.15439	3.69E-09	35371	0.001235936	0.005742611	43.76793159	67.84973128	trans
European	Decode	ADAMTSL2	rs9302635	16	72110275	C	T	0.0613	0.010463	0.19843	4.66E-09	35375	0.001195363	0.005742611	42.33417257	67.84973128	trans
European	Decode	ADCYAP1	rs6542680	2	3592552	T	C	-0.0778	0.010204	0.18362	2.45E-14	35332	0.001814686	0.001814686	64.22941861	64.22941861	trans
European	Decode	ADGRE2	rs56278466	10	17833858	G	T	0.081	0.008854	0.35417	5.79E-20	35352	0.003001442	0.010693736	106.4204051	63.1572774	trans
European	Decode	ADGRE2	rs111072793	17	7176274	A	C	0.0924	0.010334	0.21456	3.86E-19	35370	0.002877635	0.010693736	102.0699161	63.1572774	trans
European	Decode	ADGRE2	rs568305378	10	17875633	A	T	0.0608	0.00957	0.26232	2.11E-10	35353	0.00143066	0.010693736	50.64773675	63.1572774	trans
European	Decode	ADGRE2	rs143501783	17	7897001	C	T	0.2266	0.038321	0.01116	3.36E-09	35373	0.001133287	0.010693736	40.13098552	63.1572774	trans
European	Decode	ADGRE2	rs117633773	17	6953365	A	G	0.1179	0.020765	0.04197	1.37E-08	35374	0.00111783	0.010693736	39.58412407	63.1572774	trans
European	Decode	ADGRE2	rs28396306	8	61713120	A	G	-0.0542	0.009632	0.26088	1.83E-08	35350	0.001132881	0.010693736	40.09049678	63.1572774	trans
European	Decode	ADGRE2	rs3826759	19	14394927	C	G	-0.2776	0.011052	0.18202	3.14E-139	35370	0.022947254	0.022947254	830.6598253	830.6598253	cis
European	Decode	ADGRF1	rs9902833	17	28071104	G	A	0.0672	0.00825	0.38604	3.77E-16	35351	0.002140627	0.003615216	75.83133772	64.00128604	trans
European	Decode	ADGRF1	rs1707652	3	165761011	T	C	0.0587	0.008631	0.3102	1.04E-11	35330	0.00147459	0.003615216	52.17123436	64.00128604	trans
European	Decode	ADGRF5	rs11244038	9	133220383	C	G	0.7287	0.013151	0.0497	0	35369	0.050158513	0.16998955	1867.633866	327.3817206	trans
European	Decode	ADGRF5	rs11244084	9	133324174	T	C	-0.6694	0.012089	0.05861	0	35371	0.049447315	0.16998955	1839.879167	327.3817206	trans
European	Decode	ADGRF5	rs3094373	9	133458704	T	A	0.5571	0.025274	0.02745	1.13E-107	35372	0.016571072	0.16998955	595.9950877	327.3817206	trans
European	Decode	ADGRF5	rs546248239	9	133189536	T	C	-0.8006	0.03733	0.01244	4.90E-102	35368	0.015748712	0.16998955	565.8808397	327.3817206	trans
European	Decode	ADGRF5	rs117310165	9	132746750	A	G	-0.3864	0.029278	0.02065	9.07E-40	35371	0.006038961	0.16998955	214.8897172	327.3817206	trans
European	Decode	ADGRF5	rs62572818	9	133735988	G	C	0.1805	0.014364	0.09101	3.24E-36	35366	0.005390544	0.16998955	191.6643878	327.3817206	trans
European	Decode	ADGRF5	rs7738764	6	45554255	G	C	-0.0903	0.008107	0.45495	8.11E-29	35358	0.004043948	0.16998955	143.5583505	327.3817206	trans
European	Decode	ADGRF5	rs72660908	1	25257119	G	C	-0.0874	0.00805	0.36263	1.86E-27	35370	0.003531085	0.16998955	125.3299757	327.3817206	trans
European	Decode	ADGRF5	rs184254302	6	50816615	G	A	-0.4526	0.045334	0.00818	1.80E-23	35373	0.003323879	0.16998955	117.9610271	327.3817206	trans
European	Decode	ADGRF5	rs55714927	17	7176997	T	C	0.0934	0.009544	0.21166	1.30E-22	35370	0.002911227	0.16998955	103.2649119	327.3817206	trans
European	Decode	ADGRF5	rs151123257	9	131601947	G	T	0.2489	0.03018	0.01935	1.62E-16	35372	0.00235112	0.16998955	83.35509127	327.3817206	trans
European	Decode	ADGRF5	rs201843067	10	17818565	C	T	0.0625	0.007927	0.40483	3.15E-15	35352	0.001882365	0.16998955	66.667081	327.3817206	trans
European	Decode	ADGRF5	rs141524184	9	132877425	T	C	-0.3288	0.046126	0.00853	1.02E-12	35373	0.001828615	0.16998955	64.79842425	327.3817206	trans
European	Decode	ADGRF5	rs142237120	9	133679312	G	C	-0.2847	0.042223	0.00969	1.55E-11	35370	0.001555607	0.16998955	55.10442702	327.3817206	trans
European	Decode	ADGRF5	rs115292223	6	49092893	A	G	-0.2379	0.037813	0.01216	3.14E-10	35359	0.001359687	0.16998955	48.13992148	327.3817206	trans
European	Decode	ADGRF5	rs56199187	1	161551141	T	C	0.0657	0.011429	0.13349	8.99E-09	35351	9.99E-04	0.16998955	35.33410327	327.3817206	trans
European	Decode	ADGRF5	rs113328087	6	67526599	A	G	-0.0765	0.013559	0.0965	1.68E-08	35336	0.001020489	0.16998955	36.09479337	327.3817206	trans
European	Decode	ADGRF5	rs117633773	17	6953365	A	G	0.1076	0.019114	0.04197	1.81E-08	35374	9.31E-04	0.16998955	32.96376206	327.3817206	trans
European	Decode	ADGRF5	rs927826	10	19931917	T	G	0.0463	0.008491	0.29793	4.96E-08	35361	8.97E-04	0.16998955	31.73775813	327.3817206	trans
European	Decode	ADGRF5	rs9349437	6	47942202	C	A	0.1294	0.011077	0.15534	1.58E-31	35362	0.004394038	0.089139238	156.0589012	651.4305368	cis
European	Decode	ADGRF5	rs190931875	6	47118952	C	T	-1.1327	0.04814	0.00725	2.05E-122	35355	0.018468758	0.089139238	665.2116472	651.4305368	cis
European	Decode	ADGRF5	rs4711861	6	46937230	GTGTGTGTGTGTGTGTGTGTGTGAGTGTGTT	GTGTGTGTGTGTGTGTGTGTGTGAGTGTGTG	-0.2676	0.012037	0.12932	1.68E-109	35357	0.016125993	0.089139238	579.4791749	651.4305368	cis
European	Decode	ADGRF5	rs12203553	6	46795509	C	T	-1.3695	0.025155	0.01277	0	35358	0.047289346	0.089139238	1754.952692	651.4305368	cis
European	Decode	ADGRF5	rs114876094	6	46327765	A	G	-0.1717	0.018328	0.05114	7.38E-21	35359	0.002861103	0.089139238	101.4502681	651.4305368	cis
European	Decode	ADGRG5	rs1707652	3	165761011	T	C	0.0769	0.008511	0.3102	1.63E-19	35339	0.002530741	0.003459767	89.6556813	61.30410393	trans
European	Decode	ADGRG5	rs9273165	6	32645347	G	C	0.0749	0.013646	0.0911	4.05E-08	35439	9.29E-04	0.003459767	32.95252655	61.30410393	trans
European	Decode	ADH1A	rs3747207	22	43928975	A	G	0.0656	0.0097	0.22927	1.35E-11	35372	0.001520853	0.004251561	53.87449717	50.16761942	trans
European	Decode	ADH1A	rs66711128	4	100911457	AA	TA	-0.2252	0.035711	0.01353	2.86E-10	35339	0.001353781	0.004251561	47.90341349	50.16761942	trans
European	Decode	ADH1A	rs139808768	4	101451404	G	A	-0.2299	0.037186	0.0132	6.31E-10	35340	0.001376927	0.004251561	48.72494759	50.16761942	trans
European	Decode	ADH1A	rs189407772	4	99225517	G	A	-0.3742	0.030628	0.01792	2.51E-34	35345	0.004928587	0.004928587	175.0538211	175.0538211	cis
European	Decode	ADH1B	rs10922094	1	196692375	CATTA	GATTA	-0.0464	0.00803	0.40155	7.54E-09	35339	0.001034745	0.001034745	36.60266876	36.60266876	trans
European	Decode	ADH1B	rs1229984	4	99318162	C	T	0.4338	0.062374	0.00414	3.53E-12	35344	0.0015517	0.0015517	54.92540418	54.92540418	cis
European	Decode	ADH1C	rs28601761	8	125487789	G	C	-0.061	0.008254	0.42975	1.47E-13	35369	0.001823773	0.001823773	64.6192399	64.6192399	trans
European	Decode	ADH1C	rs283415	4	99349450	T	C	0.1279	0.008163	0.48612	2.51E-55	35344	0.008172902	0.008172902	291.2268697	291.2268697	cis
European	Decode	ADH4	rs3747207	22	43928975	A	G	0.0766	0.009559	0.22927	1.12E-15	35372	0.002073658	0.004770165	73.49767528	56.32298545	trans
European	Decode	ADH4	rs4408267	11	94102229	C	G	-0.0841	0.012705	0.11168	3.60E-11	35353	0.001403353	0.004770165	49.67963914	56.32298545	trans
European	Decode	ADH4	rs2954030	8	125479062	C	T	-0.0524	0.008281	0.37951	2.49E-10	35367	0.001293155	0.004770165	45.79164194	56.32298545	trans
European	Decode	ADH4	rs2851274	4	99104715	CATTTA	GATTTA	0.1072	0.008145	0.423	1.46E-39	35346	0.00560965	0.00560965	199.3859465	199.3859465	cis
European	Decode	ADH5	rs138191461	4	100993558	C	A	-0.2874	0.035256	0.01339	3.58E-16	35331	0.002182376	0.007103716	77.26979992	62.85909592	trans
European	Decode	ADH5	rs13126723	4	101611568	G	T	-0.2527	0.033105	0.01463	2.29E-14	35330	0.001841129	0.007103716	65.16336789	62.85909592	trans
European	Decode	ADH5	rs72678667	4	96035110	C	T	-0.2305	0.031372	0.01608	2.02E-13	35328	0.001681193	0.007103716	59.48985359	62.85909592	trans
European	Decode	ADH5	rs73836216	4	105456845	A	G	-0.3259	0.048187	0.00663	1.35E-11	35344	0.001399018	0.007103716	49.51336228	62.85909592	trans
European	Decode	ADH5	rs28894371	4	99083469	A	G	-0.3572	0.019159	0.04599	1.43E-77	35337	0.011196164	0.011196164	400.095978	400.095978	cis
European	Decode	ADH6	rs138191461	4	100993558	C	A	-0.3011	0.035216	0.01339	1.23E-17	35340	0.002395398	0.005552629	84.85181161	65.53118648	trans
European	Decode	ADH6	rs72678667	4	96035110	C	T	-0.2342	0.031345	0.01608	7.92E-14	35337	0.0017356	0.005552629	61.43404649	65.53118648	trans
European	Decode	ADH6	rs115122437	4	93866130	A	G	-0.247	0.03876	0.01179	1.86E-10	35339	0.001421631	0.005552629	50.30770134	65.53118648	trans
European	Decode	ADH6	rs151006272	4	100142597	A	G	-0.2586	0.034524	0.01403	6.87E-14	35342	0.001850156	0.019607257	65.50571792	174.6185645	cis
European	Decode	ADH6	rs192855919	4	99524049	G	C	-1.2395	0.129793	0.00128	1.30E-21	35343	0.003928048	0.019607257	139.3685871	174.6185645	cis
European	Decode	ADH6	rs13125919	4	99078697	T	C	0.1103	0.012761	0.11491	5.44E-18	35346	0.002474721	0.019607257	87.68353849	174.6185645	cis
European	Decode	ADH6	rs28730617	4	99078444	A	G	-0.3611	0.019188	0.04562	5.30E-79	35346	0.011354332	0.019607257	405.9164146	174.6185645	cis
European	Decode	ADH7	rs72681963	4	99508020	A	C	0.116	0.020168	0.04177	8.84E-09	35335	0.00107716	0.0250524	38.10033402	453.0008371	cis
European	Decode	ADH7	rs17529509	4	99430279	A	C	-0.4233	0.015258	0.0721	2.17E-169	35334	0.02397524	0.0250524	867.9013401	453.0008371	cis
European	Decode	ADI1	rs34389856	2	3288435	A	G	0.1456	0.021364	0.03427	9.42E-12	35318	0.00140321	0.002369714	49.62538798	41.90154633	trans
European	Decode	ADI1	rs11720167	3	165768357	G	T	0.056	0.009917	0.19032	1.64E-08	35330	9.67E-04	0.002369714	34.17770468	41.90154633	trans
European	Decode	ADIPOQ	rs12445207	16	82610153	G	C	-0.2567	0.025805	0.02819	2.59E-23	35380	0.003610424	0.01972405	128.1923989	77.70365711	trans
European	Decode	ADIPOQ	rs4805881	19	33405526	C	A	0.0862	0.009237	0.30469	1.04E-20	35369	0.003148337	0.01972405	111.698898	77.70365711	trans
European	Decode	ADIPOQ	rs56823429	16	81500184	A	C	0.0877	0.009616	0.27766	7.49E-20	35375	0.003085206	0.01972405	109.4707314	77.70365711	trans
European	Decode	ADIPOQ	rs1187415	12	124006982	C	G	-0.0766	0.009214	0.3211	9.28E-17	35368	0.002558195	0.01972405	90.70516658	77.70365711	trans
European	Decode	ADIPOQ	rs1538742	1	219494910	A	C	-0.0626	0.008672	0.42009	5.26E-13	35356	0.001909333	0.01972405	67.63167855	77.70365711	trans
European	Decode	ADIPOQ	rs7118490	11	14350398	A	G	0.0734	0.01161	0.16027	2.58E-10	35369	0.001450154	0.01972405	51.36206719	77.70365711	trans
European	Decode	ADIPOQ	rs2954038	8	125495147	A	C	0.0551	0.009184	0.31787	1.98E-09	35367	0.001316588	0.01972405	46.62251652	77.70365711	trans
European	Decode	ADIPOQ	rs56278466	10	17833858	G	T	0.0539	0.009007	0.35417	2.17E-09	35352	0.001329038	0.01972405	47.04402894	77.70365711	trans
European	Decode	ADIPOQ	rs2581790	3	53067764	C	T	-0.0541	0.009142	0.34173	3.26E-09	35349	0.001316775	0.01972405	46.60542798	77.70365711	trans
European	Decode	ADIPOQ	rs76541243	3	186847893	T	C	-0.3943	0.018162	0.06101	1.63E-104	35367	0.017813348	0.021961762	641.3944187	394.3529473	cis
European	Decode	ADIPOQ	rs2062632	3	186743392	C	T	-0.1083	0.010281	0.22953	6.00E-26	35365	0.004148414	0.021961762	147.3114758	394.3529473	cis
European	Decode	ADK	rs79645455	9	34270178	A	G	0.0975	0.010814	0.16877	1.96E-19	35350	0.002667201	0.004935463	94.5323449	58.26993612	trans
European	Decode	ADK	rs586689	11	88186313	T	C	0.053	0.008752	0.30367	1.40E-09	35351	0.001187952	0.004935463	42.04284441	58.26993612	trans
European	Decode	ADK	rs6445826	3	56814971	C	T	0.0465	0.008089	0.48628	9.02E-09	35356	0.001080311	0.004935463	38.23461907	58.26993612	trans
European	Decode	ADK	rs56389499	10	74580431	T	C	-0.158	0.027036	0.0222	5.09E-09	35368	0.001083795	0.001083795	38.37108335	38.37108335	cis
European	Decode	ADM	rs3856930	3	186740533	T	C	0.1123	0.00867	0.31451	2.29E-38	35367	0.005437823	0.009337409	193.3600786	82.8752236	trans
European	Decode	ADM	rs2731672	5	177415473	C	T	0.0688	0.009302	0.25436	1.40E-13	35362	0.001795498	0.009337409	63.60300256	82.8752236	trans
European	Decode	ADM	rs609061	6	31942385	A	G	0.0801	0.013758	0.09003	5.81E-09	35441	0.001051258	0.009337409	37.294742	82.8752236	trans
European	Decode	ADM	rs1707652	3	165761011	T	C	0.0496	0.008542	0.3102	6.37E-09	35339	0.00105283	0.009337409	37.24307125	82.8752236	trans
European	Decode	ADM2	rs10135066	14	106416717	TC	TT	0.1292	0.013851	0.10675	1.08E-20	34966	0.003183435	0.006333352	111.6610729	73.99460847	trans
European	Decode	ADM2	rs75397818	14	106419065	A	C	0.1446	0.019153	0.05147	4.37E-14	34966	0.002041605	0.006333352	71.52872717	73.99460847	trans
European	Decode	ADM2	rs377618047	14	106365454	T	C	0.1384	0.024433	0.02982	1.47E-08	34966	0.001108312	0.006333352	38.79402532	73.99460847	trans
European	Decode	ADM2	rs8142906	22	50478154	A	G	0.149	0.011046	0.16004	1.81E-41	35333	0.005968836	0.005968836	212.1512572	212.1512572	cis
European	Decode	ADPGK	rs6881988	5	173331771	C	G	0.0695	0.008223	0.47787	2.87E-17	35368	0.002410394	0.004707546	85.45196344	55.59671178	trans
European	Decode	ADPGK	rs12986064	19	54251270	C	T	-0.0496	0.008606	0.49197	8.23E-09	35368	0.001229763	0.004707546	43.54533926	55.59671178	trans
European	Decode	ADPGK	rs2013002	12	111762346	C	T	-0.0485	0.008626	0.34797	1.88E-08	35371	0.001067389	0.004707546	37.79283262	55.59671178	trans
European	Decode	ADPRH	rs6542680	2	3592552	T	C	-0.2542	0.010283	0.18362	6.49E-135	35332	0.019372846	0.022111302	697.9642049	264.9671339	trans
European	Decode	ADPRH	rs80220851	2	3646069	T	A	0.1978	0.026713	0.02345	1.32E-13	35336	0.001791925	0.022111302	63.42954961	264.9671339	trans
European	Decode	ADPRH	rs539432790	19	10101623	G	C	0.1519	0.027837	0.02095	4.85E-08	35369	9.47E-04	0.022111302	33.50764706	264.9671339	trans
European	Decode	ADPRHL2	rs138217819	1	35206827	A	G	-0.7469	0.040575	0.00998	1.13E-75	35374	0.011023752	0.02094266	394.2785755	149.2097056	trans
European	Decode	ADPRHL2	rs189667326	1	37788015	C	G	-0.3621	0.036142	0.01193	1.26E-23	35379	0.003091115	0.02094266	109.6934605	149.2097056	trans
European	Decode	ADPRHL2	rs79158556	1	36392933	A	G	-0.2061	0.022577	0.03261	6.93E-20	35374	0.002680022	0.02094266	95.0524837	149.2097056	trans
European	Decode	ADPRHL2	rs115359099	1	34101261	G	C	-0.2816	0.035442	0.01342	1.94E-15	35374	0.002099811	0.02094266	74.4307904	149.2097056	trans
European	Decode	ADPRHL2	rs115161332	1	34711200	G	A	-0.1735	0.022039	0.03526	3.48E-15	35376	0.00204796	0.02094266	72.59321801	149.2097056	trans
European	Decode	ADRBK1	rs4980320	11	198986	C	T	0.0528	0.008069	0.46986	6.02E-11	35352	0.001388855	0.002442886	49.16430432	43.24341416	trans
European	Decode	ADRBK1	rs185009887	17	5848332	A	G	-0.1465	0.026113	0.02519	2.02E-08	35374	0.001054031	0.002442886	37.32252399	43.24341416	trans
European	Decode	ADSS	rs11925835	3	56831417	C	T	0.0563	0.008068	0.40617	2.99E-12	35348	0.001529033	0.001529033	54.12795187	54.12795187	trans
European	Decode	ADSSL1	rs10142660	14	104759283	T	G	0.3675	0.01209	0.13266	5.94E-203	35109	0.031079502	0.037436529	1126.106918	450.1930401	trans
European	Decode	ADSSL1	rs2494748	14	104792555	T	C	0.105	0.008523	0.37457	7.05E-35	35107	0.005165594	0.037436529	182.2797712	450.1930401	trans
European	Decode	ADSSL1	rs11127048	2	27529596	A	G	-0.0514	0.008578	0.34342	2.07E-09	35373	0.001191433	0.037436529	42.19243077	450.1930401	trans
European	Decode	AES	rs550671	6	31976816	T	C	0.0872	0.011294	0.14045	1.16E-14	35440	0.001835929	0.005016506	65.18131594	59.30751524	trans
European	Decode	AES	rs6457457	6	31910331	T	C	0.1167	0.015917	0.06527	2.27E-13	35441	0.001661772	0.005016506	58.98957395	59.30751524	trans
European	Decode	AES	rs11720167	3	165768357	G	T	0.0702	0.010001	0.19032	2.23E-12	35339	0.001518805	0.005016506	53.75165584	59.30751524	trans
European	Decode	AFM	rs142287165	4	74637102	C	T	-0.3467	0.040457	0.01024	1.04E-17	35349	0.002436506	0.008027284	86.33353946	56.85455999	trans
European	Decode	AFM	rs1391790	12	24050162	T	C	-0.1291	0.018133	0.05564	1.08E-12	35360	0.001751488	0.008027284	62.03777381	56.85455999	trans
European	Decode	AFM	rs11554159	19	18175134	A	G	0.0656	0.009696	0.2398	1.33E-11	35353	0.00156897	0.008027284	55.55182771	56.85455999	trans
European	Decode	AFM	rs273486	19	18122469	GTCACGGGGGG	CTCACGGGGGG	0.0504	0.008516	0.37919	3.26E-09	35354	0.001195932	0.008027284	42.32922668	56.85455999	trans
European	Decode	AFM	rs143052621	4	71953307	C	T	-0.1034	0.018405	0.05306	1.93E-08	35352	0.001074387	0.008027284	38.02043228	56.85455999	trans
European	Decode	AFM	rs6852471	4	73539499	G	T	0.2877	0.029605	0.01946	2.53E-22	35353	0.003158769	0.018637905	112.0194874	333.9129058	cis
European	Decode	AFM	rs72858937	4	73539253	T	C	-0.7517	0.036051	0.01389	1.49E-96	35353	0.015479136	0.018637905	555.8063242	333.9129058	cis
European	Decode	AFP	rs7556983	2	17773988	A	G	-0.0736	0.012566	0.1098	4.71E-09	35376	0.00105895	0.002026201	37.49901549	35.85253247	trans
European	Decode	AFP	rs6542680	2	3592552	T	C	-0.0568	0.01021	0.18362	2.65E-08	35332	9.67E-04	0.002026201	34.20604944	35.85253247	trans
European	Decode	AGA	rs6829551	4	73307998	C	T	-0.1149	0.010123	0.19266	7.34E-30	35343	0.004106937	0.009498037	145.7418259	84.1430976	trans
European	Decode	AGA	rs800245	1	196756689	A	G	-0.0848	0.008543	0.31915	3.21E-23	35326	0.003125129	0.009498037	110.7381384	84.1430976	trans
European	Decode	AGA	rs116430705	4	73370902	A	G	0.1385	0.021734	0.0349	1.86E-10	35343	0.001292193	0.009498037	45.72646981	84.1430976	trans
European	Decode	AGA	rs4735839	8	1112631	T	C	0.0509	0.009261	0.25086	3.88E-08	35259	9.74E-04	0.009498037	34.36595626	84.1430976	trans
European	Decode	AGAP2	rs4980320	11	198986	C	T	0.0524	0.008158	0.46986	1.34E-10	35352	0.001367891	0.001367891	48.42119577	48.42119577	trans
European	Decode	AGAP3	rs1329424	1	196677046	G	T	-0.1201	0.008003	0.39735	6.60E-51	35338	0.006908033	0.010296023	245.8002419	121.9691054	trans
European	Decode	AGAP3	rs41285751	6	31932038	T	G	0.1083	0.014267	0.08277	3.18E-14	35441	0.001780894	0.010296023	63.22570719	121.9691054	trans
European	Decode	AGAP3	rs6445035	3	165762312	A	G	0.0722	0.009965	0.1904	4.32E-13	35339	0.001607096	0.010296023	56.88136703	121.9691054	trans
European	Decode	AGER	rs34562262	6	32053184	C	G	-0.6903	0.021285	0.03892	9.78E-231	35441	0.035648242	0.176483333	1310.038611	124.0234209	trans
European	Decode	AGER	rs10138671	14	65393374	G	A	0.192	0.008389	0.39722	6.38E-116	35360	0.017653157	0.176483333	635.3971056	124.0234209	trans
European	Decode	AGER	rs11243421	9	131550651	C	T	-0.1876	0.00833	0.42171	2.57E-112	35372	0.017165452	0.176483333	617.7459281	124.0234209	trans
European	Decode	AGER	rs4734869	8	105500600	A	T	0.1614	0.009778	0.23603	3.26E-61	35360	0.009394649	0.176483333	335.3262789	124.0234209	trans
European	Decode	AGER	rs7306778	12	508142	T	C	-0.1627	0.010445	0.19285	1.04E-54	35313	0.008240983	0.176483333	293.4153666	124.0234209	trans
European	Decode	AGER	rs1569419	1	3080038	C	T	-0.1348	0.009839	0.23113	1.00E-42	35333	0.006458312	0.176483333	229.6618456	124.0234209	trans
European	Decode	AGER	rs56049626	13	73072892	G	T	0.1175	0.009685	0.23736	7.17E-34	35358	0.004998421	0.176483333	177.6119562	124.0234209	trans
European	Decode	AGER	rs12501006	4	55637352	G	C	0.1474	0.012346	0.12959	7.40E-33	35360	0.004901402	0.176483333	174.1573876	124.0234209	trans
European	Decode	AGER	rs12201133	6	129969624	A	C	0.0967	0.009345	0.27989	4.28E-25	35365	0.003769373	0.176483333	133.8006983	124.0234209	trans
European	Decode	AGER	rs74671299	6	32487867	A	T	-0.0808	0.008235	0.32992	1.00E-22	35430	0.002886609	0.176483333	102.5628555	124.0234209	trans
European	Decode	AGER	rs7744366	6	6854256	A	G	0.1256	0.013429	0.10944	8.53E-21	35375	0.003075024	0.176483333	109.1083432	124.0234209	trans
European	Decode	AGER	rs58879558	17	46018101	C	T	0.0985	0.010621	0.18825	1.79E-20	35362	0.002965239	0.176483333	105.1626921	124.0234209	trans
European	Decode	AGER	rs55787895	6	30894663	G	A	-0.3869	0.042809	0.00896	1.60E-19	35439	0.002658439	0.176483333	94.4582031	124.0234209	trans
European	Decode	AGER	rs7530075	1	3189498	A	G	0.0902	0.010059	0.21494	3.05E-19	35329	0.002745764	0.176483333	97.26666687	124.0234209	trans
European	Decode	AGER	rs1294430	6	6744465	GAGACAGGTGTG	GAGACAGGTATG	0.0709	0.008362	0.47594	2.28E-17	35373	0.002507585	0.176483333	88.9187648	124.0234209	trans
European	Decode	AGER	rs6045291	20	18248816	T	G	0.1041	0.013309	0.1075	5.21E-15	35379	0.002079448	0.176483333	73.71793795	124.0234209	trans
European	Decode	AGER	rs149363012	12	561354	T	C	0.2818	0.036589	0.01381	1.34E-14	35310	0.002163048	0.176483333	76.53847091	124.0234209	trans
European	Decode	AGER	rs149438404	7	74609727	A	G	0.1343	0.017446	0.06057	1.38E-14	35340	0.002052599	0.176483333	72.68391877	124.0234209	trans
European	Decode	AGER	rs117048263	3	169371794	A	C	-0.2084	0.027178	0.02406	1.75E-14	35355	0.002039596	0.176483333	72.2532072	124.0234209	trans
European	Decode	AGER	rs7616330	3	71066600	A	C	0.0815	0.010781	0.17817	4.05E-14	35350	0.001945189	0.176483333	68.89254644	124.0234209	trans
European	Decode	AGER	rs35705950	11	1219991	T	G	-0.0939	0.012449	0.12583	4.61E-14	35352	0.00193973	0.176483333	68.70271901	124.0234209	trans
European	Decode	AGER	rs9600022	13	72767163	CGGTTTTTC	CGGTTTTTT	-0.1497	0.021268	0.03825	1.94E-12	35359	0.001648797	0.176483333	58.39279908	124.0234209	trans
European	Decode	AGER	rs4685105	3	14278676	G	A	-0.0589	0.008421	0.40132	2.66E-12	35369	0.00166704	0.176483333	59.05666957	124.0234209	trans
European	Decode	AGER	rs2852746	18	44649359	G	A	-0.059	0.008569	0.3595	5.77E-12	35346	0.001603068	0.176483333	56.74982265	124.0234209	trans
European	Decode	AGER	rs73093253	4	24587441	A	G	0.062	0.009008	0.30125	5.88E-12	35358	0.001618312	0.176483333	57.30978374	124.0234209	trans
European	Decode	AGER	rs2794264	6	43440728	G	C	-0.0681	0.010032	0.22349	1.14E-11	35367	0.001609642	0.176483333	57.01677545	124.0234209	trans
European	Decode	AGER	rs144819560	6	23818220	G	A	-0.3542	0.052736	0.0061	1.86E-11	35370	0.001521247	0.176483333	53.88542455	124.0234209	trans
European	Decode	AGER	rs7962469	12	51954475	G	A	0.0568	0.008602	0.35823	4.03E-11	35384	0.001483433	0.176483333	52.56481441	124.0234209	trans
European	Decode	AGER	rs2477642	10	17821038	C	T	0.0549	0.008358	0.43852	5.08E-11	35351	0.00148422	0.176483333	52.54369149	124.0234209	trans
European	Decode	AGER	rs73135307	7	74455527	G	C	-0.1074	0.01638	0.06927	5.50E-11	35345	0.00148733	0.176483333	52.64501935	124.0234209	trans
European	Decode	AGER	rs33443	5	52983403	A	T	0.0589	0.009042	0.29656	7.31E-11	35361	0.001447439	0.176483333	51.25417679	124.0234209	trans
European	Decode	AGER	rs6745864	2	25611654	G	T	0.0691	0.010695	0.182	1.04E-10	35369	0.001421709	0.176483333	50.35317781	124.0234209	trans
European	Decode	AGER	rs16890747	6	25562597	T	G	-0.195	0.030597	0.01993	1.85E-10	35375	0.001485469	0.176483333	52.62366815	124.0234209	trans
European	Decode	AGER	rs116592029	3	168987802	C	T	-0.106	0.016921	0.06491	3.74E-10	35355	0.001363976	0.176483333	48.2865073	124.0234209	trans
European	Decode	AGER	rs4924456	15	40347619	GGAAGC	GGAAGG	0.0518	0.008364	0.40827	5.89E-10	35363	0.001296464	0.176483333	45.90378775	124.0234209	trans
European	Decode	AGER	rs10735335	12	95869659	A	G	-0.0535	0.008664	0.34732	6.63E-10	35364	0.00129768	0.176483333	45.94819104	124.0234209	trans
European	Decode	AGER	rs111510768	8	101464878	A	G	-0.0688	0.011208	0.16347	8.34E-10	35358	0.001294573	0.176483333	45.83024411	124.0234209	trans
European	Decode	AGER	rs56799029	7	101857716	G	A	0.098	0.016347	0.0684	2.03E-09	35368	0.001223961	0.176483333	43.33966564	124.0234209	trans
European	Decode	AGER	rs12909318	15	49396761	T	C	-0.0503	0.008485	0.40815	3.07E-09	35358	0.001222355	0.176483333	43.27048177	124.0234209	trans
European	Decode	AGER	rs4902375	14	65254791	C	T	-0.0574	0.009718	0.23573	3.49E-09	35358	0.001187177	0.176483333	42.02371719	124.0234209	trans
European	Decode	AGER	rs2593622	2	61414250	CAAAATAAATAAATAAATAACTTTAAAAAAAAAAAGAGTA	TAAAATAAATAAATAAATAACTTTAAAAAAAAAAAGAGTA	0.0478	0.008205	0.48941	5.69E-09	35353	0.001141908	0.176483333	40.41372144	124.0234209	trans
European	Decode	AGER	rs6890684	5	61320059	G	A	-0.0479	0.008284	0.49418	7.39E-09	35355	0.00114705	0.176483333	40.59821146	124.0234209	trans
European	Decode	AGER	rs7613427	3	14837336	G	C	0.0529	0.009154	0.28248	7.52E-09	35369	0.001134392	0.176483333	40.16559616	124.0234209	trans
European	Decode	AGER	rs34907759	14	66129863	A	G	0.092	0.016258	0.07174	1.52E-08	35365	0.001127293	0.176483333	39.90943811	124.0234209	trans
European	Decode	AGER	rs34979081	21	17618066	G	T	-0.0499	0.008863	0.3199	1.80E-08	35355	0.001083473	0.176483333	38.34556812	124.0234209	trans
European	Decode	AGER	rs13171669	5	149221680	G	A	0.0463	0.008344	0.42919	2.87E-08	35360	0.001050348	0.176483333	37.17724783	124.0234209	trans
European	Decode	AGER	rs7920682	10	30028897	G	A	0.0455	0.008265	0.47008	3.69E-08	35355	0.001031418	0.176483333	36.50138282	124.0234209	trans
European	Decode	AGER	rs62055069	16	73043823	C	A	0.1165	0.021219	0.03872	4.01E-08	35370	0.001010339	0.176483333	35.76980808	124.0234209	trans
European	Decode	AGER	rs78442819	16	10647125	C	G	-0.0565	0.010296	0.19845	4.08E-08	35383	0.001015567	0.176483333	35.96830695	124.0234209	trans
European	Decode	AGER	rs28551116	1	3433531	C	T	-0.0572	0.010435	0.20276	4.21E-08	35332	0.001057775	0.176483333	37.41077308	124.0234209	trans
European	Decode	AGER	rs72835417	17	49164280	A	G	-0.0736	0.013487	0.10658	4.84E-08	35361	0.001031613	0.176483333	36.51449006	124.0234209	trans
European	Decode	AGFG1	rs11925835	3	56831417	C	T	0.0501	0.008096	0.40617	6.07E-10	35348	0.001210808	0.001210808	42.84911571	42.84911571	trans
European	Decode	AGFG1	rs11679534	2	227575661	T	C	-0.0965	0.008292	0.35267	2.67E-31	35346	0.004251859	0.004251859	150.9193997	150.9193997	cis
European	Decode	AGGF1	rs10795566	10	7730364	T	G	-0.2318	0.018289	0.04887	8.18E-37	35361	0.004995041	0.007982888	177.5063145	94.43541623	trans
European	Decode	AGGF1	rs148371625	5	40961981	G	A	0.573	0.080263	0.00247	9.40E-13	35357	0.001617939	0.007982888	57.29493501	94.43541623	trans
European	Decode	AGGF1	rs77938199	10	7700504	G	A	0.1055	0.015985	0.06588	4.11E-11	35361	0.001369907	0.007982888	48.50499914	94.43541623	trans
European	Decode	AGO1	rs7009635	8	140584782	C	T	0.0517	0.00823	0.39387	3.35E-10	35316	0.001276232	0.001276232	45.12646268	45.12646268	trans
European	Decode	AGR2	rs11720167	3	165768357	G	T	0.0987	0.010116	0.19032	1.72E-22	35339	0.003002356	0.004003151	106.4137349	70.91164156	trans
European	Decode	AGR2	rs72664708	8	65460454	A	T	0.2328	0.042065	0.00932	3.13E-08	35348	0.001000795	0.004003151	35.40954825	70.91164156	trans
European	Decode	AGR3	rs6874202	5	156964617	C	T	0.1022	0.008528	0.35789	4.33E-33	35351	0.004800548	0.008311343	170.5131151	73.70416759	trans
European	Decode	AGR3	rs6999569	8	125463528	G	A	-0.051	0.008242	0.49848	6.10E-10	35368	0.001300488	0.008311343	46.05294925	73.70416759	trans
European	Decode	AGR3	rs16999141	14	92083242	A	G	-0.0478	0.00826	0.45687	7.15E-09	35363	0.001133919	0.008311343	40.14204513	73.70416759	trans
European	Decode	AGR3	rs709166	3	12470153	A	G	-0.0464	0.008184	0.49538	1.43E-08	35368	0.001076388	0.008311343	38.10856089	73.70416759	trans
European	Decode	AGRN	rs6061230	20	62371133	T	A	0.215	0.008843	0.33635	1.46E-130	35336	0.020636567	0.025037948	744.5371394	300.1790994	trans
European	Decode	AGRN	rs1154988	3	136206349	A	T	0.0878	0.009955	0.22728	1.15E-18	35361	0.002707712	0.025037948	96.00191903	300.1790994	trans
European	Decode	AGRN	rs10758693	9	5609243	T	C	-0.0632	0.009033	0.3051	2.62E-12	35367	0.00169367	0.025037948	59.99823972	300.1790994	trans
European	Decode	AGRN	rs1240696	1	1443133	C	T	0.1741	0.026888	0.02556	9.49E-11	35308	0.001509884	0.025888606	53.38856367	184.0986249	cis
European	Decode	AGRN	rs6657048	1	1022260	T	C	0.326	0.02829	0.02338	1.00E-30	35284	0.00485328	0.025888606	172.0685092	184.0986249	cis
European	Decode	AGRN	rs79271194	1	992967	GGGAGGGTCCATGTGTCCGTCATCTGG	GGGAGGGTCCATGTGTCCGTCATCTGA	-0.149	0.008483	0.43193	4.67E-69	35284	0.010894762	0.025888606	388.6229556	184.0986249	cis
European	Decode	AGRN	rs145616017	1	979230	T	C	-0.4228	0.029883	0.02068	1.91E-45	35281	0.007240609	0.025888606	257.3044953	184.0986249	cis
European	Decode	AGRN	rs148132814	1	932283	T	C	-0.1891	0.030736	0.01983	7.63E-10	35281	0.001390072	0.025888606	49.10860079	184.0986249	cis
European	Decode	AGRP	rs77542162	17	69085137	G	A	0.4645	0.025383	0.025	8.35E-75	35371	0.010518312	0.011995469	375.9768254	214.141701	trans
European	Decode	AGRP	rs12693095	2	176625566	G	T	0.0548	0.008197	0.43631	2.30E-11	35360	0.001477157	0.011995469	52.30657658	214.141701	trans
European	Decode	AGRP	rs145718943	16	67448033	C	G	0.5137	0.020195	0.03896	9.71E-143	35372	0.019761028	0.019761028	713.0379325	713.0379325	cis
European	Decode	AGT	rs13234378	7	73611821	TA	AA	-0.0998	0.01218	0.11891	2.54E-16	35354	0.002087035	0.002087035	73.93516613	73.93516613	trans
European	Decode	AGT	rs2354846	1	230753826	G	A	0.0575	0.008948	0.26889	1.31E-10	35364	0.001299939	0.014254217	46.0282861	255.0647675	cis
European	Decode	AGT	rs2071404	1	230715194	A	C	0.2772	0.013635	0.09293	6.87E-92	35364	0.012954277	0.014254217	464.101249	255.0647675	cis
European	Decode	AHCYL1	rs11925835	3	56831417	C	T	0.05	0.008184	0.40617	9.99E-10	35348	0.00120598	0.00120598	42.67802573	42.67802573	trans
European	Decode	AHSA1	rs1707652	3	165761011	T	C	0.0591	0.008745	0.3102	1.40E-11	35330	0.001494755	0.002506639	52.88574688	44.3440215	trans
European	Decode	AHSA1	rs11925835	3	56831417	C	T	0.0458	0.008255	0.40617	2.89E-08	35348	0.001011884	0.002506639	35.80229612	44.3440215	trans
European	Decode	AHSG	rs379489	1	196724321	G	A	-0.0766	0.008301	0.43154	2.75E-20	35339	0.00287878	0.003926557	102.0211514	69.55470659	trans
European	Decode	AHSG	rs3775327	4	148064569	C	T	-0.0525	0.009498	0.2552	3.25E-08	35362	0.001047777	0.003926557	37.08826174	69.55470659	trans
European	Decode	AHSG	rs759602	3	186991016	G	A	0.0837	0.010222	0.21596	2.65E-16	35363	0.002372425	0.057133233	84.09081155	707.9787651	cis
European	Decode	AHSG	rs7647776	3	186602713	A	C	0.3559	0.007571	0.29369	0	35367	0.05254973	0.057133233	1961.497344	707.9787651	cis
European	Decode	AHSG	rs78963288	3	186330219	G	A	0.1227	0.01518	0.0798	6.33E-16	35358	0.002211079	0.057133233	78.34813972	707.9787651	cis
European	Decode	AHSP	rs1329424	1	196677046	G	T	-0.2016	0.008143	0.39735	2.64E-135	35338	0.019464777	0.030817923	701.4611397	276.278434	trans
European	Decode	AHSP	rs11720167	3	165768357	G	T	0.1316	0.010156	0.19032	2.13E-38	35339	0.005337521	0.030817923	189.6241103	276.278434	trans
European	Decode	AHSP	rs146110995	6	32026758	C	T	0.1409	0.011337	0.14663	1.83E-35	35440	0.00496835	0.030817923	176.9475267	276.278434	trans
European	Decode	AHSP	rs17580	14	94380925	A	T	0.1278	0.022554	0.03316	1.46E-08	35372	0.001047275	0.030817923	37.08095912	276.278434	trans
European	Decode	AIF1L	rs113812439	9	131380418	G	A	-0.1524	0.014247	0.10187	1.05E-26	35372	0.004249966	0.07207891	150.9628788	668.6523737	cis
European	Decode	AIF1L	rs10901343	9	131070568	A	G	-0.135	0.008581	0.45167	9.11E-56	35370	0.00902736	0.07207891	322.188195	668.6523737	cis
European	Decode	AIF1L	rs7853134	9	131040209	G	C	-0.4065	0.008007	0.22122	0	35371	0.056936435	0.07207891	2135.364843	668.6523737	cis
European	Decode	AIF1L	rs7851500	9	130671879	G	A	-0.0626	0.008772	0.39035	9.61E-13	35372	0.001865149	0.07207891	66.09357809	668.6523737	cis
European	Decode	AIFM1	rs12614	6	31946402	T	C	0.1345	0.014577	0.08005	2.79E-20	35441	0.002664404	0.006852661	94.676079	81.09594034	trans
European	Decode	AIFM1	rs147906938	6	31930134	A	T	0.1857	0.020494	0.03884	1.29E-19	35441	0.002574712	0.006852661	91.48076699	81.09594034	trans
European	Decode	AIFM1	rs1180658	10	59886187	A	C	-0.0591	0.008309	0.36209	1.14E-12	35352	0.001613544	0.006852661	57.13097503	81.09594034	trans
European	Decode	AIMP1	rs11720167	3	165768357	G	T	0.0911	0.010141	0.19032	2.63E-19	35339	0.002557788	0.002557788	90.61634133	90.61634133	trans
European	Decode	AK4	rs113654728	14	94174199	G	A	0.1456	0.010004	0.20005	5.45E-48	35372	0.006785067	0.021193935	241.627279	150.7889961	trans
European	Decode	AK4	rs550671	6	31976816	T	C	0.152	0.01146	0.14045	3.77E-40	35440	0.005578405	0.021193935	198.7964921	150.7889961	trans
European	Decode	AK4	rs11720167	3	165768357	G	T	0.1224	0.010147	0.19032	1.66E-33	35339	0.004617327	0.021193935	163.9193685	150.7889961	trans
European	Decode	AK4	rs6457457	6	31910331	T	C	0.1616	0.016155	0.06527	1.48E-23	35441	0.00318649	0.021193935	113.2869921	150.7889961	trans
European	Decode	AK4	rs546886	3	165666630	T	A	0.0708	0.01248	0.11582	1.40E-08	35338	0.001026646	0.021193935	36.31484883	150.7889961	trans
European	Decode	AK5	rs572515	1	196677131	G	A	-0.1513	0.007989	0.3973	5.40E-80	35332	0.010962954	0.01328587	391.6144306	157.9400736	trans
European	Decode	AK5	rs6445035	3	165762312	A	G	0.0664	0.009961	0.1904	2.63E-11	35333	0.001359263	0.01328587	48.0894987	157.9400736	trans
European	Decode	AK5	rs58068569	12	3991507	G	A	-0.0541	0.009669	0.20781	2.20E-08	35371	9.64E-04	0.01328587	34.11629144	157.9400736	trans
European	Decode	AKAP7	rs550671	6	31976816	T	C	0.1495	0.011477	0.14045	8.71E-39	35440	0.005396414	0.014321762	192.2757227	127.2881096	trans
European	Decode	AKAP7	rs11720167	3	165768357	G	T	0.1235	0.010163	0.19032	5.60E-34	35339	0.004700692	0.014321762	166.892848	127.2881096	trans
European	Decode	AKAP7	rs6457457	6	31910331	T	C	0.1593	0.016179	0.06527	7.14E-23	35441	0.003096431	0.014321762	110.0752421	127.2881096	trans
European	Decode	AKAP7	rs1451915	1	196058002	A	C	0.0692	0.011613	0.13641	2.54E-09	35335	0.001128226	0.014321762	39.9086255	127.2881096	trans
European	Decode	AKR1A1	rs170480	1	44372682	T	G	0.1315	0.008362	0.4468	1.01E-55	35362	0.008548243	0.023116135	304.8719767	164.4626332	trans
European	Decode	AKR1A1	rs79070525	1	46709560	G	C	-0.2714	0.020685	0.04346	2.50E-39	35374	0.006124104	0.023116135	217.9565869	164.4626332	trans
European	Decode	AKR1A1	rs149357545	1	43140546	T	A	-0.3971	0.040189	0.0112	5.05E-23	35364	0.00349266	0.023116135	123.9403071	164.4626332	trans
European	Decode	AKR1A1	rs1295463	1	47116574	ATTTTGT	ATTTCGT	-0.1252	0.01343	0.1063	1.14E-20	35368	0.002978267	0.023116135	105.6440382	164.4626332	trans
European	Decode	AKR1A1	rs11210996	1	44421690	A	G	0.0989	0.013201	0.1138	6.80E-14	35363	0.001972861	0.023116135	69.90025724	164.4626332	trans
European	Decode	AKR1A1	rs145683585	1	45597981	T	C	-0.8196	0.025646	0.02677	4.14E-224	35369	0.035002394	0.107108641	1282.83187	2015.438111	cis
European	Decode	AKR1A1	rs56174961	1	45381678	T	A	-0.7994	0.013403	0.06002	0	35365	0.072106246	0.107108641	2748.044351	2015.438111	cis
European	Decode	AKR1B1	rs75627053	7	134468104	T	C	0.3078	0.037777	0.01202	3.70E-16	35357	0.002250193	0.00360182	79.73500701	63.79321287	cis
European	Decode	AKR1B1	rs2229542	7	134450869	C	T	-0.2011	0.031099	0.017	1.00E-10	35357	0.001351626	0.00360182	47.85141872	63.79321287	cis
European	Decode	AKR1B10	rs550671	6	31976816	T	C	0.1772	0.011589	0.14045	8.79E-53	35440	0.007581416	0.015890444	270.7226761	188.6569429	trans
European	Decode	AKR1B10	rs11720167	3	165768357	G	T	0.119	0.010267	0.19032	4.61E-31	35339	0.004364372	0.015890444	154.8998534	188.6569429	trans
European	Decode	AKR1B10	rs6457457	6	31910331	T	C	0.1798	0.016349	0.06527	3.92E-28	35441	0.003944656	0.015890444	140.3482991	188.6569429	trans
European	Decode	AKR1C1	rs1707652	3	165761011	T	C	0.0518	0.008531	0.3102	1.27E-09	35330	0.001148298	0.00229495	40.61369811	40.58227885	trans
European	Decode	AKR1C1	rs71631848	1	196217205	A	G	0.0572	0.009539	0.22656	2.02E-09	35326	0.001146653	0.00229495	40.55085959	40.58227885	trans
European	Decode	AKR1C3	rs11557154	9	34107507	T	C	0.2259	0.011827	0.13413	2.49E-81	35349	0.011853349	0.029265501	424.0062241	115.6933265	trans
European	Decode	AKR1C3	rs147256308	10	6176546	C	A	-0.5088	0.04138	0.00956	9.56E-35	35356	0.004902417	0.029265501	174.1739299	115.6933265	trans
European	Decode	AKR1C3	rs11720167	3	165768357	G	T	0.1109	0.010264	0.19032	3.27E-27	35339	0.003790451	0.029265501	134.4528168	115.6933265	trans
European	Decode	AKR1C3	rs35301881	1	1750226	T	C	0.0635	0.008156	0.45935	6.96E-15	35314	0.002002799	0.029265501	70.86476754	115.6933265	trans
European	Decode	AKR1C3	rs6592965	7	50360284	A	G	-0.0641	0.008258	0.40057	8.35E-15	35336	0.001973163	0.029265501	69.85757967	115.6933265	trans
European	Decode	AKR1C3	rs41279069	9	111599427	C	G	0.0669	0.010197	0.20015	5.35E-11	35369	0.001433001	0.029265501	50.75366255	115.6933265	trans
European	Decode	AKR1C3	rs17016251	4	89821488	C	G	-0.0493	0.008092	0.46099	1.11E-09	35344	0.001207848	0.029265501	42.73937456	115.6933265	trans
European	Decode	AKR1C3	rs3860989	9	33460143	T	A	0.1917	0.0321	0.01635	2.34E-09	35348	0.001182041	0.029265501	41.82986909	115.6933265	trans
European	Decode	AKR1C3	rs11208704	1	65670308	C	T	-0.0493	0.008948	0.25373	3.59E-08	35346	9.20E-04	0.029265501	32.56171405	115.6933265	trans
European	Decode	AKR1C3	rs117737753	10	5563265	T	C	-0.1682	0.028433	0.02112	3.31E-09	35372	0.001169783	0.016372174	41.42368545	145.7285035	cis
European	Decode	AKR1C3	rs72778490	10	5348278	T	G	0.128	0.020887	0.03946	8.89E-10	35368	0.001242003	0.016372174	43.97928288	145.7285035	cis
European	Decode	AKR1C3	rs7921327	10	5117261	A	G	-0.141	0.008621	0.3289	3.95E-60	35374	0.008776459	0.016372174	313.1896071	145.7285035	cis
European	Decode	AKR1C3	rs55744013	10	4870436	TTG	CTG	-0.1255	0.010009	0.20771	4.60E-36	35374	0.005183929	0.016372174	184.3214385	145.7285035	cis
European	Decode	AKR1C4	rs3747207	22	43928975	A	G	0.074	0.009193	0.22927	8.32E-16	35372	0.001935276	0.006068695	68.58344303	42.98748126	trans
European	Decode	AKR1C4	rs76682609	10	3978364	A	T	-0.0925	0.014887	0.07619	5.18E-10	35374	0.001204465	0.006068695	42.65570437	42.98748126	trans
European	Decode	AKR1C4	rs28601761	8	125487789	G	C	-0.0455	0.007834	0.42975	6.32E-09	35369	0.001014691	0.006068695	35.92304061	42.98748126	trans
European	Decode	AKR1C4	rs132653	22	36160775	T	G	0.0569	0.010088	0.18034	1.70E-08	35373	9.57E-04	0.006068695	33.88781426	42.98748126	trans
European	Decode	AKR1C4	rs151244031	10	3984440	A	G	0.1609	0.029437	0.01884	4.61E-08	35374	9.57E-04	0.006068695	33.88740404	42.98748126	trans
European	Decode	AKR1C4	rs143187882	10	5632965	A	G	-0.2293	0.021276	0.03621	4.40E-27	35378	0.003669856	0.127875505	130.3030259	708.9063481	cis
European	Decode	AKR1C4	rs117977387	10	5555528	C	T	0.2519	0.043252	0.00917	5.74E-09	35372	0.001153068	0.127875505	40.83108622	708.9063481	cis
European	Decode	AKR1C4	rs72779812	10	5383468	A	G	-0.2379	0.030751	0.01669	1.02E-14	35372	0.001857658	0.127875505	65.82763506	708.9063481	cis
European	Decode	AKR1C4	rs6601945	10	5333914	C	T	-0.1794	0.010415	0.17755	1.71E-66	35370	0.009399507	0.127875505	335.5961861	708.9063481	cis
European	Decode	AKR1C4	rs12570341	10	5240924	C	T	0.1486	0.0108	0.16088	4.47E-43	35374	0.005962024	0.127875505	212.1535897	708.9063481	cis
European	Decode	AKR1C4	rs6601898	10	5076039	G	A	0.5672	0.007699	0.20493	0	35372	0.104836701	0.127875505	4142.343777	708.9063481	cis
European	Decode	AKR1C4	rs140563630	10	4951847	T	C	0.144	0.02556	0.02464	1.76E-08	35373	9.97E-04	0.127875505	35.28913685	708.9063481	cis
European	Decode	AKR1D1	rs28601761	8	125487789	G	C	-0.0607	0.008088	0.42975	6.14E-14	35369	0.001805879	0.001805879	63.9840567	63.9840567	trans
European	Decode	AKR7A2	rs4734869	8	105500600	A	T	-0.076	0.009631	0.23603	2.99E-15	35360	0.002083055	0.005066525	73.80639372	59.81999087	trans
European	Decode	AKR7A2	rs11594179	10	102632823	T	C	0.0715	0.010629	0.18128	1.73E-11	35370	0.001517495	0.005066525	53.75234478	59.81999087	trans
European	Decode	AKR7A2	rs342292	7	106730198	G	C	-0.0544	0.00813	0.45188	2.21E-11	35354	0.001465975	0.005066525	51.90123412	59.81999087	trans
European	Decode	AKR7A2	rs61766662	1	19330519	C	T	-0.1514	0.008658	0.3241	1.81E-68	35377	0.010042532	0.010042532	358.858416	358.858416	cis
European	Decode	AKR7A3	rs3747207	22	43928975	A	G	0.0883	0.009725	0.22927	1.09E-19	35372	0.002755503	0.005035215	97.73144252	59.48439084	trans
European	Decode	AKR7A3	rs2954021	8	125469835	G	A	-0.0508	0.008221	0.45781	6.44E-10	35368	0.001281133	0.005035215	45.36666835	59.48439084	trans
European	Decode	AKR7A3	rs141748393	8	122813949	A	G	-0.181	0.032995	0.01548	4.12E-08	35372	9.99E-04	0.005035215	35.35506165	59.48439084	trans
European	Decode	AKR7A3	rs183015613	1	19697679	G	C	-0.285	0.021255	0.04126	5.40E-41	35379	0.006426134	0.035151122	228.8076962	252.2104545	cis
European	Decode	AKR7A3	rs114458471	1	19443436	A	T	0.1611	0.022828	0.03453	1.70E-12	35379	0.00173044	0.035151122	61.32387805	252.2104545	cis
European	Decode	AKR7A3	rs12094043	1	19245382	G	A	-0.2124	0.008638	0.34677	1.71E-133	35379	0.020438389	0.035151122	738.1351816	252.2104545	cis
European	Decode	AKR7A3	rs72645633	1	18925408	A	C	-0.2554	0.022091	0.03562	6.47E-31	35375	0.004481402	0.035151122	159.2342211	252.2104545	cis
European	Decode	AKR7A3	rs9793028	1	18868786	A	G	-0.0653	0.008349	0.41804	5.23E-15	35379	0.002074757	0.035151122	73.55129537	252.2104545	cis
European	Decode	AKT1	rs77265585	9	4764332	C	G	0.0657	0.011587	0.14219	1.43E-08	35374	0.001052982	0.001052982	37.2853355	37.2853355	trans
European	Decode	AKT2	rs4980320	11	198986	C	T	0.0479	0.008132	0.46986	3.85E-09	35352	0.001143036	0.001143036	40.45257643	40.45257643	trans
European	Decode	ALAD	rs185981526	9	112180182	T	C	-0.1874	0.022253	0.03504	3.72E-17	35371	0.002374885	0.002374885	84.19726502	84.19726502	trans
European	Decode	ALAD	rs11790374	9	113633946	C	T	0.1261	0.018958	0.04885	2.90E-11	35365	0.001477657	0.032366155	52.33172652	390.8533849	cis
European	Decode	ALAD	rs1800435	9	113391611	G	C	-0.4172	0.014596	0.08677	1.12E-179	35359	0.027584706	0.032366155	1002.979347	390.8533849	cis
European	Decode	ALAD	rs12351168	9	113288424	G	A	-0.162	0.016455	0.0675	7.20E-23	35374	0.003303792	0.032366155	117.2490812	390.8533849	cis
European	Decode	ALB	rs7426770	3	165737778	AAA	CAA	0.2203	0.016103	0.0652	1.32E-42	35339	0.005915961	0.074113246	210.296413	245.1335952	trans
European	Decode	ALB	rs111696008	2	216622986	A	G	-0.345	0.026501	0.02443	9.65E-39	35359	0.005673487	0.074113246	201.7420727	245.1335952	trans
European	Decode	ALB	rs144202860	2	216625740	A	G	-0.3665	0.035515	0.01274	5.74E-25	35359	0.003378928	0.074113246	119.8737982	245.1335952	trans
European	Decode	ALB	rs7603427	2	203452830	T	C	-0.0807	0.008051	0.45017	1.20E-23	35365	0.003223904	0.074113246	114.375639	245.1335952	trans
European	Decode	ALB	rs111266377	3	167239870	T	G	0.2355	0.023982	0.02883	9.25E-23	35354	0.003105644	0.074113246	110.1327721	245.1335952	trans
European	Decode	ALB	rs10920288	1	201975458	T	C	-0.0768	0.008644	0.31298	6.40E-19	35357	0.002536521	0.074113246	89.90673782	245.1335952	trans
European	Decode	ALB	rs114595100	3	169679175	C	G	0.1344	0.018325	0.05205	2.23E-13	35359	0.001782521	0.074113246	63.13714451	245.1335952	trans
European	Decode	ALB	rs10502	6	89329951	C	G	0.0552	0.008019	0.44975	5.82E-12	35355	0.001508132	0.074113246	53.39752349	245.1335952	trans
European	Decode	ALB	rs77070100	2	233679201	C	T	0.055	0.00847	0.33723	8.39E-11	35374	0.001352211	0.074113246	47.89516687	245.1335952	trans
European	Decode	ALB	rs2140519	4	68325642	A	G	-0.5448	0.08719	0.00203	4.15E-10	35350	0.00120259	0.074113246	42.56034664	245.1335952	trans
European	Decode	ALB	rs11720167	3	165768357	G	T	0.3797	0.010081	0.19032	1.967e-310	35339	0.044433347	0.074113246	1643.151933	245.1335952	trans
European	Decode	ALCAM	rs8176743	9	133256028	T	C	0.1334	0.016787	0.06488	1.92E-15	35370	0.002159334	0.007175785	76.53659627	63.57027825	trans
European	Decode	ALCAM	rs11075299	16	16152307	G	T	0.0741	0.009475	0.2517	5.25E-15	35375	0.002068356	0.007175785	73.31561341	63.57027825	trans
European	Decode	ALCAM	rs77542162	17	69085137	G	A	0.1847	0.025992	0.025	1.19E-12	35371	0.001663062	0.007175785	58.91882155	63.57027825	trans
European	Decode	ALCAM	rs3747207	22	43928975	A	G	0.0603	0.009809	0.22927	7.88E-10	35372	0.001285033	0.007175785	45.51008179	63.57027825	trans
European	Decode	ALCAM	rs11719305	3	105596619	T	A	0.1193	0.015681	0.07492	2.78E-14	35325	0.001972822	0.009581417	69.82374794	113.351289	cis
European	Decode	ALCAM	rs77228368	3	105513153	G	C	0.3005	0.022678	0.03607	4.45E-40	35326	0.006279291	0.009581417	223.2112723	113.351289	cis
European	Decode	ALCAM	rs35067598	3	105502588	G	A	-0.1241	0.019536	0.0452	2.12E-10	35326	0.001329304	0.009581417	47.01884682	113.351289	cis
European	Decode	ALDH1A1	rs1331309	6	135085040	TGTTTTGTTTTTG	TTTTTTGTTTTTG	-0.064	0.009189	0.26976	3.29E-12	35359	0.001613738	0.001613738	57.14916999	57.14916999	trans
European	Decode	ALDH1A1	rs348452	9	72938469	T	C	0.1035	0.009509	0.23989	1.37E-27	35348	0.003906603	0.003906603	138.624342	138.624342	cis
European	Decode	ALDH1A3	rs7080386	10	63288546	A	C	0.104	0.008328	0.43502	8.61E-36	35351	0.005316661	0.011143628	188.9431978	79.06480285	trans
European	Decode	ALDH1A3	rs892090	19	55027704	G	T	0.085	0.011153	0.16446	2.51E-14	35381	0.001985617	0.011143628	70.38889243	79.06480285	trans
European	Decode	ALDH1A3	rs10922094	1	196692375	CATTA	GATTA	-0.0579	0.008448	0.40155	7.20E-12	35339	0.001611219	0.011143628	57.02753623	79.06480285	trans
European	Decode	ALDH1A3	rs610077	2	31235324	A	G	0.0534	0.009036	0.30363	3.43E-09	35367	0.001205861	0.011143628	42.69675994	79.06480285	trans
European	Decode	ALDH1A3	rs1071960	22	42953626	C	T	-0.0498	0.00911	0.29144	4.58E-08	35374	0.00102427	0.011143628	36.26762781	79.06480285	trans
European	Decode	ALDH2	rs7519043	1	16174028	T	C	0.0572	0.008214	0.43222	3.31E-12	35386	0.001605857	0.005478201	56.91305582	48.50935009	trans
European	Decode	ALDH2	rs4835265	4	145900258	A	C	0.0764	0.010975	0.16265	3.37E-12	35360	0.001589929	0.005478201	56.30624213	48.50935009	trans
European	Decode	ALDH2	rs116859940	12	108295526	A	G	-0.2259	0.036833	0.01164	8.62E-10	35374	0.001174169	0.005478201	41.5815285	48.50935009	trans
European	Decode	ALDH2	rs58118359	12	109822046	A	G	-0.1571	0.026917	0.02298	5.33E-09	35367	0.001108245	0.005478201	39.2365739	48.50935009	trans
European	Decode	ALDH2	rs10849939	12	111373800	A	G	-0.0913	0.009144	0.27096	1.77E-23	35370	0.003293276	0.003293276	116.8614324	116.8614324	cis
European	Decode	ALDH3B1	rs11720167	3	165768357	G	T	0.0554	0.010076	0.19032	3.83E-08	35330	9.46E-04	9.46E-04	33.44855905	33.44855905	trans
European	Decode	ALDH3B1	rs475325	11	68017592	T	C	0.135	0.009383	0.23363	6.23E-47	35354	0.006526264	0.006526264	232.2320926	232.2320926	cis
European	Decode	ALDH5A1	rs9316176	13	45923055	G	A	-0.4918	0.005922	0.29884	0	35356	0.101359137	0.202341947	3987.634082	381.0747462	trans
European	Decode	ALDH5A1	rs73186684	13	46011166	T	C	-0.8628	0.026756	0.02376	3.88E-228	35361	0.03453451	0.202341947	1264.784465	381.0747462	trans
European	Decode	ALDH5A1	rs145430629	13	45880574	A	T	-0.6984	0.032534	0.01551	3.18E-102	35360	0.014895722	0.202341947	534.6468969	381.0747462	trans
European	Decode	ALDH5A1	rs4942469	13	46052106	C	T	0.3165	0.015523	0.07497	2.12E-92	35361	0.013893791	0.202341947	498.1923261	381.0747462	trans
European	Decode	ALDH5A1	rs3803195	13	45777596	G	T	0.1258	0.009512	0.24121	6.28E-40	35357	0.005793062	0.202341947	206.0071232	381.0747462	trans
European	Decode	ALDH5A1	rs9534515	13	46902823	A	G	0.1011	0.008105	0.4737	1.03E-35	35367	0.005096465	0.202341947	181.1597656	381.0747462	trans
European	Decode	ALDH5A1	rs9534213	13	45791555	T	C	0.1102	0.00907	0.27866	5.72E-34	35356	0.004882113	0.202341947	173.449023	381.0747462	trans
European	Decode	ALDH5A1	rs112839059	6	160890851	G	C	-0.2818	0.025027	0.02078	2.07E-29	35388	0.00323175	0.202341947	114.7294915	381.0747462	trans
European	Decode	ALDH5A1	rs150683617	6	160784251	C	T	0.1907	0.02005	0.03324	1.88E-21	35390	0.002337282	0.202341947	82.90550044	381.0747462	trans
European	Decode	ALDH5A1	rs144761544	13	46539552	AG	AC	-0.3673	0.039012	0.011	4.73E-21	35365	0.002935356	0.202341947	104.1086018	381.0747462	trans
European	Decode	ALDH5A1	rs17530689	13	51539720	A	G	-0.2052	0.024966	0.02708	2.05E-16	35368	0.002218761	0.202341947	78.64318765	381.0747462	trans
European	Decode	ALDH5A1	rs180756495	13	45715256	T	C	-0.1898	0.025648	0.02563	1.36E-13	35358	0.001799264	0.202341947	63.72944869	381.0747462	trans
European	Decode	ALDH5A1	rs112702177	13	50909867	C	G	-0.1896	0.027635	0.02231	6.84E-12	35363	0.001568222	0.202341947	55.54098121	381.0747462	trans
European	Decode	ALDH5A1	rs112049074	6	161236625	T	C	0.1112	0.016218	0.05227	7.05E-12	35389	0.001225115	0.202341947	43.40630635	381.0747462	trans
European	Decode	ALDH5A1	rs9317599	13	66660505	C	T	-0.0818	0.012167	0.12943	1.78E-11	35351	0.001507909	0.202341947	53.38358735	381.0747462	trans
European	Decode	ALDH5A1	rs1008764	12	89493872	C	T	0.051	0.008246	0.25345	6.23E-10	35357	9.84E-04	0.202341947	34.83373676	381.0747462	trans
European	Decode	ALDH5A1	rs2504941	6	160256902	CTTTTTTTTTTTTTTTTTTG	CTCTTTTTTTTTTTTTTTTG	-0.0723	0.012113	0.10277	2.39E-09	35346	9.64E-04	0.202341947	34.10446909	381.0747462	trans
European	Decode	ALDH5A1	rs9538014	13	58385585	ACGTCTCAAACAAACAAACAAACAAACAAACAAACAAAA	CCGTCTCAAACAAACAAACAAACAAACAAACAAACAAAA	-0.7047	0.119588	0.00109	3.80E-09	35352	0.001081413	0.202341947	38.26931787	381.0747462	trans
European	Decode	ALDH5A1	rs7328400	13	70150384	ACAG	ACAA	-0.0828	0.01492	0.08094	2.87E-08	35355	0.001019994	0.202341947	36.096676	381.0747462	trans
European	Decode	ALDH5A1	rs74434007	13	57629429	G	A	-0.1822	0.033394	0.01551	4.87E-08	35348	0.001013794	0.202341947	35.8699383	381.0747462	trans
European	Decode	ALDH6A1	rs1329424	1	196677046	G	T	-0.0484	0.008068	0.39735	1.99E-09	35338	0.001121913	0.001121913	39.68843714	39.68843714	trans
European	Decode	ALDH6A1	rs17782641	14	74642359	G	C	-0.0963	0.013164	0.10033	2.57E-13	35351	0.001674159	0.005031868	59.27907806	89.18530855	cis
European	Decode	ALDH6A1	rs8013751	14	74222020	T	G	0.1113	0.01075	0.16166	4.04E-25	35351	0.003357709	0.005031868	119.091539	89.18530855	cis
European	Decode	ALDOB	rs117123039	9	100340714	T	C	-0.3733	0.041213	0.01084	1.33E-19	35343	0.002988421	0.007792727	105.9303569	69.02941116	trans
European	Decode	ALDOB	rs3747207	22	43928975	A	G	0.0784	0.009748	0.22927	8.80E-16	35372	0.002172259	0.007792727	77.0000668	69.02941116	trans
European	Decode	ALDOB	rs4491178	11	94088061	G	A	-0.0816	0.012682	0.11702	1.24E-10	35353	0.001376009	0.007792727	48.7103199	69.02941116	trans
European	Decode	ALDOB	rs2954021	8	125469835	G	A	-0.0503	0.008245	0.45781	1.05E-09	35368	0.001256038	0.007792727	44.47690102	69.02941116	trans
European	Decode	ALDOB	rs41281023	9	101361969	T	C	-1.8768	0.201443	3.40E-04	1.20E-20	35340	0.002394403	0.002394403	84.81649203	84.81649203	cis
European	Decode	ALDOC	rs11078319	17	15839677	T	C	-0.4057	0.064375	0.00423	2.94E-10	35355	0.001386562	0.002479082	49.08720269	43.88593508	trans
European	Decode	ALDOC	rs3747207	22	43928975	A	G	0.0556	0.009677	0.22927	9.17E-09	35372	0.001092519	0.002479082	38.68466746	43.88593508	trans
European	Decode	ALDOC	rs141921160	17	28576910	T	C	-0.6133	0.038951	0.01035	7.37E-56	35359	0.007705448	0.008824738	274.5571168	157.0880952	cis
European	Decode	ALDOC	rs151303691	17	27674046	T	C	-0.1441	0.024453	0.02772	3.80E-09	35359	0.00111929	0.008824738	39.61907372	157.0880952	cis
European	Decode	ALK	rs2242572	6	31943152	A	G	0.0858	0.013818	0.09003	5.32E-10	35441	0.001206199	0.001206199	42.7981027	42.7981027	trans
European	Decode	ALKBH2	rs1974470	14	106621300	C	T	0.0729	0.010395	0.17765	2.33E-12	34967	0.001552769	0.002553096	54.37701666	44.92502846	trans
European	Decode	ALKBH2	rs78897911	6	32487809	A	G	0.0466	0.007499	0.35973	5.16E-10	35428	0.001000326	0.002553096	35.47304027	44.92502846	trans
European	Decode	ALKBH3	rs11037809	11	44020418	G	A	0.0808	0.008847	0.31406	6.69E-20	35377	0.002812882	0.03132463	99.78637857	377.6521801	cis
European	Decode	ALKBH3	rs2434484	11	43927458	G	T	-0.2406	0.008594	0.33932	1.88E-172	35372	0.025955049	0.03132463	942.4925383	377.6521801	cis
European	Decode	ALKBH3	rs11037575	11	43706780	C	T	-0.0728	0.008393	0.40622	4.18E-18	35378	0.002556699	0.03132463	90.67762337	377.6521801	cis
European	Decode	ALPI	rs576123	9	133268896	T	C	0.2586	0.00921	0.26016	1.74E-173	35371	0.025743368	0.052638958	934.5763334	317.2077883	trans
European	Decode	ALPI	rs368565	19	48697960	T	C	0.2176	0.00845	0.35428	3.16E-146	35377	0.021664	0.052638958	783.3341599	317.2077883	trans
European	Decode	ALPI	rs10901246	9	133205098	T	G	-0.0709	0.010299	0.19344	5.81E-12	35369	0.001568576	0.052638958	55.5629647	317.2077883	trans
European	Decode	ALPI	rs55710199	9	133511283	T	C	-0.1991	0.029302	0.01981	1.09E-11	35360	0.001539456	0.052638958	54.5160075	317.2077883	trans
European	Decode	ALPI	rs550671	6	31976816	T	C	0.0687	0.011607	0.14045	3.24E-09	35440	0.001139558	0.052638958	40.42972131	317.2077883	trans
European	Decode	ALPI	rs117608058	9	133540282	A	G	-0.1457	0.02595	0.02374	1.97E-08	35361	9.84E-04	0.052638958	34.82754321	317.2077883	trans
European	Decode	ALPL	rs6542680	2	3592552	T	C	0.3026	0.010447	0.18362	1.87E-184	35332	0.027452391	0.042190475	997.2704482	217.1641833	trans
European	Decode	ALPL	rs61808983	1	169505159	T	C	0.2059	0.015628	0.07171	1.23E-39	35363	0.005644248	0.042190475	200.7191602	217.1641833	trans
European	Decode	ALPL	rs1707652	3	165761011	T	C	0.0768	0.008784	0.3102	2.27E-18	35339	0.002524163	0.042190475	89.42206851	217.1641833	trans
European	Decode	ALPL	rs74796319	8	119440252	A	G	-0.2042	0.024101	0.03019	2.40E-17	35361	0.002441694	0.042190475	86.5471811	217.1641833	trans
European	Decode	ALPL	rs72840032	10	100130207	T	C	0.1367	0.020319	0.04145	1.73E-11	35368	0.001484931	0.042190475	52.59417541	217.1641833	trans
European	Decode	ALPL	rs34411131	8	119141726	G	T	0.0826	0.013042	0.10955	2.40E-10	35360	0.001331104	0.042190475	47.12790976	217.1641833	trans
European	Decode	ALPL	rs138936322	2	3720965	T	C	0.154	0.024762	0.02847	4.99E-10	35375	0.001311943	0.042190475	46.46833999	217.1641833	trans
European	Decode	ALPPL2	rs2741282	2	232487069	C	T	-0.2444	0.02451	0.0274	2.03E-23	35366	0.003183591	0.022526274	112.9440691	160.7687297	cis
European	Decode	ALPPL2	rs12478529	2	232421944	T	C	0.1958	0.009598	0.224	1.68E-92	35366	0.013328004	0.022526274	477.6982936	160.7687297	cis
European	Decode	ALPPL2	rs12478529	2	232421944	T	C	0.0514	0.009255	0.224	2.80E-08	35366	9.18E-04	0.022526274	32.51070788	160.7687297	cis
European	Decode	ALPPL2	rs116605191	2	232331444	A	G	0.1295	0.015023	0.08053	6.68E-18	35368	0.002483504	0.022526274	88.05026178	160.7687297	cis
European	Decode	ALPPL2	rs115411880	2	231780366	C	G	0.1567	0.017255	0.05638	1.07E-19	35367	0.002612704	0.022526274	92.64031594	160.7687297	cis
European	Decode	AMBP	rs41285751	6	31932038	T	G	0.17	0.015014	0.08277	1.01E-29	35441	0.004388126	0.013890722	156.1961897	82.25110518	trans
European	Decode	AMBP	rs116633440	6	31026693	G	C	0.3687	0.038293	0.01242	6.07E-22	35439	0.003334803	0.013890722	118.5708159	82.25110518	trans
European	Decode	AMBP	rs41556417	6	31356425	A	T	0.1874	0.02341	0.0322	1.19E-15	35440	0.002188823	0.013890722	77.73766609	82.25110518	trans
European	Decode	AMBP	rs73741546	6	33212878	C	T	0.1956	0.027883	0.02307	2.30E-12	35433	0.001724562	0.013890722	61.20850352	82.25110518	trans
European	Decode	AMBP	rs61747728	1	179557079	T	C	0.1177	0.020258	0.04262	6.25E-09	35358	0.001130526	0.013890722	40.01613152	82.25110518	trans
European	Decode	AMBP	rs77924615	16	20381010	A	G	-0.0596	0.01041	0.19701	1.03E-08	35355	0.001123883	0.013890722	39.77732436	82.25110518	trans
European	Decode	AMBP	rs28616789	9	114070709	A	G	-0.1108	0.00922	0.2772	2.88E-33	35362	0.004919499	0.004919499	174.8134833	174.8134833	cis
European	Decode	AMH	rs143666677	11	7154973	G	C	1.3332	0.037766	0.01247	5.63E-273	35386	0.043776129	0.086609749	1619.886933	350.0625047	trans
European	Decode	AMH	rs16914574	11	6511260	C	T	0.4427	0.02104	0.04057	2.75E-98	35380	0.015256937	0.086609749	548.1225743	350.0625047	trans
European	Decode	AMH	rs192777257	11	6144870	A	C	0.3675	0.020809	0.04189	8.39E-70	35376	0.010841027	0.086609749	387.6934755	350.0625047	trans
European	Decode	AMH	rs112189508	11	6262548	C	T	0.2533	0.017594	0.05907	5.42E-47	35374	0.007132219	0.086609749	254.0930931	350.0625047	trans
European	Decode	AMH	rs117627469	11	8178769	A	G	0.3811	0.031	0.01774	9.79E-35	35374	0.005061602	0.086609749	179.9498097	350.0625047	trans
European	Decode	AMH	rs58023584	11	5596381	A	G	0.0555	0.009072	0.30061	9.51E-10	35378	0.001295206	0.086609749	45.87862511	350.0625047	trans
European	Decode	AMH	rs11720167	3	165768357	G	T	0.0626	0.010422	0.19032	1.90E-09	35339	0.001207748	0.086609749	42.72981524	350.0625047	trans
European	Decode	AMH	rs17251629	11	4890925	A	G	0.2431	0.043456	0.00833	2.22E-08	35383	9.76E-04	0.086609749	34.57852234	350.0625047	trans
European	Decode	AMH	rs113199701	11	6591621	T	C	0.1195	0.021819	0.0387	4.33E-08	35380	0.001062517	0.086609749	37.62969355	350.0625047	trans
European	Decode	AMIGO1	rs12433460	14	105796336	A	C	0.0569	0.008626	0.3116	4.20E-11	34968	0.00138897	0.00138897	48.6342736	48.6342736	trans
European	Decode	AMIGO2	rs635634	9	133279427	C	T	0.1361	0.012182	0.12995	5.60E-29	35371	0.004188579	0.012958807	148.7689917	76.58471759	trans
European	Decode	AMIGO2	rs7310615	12	111427245	G	C	-0.0799	0.008477	0.37607	4.28E-21	35370	0.002995906	0.012958807	106.2775838	76.58471759	trans
European	Decode	AMIGO2	rs55714927	17	7176997	T	C	0.0746	0.010092	0.21166	1.44E-13	35370	0.001857206	0.012958807	65.80786957	76.58471759	trans
European	Decode	AMIGO2	rs12493830	3	98687950	C	T	-0.0585	0.008282	0.42563	1.62E-12	35330	0.001673269	0.012958807	59.21231745	76.58471759	trans
European	Decode	AMIGO2	rs9494145	6	135111414	C	T	0.0577	0.009555	0.24334	1.55E-09	35372	0.001226015	0.012958807	43.41739273	76.58471759	trans
European	Decode	AMIGO2	rs2127868	14	65327609	A	G	0.0599	0.010841	0.17112	3.29E-08	35359	0.001017832	0.012958807	36.02415023	76.58471759	trans
European	Decode	AMIGO2	rs215397	12	47372913	A	C	0.051	0.008241	0.48269	6.08E-10	35367	0.001298941	0.007779625	45.99680598	92.00218141	cis
European	Decode	AMIGO2	rs832736	12	47201424	T	A	0.1373	0.017407	0.06047	3.08E-15	35366	0.002142011	0.007779625	75.91268176	92.00218141	cis
European	Decode	AMIGO2	rs79609374	12	47079943	G	A	-0.1032	0.009145	0.2848	1.55E-29	35365	0.004338673	0.007779625	154.0970565	92.00218141	cis
European	Decode	AMPD2	rs4980320	11	198986	C	T	0.0535	0.008181	0.46986	6.16E-11	35352	0.001425925	0.002634803	50.47841841	46.63320876	trans
European	Decode	AMPD2	rs342292	7	106730198	G	C	-0.0494	0.008161	0.45188	1.42E-09	35354	0.001208879	0.002634803	42.78799911	46.63320876	trans
European	Decode	AMY1A	rs2227296	12	10848335	G	A	-0.1485	0.008503	0.28941	2.67E-68	35390	0.009070172	0.055657841	323.9131988	98.8339313	trans
European	Decode	AMY1A	rs56038444	1	107427313	T	G	-0.7109	0.051711	0.00704	5.27E-43	35348	0.007065639	0.055657841	251.5192158	98.8339313	trans
European	Decode	AMY1A	rs181480456	1	106334092	A	G	-0.2963	0.025496	0.0274	3.20E-31	35355	0.00467927	0.055657841	166.2039537	98.8339313	trans
European	Decode	AMY1A	rs1482685	5	44420373	GTAAATAA	ATAAATAA	-0.0833	0.007892	0.3954	4.82E-26	35362	0.003317606	0.055657841	117.7010334	98.8339313	trans
European	Decode	AMY1A	rs1163536	1	105780360	GGAGGAGCC	AGAGGAGCC	0.3448	0.034104	0.01617	4.98E-24	35360	0.003782636	0.055657841	134.2542911	98.8339313	trans
European	Decode	AMY1A	rs7556372	1	206959000	G	A	0.0851	0.008586	0.42515	3.72E-23	35373	0.003539858	0.055657841	125.6531098	98.8339313	trans
European	Decode	AMY1A	rs34858945	12	11208431	A	G	0.1098	0.011639	0.12485	3.96E-21	35376	0.002634546	0.055657841	93.44058949	98.8339313	trans
European	Decode	AMY1A	rs848104	14	36790136	C	G	-0.0976	0.01042	0.16761	7.48E-21	35360	0.002658009	0.055657841	94.23234485	98.8339313	trans
European	Decode	AMY1A	rs78282816	1	95185561	A	G	-0.2499	0.02872	0.02262	3.28E-18	35353	0.002761332	0.055657841	97.88612798	98.8339313	trans
European	Decode	AMY1A	rs2059780	5	135187287	A	G	-0.0649	0.007756	0.4382	5.86E-17	35359	0.002073832	0.055657841	73.47684411	98.8339313	trans
European	Decode	AMY1A	rs111694286	1	106566913	A	C	-0.3943	0.051236	0.00701	1.41E-14	35353	0.002164444	0.055657841	76.68124778	98.8339313	trans
European	Decode	AMY1A	rs138673764	1	104921435	A	T	-0.2032	0.027676	0.02423	2.10E-13	35353	0.001952443	0.055657841	69.15582172	98.8339313	trans
European	Decode	AMY1A	rs77645215	12	11513456	T	C	0.1378	0.020187	0.03567	8.73E-12	35376	0.001306343	0.055657841	46.27102262	98.8339313	trans
European	Decode	AMY1A	rs13186320	5	44302075	AT	AA	-0.051	0.007748	0.48893	4.64E-11	35361	0.001299863	0.055657841	46.02166073	98.8339313	trans
European	Decode	AMY1A	rs75199899	1	98391412	C	T	-0.1416	0.022333	0.03839	2.29E-10	35360	0.001480381	0.055657841	52.42092436	98.8339313	trans
European	Decode	AMY1A	rs12111617	7	26004119	A	G	0.0839	0.013259	0.0928	2.49E-10	35372	0.001185236	0.055657841	41.97155327	98.8339313	trans
European	Decode	AMY1A	rs10130078	14	36687246	T	C	-0.0513	0.008387	0.29545	9.58E-10	35355	0.001095621	0.055657841	38.77599011	98.8339313	trans
European	Decode	AMY1A	rs113222375	1	100772179	T	A	0.1719	0.028149	0.02357	1.02E-09	35352	0.001360136	0.055657841	48.14630534	98.8339313	trans
European	Decode	AMY1A	rs576123	9	133268896	T	C	0.0526	0.008804	0.26016	2.30E-09	35371	0.001065074	0.055657841	37.71076992	98.8339313	trans
European	Decode	AMY1A	rs184251197	1	107108664	C	T	-0.1662	0.028979	0.02156	9.75E-09	35350	0.0011654	0.055657841	41.2426211	98.8339313	trans
European	Decode	AMY1A	rs150062710	1	104367062	C	T	0.5079	0.034972	0.01506	8.65E-48	35354	0.007652814	0.221850777	272.6286635	1173.587997	cis
European	Decode	AMY1A	rs61788971	1	104234461	T	C	-0.6763	0.018993	0.05386	1.03E-277	35351	0.046615519	0.221850777	1728.381373	1173.587997	cis
European	Decode	AMY1A	rs150575656	1	104224000	CCTTC	CCTTT	0.6122	0.035517	0.01386	1.40E-66	35351	0.010245153	0.221850777	365.9046653	1173.587997	cis
European	Decode	AMY1A	rs371229989	1	103732943	C	G	-0.2797	0.009238	0.40416	2.32E-201	35346	0.037678874	0.221850777	1383.86457	1173.587997	cis
European	Decode	AMY1A	rs114922930	1	103588834	ATTT	ACTT	-0.8399	0.028147	0.02274	1.20E-195	35349	0.031353479	0.221850777	1144.123692	1173.587997	cis
European	Decode	AMY1A	rs6676813	1	103512697	C	A	-0.9393	0.013853	0.04147	0	35349	0.070142039	0.221850777	2666.332657	1173.587997	cis
European	Decode	AMY1A	rs1953424	1	102816916	T	C	-0.3911	0.017492	0.06339	1.00E-110	35349	0.018162899	0.221850777	653.8803565	1173.587997	cis
European	Decode	AMY2A	rs140853189	1	104685019	A	C	-0.5221	0.029273	0.0215	3.76E-71	35351	0.011469294	0.038867829	410.1319852	138.3900864	trans
European	Decode	AMY2A	rs635634	9	133279427	C	T	0.1986	0.011855	0.12995	5.41E-63	35371	0.008918852	0.038867829	318.2896709	138.3900864	trans
European	Decode	AMY2A	rs77061532	1	102586008	T	C	-0.394	0.030517	0.02041	3.92E-38	35349	0.006207401	0.038867829	220.7834873	138.3900864	trans
European	Decode	AMY2A	rs1673931	16	88910069	GGCTGTCCCCTCCGGCCTCACCA	GGCTGTCCCCTCTGGCCTCACCA	-0.081	0.008135	0.40905	2.35E-23	35321	0.003171956	0.038867829	112.3868033	138.3900864	trans
European	Decode	AMY2A	rs601338	19	48703417	A	G	0.0616	0.008193	0.39439	5.54E-14	35377	0.001812635	0.038867829	64.23840255	138.3900864	trans
European	Decode	AMY2A	rs565060703	1	99857595	A	C	0.2132	0.029006	0.02096	1.98E-13	35359	0.001865504	0.038867829	66.08188969	138.3900864	trans
European	Decode	AMY2A	rs9482770	6	127121947	C	T	0.0564	0.008007	0.47412	1.87E-12	35355	0.001586219	0.038867829	56.16669117	138.3900864	trans
European	Decode	AMY2A	rs4733612	8	128557753	A	G	0.0628	0.009114	0.2564	5.55E-12	35366	0.001503857	0.038867829	53.26251574	138.3900864	trans
European	Decode	AMY2A	rs9652674	16	75221575	A	G	0.056	0.008871	0.28175	2.74E-10	35362	0.001269245	0.038867829	44.93755526	138.3900864	trans
European	Decode	AMY2A	rs10472392	5	44290472	A	G	0.0485	0.008352	0.34484	6.36E-09	35361	0.001062866	0.038867829	37.6218632	138.3900864	trans
European	Decode	AMY2A	rs80262232	1	104427897	G	A	-0.1884	0.017733	0.06088	2.30E-26	35353	0.004058705	0.112525181	144.0640068	1082.374354	cis
European	Decode	AMY2A	rs12119211	1	104018359	T	C	0.5728	0.029381	0.02044	1.20E-84	35352	0.013138565	0.112525181	470.6317136	1082.374354	cis
European	Decode	AMY2A	rs142370265	1	103485310	T	C	-0.9195	0.012556	0.05912	0	35349	0.094059383	0.112525181	3669.906112	1082.374354	cis
European	Decode	AMY2A	rs75596108	1	102958740	T	C	0.1013	0.016907	0.06619	2.08E-09	35349	0.001268527	0.112525181	44.89558262	1082.374354	cis
European	Decode	AMY2B	rs140853189	1	104685019	A	C	-0.4741	0.029256	0.0215	4.65E-59	35351	0.009457344	0.027351109	337.4995097	97.21384989	trans
European	Decode	AMY2B	rs579459	9	133278724	T	C	0.1428	0.011014	0.15341	1.94E-38	35371	0.005296796	0.027351109	188.3399621	97.21384989	trans
European	Decode	AMY2B	rs2227296	12	10848335	G	A	-0.0896	0.008775	0.28941	1.78E-24	35390	0.003302012	0.027351109	117.2387223	97.21384989	trans
European	Decode	AMY2B	rs10472392	5	44290472	A	G	0.0647	0.008322	0.34484	7.57E-15	35361	0.001891488	0.027351109	67.00786526	97.21384989	trans
European	Decode	AMY2B	rs533406	16	88908452	G	A	-0.0595	0.008066	0.41964	1.62E-13	35321	0.001724401	0.027351109	61.00932507	97.21384989	trans
European	Decode	AMY2B	rs34858945	12	11208431	A	G	0.078	0.011992	0.12485	7.80E-11	35376	0.001329506	0.027351109	47.09254891	97.21384989	trans
European	Decode	AMY2B	rs75332091	1	104638760	A	G	0.1938	0.033692	0.0162	8.82E-09	35352	0.00119718	0.027351109	42.37103104	97.21384989	trans
European	Decode	AMY2B	rs56278466	10	17833858	G	T	0.0475	0.008355	0.35417	1.31E-08	35352	0.00103216	0.027351109	36.52457007	97.21384989	trans
European	Decode	AMY2B	rs575997019	10	17745424	G	A	0.0677	0.012076	0.12536	2.07E-08	35355	0.001005068	0.027351109	35.56793405	97.21384989	trans
European	Decode	AMY2B	rs7545691	1	207000284	ACACACACAGACACACACACACACACACATATGAT	ACACACACAGACACACACACACACACACATATGAG	0.0516	0.009237	0.29854	2.32E-08	35372	0.001115154	0.027351109	39.48703035	97.21384989	trans
European	Decode	AMY2B	rs80262232	1	104427897	G	A	-0.3488	0.017651	0.06088	6.45E-87	35353	0.013911651	0.096282472	498.7289259	706.8782416	cis
European	Decode	AMY2B	rs141392442	1	104198470	T	C	0.3803	0.03348	0.01601	6.69E-30	35352	0.004556849	0.096282472	161.8220202	706.8782416	cis
European	Decode	AMY2B	rs12119211	1	104018359	T	C	0.6409	0.029305	0.02044	5.00E-106	35352	0.016448355	0.096282472	591.1731785	706.8782416	cis
European	Decode	AMY2B	rs564578699	1	103668771	G	A	0.3612	0.026194	0.02611	2.94E-43	35349	0.00663502	0.096282472	236.0945554	706.8782416	cis
European	Decode	AMY2B	rs142370265	1	103485310	T	C	-0.7014	0.012771	0.05912	0	35349	0.054730596	0.096282472	2046.572528	706.8782416	cis
European	Decode	ANG	rs76599966	14	21888720	A	G	-0.2068	0.027124	0.02442	2.45E-14	35370	0.002037697	0.00482373	72.21642376	56.95563328	trans
European	Decode	ANG	rs2012384	15	44165827	T	C	0.1197	0.017415	0.05732	6.26E-12	35361	0.00154842	0.00482373	54.83549104	56.95563328	trans
European	Decode	ANG	rs4678437	3	136598823	T	C	0.0549	0.008974	0.2886	9.50E-10	35361	0.001237613	0.00482373	43.81498503	56.95563328	trans
European	Decode	ANG	rs4982411	14	21107800	ATGTATGTATACACACACACACACACACACACACATAT	ATGTGTGTATACACACACACACACACACACACACATAT	-0.5286	0.03855	0.01222	8.58E-43	35337	0.006745525	0.214539284	239.9718574	1031.764502	cis
European	Decode	ANG	rs1888563	14	20741712	G	A	0.0882	0.00855	0.44977	5.98E-25	35341	0.003850365	0.214539284	136.5939901	1031.764502	cis
European	Decode	ANG	rs12433905	14	20690144	A	G	0.5636	0.008912	0.15125	0	35337	0.081554351	0.214539284	3137.608621	1031.764502	cis
European	Decode	ANG	rs4981311	14	20674854	A	G	0.6023	0.008234	0.16879	0	35335	0.101791894	0.214539284	4004.209004	1031.764502	cis
European	Decode	ANG	rs56067458	14	20628596	T	C	-0.2846	0.01398	0.10014	3.95E-92	35329	0.014597629	0.214539284	523.3298137	1031.764502	cis
European	Decode	ANG	rs148025035	14	20487214	C	T	0.2107	0.027591	0.02326	2.23E-14	35326	0.002017194	0.214539284	71.39940096	1031.764502	cis
European	Decode	ANG	rs71410230	14	20375572	A	G	-0.221	0.027882	0.02429	2.26E-15	35339	0.002315063	0.214539284	81.99720992	1031.764502	cis
European	Decode	ANG	rs1954001	14	19990611	C	T	-0.0595	0.008786	0.37947	1.27E-11	35334	0.001667263	0.214539284	59.00612111	1031.764502	cis
European	Decode	ANGPT1	rs10822155	10	63311455	A	C	0.0572	0.008163	0.43479	2.44E-12	35351	0.001608094	0.006724219	56.93607411	47.61984169	trans
European	Decode	ANGPT1	rs10876550	12	54318524	A	G	0.0553	0.008186	0.43699	1.43E-11	35374	0.001504762	0.006724219	53.30666149	47.61984169	trans
European	Decode	ANGPT1	rs1671215	19	55041651	A	C	0.0569	0.009028	0.27941	2.93E-10	35381	0.001303721	0.006724219	46.18456168	47.61984169	trans
European	Decode	ANGPT1	rs7550401	1	109334263	T	C	0.0587	0.009577	0.23421	8.82E-10	35345	0.001236008	0.006724219	43.7382958	47.61984169	trans
European	Decode	ANGPT1	rs1684051	15	64906110	C	G	0.0479	0.00838	0.37167	1.09E-08	35362	0.001071634	0.006724219	37.93361538	47.61984169	trans
European	Decode	ANGPT1	rs2584375	8	107050507	G	T	0.0476	0.008728	0.31863	4.93E-08	35344	9.84E-04	9.84E-04	34.80424132	34.80424132	cis
European	Decode	ANGPT2	rs7470777	9	133239789	G	A	0.2293	0.018106	0.05728	9.35E-37	35365	0.005678372	0.014084131	201.9510196	83.30031872	trans
European	Decode	ANGPT2	rs35257264	11	126426921	T	C	0.2019	0.022945	0.03294	1.38E-18	35371	0.002597046	0.014084131	92.09409394	83.30031872	trans
European	Decode	ANGPT2	rs111072793	17	7176274	A	C	0.083	0.010316	0.21456	8.55E-16	35370	0.002321924	0.014084131	82.31292388	83.30031872	trans
European	Decode	ANGPT2	rs6601299	8	9327181	C	T	-0.0914	0.015127	0.08373	1.52E-09	35385	0.00128182	0.014084131	45.41283792	83.30031872	trans
European	Decode	ANGPT2	rs3124766	9	133451821	G	A	0.0806	0.014249	0.09692	1.55E-08	35372	0.001137207	0.014084131	40.26882271	83.30031872	trans
European	Decode	ANGPT2	rs73133996	3	98710375	C	G	-0.0466	0.00845	0.43559	3.49E-08	35330	0.001067762	0.014084131	37.76221429	83.30031872	trans
European	Decode	ANGPT2	rs1968586	8	6421990	T	C	-0.1308	0.00886	0.3488	2.54E-49	35377	0.007772064	0.009105385	277.0903172	162.1597618	cis
European	Decode	ANGPT2	rs7018378	8	6420991	A	G	-0.0626	0.010205	0.21737	8.57E-10	35377	0.001333321	0.009105385	47.22920636	162.1597618	cis
European	Decode	ANGPT4	rs6542680	2	3592552	T	C	-0.0656	0.010286	0.18362	1.80E-10	35332	0.001290179	0.002205339	45.64091379	39.00660241	trans
European	Decode	ANGPT4	rs211161	6	96614917	G	T	0.1745	0.031392	0.01526	2.72E-08	35343	9.15E-04	0.002205339	32.37229103	39.00660241	trans
European	Decode	ANGPTL1	rs1329424	1	196677046	G	T	-0.1686	0.008167	0.39735	1.09E-94	35338	0.01361393	0.028584596	487.7013641	127.3065605	trans
European	Decode	ANGPTL1	rs146110995	6	32026758	C	T	0.1108	0.01136	0.14663	1.78E-22	35440	0.003072343	0.028584596	109.2132376	127.3065605	trans
European	Decode	ANGPTL1	rs78811502	1	180072659	C	T	0.2238	0.024913	0.02787	2.63E-19	35349	0.00271401	0.028584596	96.1931876	127.3065605	trans
European	Decode	ANGPTL1	rs6714634	2	233756119	C	T	0.0699	0.008796	0.29541	1.91E-15	35373	0.002033977	0.028584596	72.09042696	127.3065605	trans
European	Decode	ANGPTL1	rs117516437	19	10115903	T	C	0.1655	0.021296	0.03677	7.77E-15	35375	0.001940214	0.028584596	68.76460598	127.3065605	trans
European	Decode	ANGPTL1	rs11720167	3	165768357	G	T	0.0788	0.010188	0.19032	1.04E-14	35339	0.001913728	0.028584596	67.75508055	127.3065605	trans
European	Decode	ANGPTL1	rs72721000	1	180671897	G	T	0.3345	0.045098	0.00922	1.20E-13	35347	0.002044233	0.028584596	72.40142032	127.3065605	trans
European	Decode	ANGPTL1	rs28929474	14	94378610	T	C	0.2783	0.043678	0.00815	1.87E-10	35363	0.001252161	0.028584596	44.33316121	127.3065605	trans
European	Decode	ANGPTL1	rs75732980	1	179420026	C	A	0.1223	0.017706	0.05821	4.94E-12	35349	0.001639965	0.054341129	58.06306483	499.699419	cis
European	Decode	ANGPTL1	rs74959086	1	178893644	G	A	0.2325	0.017595	0.05741	7.32E-40	35348	0.00585041	0.054341129	208.0055008	499.699419	cis
European	Decode	ANGPTL1	rs11581618	1	178603585	A	G	0.0535	0.00825	0.38099	8.87E-11	35357	0.001350047	0.054341129	47.79542822	499.699419	cis
European	Decode	ANGPTL1	rs4650995	1	178548181	T	C	-0.3017	0.007993	0.49232	9.368e-312	35348	0.045500708	0.054341129	1684.933682	499.699419	cis
European	Decode	ANGPTL3	rs148234366	1	63876625	A	G	-0.8395	0.042595	0.00895	1.80E-86	35342	0.012502302	0.038506662	447.4252106	195.9945936	trans
European	Decode	ANGPTL3	rs181762394	1	64789938	A	G	-0.8099	0.047238	0.00724	6.83E-66	35332	0.009429217	0.038506662	336.3053323	195.9945936	trans
European	Decode	ANGPTL3	rs138384996	1	64259023	A	G	-0.5104	0.036364	0.01226	9.41E-45	35337	0.006309347	0.038506662	224.3563314	195.9945936	trans
European	Decode	ANGPTL3	rs143262794	1	66474737	C	T	-0.3836	0.037702	0.01155	2.58E-24	35335	0.003359881	0.038506662	119.1148836	195.9945936	trans
European	Decode	ANGPTL3	rs964184	11	116778201	C	G	-0.1133	0.012133	0.12321	9.78E-21	35365	0.00277352	0.038506662	98.35278453	195.9945936	trans
European	Decode	ANGPTL3	rs116261902	1	59297013	T	C	-0.244	0.027664	0.02266	1.14E-18	35351	0.002637031	0.038506662	93.46287166	195.9945936	trans
European	Decode	ANGPTL3	rs144763386	1	57312960	T	C	-0.1748	0.026072	0.0251	2.02E-11	35355	0.001495363	0.038506662	52.94474139	195.9945936	trans
European	Decode	ANGPTL3	rs117208135	1	63065309	T	A	-0.1998	0.026293	0.02401	2.99E-14	35347	0.001870934	0.059453141	66.25211924	538.8663179	cis
European	Decode	ANGPTL3	rs139402443	1	62970612	G	T	-1.8067	0.053823	0.00535	4.98E-247	35347	0.034739707	0.059453141	1272.066157	538.8663179	cis
European	Decode	ANGPTL3	rs11207978	1	62514841	C	T	-0.1692	0.010402	0.18862	1.72E-59	35346	0.008762797	0.059453141	312.450236	538.8663179	cis
European	Decode	ANGPTL3	rs74076479	1	62301188	G	A	-0.8539	0.04028	0.00975	9.73E-100	35343	0.014079703	0.059453141	504.6967592	538.8663179	cis
European	Decode	ANGPTL4	rs6542680	2	3592552	T	C	-0.2836	0.010363	0.18362	6.67E-165	35332	0.024113197	0.030321733	872.9693194	218.5523699	trans
European	Decode	ANGPTL4	rs539432790	19	10101623	G	C	0.2527	0.028069	0.02095	2.20E-19	35369	0.002619566	0.030321733	92.88952815	218.5523699	trans
European	Decode	ANGPTL4	rs80220851	2	3646069	T	A	0.1659	0.026974	0.02345	7.73E-10	35336	0.00126055	0.030321733	44.59649211	218.5523699	trans
European	Decode	ANGPTL4	rs17441745	2	2741021	T	C	-0.1842	0.030631	0.01733	1.82E-09	35311	0.001155621	0.030321733	40.85103797	218.5523699	trans
European	Decode	ANGPTL4	rs188023612	2	2671417	C	T	-0.229	0.038903	0.01131	3.95E-09	35308	0.001172799	0.030321733	41.45547187	218.5523699	trans
European	Decode	ANGPTL4	rs116843064	19	8364439	A	G	-0.3196	0.02593	0.02426	6.62E-35	35375	0.004835801	0.004835801	171.8880136	171.8880136	cis
European	Decode	ANK2	rs2794457	1	203461532	T	C	0.5793	0.019023	0.04695	1.09E-203	35368	0.030032282	0.068840282	1095.007256	310.4996599	trans
European	Decode	ANK2	rs9427493	1	203266899	C	G	-0.38	0.016427	0.06613	2.18E-118	35363	0.017835371	0.068840282	642.1291479	310.4996599	trans
European	Decode	ANK2	rs139374199	1	203822032	T	C	0.3712	0.020321	0.04199	1.53E-74	35372	0.011085667	0.068840282	396.495476	310.4996599	trans
European	Decode	ANK2	rs149036775	1	202117748	T	C	0.2365	0.022724	0.03315	2.30E-25	35358	0.003585378	0.068840282	127.2207505	310.4996599	trans
European	Decode	ANK2	rs141549064	1	198215667	T	C	0.2039	0.024791	0.02774	1.96E-16	35345	0.002242608	0.068840282	79.43863614	310.4996599	trans
European	Decode	ANK2	rs114827829	1	205437606	G	T	0.2634	0.036787	0.01128	8.06E-13	35369	0.001547547	0.068840282	54.81694018	310.4996599	trans
European	Decode	ANK2	rs6542680	2	3592552	T	C	-0.0678	0.0105	0.18362	1.07E-10	35332	0.001378167	0.068840282	48.75782267	310.4996599	trans
European	Decode	ANK2	rs2274702	1	205384364	C	A	0.081	0.01398	0.09548	6.88E-09	35374	0.001133263	0.068840282	40.13124961	310.4996599	trans
European	Decode	ANKRD1	rs41285751	6	31932038	T	G	0.0816	0.014392	0.08277	1.43E-08	35441	0.001011024	0.001011024	35.86594533	35.86594533	trans
European	Decode	ANKRD27	rs11720167	3	165768357	G	T	0.0953	0.010106	0.19032	4.10E-21	35330	0.002799069	0.006040224	99.16308157	71.28167449	trans
European	Decode	ANKRD27	rs4388642	1	196525417	C	T	0.0616	0.008426	0.33811	2.66E-13	35329	0.001698382	0.006040224	60.10079801	71.28167449	trans
European	Decode	ANKRD27	rs462382	1	196833228	G	A	-0.0569	0.007903	0.39164	6.02E-13	35326	0.001542774	0.006040224	54.58114388	71.28167449	trans
European	Decode	ANKRD27	rs2302970	19	32607726	C	G	0.0497	0.008095	0.40934	8.28E-10	35360	0.00119444	0.00119444	42.28353224	42.28353224	cis
European	Decode	ANKRD46	rs609061	6	31942385	A	G	0.091	0.013683	0.09003	2.92E-11	35441	0.001356835	0.002474308	48.15021492	43.8412555	trans
European	Decode	ANKRD46	rs1707652	3	165761011	T	C	0.0511	0.008491	0.3102	1.76E-09	35339	0.001117472	0.002474308	39.53229608	43.8412555	trans
European	Decode	ANKRD54	rs550671	6	31976816	T	C	0.0899	0.011518	0.14045	5.93E-15	35440	0.001951382	0.004739716	69.28827886	56.02630301	trans
European	Decode	ANKRD54	rs11720167	3	165768357	G	T	0.0729	0.010194	0.19032	8.60E-13	35339	0.001637883	0.004739716	57.97282667	56.02630301	trans
European	Decode	ANKRD54	rs6457457	6	31910331	T	C	0.0971	0.016222	0.06527	2.15E-09	35441	0.001150451	0.004739716	40.8178035	56.02630301	trans
European	Decode	ANP32A	rs11720167	3	165768357	G	T	0.1294	0.010152	0.19032	3.28E-37	35330	0.005160555	0.013276212	183.2577897	94.12984909	trans
European	Decode	ANP32A	rs4388642	1	196525417	C	T	0.0747	0.008473	0.33811	1.19E-18	35329	0.002497555	0.013276212	88.45203399	94.12984909	trans
European	Decode	ANP32A	rs462382	1	196833228	G	A	-0.0679	0.007954	0.39164	1.38E-17	35326	0.002196935	0.013276212	77.77540474	94.12984909	trans
European	Decode	ANP32A	rs2232613	20	38369011	T	C	-0.1108	0.013192	0.0989	4.50E-17	35366	0.002188159	0.013276212	77.55173638	94.12984909	trans
European	Decode	ANP32A	rs3863090	3	165666699	T	G	0.0775	0.012501	0.11613	5.66E-10	35329	0.001233009	0.013276212	43.61228062	94.12984909	trans
European	Decode	ANP32B	rs68066031	2	224015781	C	T	0.0549	0.009936	0.19513	3.28E-08	35366	9.47E-04	9.47E-04	33.51175745	33.51175745	trans
European	Decode	ANPEP	rs34593439	15	78942615	A	G	-0.089	0.012999	0.10438	7.56E-12	35358	0.001480986	0.001480986	52.43941895	52.43941895	trans
European	Decode	ANTXR1	rs3764261	16	56959412	A	C	0.1395	0.008936	0.32148	6.20E-55	35357	0.008489752	0.015482963	302.7252583	137.6412818	trans
European	Decode	ANTXR1	rs1707652	3	165761011	T	C	0.0979	0.009033	0.3102	2.27E-27	35327	0.004101667	0.015482963	145.4881186	137.6412818	trans
European	Decode	ANTXR1	rs13329672	15	58407738	T	C	0.0633	0.009478	0.26556	2.41E-11	35352	0.001562991	0.015482963	55.33821483	137.6412818	trans
European	Decode	ANTXR1	rs13234157	7	73557398	A	C	0.0796	0.012926	0.119	7.35E-10	35342	0.001328553	0.015482963	47.01353561	137.6412818	trans
European	Decode	ANTXR1	rs7424376	2	69298791	G	A	0.0474	0.008552	0.40051	2.98E-08	35350	0.001078902	0.001078902	38.1782174	38.1782174	cis
European	Decode	ANTXR2	rs3764261	16	56959412	A	C	0.0974	0.009042	0.32148	4.68E-27	35369	0.004138705	0.012137104	146.9819117	86.08628367	trans
European	Decode	ANTXR2	rs2070895	15	58431740	A	G	0.0849	0.01063	0.19622	1.39E-15	35366	0.002273662	0.012137104	80.58900395	86.08628367	trans
European	Decode	ANTXR2	rs34216592	17	68781934	A	G	0.0971	0.012452	0.13279	6.28E-15	35370	0.002171491	0.012137104	76.96844235	86.08628367	trans
European	Decode	ANTXR2	rs13329672	15	58407738	T	C	0.0711	0.009581	0.26556	1.16E-13	35364	0.001971915	0.012137104	69.86863137	86.08628367	trans
European	Decode	ANTXR2	rs4665972	2	27375230	C	T	0.0594	0.008964	0.33903	3.44E-11	35374	0.001581331	0.012137104	56.02342897	86.08628367	trans
European	Decode	ANTXR2	rs10518234	4	80231093	A	G	0.054	0.008763	0.38281	7.16E-10	35356	0.001377906	0.023084083	48.78171422	275.5939824	cis
European	Decode	ANTXR2	rs7674623	4	79873527	T	C	0.2207	0.010365	0.21323	1.31E-100	35355	0.016342962	0.023084083	587.3721219	275.5939824	cis
European	Decode	ANTXR2	rs6829364	4	79721473	CAAATTTA	AAAATTTA	-0.1535	0.012421	0.13096	4.42E-35	35355	0.005363215	0.023084083	190.6281111	275.5939824	cis
European	Decode	ANXA1	rs7357731	9	73175019	A	G	-0.3368	0.025326	0.026	2.36E-40	35358	0.005745217	0.005745217	204.3016634	204.3016634	cis
European	Decode	ANXA10	rs572515	1	196677131	G	A	-0.1266	0.008112	0.3973	6.54E-55	35332	0.007675685	0.009059625	273.2795715	161.121647	trans
European	Decode	ANXA10	rs6445035	3	165762312	A	G	0.067	0.010094	0.1904	3.18E-11	35333	0.001383939	0.009059625	48.96372249	161.121647	trans
European	Decode	ANXA11	rs1538821	10	80362017	G	A	0.0945	0.015191	0.07278	4.95E-10	35367	0.001205281	0.011919797	42.67621357	212.8549018	cis
European	Decode	ANXA11	rs2152546	10	80146628	T	G	-0.147	0.007941	0.45437	1.69E-76	35368	0.010714516	0.011919797	383.0335901	212.8549018	cis
European	Decode	ANXA2	rs342293	7	106731773	G	C	-0.0586	0.008015	0.45412	2.65E-13	35357	0.001702523	0.006686008	60.29536214	47.34224956	trans
European	Decode	ANXA2	rs114694170	5	88884379	C	T	-0.0976	0.014515	0.08378	1.77E-11	35344	0.001462412	0.006686008	51.76026124	47.34224956	trans
European	Decode	ANXA2	rs72753866	15	62459342	T	C	0.1175	0.019739	0.04624	2.64E-09	35366	0.001217763	0.006686008	43.1174661	47.34224956	trans
European	Decode	ANXA2	rs342293	7	106731773	G	C	-0.0475	0.008035	0.45412	3.39E-09	35357	0.001118626	0.006686008	39.59332308	47.34224956	trans
European	Decode	ANXA2	rs76460646	15	62478277	G	A	0.1441	0.024715	0.02939	5.53E-09	35366	0.001184683	0.006686008	41.94483527	47.34224956	trans
European	Decode	ANXA2	rs4450343	15	61258071	T	C	-0.0509	0.008936	0.3362	1.23E-08	35369	0.00115638	0.152017954	40.94503436	565.9930482	cis
European	Decode	ANXA2	rs103947	15	60619685	C	T	-0.0905	0.008581	0.38773	5.25E-26	35370	0.003888656	0.152017954	138.0708999	565.9930482	cis
European	Decode	ANXA2	rs67827628	15	60390021	C	T	0.624	0.011162	0.09853	0	35366	0.069170185	0.152017954	2627.907247	565.9930482	cis
European	Decode	ANXA2	rs3743268	15	60385961	A	G	-0.33	0.006643	0.36954	0	35366	0.050743085	0.152017954	1890.403357	565.9930482	cis
European	Decode	ANXA2	rs72744872	15	60331026	T	C	0.1298	0.009891	0.23007	2.42E-39	35369	0.005968849	0.152017954	212.3678856	565.9930482	cis
European	Decode	ANXA2	rs1912261	15	60288487	CTCGA	TTCGA	-0.1638	0.015668	0.07672	1.40E-25	35370	0.003801017	0.152017954	134.9473065	565.9930482	cis
European	Decode	ANXA2	rs2414649	15	59883035	G	T	0.0683	0.008304	0.47103	1.95E-16	35371	0.002324615	0.152017954	82.41087726	565.9930482	cis
European	Decode	ANXA2	rs80259650	15	59537771	T	G	0.2431	0.019792	0.04534	1.12E-34	35372	0.005115996	0.152017954	181.8832755	565.9930482	cis
European	Decode	ANXA2	rs143175582	15	59417692	A	G	0.244	0.015744	0.07754	3.59E-54	35370	0.008516928	0.152017954	303.8142825	565.9930482	cis
European	Decode	ANXA2	rs7178041	15	59369205	T	C	0.078	0.012523	0.12515	4.70E-10	35369	0.001332244	0.152017954	47.180316	565.9930482	cis
European	Decode	ANXA3	rs1707652	3	165761011	T	C	0.0496	0.008472	0.3102	4.78E-09	35339	0.00105283	0.00105283	37.24307125	37.24307125	trans
European	Decode	ANXA4	rs7080386	10	63288546	A	C	0.0495	0.008011	0.43502	6.44E-10	35351	0.001204433	0.001204433	42.62684779	42.62684779	trans
European	Decode	ANXA4	rs148712348	2	69928688	A	G	0.1541	0.02647	0.02309	5.82E-09	35363	0.001071307	0.029542834	37.92309827	537.1193679	cis
European	Decode	ANXA4	rs17037076	2	69806517	A	G	-0.2876	0.009525	0.22091	2.70E-200	35364	0.028471527	0.029542834	1036.315638	537.1193679	cis
European	Decode	ANXA5	rs2686395	3	165767231	C	T	-0.0718	0.008467	0.3101	2.25E-17	35339	0.002205803	0.002205803	78.11878827	78.11878827	trans
European	Decode	ANXA5	rs9995591	4	121694605	A	G	0.2632	0.015567	0.06845	3.97E-64	35353	0.008834488	0.012002628	315.091661	213.7222699	cis
European	Decode	ANXA5	rs7666178	4	121657567	T	A	-0.0886	0.008756	0.28044	4.55E-24	35353	0.00316814	0.012002628	112.3528787	213.7222699	cis
European	Decode	ANXA6	rs7073753	10	63303060	T	C	0.0939	0.008233	0.4356	3.94E-30	35351	0.004335469	0.008713598	153.9218067	103.0079828	trans
European	Decode	ANXA6	rs11574452	4	73980944	A	C	-0.2139	0.025738	0.02727	9.52E-17	35351	0.002427331	0.008713598	86.01250643	103.0079828	trans
European	Decode	ANXA6	rs1398015	4	73891519	T	C	-0.1324	0.017501	0.05914	3.87E-14	35349	0.001950798	0.008713598	69.08963517	103.0079828	trans
European	Decode	ANXA7	rs140341585	10	73509042	A	G	-0.1971	0.027343	0.02194	5.66E-13	35371	0.001667268	0.00434982	59.06807747	51.36064936	cis
European	Decode	ANXA7	rs78932998	10	73491992	ATAAACAAAC	ATAAATAAAC	-0.192	0.027497	0.02164	2.90E-12	35372	0.001560948	0.00434982	55.29704176	51.36064936	cis
European	Decode	ANXA7	rs16929987	10	72557509	C	T	-0.1676	0.028695	0.02038	5.20E-09	35373	0.001121605	0.00434982	39.71682885	51.36064936	cis
European	Decode	ANXA8	rs1329424	1	196677046	G	T	-0.1832	0.008106	0.39735	4.27E-113	35338	0.016073828	0.023727755	577.2636167	212.257313	trans
European	Decode	ANXA8	rs411337	6	32109603	T	C	0.1379	0.012771	0.10818	3.54E-27	35441	0.003669296	0.023727755	130.5150689	212.257313	trans
European	Decode	ANXA8	rs11720167	3	165768357	G	T	0.0924	0.010111	0.19032	6.33E-20	35339	0.002631309	0.023727755	93.22786195	212.257313	trans
European	Decode	ANXA8	rs72508422	6	32513721	C	G	0.0617	0.009259	0.2312	2.67E-11	35439	0.001353323	0.023727755	48.02270461	212.257313	trans
European	Decode	ANXA9	rs572515	1	196677131	G	A	-0.0856	0.007803	0.3973	5.35E-28	35332	0.003509112	0.003509112	124.4135228	124.4135228	trans
European	Decode	AOC1	rs79451012	7	149746219	G	T	0.4789	0.033009	0.01735	1.07E-47	35372	0.007820203	0.02347437	278.7806892	119.2254583	trans
European	Decode	AOC1	rs542835878	7	148949082	T	G	-0.3416	0.027262	0.02497	5.10E-36	35372	0.005682013	0.02347437	202.1212636	119.2254583	trans
European	Decode	AOC1	rs73160072	7	151877140	A	G	0.3046	0.03031	0.02217	9.24E-24	35375	0.004022711	0.02347437	142.8700849	119.2254583	trans
European	Decode	AOC1	rs79428241	7	149388341	T	C	0.2365	0.028232	0.02339	5.44E-17	35372	0.00255531	0.02347437	90.61287538	119.2254583	trans
European	Decode	AOC1	rs117768489	7	149466922	C	A	-0.1837	0.030812	0.02038	2.49E-09	35373	0.001347442	0.02347437	47.72468281	119.2254583	trans
European	Decode	AOC1	rs4665972	2	27375230	C	T	0.0446	0.007962	0.33903	2.12E-08	35374	8.91E-04	0.02347437	31.562148	119.2254583	trans
European	Decode	AOC1	rs6464266	7	152681466	A	G	0.0494	0.008906	0.38461	2.91E-08	35372	0.001155194	0.02347437	40.90646438	119.2254583	trans
European	Decode	AOC1	rs67117953	7	151466337	G	C	-0.2187	0.022256	0.04056	8.67E-23	35378	0.003722574	0.147348255	132.1818311	905.9574143	cis
European	Decode	AOC1	rs113953390	7	151426945	C	T	0.6325	0.027305	0.02556	1.05E-118	35376	0.019928151	0.147348255	719.2721825	905.9574143	cis
European	Decode	AOC1	rs11762854	7	150895653	T	C	-0.4409	0.012345	0.13649	2.35E-279	35376	0.04582246	0.147348255	1698.765296	905.9574143	cis
European	Decode	AOC1	rs714883	7	150802743	G	T	0.4774	0.007951	0.14535	0	35376	0.056623689	0.147348255	2123.231569	905.9574143	cis
European	Decode	AOC1	rs78775372	7	150671110	A	G	0.2968	0.014146	0.10432	9.79E-98	35378	0.016461835	0.147348255	592.1009426	905.9574143	cis
European	Decode	AOC1	rs28715524	7	149845189	T	C	0.1381	0.012097	0.14725	3.47E-30	35366	0.004789546	0.147348255	170.1926643	905.9574143	cis
European	Decode	AP1G2	rs140983547	14	23565870	T	C	-0.6016	0.04231	0.01017	7.01E-46	35361	0.007286638	0.017531067	259.5394158	208.2480348	cis
European	Decode	AP1G2	rs34015250	14	23557284	G	A	-0.2458	0.014639	0.0814	2.88E-63	35361	0.009035342	0.017531067	322.3935963	208.2480348	cis
European	Decode	AP1G2	rs12889823	14	23404137	G	A	-0.1264	0.020635	0.03939	9.04E-10	35367	0.001209086	0.017531067	42.81109215	208.2480348	cis
European	Decode	AP1S2	rs11720167	3	165768357	G	T	0.0825	0.010034	0.19032	2.00E-16	35339	0.002097663	0.002097663	74.2809365	74.2809365	trans
European	Decode	AP2A2	rs3811444	1	247876149	T	C	-0.0653	0.008354	0.34232	5.41E-15	35150	0.001920009	0.001920009	67.61429677	67.61429677	trans
European	Decode	APAF1	rs6445035	3	165762312	A	G	0.0548	0.009953	0.1904	3.67E-08	35333	9.26E-04	9.26E-04	32.74060894	32.74060894	trans
European	Decode	APBB1	rs2686395	3	165767231	C	T	-0.0882	0.00861	0.3101	1.26E-24	35339	0.00332855	0.004579995	118.013784	81.20840181	trans
European	Decode	APBB1	rs4947328	6	31593970	G	A	0.1158	0.01849	0.04907	3.78E-10	35439	0.001251445	0.004579995	44.40301967	81.20840181	trans
European	Decode	APBB3	rs6445035	3	165762312	A	G	0.0778	0.010053	0.1904	1.00E-14	35333	0.001866064	0.00527768	66.05318165	46.69290002	trans
European	Decode	APBB3	rs1242299	17	28189182	A	G	0.0501	0.007885	0.42604	2.10E-10	35351	0.001227545	0.00527768	43.44582277	46.69290002	trans
European	Decode	APBB3	rs572515	1	196677131	G	A	-0.0491	0.008088	0.3973	1.28E-09	35332	0.00115455	0.00527768	40.83739946	46.69290002	trans
European	Decode	APBB3	rs28479572	15	41942676	A	T	-0.05	0.008755	0.29001	1.12E-08	35356	0.001029521	0.00527768	36.43519622	46.69290002	trans
European	Decode	APCDD1	rs453821	6	31967534	T	C	0.086	0.011448	0.13894	5.82E-14	35441	0.001769651	0.003233195	62.82583895	57.30945328	trans
European	Decode	APCDD1	rs6445035	3	165762312	A	G	0.0689	0.010092	0.1904	8.64E-12	35339	0.001463544	0.003233195	51.79306762	57.30945328	trans
European	Decode	APCS	rs77633380	1	160758850	TGGGGTTTTTTTTTGTTTGT	TGGGGGTTTTTTTTGTTTGT	-1.0986	0.12629	9.40E-04	3.35E-18	35363	0.00226688	0.004570272	80.34128234	53.95330289	trans
European	Decode	APCS	rs11840614	13	50771142	G	A	0.0544	0.009295	0.26203	4.84E-09	35362	0.001144505	0.004570272	40.51605128	53.95330289	trans
European	Decode	APCS	rs469772	1	91064748	T	C	-0.0579	0.009928	0.22223	5.47E-09	35342	0.001158887	0.004570272	41.00257504	53.95330289	trans
European	Decode	APCS	rs28383573	1	159588882	T	G	0.232	0.011941	0.13897	4.34E-84	35357	0.012880873	0.032735557	461.3458103	391.4629581	cis
European	Decode	APCS	rs146174215	1	159574733	C	A	-0.5373	0.023542	0.03105	2.69E-115	35357	0.017371073	0.032735557	625.0114091	391.4629581	cis
European	Decode	APCS	rs148734859	1	158904948	A	G	-0.2031	0.024103	0.03107	3.57E-17	35359	0.002483611	0.032735557	88.03165506	391.4629581	cis
European	Decode	APEX1	rs13026530	2	31066723	A	G	0.0443	0.008093	0.45052	4.40E-08	35365	9.72E-04	9.72E-04	34.39336711	34.39336711	trans
European	Decode	APLN	rs2806920	13	45940371	C	T	-0.1057	0.009104	0.26482	3.67E-31	35357	0.004350352	0.004350352	154.478745	154.478745	trans
European	Decode	APLP1	rs61869913	10	68836062	A	G	0.1263	0.01656	0.06399	2.40E-14	35363	0.001910862	0.004021226	67.69935087	47.47075712	trans
European	Decode	APLP1	rs1070073	12	103606541	G	T	0.049	0.008672	0.32569	1.60E-08	35366	0.001054596	0.004021226	37.33411054	47.47075712	trans
European	Decode	APLP1	rs150382930	3	124644638	TCCATGTCA	TCCATGTCC	0.1701	0.030553	0.01859	2.59E-08	35369	0.001055768	0.004021226	37.37880995	47.47075712	trans
European	Decode	APLP2	rs2393989	10	63607136	A	T	0.0518	0.008284	0.40891	4.02E-10	35338	0.001297092	0.002329231	45.89357934	41.2030077	trans
European	Decode	APLP2	rs40818	5	122959378	C	T	-0.0481	0.008636	0.33586	2.55E-08	35341	0.001032139	0.002329231	36.51243606	41.2030077	trans
European	Decode	APLP2	rs73583419	11	130069495	A	C	0.2786	0.016588	0.06312	2.64E-63	35359	0.009180011	0.009180011	327.5848638	327.5848638	cis
European	Decode	APMAP	rs1707652	3	165761011	T	C	0.0721	0.00853	0.3102	2.85E-17	35327	0.00222467	0.003221045	78.7616702	57.00235528	trans
European	Decode	APMAP	rs2393989	10	63607136	A	T	0.0454	0.008048	0.40891	1.69E-08	35338	9.96E-04	0.003221045	35.24304036	57.00235528	trans
European	Decode	APMAP	rs6036977	20	24921032	T	C	-0.1558	0.01203	0.11921	2.32E-38	35354	0.005097415	0.007395782	181.1270837	131.2830712	cis
European	Decode	APMAP	rs6049886	20	24702918	T	G	-0.0727	0.00853	0.31953	1.56E-17	35354	0.002298367	0.007395782	81.43905875	131.2830712	cis
European	Decode	APOA1	rs112073991	11	118848623	G	A	-0.7539	0.033049	0.01547	3.53E-115	35381	0.017313176	0.035078156	623.3144149	209.1116825	trans
European	Decode	APOA1	rs138283790	11	115145736	T	C	-0.3247	0.023699	0.03137	1.00E-42	35371	0.006407181	0.035078156	228.0769225	209.1116825	trans
European	Decode	APOA1	rs76870367	11	119372481	T	C	-0.2671	0.020573	0.04183	1.53E-38	35377	0.005718843	0.035078156	203.4676856	209.1116825	trans
European	Decode	APOA1	rs117892857	11	112729137	T	C	-0.2854	0.034165	0.01458	6.63E-17	35363	0.002340544	0.035078156	82.95814735	209.1116825	trans
European	Decode	APOA1	rs61898315	11	120288553	A	G	-0.1421	0.02018	0.04389	1.90E-12	35373	0.001694695	0.035078156	60.04482069	209.1116825	trans
European	Decode	APOA1	rs2515293	11	115560882	CTCTCTCTATA	CTCTCTATATA	-0.0644	0.009602	0.26197	1.99E-11	35368	0.001603715	0.035078156	56.80810373	209.1116825	trans
European	Decode	APOA1	rs116985420	11	116494622	GTACATGTCCCGGGTGGTCCAG	GTACATGTCCCGGGTGGTCCGG	-0.3624	0.02201	0.03578	6.55E-61	35373	0.009061975	0.009061975	323.4623144	323.4623144	cis
European	Decode	APOA2	rs2509961	11	62543437	C	T	-0.3447	0.006881	0.36531	0	35362	0.055097993	0.067466702	2061.869925	416.7673281	trans
European	Decode	APOA2	rs11231191	11	62696278	GTGTGTGTGTGTGTGTGTGTGTGTGTGTGTGTGTGT	TTGTGTGTGTGTGTGTGTGTGTGTGTGTGTGTGTGT	-0.373	0.031715	0.0174	6.21E-32	35361	0.004757444	0.067466702	169.022571	416.7673281	trans
European	Decode	APOA2	rs523291	11	63771922	GAGGAGGAGGAGGAGGAGGT	AAGGAGGAGGAGGAGGAGGT	-0.0792	0.008756	0.48632	1.50E-19	35357	0.003133972	0.067466702	111.1499296	416.7673281	trans
European	Decode	APOA2	rs61732279	2	70985275	C	T	-0.0733	0.009694	0.23427	3.99E-14	35351	0.001927659	0.067466702	68.27243568	416.7673281	trans
European	Decode	APOA2	rs637571	11	65896875	C	T	-0.0515	0.008344	0.47479	6.74E-10	35366	0.001322754	0.067466702	46.83982139	416.7673281	trans
European	Decode	APOA2	rs757081	11	17330136	G	C	0.0513	0.008593	0.36999	2.38E-09	35373	0.00122688	0.067466702	43.44928636	416.7673281	trans
European	Decode	APOA4	rs61747728	1	179557079	T	C	0.1284	0.020105	0.04262	1.70E-10	35358	0.00134542	0.00379295	47.63275118	44.76351903	trans
European	Decode	APOA4	rs731541	17	9895845	C	A	0.0554	0.008757	0.3283	2.51E-10	35372	0.001353617	0.00379295	47.94232399	44.76351903	trans
European	Decode	APOA4	rs77924615	16	20381010	A	G	-0.0588	0.01033	0.19701	1.26E-08	35355	0.001093914	0.00379295	38.71548192	44.76351903	trans
European	Decode	APOA4	rs187929675	11	117240652	T	C	-0.415	0.03911	0.01106	2.64E-26	35376	0.003767483	0.00531421	133.7749255	94.28681127	cis
European	Decode	APOA4	rs1729410	11	116794945	C	G	-0.0562	0.008277	0.42828	1.12E-11	35376	0.001546727	0.00531421	54.79869708	94.28681127	cis
European	Decode	APOA5	rs3764261	16	56959412	A	C	0.1028	0.008594	0.32148	5.63E-33	35369	0.004610339	0.013003071	163.8090663	76.86567594	trans
European	Decode	APOA5	rs4665972	2	27375230	C	T	-0.0762	0.008518	0.33903	3.70E-19	35374	0.002602315	0.013003071	92.28924148	76.86567594	trans
European	Decode	APOA5	rs146589617	11	120585208	G	A	0.2573	0.035703	0.01298	5.73E-13	35376	0.001696329	0.013003071	60.10792239	76.86567594	trans
European	Decode	APOA5	rs35909200	16	72122767	G	T	0.0736	0.010472	0.17527	2.09E-12	35375	0.001566048	0.013003071	55.48269608	76.86567594	trans
European	Decode	APOA5	rs2156552	18	49655298	T	A	0.0646	0.010134	0.19573	1.84E-10	35365	0.001313876	0.013003071	46.52371455	76.86567594	trans
European	Decode	APOA5	rs111696008	2	216622986	A	G	-0.1596	0.026747	0.02443	2.42E-09	35359	0.001214165	0.013003071	42.98141486	76.86567594	trans
European	Decode	APOA5	rs118074955	11	117746769	G	C	0.2969	0.053975	0.00679	3.78E-08	35376	0.001188944	0.087044056	42.10775419	397.6979212	cis
European	Decode	APOA5	rs71480353	11	117668192	C	G	0.2599	0.017906	0.05701	9.82E-48	35378	0.007262743	0.087044056	258.8064449	397.6979212	cis
European	Decode	APOA5	rs78751065	11	117300697	T	C	0.3728	0.03149	0.0173	2.47E-32	35377	0.004725512	0.087044056	167.9586746	397.6979212	cis
European	Decode	APOA5	rs7123666	11	116796367	G	A	0.2692	0.012793	0.11577	2.66E-98	35376	0.014836839	0.087044056	532.7425602	397.6979212	cis
European	Decode	APOA5	rs111683933	11	116771333	C	T	0.2531	0.028589	0.02085	8.51E-19	35377	0.002615589	0.087044056	92.769122	397.6979212	cis
European	Decode	APOA5	rs61906076	11	116650788	G	C	0.6442	0.013304	0.06341	0	35376	0.049292257	0.087044056	1834.069746	397.6979212	cis
European	Decode	APOA5	rs1145183	11	116631569	A	G	0.2846	0.022118	0.0357	6.90E-38	35376	0.005576737	0.087044056	198.3777984	397.6979212	cis
European	Decode	APOA5	rs17461214	11	115932820	T	C	0.2058	0.031004	0.01859	3.18E-11	35375	0.001545435	0.087044056	54.75126933	397.6979212	cis
European	Decode	APOB	rs11720167	3	165768357	G	T	0.1855	0.01063	0.19032	3.44E-68	35339	0.010605122	0.034005787	378.7700953	242.5222251	trans
European	Decode	APOB	rs1801020	5	177409531	G	A	0.1658	0.009661	0.25319	5.18E-66	35361	0.010395747	0.034005787	371.4446801	242.5222251	trans
European	Decode	APOB	rs12740374	1	109274968	T	G	-0.134	0.010322	0.20782	1.55E-38	35344	0.005912223	0.034005787	210.1924901	242.5222251	trans
European	Decode	APOB	rs2292423	4	186254568	A	T	0.1087	0.00849	0.412	1.57E-37	35393	0.005724844	0.034005787	203.7745168	242.5222251	trans
European	Decode	APOB	rs111696008	2	216622986	A	G	-0.1694	0.027844	0.02443	1.17E-09	35359	0.001367851	0.034005787	48.42934291	242.5222251	trans
European	Decode	APOBEC3G	rs4759076	12	54336088	C	T	0.0527	0.008278	0.4756	1.94E-10	35372	0.001385338	0.001385338	49.06738086	49.06738086	trans
European	Decode	APOBEC3G	rs41281251	22	39097246	A	T	-0.0937	0.012437	0.12932	4.91E-14	35365	0.001977122	0.008523871	70.05546919	151.5436091	cis
European	Decode	APOBEC3G	rs6519166	22	39076172	A	C	-0.119	0.008596	0.36272	1.40E-43	35364	0.006546749	0.008523871	233.0317491	151.5436091	cis
European	Decode	APOC1	rs3764261	16	56959412	A	C	0.092	0.008743	0.32148	6.75E-26	35369	0.003692515	0.005356533	131.077181	95.00996996	trans
European	Decode	APOC1	rs2156552	18	49655298	T	A	0.0727	0.010306	0.19573	1.74E-12	35365	0.001664018	0.005356533	58.94275891	95.00996996	trans
European	Decode	APOC1	rs12691088	19	44915229	A	G	-0.1078	0.018156	0.05447	2.89E-09	35368	0.001197017	0.009738073	42.38442709	69.0599441	cis
European	Decode	APOC1	rs1160983	19	44893972	A	G	0.3531	0.03119	0.01711	1.03E-29	35368	0.004193536	0.009738073	148.9331442	69.0599441	cis
European	Decode	APOC1	rs117310449	19	44890259	T	C	0.2147	0.033639	0.01434	1.74E-10	35368	0.001303078	0.009738073	46.14478209	69.0599441	cis
European	Decode	APOC1	rs118147862	19	44816374	A	G	0.1507	0.021329	0.03917	1.60E-12	35367	0.001709451	0.009738073	60.55825177	69.0599441	cis
European	Decode	APOC1	rs189902748	19	44667849	A	C	0.1198	0.019618	0.0489	1.02E-09	35370	0.001334992	0.009738073	47.27911532	69.0599441	cis
European	Decode	APOC2	rs6576201	14	106683696	A	G	-0.0984	0.007995	0.40853	8.28E-35	34962	0.004679257	0.004679257	164.3558766	164.3558766	trans
European	Decode	APOC3	rs1707652	3	165761011	T	C	0.1556	0.008787	0.3102	3.66E-70	35339	0.010361298	0.037199103	369.9705626	77.69615561	trans
European	Decode	APOC3	rs56228609	16	56953853	T	C	0.0905	0.008743	0.31582	4.13E-25	35369	0.003539461	0.037199103	125.6247689	77.69615561	trans
European	Decode	APOC3	rs10889353	1	62652525	C	A	-0.0806	0.008606	0.34024	7.54E-21	35358	0.002916563	0.037199103	103.4196477	77.69615561	trans
European	Decode	APOC3	rs4704826	5	156965071	A	C	0.0759	0.008486	0.35793	3.76E-19	35351	0.002647854	0.037199103	93.84748364	77.69615561	trans
European	Decode	APOC3	rs9683167	3	166025290	G	C	0.1957	0.022902	0.03454	1.29E-17	35340	0.002554279	0.037199103	90.4942448	77.69615561	trans
European	Decode	APOC3	rs1042034	2	21002409	T	C	0.0683	0.009683	0.23471	1.75E-12	35373	0.001675826	0.037199103	59.37515903	77.69615561	trans
European	Decode	APOC3	rs2156552	18	49655298	T	A	0.0709	0.01026	0.19573	4.83E-12	35365	0.001582639	0.037199103	56.05556164	77.69615561	trans
European	Decode	APOC3	rs42122	7	73427493	A	G	-0.075	0.01095	0.16937	7.41E-12	35354	0.001582693	0.037199103	56.04004951	77.69615561	trans
European	Decode	APOC3	rs34895872	11	48000226	G	A	0.0585	0.009222	0.26584	2.25E-10	35369	0.001335835	0.037199103	47.30766696	77.69615561	trans
European	Decode	APOC3	rs111696008	2	216622986	A	G	-0.1639	0.027154	0.02443	1.58E-09	35359	0.001280471	0.037199103	45.33166524	77.69615561	trans
European	Decode	APOC3	rs1800588	15	58431476	T	C	0.0617	0.010344	0.19095	2.45E-09	35365	0.001176238	0.037199103	41.64430171	77.69615561	trans
European	Decode	APOC3	rs58542926	19	19268740	TGGAGCTGTATTTGCCTTCCATGGTGCA	CGGAGCTGTATTTGCCTTCCATGGTGCA	-0.091	0.01541	0.07691	3.52E-09	35353	0.001175817	0.037199103	41.61522936	77.69615561	trans
European	Decode	APOC3	rs62182214	2	203164430	TGTAACTGGGAT	TGTAATTGGGAT	-0.0503	0.008701	0.33469	7.43E-09	35364	0.001126763	0.037199103	39.88955545	77.69615561	trans
European	Decode	APOC3	rs12629202	3	167083477	A	C	0.0507	0.008819	0.31116	8.97E-09	35354	0.001101915	0.037199103	38.99786604	77.69615561	trans
European	Decode	APOC3	rs4646267	8	18390403	G	A	0.064	0.011228	0.15908	1.20E-08	35377	0.001095873	0.037199103	38.80903542	77.69615561	trans
European	Decode	APOC3	rs7412	19	44908822	T	C	0.0959	0.01724	0.05941	2.66E-08	35367	0.001027844	0.037199103	36.38709616	77.69615561	trans
European	Decode	APOC3	rs2575876	9	104903458	A	G	-0.0527	0.009513	0.24159	3.02E-08	35363	0.001017734	0.037199103	36.02475121	77.69615561	trans
European	Decode	APOC3	rs3825041	11	116760991	C	T	-0.2286	0.016225	0.06693	4.42E-45	35377	0.006527058	0.006527058	232.4116556	232.4116556	cis
European	Decode	APOD	rs11720167	3	165768357	G	T	0.1209	0.010242	0.19032	3.69E-32	35339	0.004504851	0.005734388	159.9082854	101.7037233	trans
European	Decode	APOD	rs76004643	1	197847653	T	G	0.0561	0.009125	0.2662	7.85E-10	35337	0.001229537	0.005734388	43.49916114	101.7037233	trans
European	Decode	APOE	rs6445035	3	165762312	A	G	0.1062	0.010381	0.1904	1.45E-24	35339	0.003477094	0.010267598	123.2988039	72.78122738	trans
European	Decode	APOE	rs509728	11	116662450	C	G	0.1673	0.019653	0.04519	1.70E-17	35377	0.002415356	0.010267598	85.65009934	72.78122738	trans
European	Decode	APOE	rs1532085	15	58391167	G	A	-0.0603	0.008291	0.41111	3.51E-13	35364	0.001760584	0.010267598	62.36758766	72.78122738	trans
European	Decode	APOE	rs58302728	19	45922733	G	C	-0.0795	0.012595	0.12405	2.75E-10	35371	0.001373537	0.010267598	48.6474465	72.78122738	trans
European	Decode	APOE	rs261332	15	58435126	G	A	-0.0646	0.010566	0.18171	9.73E-10	35366	0.001241027	0.010267598	43.94219951	72.78122738	trans
European	Decode	APOE	rs71352239	19	44926286	T	C	0.2482	0.008893	0.30263	1.96E-171	35368	0.026002122	0.026002122	944.1407015	944.1407015	cis
European	Decode	APOF	rs11720167	3	165768357	G	T	0.0949	0.010654	0.19032	5.23E-19	35330	0.002775622	0.010965676	98.33008765	77.6950768	trans
European	Decode	APOF	rs150844304	15	43434427	C	A	-0.2077	0.025495	0.0276	3.74E-16	35354	0.002315565	0.010965676	82.04985404	77.6950768	trans
European	Decode	APOF	rs112875651	8	125494452	A	G	0.0699	0.008605	0.40253	4.55E-16	35358	0.002350167	0.010965676	83.28824192	77.6950768	trans
European	Decode	APOF	rs201856760	17	47675385	T	G	0.0662	0.008777	0.36666	4.62E-14	35355	0.002035384	0.010965676	72.10370092	77.6950768	trans
European	Decode	APOF	rs77924615	16	20381010	A	G	-0.0686	0.010606	0.19701	9.91E-11	35346	0.001488938	0.010965676	52.70349946	77.6950768	trans
European	Decode	APOF	rs3024961	12	57103388	C	T	-0.1431	0.022062	0.03685	8.81E-11	35359	0.001453586	0.02257784	51.4692496	202.0182845	cis
European	Decode	APOF	rs4759252	12	56567381	GTCTCA	ATCTCA	0.1284	0.013151	0.1173	1.62E-22	35359	0.00341406	0.02257784	121.1244546	202.0182845	cis
European	Decode	APOF	rs2020854	12	56349583	C	T	-0.3125	0.014558	0.09012	3.22E-102	35358	0.01601531	0.02257784	575.453353	202.0182845	cis
European	Decode	APOF	rs3809134	12	56152227	G	A	-0.118	0.016954	0.0651	3.41E-12	35358	0.001694885	0.02257784	60.02608065	202.0182845	cis
European	Decode	APOH	rs139930990	17	65204687	A	G	-0.2612	0.026697	0.02427	1.32E-22	35357	0.003231289	0.005836169	114.6125618	103.4834505	trans
European	Decode	APOH	rs146590697	17	63971844	C	G	-0.5398	0.058147	0.00449	1.64E-20	35364	0.00260488	0.005836169	92.35433911	103.4834505	trans
European	Decode	APOH	rs9912634	17	66248165	T	C	0.3302	0.021499	0.03701	3.08E-53	35368	0.00777186	0.065630335	277.0125206	1224.510051	cis
European	Decode	APOH	rs75003668	17	66199313	G	A	-1.4632	0.030044	0.0137	0	35370	0.057858475	0.065630335	2172.007582	1224.510051	cis
European	Decode	APOL1	rs28552652	10	99934243	A	G	-0.7864	0.015261	0.04457	0	35369	0.052669417	0.335545974	1966.324442	443.6764211	trans
European	Decode	APOL1	rs6774800	3	194339458	A	C	0.3963	0.0073	0.26693	0	35303	0.061464022	0.335545974	2311.83618	443.6764211	trans
European	Decode	APOL1	rs763665	16	72044144	T	C	0.4982	0.007824	0.18297	0	35366	0.074208787	0.335545974	2834.67753	443.6764211	trans
European	Decode	APOL1	rs3794693	16	72058491	G	C	-0.4108	0.011632	0.14914	3.17E-273	35366	0.042829511	0.335545974	1582.396061	443.6764211	trans
European	Decode	APOL1	rs923931	3	194364318	A	G	0.3472	0.013573	0.11785	2.57E-144	35301	0.025064639	0.335545974	907.5029254	443.6764211	trans
European	Decode	APOL1	rs78221741	10	100378101	CAAAAAAAAAAAAGGGG	CAAAAAAAAAAAAAGGG	-1.0627	0.058835	0.00537	6.30E-73	35361	0.012063885	0.335545974	431.7758116	443.6764211	trans
European	Decode	APOL1	rs61872201	10	99891336	G	A	-0.1514	0.008619	0.49756	4.49E-69	35369	0.011460707	0.335545974	410.0300611	443.6764211	trans
European	Decode	APOL1	rs143771088	10	99251275	G	T	-0.4745	0.033459	0.01647	1.19E-45	35365	0.0072943	0.335545974	259.8437202	443.6764211	trans
European	Decode	APOL1	rs77366148	16	70744040	A	G	0.1933	0.015976	0.0718	1.06E-33	35366	0.004980348	0.335545974	177.0065901	443.6764211	trans
European	Decode	APOL1	rs62054991	16	71300351	T	C	-0.1526	0.013738	0.09708	1.14E-28	35367	0.004082424	0.335545974	144.9667388	443.6764211	trans
European	Decode	APOL1	rs495734	10	100328244	A	G	0.4923	0.045922	0.00912	8.16E-27	35362	0.004380317	0.335545974	155.5694624	443.6764211	trans
European	Decode	APOL1	rs59479131	3	194211168	C	T	-0.1934	0.018507	0.06228	1.46E-25	35310	0.004368826	0.335545974	154.9313658	443.6764211	trans
European	Decode	APOL1	rs75771425	3	194298037	T	A	-0.1218	0.011845	0.16681	8.45E-25	35300	0.004123735	0.335545974	146.1623174	443.6764211	trans
European	Decode	APOL1	rs2676839	3	195063682	T	C	-0.1584	0.016781	0.07262	3.76E-21	35227	0.003379515	0.335545974	119.4470731	443.6764211	trans
European	Decode	APOL1	rs76558039	16	73542790	ATATCT	ATATCA	-0.1041	0.012857	0.11181	5.64E-16	35354	0.002152375	0.335545974	76.25489757	443.6764211	trans
European	Decode	APOL1	rs4686684	3	194285299	G	C	0.0756	0.009485	0.31322	1.58E-15	35301	0.002458899	0.335545974	87.01063035	443.6764211	trans
European	Decode	APOL1	rs892131	19	44993738	T	C	0.0783	0.009944	0.23412	3.42E-15	35367	0.002198633	0.335545974	77.92599059	443.6764211	trans
European	Decode	APOL1	rs111748368	10	103710463	G	C	-0.3548	0.045323	0.00879	4.95E-15	35367	0.002193571	0.335545974	77.7461931	443.6764211	trans
European	Decode	APOL1	rs149658356	10	100485907	C	T	-0.2385	0.030476	0.02017	5.04E-15	35368	0.002248347	0.335545974	79.69423016	443.6764211	trans
European	Decode	APOL1	rs145500815	16	68047545	A	G	0.2246	0.033029	0.01484	1.05E-11	35363	0.001474994	0.335545974	52.23429811	443.6764211	trans
European	Decode	APOL1	rs184076377	10	97976687	T	C	-0.1688	0.025373	0.02949	2.88E-11	35368	0.001630984	0.335545974	57.77560682	443.6764211	trans
European	Decode	APOL1	rs12325540	16	73346464	T	C	0.06	0.00938	0.25548	1.59E-10	35361	0.001369512	0.335545974	48.49097603	443.6764211	trans
European	Decode	APOL1	rs17459415	10	98528577	A	G	-0.3837	0.063336	0.0046	1.38E-09	35368	0.001348246	0.335545974	47.74643336	443.6764211	trans
European	Decode	APOL1	rs6779400	3	194857954	C	T	-0.0538	0.00897	0.40553	2.00E-09	35245	0.001395557	0.335545974	49.25233822	443.6764211	trans
European	Decode	APOL1	rs4133244	3	196430139	C	G	0.0524	0.008833	0.45845	2.99E-09	35206	0.001363399	0.335545974	48.06264198	443.6764211	trans
European	Decode	APOL1	rs4968317	17	47340745	A	G	0.0493	0.008723	0.36655	1.59E-08	35364	0.001128676	0.335545974	39.95734957	443.6764211	trans
European	Decode	APOL1	rs11189718	10	98627704	G	A	-0.2293	0.040721	0.01207	1.79E-08	35369	0.001253925	0.335545974	44.40324255	443.6764211	trans
European	Decode	APOL1	rs190543502	15	43464986	C	T	-0.1346	0.024466	0.02719	3.77E-08	35354	9.58E-04	0.335545974	33.91468404	443.6764211	trans
European	Decode	APOL1	rs136150	22	36258099	A	T	0.3755	0.01048	0.17628	3.86E-281	35358	0.040947985	0.040947985	1509.570825	1509.570825	cis
European	Decode	APOL3	rs8136948	22	34216118	A	C	0.1007	0.00958	0.29235	7.69E-26	35366	0.004195759	0.017292069	149.00401	76.63230422	trans
European	Decode	APOL3	rs7310615	12	111427245	G	C	-0.0749	0.008459	0.37607	8.38E-19	35370	0.002632681	0.017292069	93.35843384	76.63230422	trans
European	Decode	APOL3	rs35241984	17	68890271	T	C	-0.0649	0.008312	0.42315	5.82E-15	35372	0.002056253	0.017292069	72.87954123	76.63230422	trans
European	Decode	APOL3	rs59354128	22	32642294	T	A	-0.0946	0.012423	0.14366	2.64E-14	35372	0.002201884	0.017292069	78.05248621	76.63230422	trans
European	Decode	APOL3	rs646776	1	109275908	T	C	0.0734	0.010114	0.20804	3.95E-13	35344	0.001775302	0.017292069	62.85430362	76.63230422	trans
European	Decode	APOL3	rs4821731	22	38049207	AACACACACA	CACACACACA	0.0599	0.009013	0.38196	3.01E-11	35367	0.001694018	0.017292069	60.01061784	76.63230422	trans
European	Decode	APOL3	rs56156922	16	56953457	C	T	0.0571	0.008752	0.32241	6.85E-11	35369	0.00142455	0.017292069	50.45393478	76.63230422	trans
European	Decode	APOL3	rs8136948	22	34216118	T	C	-0.7589	0.132138	0.00114	9.29E-09	35366	0.001311622	0.017292069	46.44510621	76.63230422	trans
European	Decode	APOL3	rs7364189	22	36526158	T	C	-0.1087	0.016747	0.07264	8.54E-11	35370	0.001591891	0.114574421	56.39176412	700.6163829	cis
European	Decode	APOL3	rs74865964	22	36236597	G	T	-0.5151	0.018962	0.05471	1.69E-162	35371	0.02744384	0.114574421	998.0515323	700.6163829	cis
European	Decode	APOL3	rs132661	22	36166386	G	A	0.1891	0.008861	0.38951	4.79E-101	35373	0.017006315	0.114574421	611.937165	700.6163829	cis
European	Decode	APOL3	rs12159472	22	36060768	A	G	-0.795	0.016058	0.04458	0	35371	0.053839206	0.114574421	2012.595411	700.6163829	cis
European	Decode	APOL3	rs75147301	22	35698307	A	G	-0.1543	0.008797	0.40667	7.16E-69	35368	0.011489478	0.114574421	411.0597344	700.6163829	cis
European	Decode	APOL3	rs2307340	22	35406668	G	C	0.1371	0.014976	0.09407	5.45E-20	35367	0.003203692	0.114574421	113.6626906	700.6163829	cis
European	Decode	APOM	rs800245	1	196756689	A	G	-0.1043	0.008785	0.31915	1.63E-32	35326	0.004727645	0.019008489	167.7926134	96.34829534	trans
European	Decode	APOM	rs1800961	20	44413724	T	C	-0.2149	0.019723	0.04601	1.21E-27	35359	0.004054141	0.019008489	143.9257697	96.34829534	trans
European	Decode	APOM	rs1362076	6	29473392	T	G	-0.4253	0.04025	0.01046	4.27E-26	35436	0.003744431	0.019008489	133.1788372	96.34829534	trans
European	Decode	APOM	rs3764261	16	56959412	A	C	0.074	0.008754	0.32148	2.84E-17	35357	0.002388966	0.019008489	84.66416821	96.34829534	trans
European	Decode	APOM	rs780093	2	27519736	C	T	-0.0578	0.008647	0.34157	2.31E-11	35361	0.001502709	0.019008489	53.2142672	96.34829534	trans
European	Decode	APOM	rs1707652	3	165761011	T	C	0.0566	0.008837	0.3102	1.50E-10	35327	0.00137097	0.019008489	48.49598952	96.34829534	trans
European	Decode	APOM	rs2644383	17	47502450	G	A	-0.0501	0.008318	0.41605	1.71E-09	35352	0.001219626	0.019008489	43.16642226	96.34829534	trans
European	Decode	APP	rs2229498	10	69097096	A	G	0.1643	0.011013	0.16514	2.51E-50	35362	0.007443395	0.011457735	265.1722227	135.8147947	trans
European	Decode	APP	rs10822155	10	63311455	A	C	0.0759	0.008212	0.43479	2.39E-20	35351	0.002831411	0.011457735	100.3717449	135.8147947	trans
European	Decode	APP	rs1671215	19	55041651	A	C	0.0542	0.009077	0.27941	2.35E-09	35381	0.001182929	0.011457735	41.90041669	135.8147947	trans
European	Decode	APP	rs2234988	21	26104770	G	A	-0.0682	0.008592	0.34531	2.06E-15	35366	0.002103021	0.002103021	74.52796826	74.52796826	cis
European	Decode	APRT	rs2272435	16	88881573	T	C	-0.445	0.023622	0.03126	3.69E-79	35311	0.011993508	0.011993508	428.6194191	428.6194191	cis
European	Decode	APTX	rs6428394	1	197294607	G	A	0.0763	0.010343	0.18255	1.62E-13	35338	0.001737489	0.001737489	61.50277783	61.50277783	trans
European	Decode	AQP4	rs1707652	3	165761011	T	C	0.0501	0.008453	0.3102	3.09E-09	35330	0.001074164	0.002896691	37.98885786	34.16622622	trans
European	Decode	AQP4	rs71631848	1	196217205	A	G	0.0543	0.009468	0.22656	9.76E-09	35326	0.001033331	0.002896691	36.53914642	34.16622622	trans
European	Decode	AQP4	rs77131796	6	32512353	G	T	0.0414	0.007581	0.35938	4.74E-08	35416	7.89E-04	0.002896691	27.97067437	34.16622622	trans
European	Decode	ARAF	rs2237582	7	95304888	G	A	0.1266	0.008727	0.28548	1.10E-47	35340	0.006538641	0.010396145	232.5832695	123.0872328	trans
European	Decode	ARAF	rs7412	19	44908822	T	C	0.155	0.016617	0.05941	1.08E-20	35358	0.002685056	0.010396145	95.18841602	123.0872328	trans
European	Decode	ARAF	rs11925835	3	56831417	C	T	0.0493	0.008004	0.40617	7.31E-10	35348	0.001172449	0.010396145	41.49001302	123.0872328	trans
European	Decode	AREG	rs10876550	12	54318524	A	G	0.0455	0.008164	0.43699	2.50E-08	35374	0.001018686	0.001018686	36.06970979	36.06970979	trans
European	Decode	ARF1	rs11720167	3	165768357	G	T	0.1019	0.010055	0.19032	3.90E-24	35339	0.003200193	0.005356134	113.4482852	63.25664275	trans
European	Decode	ARF1	rs2035675	11	6441858	G	A	-0.0543	0.008964	0.26609	1.38E-09	35375	0.001151598	0.005356134	40.78245153	63.25664275	trans
European	Decode	ARF1	rs4980320	11	198986	C	T	0.0449	0.007939	0.46986	1.55E-08	35352	0.001004342	0.005356134	35.53919148	63.25664275	trans
European	Decode	ARF4	rs11720167	3	165768357	G	T	0.1904	0.010208	0.19032	1.21E-77	35339	0.011172792	0.015329804	399.2739659	136.6222208	trans
European	Decode	ARF4	rs17580	14	94380925	A	T	-0.1714	0.022649	0.03316	3.80E-14	35372	0.001883739	0.015329804	66.75359988	136.6222208	trans
European	Decode	ARF4	rs111696008	2	216622986	A	G	-0.162	0.026749	0.02443	1.39E-09	35359	0.001250956	0.015329804	44.28543962	136.6222208	trans
European	Decode	ARF4	rs4980320	11	198986	C	T	0.0453	0.008077	0.46986	2.04E-08	35352	0.001022317	0.015329804	36.17587793	136.6222208	trans
European	Decode	ARF4	rs1354034	3	56815721	C	T	0.0844	0.008293	0.38119	2.51E-24	35356	0.003360576	0.003360576	119.2104167	119.2104167	cis
European	Decode	ARF5	rs11720167	3	165768357	G	T	0.1532	0.010029	0.19032	1.10E-52	35339	0.007233448	0.010573718	257.4707553	125.3256854	trans
European	Decode	ARF5	rs550671	6	31976816	T	C	0.0975	0.011348	0.14045	8.53E-18	35440	0.002295261	0.010573718	81.52659123	125.3256854	trans
European	Decode	ARF5	rs4980320	11	198986	C	T	0.0458	0.007933	0.46986	7.77E-09	35352	0.001045009	0.010573718	36.97970964	125.3256854	trans
European	Decode	ARF6	rs11720167	3	165768357	G	T	0.1179	0.010076	0.19032	1.26E-31	35330	0.004284059	0.007108451	151.9984077	83.97084659	trans
European	Decode	ARF6	rs462382	1	196833228	G	A	-0.0547	0.007889	0.39164	4.09E-12	35326	0.001425779	0.007108451	50.43614301	83.97084659	trans
European	Decode	ARF6	rs4388642	1	196525417	C	T	0.0559	0.008404	0.33811	2.90E-11	35329	0.001398613	0.007108451	49.47798905	83.97084659	trans
European	Decode	ARFGAP1	rs1707652	3	165761011	T	C	0.1021	0.008831	0.3102	6.48E-31	35330	0.004461146	0.005914635	158.3096179	104.8636901	trans
European	Decode	ARFGAP1	rs71631848	1	196217205	A	G	0.0644	0.009906	0.22656	7.96E-11	35326	0.001453488	0.005914635	51.41776232	104.8636901	trans
European	Decode	ARFGAP2	rs11925835	3	56831417	C	T	0.0639	0.008234	0.40617	8.48E-15	35348	0.001969707	0.001969707	69.75867754	69.75867754	trans
European	Decode	ARFIP1	rs11925835	3	56831417	C	T	0.0606	0.008279	0.40617	2.49E-13	35351	0.001771517	0.002908832	62.73247117	51.5002773	trans
European	Decode	ARFIP1	rs6580980	12	54298277	G	A	0.0481	0.008229	0.4351	5.05E-09	35368	0.001137315	0.002908832	40.26808344	51.5002773	trans
European	Decode	ARFIP1	rs4619875	4	152779978	T	C	0.2215	0.008385	0.37238	8.57E-154	35371	0.022932985	0.022932985	830.1546553	830.1546553	cis
European	Decode	ARFIP2	rs28929474	14	94378610	T	C	-0.3787	0.044128	0.00815	9.34E-18	35363	0.002318591	0.004917211	82.17824669	58.01915903	trans
European	Decode	ARFIP2	rs36205397	4	3468877	G	A	0.0552	0.008347	0.40236	3.76E-11	35273	0.001465422	0.004917211	51.76274176	58.01915903	trans
European	Decode	ARFIP2	rs139052	22	43931132	CAAAAAAAACA	CAAACAAAACA	-0.0509	0.008725	0.32307	5.41E-09	35363	0.001133198	0.004917211	40.11648864	58.01915903	trans
European	Decode	ARG1	rs8014529	14	106784065	A	G	-0.1371	0.008144	0.41692	1.35E-63	34965	0.009138729	0.011670224	322.4642812	137.3944231	trans
European	Decode	ARG1	rs28573154	6	32008772	A	G	0.0767	0.010992	0.145	3.00E-12	35440	0.001458663	0.011670224	51.76759581	137.3944231	trans
European	Decode	ARG1	rs11720167	3	165768357	G	T	0.059	0.01003	0.19032	4.05E-09	35339	0.001072832	0.011670224	37.95139216	137.3944231	trans
European	Decode	ARG1	rs7756633	6	131726686	T	C	0.1732	0.027354	0.02146	2.42E-10	35363	0.001259894	0.005135617	44.60731881	91.10083416	cis
European	Decode	ARG1	rs2781668	6	131576138	T	C	-0.1115	0.009949	0.1932	3.74E-29	35366	0.003875723	0.005135617	137.5943495	91.10083416	cis
European	Decode	ARG2	rs1008910	22	22712955	A	C	-0.1513	0.007908	0.46749	1.33E-81	35347	0.011397457	0.012341041	407.4874216	220.4425211	trans
European	Decode	ARG2	rs9558305	13	104505041	G	T	0.052	0.009422	0.22519	3.41E-08	35363	9.44E-04	0.012341041	33.39762058	220.4425211	trans
European	Decode	ARHGAP1	rs4734879	8	105570896	G	A	-0.1005	0.009686	0.21866	3.20E-25	35365	0.003451211	0.011147318	122.4678395	56.40065696	trans
European	Decode	ARHGAP1	rs2968478	16	88792238	G	T	0.0614	0.008069	0.44469	2.76E-14	35311	0.001861914	0.011147318	65.86495298	56.40065696	trans
European	Decode	ARHGAP1	rs2968478	16	88792238	G	T	0.0594	0.008068	0.44469	1.81E-13	35320	0.001742592	0.011147318	61.65230295	56.40065696	trans
European	Decode	ARHGAP1	rs201682171	4	143717098	G	A	-0.0517	0.008931	0.30021	7.09E-09	35361	0.001123063	0.011147318	39.75501819	56.40065696	trans
European	Decode	ARHGAP1	rs7836609	8	105154569	A	T	0.0553	0.00983	0.20682	1.85E-08	35352	0.001003332	0.011147318	35.50339835	56.40065696	trans
European	Decode	ARHGAP1	rs6559693	9	82997956	G	A	-0.0446	0.007986	0.49114	2.34E-08	35366	9.94E-04	0.011147318	35.19627759	56.40065696	trans
European	Decode	ARHGAP1	rs7836609	8	105154569	A	T	0.0544	0.009836	0.20682	3.19E-08	35361	9.71E-04	0.011147318	34.36480915	56.40065696	trans
European	Decode	ARHGAP25	rs13413887	2	68769536	G	A	0.1736	0.009428	0.23192	1.04E-75	35352	0.010736781	0.010736781	383.6645318	383.6645318	cis
European	Decode	ARHGAP30	rs11720167	3	165768357	G	T	-0.1008	0.010252	0.19032	8.20E-23	35330	0.003131475	0.003131475	110.9762559	110.9762559	trans
European	Decode	ARHGAP36	rs1707652	3	165761011	T	C	0.0754	0.008732	0.3102	5.89E-18	35339	0.002432975	0.003442053	86.18372529	60.94936958	trans
European	Decode	ARHGAP36	rs67769959	2	174785314	G	A	0.1578	0.028384	0.02069	2.71E-08	35360	0.001009078	0.003442053	35.71501386	60.94936958	trans
European	Decode	ARHGAP5	rs342296	7	106732457	A	G	-0.0476	0.008183	0.45412	6.00E-09	35357	0.001123341	0.001123341	39.76039497	39.76039497	trans
European	Decode	ARHGEF1	rs4980320	11	198986	C	T	0.0479	0.008043	0.46986	2.59E-09	35352	0.001143036	0.001143036	40.45257643	40.45257643	trans
European	Decode	ARHGEF10	rs41294813	15	58555608	C	T	-0.0586	0.008012	0.48789	2.59E-13	35369	0.001715973	0.002862151	60.79312956	50.68539461	trans
European	Decode	ARHGEF10	rs12905732	15	58391343	C	G	-0.0582	0.009702	0.21573	1.99E-09	35364	0.001146178	0.002862151	40.57765966	50.68539461	trans
European	Decode	ARHGEF2	rs4388642	1	196525417	C	T	0.0535	0.00841	0.33811	2.00E-10	35329	0.001281095	0.002170389	45.31530242	38.37833564	trans
European	Decode	ARHGEF2	rs462382	1	196833228	G	A	-0.0432	0.007881	0.39164	4.22E-08	35326	8.89E-04	0.002170389	31.44136886	38.37833564	trans
European	Decode	ARHGEF25	rs1707652	3	165761011	T	C	0.0524	0.008535	0.3102	8.30E-10	35333	0.001175053	0.002118872	41.56464754	37.51928621	trans
European	Decode	ARHGEF25	rs444921	6	31964400	T	C	0.0628	0.011396	0.13897	3.58E-08	35435	9.44E-04	0.002118872	33.47392488	37.51928621	trans
European	Decode	ARHGEF25	rs66832796	12	58028583	G	A	0.0462	0.007942	0.45679	5.98E-09	35359	0.00105925	0.007742198	37.49159953	137.6885286	cis
European	Decode	ARHGEF25	rs10437954	12	57610139	A	G	-0.1808	0.012343	0.11558	1.39E-48	35360	0.006682948	0.007742198	237.8854577	137.6885286	cis
European	Decode	ARHGEF7	rs572515	1	196677131	G	A	-0.2135	0.008138	0.3973	1.08E-151	35338	0.021829587	0.027973101	788.5847505	335.5333538	trans
European	Decode	ARHGEF7	rs6445035	3	165762312	A	G	0.127	0.010156	0.1904	7.06E-36	35339	0.004972501	0.027973101	176.5913694	335.5333538	trans
European	Decode	ARHGEF7	rs1451915	1	196058002	A	C	0.0705	0.011608	0.13641	1.25E-09	35335	0.001171014	0.027973101	41.42394148	335.5333538	trans
European	Decode	ARID1A	rs7321465	13	73363150	G	T	0.044	0.008037	0.41374	4.39E-08	35357	9.39E-04	9.39E-04	33.23625179	33.23625179	trans
European	Decode	ARID3A	rs10876550	12	54318524	A	G	0.0469	0.008095	0.43699	6.88E-09	35374	0.001082339	0.001082339	38.32597512	38.32597512	trans
European	Decode	ARL1	rs10822155	10	63311455	A	C	0.0603	0.008126	0.43479	1.17E-13	35342	0.001787121	0.004465654	63.26993383	52.69397611	trans
European	Decode	ARL1	rs28399664	19	44821499	CCCCCGATCCGCCCCCT	CCCCCCATCCGCCCCCT	-0.1335	0.01838	0.05059	3.78E-13	35358	0.001712029	0.004465654	60.63428982	52.69397611	trans
European	Decode	ARL1	rs11720167	3	165768357	G	T	0.056	0.010263	0.19032	4.86E-08	35330	9.67E-04	0.004465654	34.17770468	52.69397611	trans
European	Decode	ARL11	rs802171	10	16814686	G	A	-0.2295	0.007948	0.47349	2.54E-183	35354	0.026261094	0.037349067	953.4200409	224.4018454	trans
European	Decode	ARL11	rs11720167	3	165768357	G	T	0.1111	0.010165	0.19032	8.32E-28	35330	0.003804135	0.037349067	134.9056912	224.4018454	trans
European	Decode	ARL11	rs79879928	11	117381419	A	G	0.2172	0.023491	0.02879	2.33E-20	35369	0.00263818	0.037349067	93.5513225	224.4018454	trans
European	Decode	ARL11	rs77100939	11	118060585	A	G	0.165	0.02162	0.03468	2.32E-14	35370	0.001822839	0.037349067	64.58789793	224.4018454	trans
European	Decode	ARL11	rs10904861	10	16988776	T	C	-0.061	0.008273	0.37165	1.66E-13	35357	0.001737903	0.037349067	61.5505137	224.4018454	trans
European	Decode	ARL11	rs7894148	10	16620800	A	G	0.0596	0.010221	0.18809	5.51E-09	35354	0.001084916	0.037349067	38.39560626	224.4018454	trans
European	Decode	ARL14	rs550671	6	31976816	T	C	0.1008	0.011231	0.14045	2.83E-19	35440	0.002453262	0.006382326	87.15250995	75.47969032	trans
European	Decode	ARL14	rs11720167	3	165768357	G	T	0.0873	0.009952	0.19032	1.75E-18	35339	0.002348856	0.006382326	83.19692894	75.47969032	trans
European	Decode	ARL14	rs6457457	6	31910331	T	C	0.1138	0.015831	0.06527	6.55E-13	35441	0.001580208	0.006382326	56.08963207	75.47969032	trans
European	Decode	ARL2	rs7412	19	44908822	T	C	-0.6084	0.018112	0.05941	2.33E-247	35358	0.041368361	0.108446251	1525.737016	357.8922692	trans
European	Decode	ARL2	rs28399664	19	44821499	CCCCCGATCCGCCCCCT	CCCCCCATCCGCCCCCT	-0.5234	0.019624	0.05059	9.93E-157	35358	0.02631576	0.108446251	955.5664604	357.8922692	trans
European	Decode	ARL2	rs1081105	19	44909698	C	A	-0.5371	0.025946	0.02803	3.42E-95	35359	0.015718687	0.108446251	564.6410222	357.8922692	trans
European	Decode	ARL2	rs1707652	3	165761011	T	C	0.1653	0.009088	0.3102	6.35E-74	35330	0.011693397	0.108446251	417.9920685	357.8922692	trans
European	Decode	ARL2	rs62118504	19	45231493	G	A	0.0777	0.009059	0.36178	9.76E-18	35361	0.002787963	0.108446251	98.85518639	357.8922692	trans
European	Decode	ARL2	rs111696008	2	216622986	A	G	-0.2047	0.028081	0.02443	3.11E-13	35350	0.00199732	0.108446251	70.74255211	357.8922692	trans
European	Decode	ARL2	rs144202860	2	216625740	A	G	-0.2707	0.037585	0.01274	5.92E-13	35350	0.001843349	0.108446251	65.27901878	357.8922692	trans
European	Decode	ARL2	rs149857247	19	46373607	T	C	-0.2511	0.035179	0.01619	9.49E-13	35358	0.002008545	0.108446251	71.15702867	357.8922692	trans
European	Decode	ARL2	rs55903102	19	44529051	A	G	-0.098	0.014576	0.09899	1.78E-11	35360	0.00171318	0.108446251	60.67858389	357.8922692	trans
European	Decode	ARL2	rs71631848	1	196217205	A	G	0.0673	0.010208	0.22656	4.31E-11	35326	0.00158734	0.108446251	56.16034741	357.8922692	trans
European	Decode	ARL2	rs174548	11	61803876	G	C	-0.0556	0.00882	0.35315	2.91E-10	35358	0.00141235	0.108446251	50.00567645	357.8922692	trans
European	Decode	ARL2BP	rs57433602	11	65056707	TCAGCCTTTTTTTTTTTTTTTTTTTTTTT	CCAGCCTTTTTTTTTTTTTTTTTTTTTTT	-0.0654	0.009901	0.19536	3.97E-11	35364	0.001344692	0.001344692	47.61501903	47.61501903	trans
European	Decode	ARL3	rs4919682	10	102824573	T	C	0.0859	0.009174	0.27588	7.68E-21	35360	0.002948133	0.01370696	104.5483117	244.5535351	cis
European	Decode	ARL3	rs8354	10	102676884	T	C	-0.238	0.013261	0.10626	4.99E-72	35361	0.010758827	0.01370696	384.5587586	244.5535351	cis
European	Decode	ARL5A	rs11720167	3	165768357	G	T	0.0806	0.010056	0.19032	1.10E-15	35339	0.002002156	0.003404107	70.89212484	60.32210671	trans
European	Decode	ARL5A	rs550671	6	31976816	T	C	0.0762	0.011357	0.14045	1.95E-11	35440	0.001401951	0.003404107	49.75208859	60.32210671	trans
European	Decode	ARL5B	rs62358178	5	39783951	G	T	0.6173	0.036099	0.01272	1.48E-65	35365	0.009570839	0.026202664	341.7241583	103.503987	trans
European	Decode	ARL5B	rs6864541	5	39364372	G	A	0.1925	0.015688	0.07613	1.30E-34	35365	0.005212645	0.026202664	185.3006757	103.503987	trans
European	Decode	ARL5B	rs190444444	5	41344224	C	T	0.3591	0.039514	0.01091	1.01E-19	35355	0.002783052	0.026202664	98.66383451	103.503987	trans
European	Decode	ARL5B	rs752721	5	38470165	T	C	0.1764	0.023173	0.0336	2.69E-14	35382	0.0020208	0.026202664	71.64067923	103.503987	trans
European	Decode	ARL5B	rs16876270	5	52962521	C	A	0.2768	0.037901	0.01224	2.81E-13	35361	0.001852657	0.026202664	65.62968793	103.503987	trans
European	Decode	ARL5B	rs62358228	5	40295026	G	A	0.1174	0.018455	0.05488	2.00E-10	35358	0.001429774	0.026202664	50.6234522	103.503987	trans
European	Decode	ARL5B	rs7206790	16	53763996	G	C	0.047	0.008263	0.48577	1.29E-08	35366	0.001103605	0.026202664	39.07101987	103.503987	trans
European	Decode	ARL5B	rs11720167	3	165768357	G	T	-0.0599	0.010555	0.19032	1.39E-08	35339	0.001105812	0.026202664	39.11935376	103.503987	trans
European	Decode	ARL5B	rs62359169	5	41504783	A	G	0.0902	0.016344	0.07461	3.42E-08	35355	0.001123479	0.026202664	39.76302178	103.503987	trans
European	Decode	ARL8B	rs1329424	1	196677046	G	T	-0.065	0.008089	0.39735	9.28E-16	35338	0.002023462	0.004227235	71.64603192	49.90167335	trans
European	Decode	ARL8B	rs2686395	3	165767231	C	T	-0.0542	0.008541	0.3101	2.21E-10	35339	0.001256946	0.004227235	44.47258607	49.90167335	trans
European	Decode	ARL8B	rs444921	6	31964400	T	C	0.0629	0.011402	0.13897	3.46E-08	35441	9.47E-04	0.004227235	33.58640207	49.90167335	trans
European	Decode	ARL9	rs6542680	2	3592552	T	C	-0.0618	0.010172	0.18362	1.24E-09	35332	0.001145036	0.001145036	40.50050989	40.50050989	trans
European	Decode	ARMC10	rs11720167	3	165768357	G	T	0.0694	0.010029	0.19032	4.51E-12	35339	0.001484386	0.001484386	52.53171669	52.53171669	trans
European	Decode	ARMC5	rs1329424	1	196677046	G	T	-0.1392	0.008185	0.39735	7.37E-65	35338	0.009279976	0.017924574	330.9887935	127.5716942	trans
European	Decode	ARMC5	rs444921	6	31964400	T	C	0.1184	0.011551	0.13897	1.18E-24	35441	0.003354847	0.017924574	119.2926376	127.5716942	trans
European	Decode	ARMC5	rs2686395	3	165767231	C	T	-0.0751	0.008648	0.3101	3.83E-18	35339	0.002413225	0.017924574	85.48241325	127.5716942	trans
European	Decode	ARMC5	rs6457457	6	31910331	T	C	0.1211	0.016225	0.06527	8.41E-14	35441	0.001789444	0.017924574	63.52978369	127.5716942	trans
European	Decode	ARMC5	rs538958533	6	32487054	A	T	0.0781	0.01308	0.09889	2.36E-09	35439	0.001087082	0.017924574	38.56484308	127.5716942	trans
European	Decode	ARPC3	rs572515	1	196677131	G	A	-0.1101	0.00812	0.3973	6.98E-42	35332	0.005805296	0.007407944	206.2987433	131.5063846	trans
European	Decode	ARPC3	rs6445035	3	165762312	A	G	0.0721	0.010091	0.1904	9.01E-13	35333	0.001602647	0.007407944	56.71402596	131.5063846	trans
European	Decode	ARSA	rs6151419	22	50626486	GA	GG	-0.105	0.011349	0.13719	2.20E-20	35343	0.002610034	0.002610034	92.48260607	92.48260607	cis
European	Decode	ARSB	rs11743362	5	78880898	A	G	-0.1293	0.007782	0.49507	5.37E-62	35357	0.008358432	0.008358432	298.0032143	298.0032143	cis
European	Decode	ARSK	rs7964859	12	101827005	G	C	-0.1342	0.009117	0.27831	4.87E-49	35364	0.0072346	0.014446571	257.6942413	85.50418675	trans
European	Decode	ARSK	rs2548519	5	96915557	C	T	-0.4183	0.054862	0.0055	2.45E-14	35348	0.001914138	0.014446571	67.78686841	85.50418675	trans
European	Decode	ARSK	rs10822155	10	63311455	A	C	0.0558	0.008175	0.43479	8.78E-12	35351	0.001530339	0.014446571	54.17888175	85.50418675	trans
European	Decode	ARSK	rs140357021	5	90207067	T	C	-0.2889	0.042456	0.00883	1.01E-11	35345	0.001460945	0.014446571	51.70973197	85.50418675	trans
European	Decode	ARSK	rs140624338	12	101963654	C	T	0.2451	0.039958	0.01047	8.57E-10	35362	0.001244779	0.014446571	44.07024441	85.50418675	trans
European	Decode	ARSK	rs118033368	12	101107712	A	G	0.6346	0.106064	0.00132	2.19E-09	35363	0.00106177	0.014446571	37.5851527	85.50418675	trans
European	Decode	ARSK	rs62365862	5	95610286	C	G	-0.1951	0.02071	0.03964	4.49E-21	35343	0.002898093	0.002898093	102.7191768	102.7191768	cis
European	Decode	ART3	rs61747728	1	179557079	T	C	0.1849	0.020229	0.04262	6.23E-20	35358	0.002789983	0.014055307	98.91863324	55.30818255	trans
European	Decode	ART3	rs77924615	16	20381010	A	G	-0.0806	0.010403	0.19701	9.34E-15	35355	0.00205541	0.014055307	72.81457723	55.30818255	trans
European	Decode	ART3	rs9318186	13	73532802	G	A	0.0611	0.008234	0.48053	1.17E-13	35357	0.001863775	0.014055307	66.01679221	55.30818255	trans
European	Decode	ART3	rs540	16	370907	C	T	-0.0578	0.008459	0.38131	8.31E-12	35319	0.001576293	0.014055307	55.75783275	55.30818255	trans
European	Decode	ART3	rs12654812	5	177367190	A	G	0.0504	0.008371	0.41867	1.74E-09	35365	0.001236476	0.014055307	43.77962876	55.30818255	trans
European	Decode	ART3	rs737954	7	107974485	C	T	-0.0489	0.008226	0.453	2.77E-09	35361	0.001185041	0.014055307	41.9515661	55.30818255	trans
European	Decode	ART3	rs62303616	4	77259138	A	G	0.1638	0.028166	0.02331	6.04E-09	35359	0.001221678	0.014055307	43.247709	55.30818255	trans
European	Decode	ART3	rs1201	4	86015315	G	A	-0.0655	0.011745	0.14705	2.45E-08	35364	0.00107622	0.014055307	38.09830604	55.30818255	trans
European	Decode	ART3	rs9818393	3	11468194	T	C	-0.0473	0.008503	0.37653	2.65E-08	35368	0.001050431	0.014055307	37.18859759	55.30818255	trans
European	Decode	ART3	rs143585145	4	76425492	T	G	-0.1732	0.017313	0.06158	1.46E-23	35357	0.003467071	0.034449757	123.0047544	310.7311411	cis
European	Decode	ART3	rs4859610	4	76079288	G	A	-0.2733	0.009945	0.22067	2.89E-166	35355	0.025690582	0.034449757	932.1875995	310.7311411	cis
European	Decode	ART3	rs9993150	4	75895728	TCTCAAAAAAAAAAAA	CCTCAAAAAAAAAAAA	0.0996	0.009183	0.29036	2.09E-27	35354	0.004088119	0.034449757	145.1164423	310.7311411	cis
European	Decode	ART3	rs13132374	4	75883847	A	G	-0.2789	0.048993	0.0078	1.25E-08	35355	0.001203984	0.034449757	42.61576821	310.7311411	cis
European	Decode	ART4	rs74377925	12	16546316	C	T	0.289	0.027931	0.0201	4.32E-25	35355	0.003290058	0.016640954	116.697346	73.73174058	trans
European	Decode	ART4	rs4763438	12	16079148	A	G	0.079	0.0079	0.47441	1.52E-23	35361	0.003112326	0.016640954	110.3923185	73.73174058	trans
European	Decode	ART4	rs139643910	12	13683107	T	A	0.2873	0.032114	0.01513	3.68E-19	35376	0.002459909	0.016640954	87.23141091	73.73174058	trans
European	Decode	ART4	rs79286102	12	13354039	A	G	-0.268	0.031801	0.01577	3.53E-17	35375	0.002229605	0.016640954	79.04404482	73.73174058	trans
European	Decode	ART4	rs150779026	12	16540668	T	C	-0.2205	0.027596	0.02134	1.35E-15	35356	0.002030829	0.016640954	71.94404778	73.73174058	trans
European	Decode	ART4	rs74773565	12	17534512	A	T	0.1652	0.023631	0.02897	2.73E-12	35360	0.001535434	0.016640954	54.37337102	73.73174058	trans
European	Decode	ART4	rs6445035	3	165762312	A	G	0.0558	0.008989	0.1904	5.38E-10	35339	9.60E-04	0.016640954	33.95334783	73.73174058	trans
European	Decode	ART4	rs112949186	12	12326903	T	C	0.0974	0.017162	0.05718	1.38E-08	35374	0.001022871	0.016640954	36.21803783	73.73174058	trans
European	Decode	ART4	rs7962905	12	15415575	AGG	GGG	0.1033	0.008102	0.38841	3.13E-37	35361	0.00506969	0.168013661	180.1725933	1616.062847	cis
European	Decode	ART4	rs4764130	12	14868147	T	A	0.6313	0.007409	0.15801	0	35365	0.106045704	0.168013661	4194.95075	1616.062847	cis
European	Decode	ART4	rs11056174	12	14757043	T	C	0.4426	0.008307	0.12833	0	35362	0.043826129	0.168013661	1620.721871	1616.062847	cis
European	Decode	ART4	rs11055886	12	14263565	T	C	0.2055	0.009925	0.19141	3.15E-95	35366	0.013072138	0.168013661	468.4061728	1616.062847	cis
European	Decode	ARTN	rs77774564	10	113637445	A	G	0.3163	0.033238	0.01388	1.80E-21	35387	0.00273872	0.004126534	97.17573972	73.17589831	trans
European	Decode	ARTN	rs7080536	10	113588287	A	G	-0.1322	0.019752	0.04142	2.19E-11	35387	0.001387814	0.004126534	49.17605691	73.17589831	trans
European	Decode	AS3MT	rs550671	6	31976816	T	C	0.1223	0.011367	0.14045	5.34E-27	35440	0.003611402	0.009413578	128.4447189	111.4506409	trans
European	Decode	AS3MT	rs11720167	3	165768357	G	T	0.1003	0.010066	0.19032	2.19E-23	35339	0.003100485	0.009413578	109.902607	111.4506409	trans
European	Decode	AS3MT	rs6457457	6	31910331	T	C	0.1488	0.016022	0.06527	1.58E-20	35441	0.002701691	0.009413578	96.00459686	111.4506409	trans
European	Decode	AS3MT	rs11191421	10	102863296	G	C	-0.054	0.009126	0.25011	3.28E-09	35370	0.001093821	0.001093821	38.7286123	38.7286123	cis
European	Decode	ASAH1	rs3766744	1	11983660	A	G	-0.0852	0.008074	0.45442	4.93E-26	35387	0.003599358	0.005571629	127.8233706	65.8779113	trans
European	Decode	ASAH1	rs11071975	15	68037106	T	G	0.0498	0.008986	0.27464	2.99E-08	35375	9.88E-04	0.005571629	34.9870489	65.8779113	trans
European	Decode	ASAH1	rs11082304	18	23141009	T	G	-0.0444	0.008115	0.48036	4.46E-08	35351	9.84E-04	0.005571629	34.8233144	65.8779113	trans
European	Decode	ASAH2	rs11045856	12	21197755	G	T	0.0853	0.00965	0.22646	9.66E-19	35423	0.002549191	0.012216863	90.52565337	54.10878263	trans
European	Decode	ASAH2	rs1962307	17	47630505	C	T	0.0659	0.008484	0.34365	8.00E-15	35364	0.001959082	0.012216863	69.41305127	54.10878263	trans
European	Decode	ASAH2	rs77542162	17	69085137	G	A	0.1888	0.025397	0.025	1.05E-13	35371	0.001737715	0.012216863	61.56823697	54.10878263	trans
European	Decode	ASAH2	rs6989040	8	116079745	G	A	0.055	0.008355	0.36777	4.62E-11	35349	0.001406717	0.012216863	49.79327523	54.10878263	trans
European	Decode	ASAH2	rs187997489	12	11612517	A	G	0.0727	0.012103	0.12869	1.89E-09	35375	0.001185267	0.012216863	41.97621457	54.10878263	trans
European	Decode	ASAH2	rs17482272	12	24028846	C	A	0.105	0.017617	0.05636	2.52E-09	35362	0.001172697	0.012216863	41.51526088	54.10878263	trans
European	Decode	ASAH2	rs34021101	5	154185118	T	C	-0.0529	0.008967	0.28411	3.65E-09	35355	0.001138346	0.012216863	40.28979781	54.10878263	trans
European	Decode	ASAH2	rs7913788	10	33655205	T	G	-0.0755	0.013791	0.10461	4.38E-08	35352	0.001067848	0.012216863	37.78877095	54.10878263	trans
European	Decode	ASAH2	rs7067773	10	50245511	G	T	-0.7061	0.013758	0.0541	0	35353	0.051027573	0.102061121	1900.872635	1264.066645	cis
European	Decode	ASAH2	rs114001906	10	50039928	C	T	-0.8094	0.016279	0.03841	0	35353	0.048393902	0.102061121	1797.774137	1264.066645	cis
European	Decode	ASAH2	rs191687989	10	49993789	A	G	-0.8742	0.099557	0.00173	1.62E-18	35350	0.002639646	0.102061121	93.55316157	1264.066645	cis
European	Decode	ASB9	rs879552	14	103543861	A	G	0.1538	0.008491	0.35021	2.49E-73	35262	0.010765749	0.013693121	383.731451	243.7883087	trans
European	Decode	ASB9	rs12879019	14	94469564	C	G	0.0899	0.009494	0.23752	2.83E-21	35372	0.002927373	0.013693121	103.8451664	243.7883087	trans
European	Decode	ASCC1	rs1707652	3	165761011	T	C	0.0541	0.008678	0.3102	4.54E-10	35327	0.001252534	0.001252534	44.30125092	44.30125092	trans
European	Decode	ASF1A	rs141789230	6	121097160	A	C	0.165	0.023042	0.0303	8.02E-13	35358	0.001599845	0.003545874	56.65475863	41.84963229	trans
European	Decode	ASF1A	rs1393562	9	83032391	T	A	-0.0445	0.007972	0.44778	2.38E-08	35366	9.79E-04	0.003545874	34.66679937	41.84963229	trans
European	Decode	ASF1A	rs185009887	17	5848332	A	G	-0.1403	0.025733	0.02519	4.98E-08	35374	9.67E-04	0.003545874	34.22733886	41.84963229	trans
European	Decode	ASF1A	rs147886588	6	118894738	GTTGTTTGAGCGGAG	CTTGTTTGAGCGGAG	0.1315	0.010696	0.1641	9.66E-35	35352	0.004743997	0.004743997	168.4996565	168.4996565	cis
European	Decode	ASGR1	rs2622935	11	117140042	G	A	-0.1202	0.009766	0.23255	8.19E-35	35378	0.005157098	0.008560382	183.383216	152.0364194	trans
European	Decode	ASGR1	rs583104	1	109278685	T	G	-0.1016	0.010189	0.20819	2.02E-23	35344	0.003403285	0.008560382	120.6896228	152.0364194	trans
European	Decode	ASH2L	rs4980320	11	198986	C	T	0.0443	0.008029	0.46986	3.44E-08	35343	9.78E-04	9.78E-04	34.5859842	34.5859842	trans
European	Decode	ASIC4	rs550671	6	31976816	T	C	0.0905	0.011307	0.14045	1.21E-15	35440	0.001977516	0.003377467	70.21807523	59.87874146	trans
European	Decode	ASIC4	rs17713196	3	165771936	T	C	0.0674	0.010014	0.1903	1.69E-11	35339	0.001399951	0.003377467	49.53940768	59.87874146	trans
European	Decode	ASIP	rs62216718	20	24933712	C	A	0.3964	0.035841	0.0132	1.96E-28	35366	0.004093552	0.007984847	145.3594253	70.79572103	trans
European	Decode	ASIP	rs3092234	20	40425639	G	C	-0.2155	0.030512	0.01794	1.63E-12	35374	0.001636383	0.007984847	57.9770183	70.79572103	trans
European	Decode	ASIP	rs17811401	20	42791455	C	T	0.183	0.028516	0.01983	1.39E-10	35380	0.001301836	0.007984847	46.11639193	70.79572103	trans
European	Decode	ASIP	rs34832185	3	24421818	C	T	-0.0603	0.010917	0.15512	3.32E-08	35359	9.53E-04	0.007984847	33.73004861	70.79572103	trans
European	Decode	ASIP	rs62209647	20	33917852	C	G	0.6775	0.012445	0.08124	0	35367	0.06852051	0.06852051	2601.482773	2601.482773	cis
European	Decode	ASL	rs73134721	7	64614109	T	G	-0.3453	0.033332	0.01513	3.80E-25	35335	0.003553375	0.012166497	125.9991054	86.20095083	trans
European	Decode	ASL	rs139112016	7	54418653	A	G	-0.3779	0.041437	0.01018	7.52E-20	35328	0.00287798	0.012166497	101.9609656	86.20095083	trans
European	Decode	ASL	rs143906171	7	55690973	G	A	-0.2958	0.035421	0.0147	6.76E-17	35330	0.002534616	0.012166497	89.77044361	86.20095083	trans
European	Decode	ASL	rs137996846	7	53522215	A	T	-0.2396	0.032372	0.01689	1.35E-13	35330	0.001906494	0.012166497	67.48126388	86.20095083	trans
European	Decode	ASL	rs4753123	11	94075453	T	C	-0.0755	0.012225	0.13055	6.58E-10	35344	0.001294033	0.012166497	45.79297562	86.20095083	trans
European	Decode	ASL	rs10950053	7	66848890	A	T	-0.1399	0.010587	0.18497	7.31E-40	35349	0.0059012	0.007956226	209.8279445	141.3082739	cis
European	Decode	ASL	rs13227219	7	66379075	A	T	-0.0643	0.008255	0.46156	6.72E-15	35349	0.002055026	0.007956226	72.7886034	141.3082739	cis
European	Decode	ASMTL	rs4980320	11	198986	C	T	0.0465	0.008212	0.46986	1.49E-08	35340	0.001077197	0.001077197	38.10702006	38.10702006	trans
European	Decode	ASNA1	rs6445035	3	165762312	A	G	0.2049	0.010167	0.1904	2.47E-90	35333	0.012943489	0.018669633	463.3031661	133.1995202	trans
European	Decode	ASNA1	rs665381	3	165648687	G	A	0.0968	0.012589	0.11512	1.48E-14	35332	0.001909044	0.018669633	67.57551863	133.1995202	trans
European	Decode	ASNA1	rs111696008	2	216622986	A	G	-0.188	0.026683	0.02443	1.84E-12	35353	0.001684719	0.018669633	59.65702374	133.1995202	trans
European	Decode	ASNA1	rs73169103	3	167190675	T	C	0.129	0.021675	0.03563	2.66E-09	35348	0.001143586	0.018669633	40.46747815	133.1995202	trans
European	Decode	ASNA1	rs55800724	2	202794323	T	G	-0.0445	0.008049	0.48167	3.23E-08	35358	9.89E-04	0.018669633	34.99441411	133.1995202	trans
European	Decode	ASPA	rs2686395	3	165767231	C	T	-0.0862	0.0085	0.3101	3.63E-24	35339	0.003179307	0.004207924	112.7054896	74.59705633	trans
European	Decode	ASPA	rs9264638	6	31270541	A	G	0.0478	0.008289	0.34219	8.10E-09	35439	0.001028617	0.004207924	36.48862306	74.59705633	trans
European	Decode	ASPH	rs17372735	10	4764927	A	G	0.1203	0.0219	0.03444	3.95E-08	35373	9.63E-04	9.63E-04	34.07761641	34.07761641	trans
European	Decode	ASPH	rs112800350	8	61779251	T	C	-0.2424	0.021085	0.03568	1.38E-30	35350	0.004043349	0.005613898	143.5045452	99.55382187	cis
European	Decode	ASPH	rs16927830	8	61745551	C	T	0.0617	0.008736	0.2909	1.64E-12	35350	0.001570549	0.005613898	55.60309853	99.55382187	cis
European	Decode	ASPN	rs55714927	17	7176997	T	C	0.0935	0.009894	0.21166	3.37E-21	35370	0.002917464	0.011592917	103.4868016	68.46908106	trans
European	Decode	ASPN	rs72753483	9	93910046	A	G	-0.0951	0.010338	0.19143	3.60E-20	35344	0.002799746	0.011592917	99.2264365	68.46908106	trans
European	Decode	ASPN	rs76540760	9	91207210	T	C	-0.392	0.048257	0.0071	4.54E-16	35358	0.002166536	0.011592917	76.76637795	68.46908106	trans
European	Decode	ASPN	rs2398871	9	93721938	T	C	0.0628	0.00917	0.28032	7.48E-12	35361	0.001591266	0.011592917	56.35525302	68.46908106	trans
European	Decode	ASPN	rs868876	19	7766340	T	A	-0.0514	0.008842	0.29149	6.14E-09	35374	0.001091254	0.011592917	38.64200736	68.46908106	trans
European	Decode	ASPN	rs117061435	9	90220540	T	C	-0.1555	0.028282	0.0217	3.84E-08	35360	0.00102665	0.011592917	36.33760995	68.46908106	trans
European	Decode	ASPN	rs72743483	9	93377343	GA	TA	-0.1584	0.016476	0.06822	6.97E-22	35361	0.003189815	0.086268512	113.1495827	649.5722607	cis
European	Decode	ASPN	rs10992273	9	92211164	G	A	-0.3923	0.006475	0.36831	0	35359	0.071611723	0.086268512	2727.280988	649.5722607	cis
European	Decode	ASPN	rs55648437	9	91766487	C	G	-0.247	0.017308	0.05881	3.31E-46	35357	0.006753865	0.086268512	240.4065764	649.5722607	cis
European	Decode	ASPN	rs80124250	9	91755274	T	C	0.1526	0.017215	0.05868	7.70E-19	35356	0.002572566	0.086268512	91.18506298	649.5722607	cis
European	Decode	ASPN	rs78483525	9	91475248	G	A	-0.2961	0.036733	0.01236	7.57E-16	35356	0.002140543	0.086268512	75.83909327	649.5722607	cis
European	Decode	ASPRV1	rs72802919	16	34028295	A	G	-0.2806	0.025582	0.02486	5.41E-28	35353	0.003817451	0.008094642	135.4678376	71.71876291	trans
European	Decode	ASPRV1	rs12916680	15	40455696	G	A	-0.1238	0.018039	0.05303	6.75E-12	35353	0.001539321	0.008094642	54.50042262	71.71876291	trans
European	Decode	ASPRV1	rs17882023	16	31092015	C	T	0.0895	0.013693	0.09421	6.31E-11	35356	0.001367101	0.008094642	48.39865358	71.71876291	trans
European	Decode	ASPRV1	rs16917768	10	62864705	T	A	-0.0544	0.008407	0.36435	9.74E-11	35341	0.00137077	0.008094642	48.50813779	71.71876291	trans
European	Decode	ASPRV1	rs3796097	2	69961532	CTCGAAGCAGAGCGGGGA	CTCGAAGCAGAGTGGGGA	0.0649	0.008107	0.44088	1.20E-15	35346	0.002076562	0.002076562	73.5467168	73.5467168	cis
European	Decode	ASRGL1	rs11671654	19	11903540	G	C	0.1613	0.007969	0.4861	4.38E-91	35379	0.012998791	0.017235361	465.914564	153.9681939	trans
European	Decode	ASRGL1	rs1329424	1	196677046	G	T	-0.0559	0.008194	0.39735	8.98E-12	35338	0.001496553	0.017235361	52.96144273	153.9681939	trans
European	Decode	ASRGL1	rs7073753	10	63303060	T	C	0.0546	0.008066	0.4356	1.29E-11	35351	0.001465852	0.017235361	51.89247302	153.9681939	trans
European	Decode	ASRGL1	rs6445826	3	56814971	C	T	0.0505	0.008047	0.48628	3.49E-10	35356	0.001274165	0.017235361	45.10429583	153.9681939	trans
European	Decode	ASRGL1	rs12275541	11	62322339	A	G	-0.2112	0.008638	0.31592	5.14E-132	35364	0.01927977	0.01927977	695.1740039	695.1740039	cis
European	Decode	ASTL	rs6542680	2	3592552	T	C	-0.0709	0.010182	0.18362	3.33E-12	35332	0.001507075	0.001507075	53.32531765	53.32531765	trans
European	Decode	ATAD1	rs4236047	6	35723863	T	C	-0.1687	0.008684	0.3064	4.59E-84	35352	0.012096452	0.012096452	432.8454725	432.8454725	trans
European	Decode	ATAD2	rs4388642	1	196525417	C	T	0.0709	0.008327	0.33811	1.67E-17	35329	0.002249916	0.003603646	79.66201488	63.77300064	trans
European	Decode	ATAD2	rs462382	1	196833228	G	A	-0.0533	0.007826	0.39164	9.70E-12	35326	0.00135373	0.003603646	47.8839864	63.77300064	trans
European	Decode	ATF6	rs116926206	10	14787455	A	G	0.4999	0.023154	0.03275	2.22E-103	35357	0.015832384	0.024639448	568.7587394	176.2067228	trans
European	Decode	ATF6	rs11164870	1	93086630	G	C	-0.0952	0.008364	0.3995	5.13E-30	35344	0.004348442	0.024639448	154.353838	176.2067228	trans
European	Decode	ATF6	rs572553	4	55394851	A	G	0.063	0.008351	0.39505	4.55E-14	35351	0.001897067	0.024639448	67.18687511	176.2067228	trans
European	Decode	ATF6	rs77131796	6	32512353	G	T	-0.0555	0.007945	0.35938	2.83E-12	35416	0.001418307	0.024639448	50.299277	176.2067228	trans
European	Decode	ATF6	rs1813006	4	102080492	T	G	-0.1951	0.034097	0.01525	1.05E-08	35330	0.001143248	0.024639448	40.43488475	176.2067228	trans
European	Decode	ATF6B	rs12611068	19	12903500	C	T	0.1319	0.008519	0.36948	4.47E-54	35372	0.008106052	0.016536652	289.0541493	147.034518	trans
European	Decode	ATF6B	rs28929474	14	94378610	T	C	0.4758	0.044587	0.00815	1.39E-26	35363	0.003660012	0.016536652	129.8970998	147.034518	trans
European	Decode	ATF6B	rs17580	14	94380925	A	T	0.2377	0.023167	0.03316	1.06E-24	35363	0.00362291	0.016536652	128.5755218	147.034518	trans
European	Decode	ATF6B	rs6858114	4	76277312	A	G	-0.0492	0.00844	0.38625	5.55E-09	35347	0.001147678	0.016536652	40.61130089	147.034518	trans
European	Decode	ATG3	rs2686395	3	165767231	C	T	-0.054	0.008486	0.3101	1.97E-10	35339	0.001247686	0.001247686	44.1445714	44.1445714	trans
European	Decode	ATG4B	rs200686094	14	105902668	TCGTAGCCACTATATTCAC	TCGTAGCCACTATATCCAC	0.0856	0.01318	0.12106	8.32E-11	34966	0.001559328	0.002805056	54.60548534	49.10711006	trans
European	Decode	ATG4B	rs12101008	14	105874495	A	T	-0.0556	0.008991	0.27974	6.25E-10	34965	0.001245729	0.002805056	43.60873477	49.10711006	trans
European	Decode	ATOX1	rs10065313	5	151833788	A	G	-0.0681	0.008249	0.4048	1.52E-16	35352	0.002234743	0.002234743	79.17511207	79.17511207	cis
European	Decode	ATP13A1	rs35943823	3	47861934	T	G	-0.8407	0.052536	0.00651	1.23E-57	35344	0.009142323	0.032579032	326.089206	128.7194547	trans
European	Decode	ATP13A1	rs114665416	3	52297798	A	G	-0.5107	0.03207	0.01631	4.27E-57	35351	0.008369007	0.032579032	298.332776	128.7194547	trans
European	Decode	ATP13A1	rs1801020	5	177409531	G	A	-0.0948	0.009235	0.25319	1.01E-24	35361	0.003398626	0.032579032	120.5818204	128.7194547	trans
European	Decode	ATP13A1	rs6803486	3	53064193	TA	TT	-0.0939	0.009495	0.23094	4.63E-23	35349	0.003131991	0.032579032	111.0543223	128.7194547	trans
European	Decode	ATP13A1	rs17315646	1	230159560	G	C	-0.0786	0.008203	0.39026	9.57E-22	35358	0.002940179	0.032579032	104.2595207	128.7194547	trans
European	Decode	ATP13A1	rs139069899	3	45198403	A	G	-0.1886	0.025384	0.02497	1.09E-13	35348	0.001732008	0.032579032	61.32577143	128.7194547	trans
European	Decode	ATP13A1	rs143479101	3	53941757	C	T	0.211	0.030995	0.01661	9.93E-12	35346	0.001454422	0.032579032	51.47995185	128.7194547	trans
European	Decode	ATP13A1	rs12509937	4	186239096	T	C	-0.05	0.008066	0.43412	5.69E-10	35392	0.001228299	0.032579032	43.52296536	128.7194547	trans
European	Decode	ATP13A1	rs80124584	3	47176023	C	T	-0.1439	0.023705	0.02941	1.28E-09	35343	0.001182177	0.032579032	41.82875815	128.7194547	trans
European	Decode	ATP1B1	rs2744570	6	24487206	T	C	0.183	0.009106	0.29726	8.07E-90	35374	0.013991469	0.026822488	501.9289748	136.6760257	trans
European	Decode	ATP1B1	rs3829810	6	24146444	A	G	-0.0988	0.009886	0.24075	1.62E-23	35372	0.003568576	0.026822488	126.6725829	136.6760257	trans
European	Decode	ATP1B1	rs3956912	10	63446121	T	C	0.0822	0.008348	0.48108	7.12E-23	35345	0.003373583	0.026822488	119.6361307	136.6760257	trans
European	Decode	ATP1B1	rs1707652	3	165761011	T	C	0.0708	0.008992	0.3102	3.44E-15	35333	0.002145169	0.026822488	75.95389678	136.6760257	trans
European	Decode	ATP1B1	rs112779928	2	169003206	T	C	-0.1192	0.018502	0.05281	1.18E-10	35351	0.001421464	0.026822488	50.31884729	136.6760257	trans
European	Decode	ATP1B1	rs1884159	6	24870220	T	C	-0.0521	0.008692	0.37478	2.05E-09	35371	0.001272081	0.026822488	45.04953387	136.6760257	trans
European	Decode	ATP1B1	rs6982502	8	125467120	T	C	-0.0461	0.008407	0.44586	4.16E-08	35362	0.001050146	0.026822488	37.17221388	136.6760257	trans
European	Decode	ATP1B2	rs635634	9	133279427	C	T	0.195	0.012428	0.12995	1.75E-55	35371	0.008598441	0.014267811	306.7558806	101.5118823	trans
European	Decode	ATP1B2	rs73021419	11	126380752	T	C	-0.1072	0.013756	0.10279	6.54E-15	35376	0.002119652	0.014267811	75.13983542	101.5118823	trans
European	Decode	ATP1B2	rs78427353	17	8919132	C	T	0.0848	0.014105	0.10111	1.83E-09	35369	0.001307141	0.014267811	46.29015525	101.5118823	trans
European	Decode	ATP1B2	rs480330	3	136310145	T	C	-0.0526	0.009148	0.29837	8.93E-09	35361	0.001158417	0.014267811	41.00795838	101.5118823	trans
European	Decode	ATP1B2	rs3759752	14	73947911	T	C	-0.0517	0.009267	0.28276	2.42E-08	35351	0.00108416	0.014267811	38.36558188	101.5118823	trans
European	Decode	ATP1B2	rs34873228	17	7715419	T	C	-0.1556	0.015614	0.08142	2.16E-23	35377	0.003621573	0.059531994	128.5788086	547.4343226	cis
European	Decode	ATP1B2	rs1050541	17	7657517	G	T	-0.1178	0.008638	0.41141	2.40E-42	35378	0.006720604	0.059531994	239.3567051	547.4343226	cis
European	Decode	ATP1B2	rs1624085	17	7650425	C	G	-0.3071	0.008398	0.46009	9.89E-293	35378	0.046854768	0.059531994	1739.015447	547.4343226	cis
European	Decode	ATP1B2	rs62061397	17	7134581	T	C	-0.1364	0.016853	0.06728	5.81E-16	35373	0.002335049	0.059531994	82.7863302	547.4343226	cis
European	Decode	ATP1B3	rs1329424	1	196677046	G	T	-0.2288	0.008122	0.39735	1.35E-174	35338	0.025071506	0.038024737	908.7094336	273.8431361	trans
European	Decode	ATP1B3	rs146110995	6	32026758	C	T	0.1547	0.01133	0.14663	1.92E-42	35440	0.005989228	0.038024737	213.5251039	273.8431361	trans
European	Decode	ATP1B3	rs11720167	3	165768357	G	T	0.1242	0.010151	0.19032	2.00E-34	35339	0.00475413	0.038024737	168.7991753	273.8431361	trans
European	Decode	ATP1B3	rs35351085	1	197992799	T	C	0.1156	0.018477	0.04877	3.94E-10	35343	0.001239892	0.038024737	43.87343161	273.8431361	trans
European	Decode	ATP1B3	rs665381	3	165648687	G	A	0.069	0.012535	0.11512	3.70E-08	35338	9.70E-04	0.038024737	34.30853593	273.8431361	trans
European	Decode	ATP1B4	rs150494819	1	161585380	T	C	-0.064	0.010032	0.19156	1.77E-10	35351	0.001268652	0.001268652	44.90255115	44.90255115	trans
European	Decode	ATP2A3	rs6065906	20	45925376	C	T	-0.1184	0.009613	0.21841	7.35E-35	35364	0.004786135	0.007604655	170.0612298	89.97983637	trans
European	Decode	ATP2A3	rs444921	6	31964400	T	C	0.0798	0.011472	0.13897	3.51E-12	35435	0.001523965	0.007604655	54.08108526	89.97983637	trans
European	Decode	ATP2A3	rs1707652	3	165761011	T	C	0.055	0.008588	0.3102	1.51E-10	35333	0.001294555	0.007604655	45.79719406	89.97983637	trans
European	Decode	ATP4B	rs1329424	1	196677046	G	T	-0.083	0.008057	0.39735	6.89E-25	35338	0.003299321	0.00977336	116.9707274	57.73306057	trans
European	Decode	ATP4B	rs2686395	3	165767231	C	T	-0.0603	0.008496	0.3101	1.27E-12	35339	0.001555796	0.00977336	55.06281462	57.73306057	trans
European	Decode	ATP4B	rs11720167	3	165768357	G	T	0.0693	0.010014	0.19032	4.51E-12	35339	0.001480111	0.00977336	52.38021329	57.73306057	trans
European	Decode	ATP4B	rs444921	6	31964400	T	C	0.0728	0.011348	0.13897	1.41E-10	35441	0.00126833	0.00977336	45.00541099	57.73306057	trans
European	Decode	ATP4B	rs28573154	6	32008772	A	G	0.0701	0.010986	0.145	1.76E-10	35440	0.001218429	0.00977336	43.23135341	57.73306057	trans
European	Decode	ATP4B	rs6457457	6	31910331	T	C	0.0883	0.01595	0.06527	3.09E-08	35441	9.51E-04	0.00977336	33.74784368	57.73306057	trans
European	Decode	ATP5B	rs11720167	3	165768357	G	T	0.1106	0.010021	0.19032	2.54E-28	35339	0.003769972	0.004706981	133.7236244	83.43195217	trans
European	Decode	ATP5B	rs10733084	1	196181819	C	T	-0.0636	0.011565	0.1337	3.81E-08	35337	9.37E-04	0.004706981	33.14027997	83.43195217	trans
European	Decode	ATP5J2	rs1707652	3	165761011	T	C	0.061	0.008528	0.3102	8.51E-13	35330	0.001592409	0.002866717	56.34635493	50.70872649	trans
European	Decode	ATP5J2	rs71631848	1	196217205	A	G	0.0603	0.009561	0.22656	2.85E-10	35326	0.001274308	0.002866717	45.07109805	50.70872649	trans
European	Decode	ATRN	rs7831595	8	143900795	A	G	0.0498	0.008555	0.45127	5.85E-09	34638	0.001228242	0.001228242	42.59369592	42.59369592	trans
European	Decode	ATRN	rs6084794	20	4566987	A	T	-1.0389	0.063422	0.00407	2.63E-60	35374	0.008749852	0.099177348	312.2317501	523.3720377	cis
European	Decode	ATRN	rs910950	20	4216281	T	C	-0.1453	0.016169	0.07608	2.55E-19	35374	0.002968015	0.099177348	105.2971513	523.3720377	cis
European	Decode	ATRN	rs117368183	20	3868517	T	C	-0.2192	0.02575	0.02966	1.70E-17	35373	0.002765707	0.099177348	98.09713194	523.3720377	cis
European	Decode	ATRN	rs75361202	20	3653102	T	G	-0.3977	0.017569	0.06217	1.92E-113	35377	0.01844362	0.099177348	664.70258	523.3720377	cis
European	Decode	ATRN	rs79732499	20	3423561	T	G	-1.1974	0.023187	0.02166	0	35378	0.060765457	0.099177348	2288.713516	523.3720377	cis
European	Decode	ATRN	rs79887780	20	3306785	T	C	-0.269	0.032657	0.01743	1.76E-16	35378	0.002478537	0.099177348	87.89859218	523.3720377	cis
European	Decode	ATRN	rs147223281	20	2783336	A	G	-0.3199	0.035752	0.01491	3.63E-19	35377	0.00300616	0.099177348	106.6635424	523.3720377	cis
European	Decode	ATXN3	rs75924474	14	92359768	T	A	0.0969	0.01228	0.12112	3.00E-15	35363	0.001999047	0.031238351	70.82989139	377.5479438	cis
European	Decode	ATXN3	rs2273185	14	91993754	A	C	-0.2439	0.008247	0.3681	3.34E-192	35361	0.027673734	0.031238351	1006.365467	377.5479438	cis
European	Decode	ATXN3	rs2430340	14	91871430	A	G	-0.0706	0.01007	0.19512	2.37E-12	35364	0.001565569	0.031238351	55.44847316	377.5479438	cis
European	Decode	AURKA	rs11720167	3	165768357	G	T	0.1008	0.010142	0.19032	2.83E-23	35339	0.003131475	0.003131475	111.0045277	111.0045277	trans
European	Decode	AURKB	rs2686395	3	165767231	C	T	-0.1036	0.008634	0.3101	3.57E-33	35339	0.004592376	0.005782794	163.0294755	102.5733041	trans
European	Decode	AURKB	rs9683167	3	166025290	G	C	0.1336	0.022479	0.03454	2.79E-09	35340	0.001190418	0.005782794	42.11713267	102.5733041	trans
European	Decode	AXIN2	rs184295597	14	105663162	C	T	-0.3367	0.007197	0.4253	0	35096	0.05541825	0.097758022	2058.951562	253.8638849	trans
European	Decode	AXIN2	rs4388642	1	196525417	C	T	0.1207	0.00844	0.33811	2.14E-46	35330	0.006520612	0.097758022	231.8721356	253.8638849	trans
European	Decode	AXIN2	rs140391681	14	105835386	G	C	0.3224	0.023901	0.03379	1.82E-41	34967	0.00678703	0.097758022	238.930137	253.8638849	trans
European	Decode	AXIN2	rs462382	1	196833228	G	A	-0.1001	0.007925	0.39164	1.42E-36	35327	0.004774697	0.097758022	169.4753757	253.8638849	trans
European	Decode	AXIN2	rs11720167	3	165768357	G	T	0.1127	0.010116	0.19032	7.91E-29	35331	0.003914494	0.097758022	138.8386534	253.8638849	trans
European	Decode	AXIN2	rs139712292	14	105350098	A	G	0.2351	0.021319	0.04079	2.80E-28	35105	0.004325165	0.097758022	152.4857851	253.8638849	trans
European	Decode	AXIN2	rs149191976	14	105506180	GTTTT	GTTTC	0.2328	0.022957	0.03281	3.64E-24	35100	0.003439648	0.097758022	121.1414424	253.8638849	trans
European	Decode	AXIN2	rs189483948	14	106285712	C	T	0.1774	0.020885	0.04549	1.99E-17	34966	0.002732962	0.097758022	95.81715972	253.8638849	trans
European	Decode	AXIN2	rs79697519	14	105115677	T	C	0.2861	0.035822	0.01312	1.39E-15	35113	0.002119649	0.097758022	74.58107202	253.8638849	trans
European	Decode	AXIN2	rs76317171	14	105451096	A	G	0.1789	0.022673	0.03568	3.01E-15	35101	0.002202403	0.097758022	77.47275247	253.8638849	trans
European	Decode	AXIN2	rs190090564	14	105826286	T	C	-0.2045	0.027479	0.02424	9.92E-14	34967	0.0019783	0.097758022	69.30838755	253.8638849	trans
European	Decode	AXIN2	rs587708729	14	105459076	G	C	0.1866	0.031177	0.01857	2.16E-09	35101	0.001269184	0.097758022	44.60369118	253.8638849	trans
European	Decode	AXIN2	rs2242572	6	31943152	A	G	0.0852	0.014374	0.09003	3.08E-09	35441	0.001189388	0.097758022	42.20091046	253.8638849	trans
European	Decode	AXIN2	rs114009540	1	196158413	A	G	-0.125	0.02158	0.03606	6.94E-09	35329	0.00108624	0.097758022	38.41532476	253.8638849	trans
European	Decode	AXL	rs1986242	17	36150487	A	G	0.3343	0.007018	0.41136	0	35354	0.054122092	0.066800719	2022.802516	618.3592209	trans
European	Decode	AXL	rs79553417	3	46577121	T	C	0.1527	0.009931	0.20415	2.37E-53	35332	0.00757685	0.066800719	269.733834	618.3592209	trans
European	Decode	AXL	rs143728110	17	34559913	T	G	-0.3483	0.035694	0.01399	1.71E-22	35359	0.003346848	0.066800719	118.7318795	618.3592209	trans
European	Decode	AXL	rs7359544	17	36849682	A	G	-0.1923	0.026968	0.02432	9.99E-13	35365	0.001754929	0.066800719	62.1686539	618.3592209	trans
European	Decode	AZGP1	rs147233090	15	43735849	T	C	-0.214	0.025252	0.02693	2.36E-17	35362	0.002400148	0.004605187	85.07341359	81.6035401	trans
European	Decode	AZGP1	rs72704449	1	179504138	C	T	0.1588	0.019578	0.04582	5.01E-16	35358	0.00220504	0.004605187	78.13366662	81.6035401	trans
European	Decode	AZGP1	rs2525546	7	99954321	T	C	-0.2378	0.008863	0.31224	1.39E-158	35368	0.024287295	0.024287295	880.3251933	880.3251933	cis
European	Decode	B2M	rs9264638	6	31270541	A	G	-0.107	0.008493	0.34219	2.15E-36	35439	0.005154248	0.009516049	183.5974035	112.7445562	trans
European	Decode	B2M	rs653178	12	111569952	T	C	-0.0798	0.008321	0.38124	8.83E-22	35371	0.003004391	0.009516049	106.5825252	112.7445562	trans
European	Decode	B2M	rs77924615	16	20381010	A	G	-0.0655	0.010236	0.19701	1.57E-10	35355	0.00135741	0.009516049	48.05373984	112.7445562	trans
European	Decode	B3GALT1	rs2379887	22	16423331	G	A	0.0738	0.013416	0.10428	3.78E-08	35332	0.001017457	0.001017457	35.98336313	35.98336313	trans
European	Decode	B3GALT6	rs2686395	3	165767231	C	T	-0.0472	0.008511	0.3101	2.92E-08	35339	9.53E-04	9.53E-04	33.71675457	33.71675457	trans
European	Decode	B3GALT6	rs60252802	1	1231507	C	T	-0.0705	0.011265	0.14506	3.89E-10	35305	0.001232797	0.001232797	43.57514887	43.57514887	cis
European	Decode	B3GALTL	rs2025727	13	31311017	A	G	0.2736	0.009285	0.23297	7.59E-191	35365	0.026753126	0.033248219	972.076883	400.9220652	trans
European	Decode	B3GALTL	rs4943209	13	31206605	AAGT	AAGG	-0.1146	0.009049	0.26671	9.34E-37	35365	0.005137056	0.033248219	182.5997333	400.9220652	trans
European	Decode	B3GALTL	rs9596136	13	31038259	T	C	-0.1373	0.020836	0.03742	4.41E-11	35365	0.001358037	0.033248219	48.08957923	400.9220652	trans
European	Decode	B3GAT3	rs523291	11	63771922	GAGGAGGAGGAGGAGGAGGT	AAGGAGGAGGAGGAGGAGGT	-0.0505	0.008508	0.48632	2.93E-09	35357	0.00127417	0.003530976	45.10576977	41.65985586	trans
European	Decode	B3GAT3	rs68023366	2	71006733	G	C	-0.0551	0.009293	0.25083	3.05E-09	35352	0.001141019	0.003530976	40.38111338	41.65985586	trans
European	Decode	B3GAT3	rs7439493	4	109735574	A	G	0.0489	0.008315	0.37081	4.09E-09	35357	0.001115786	0.003530976	39.49268444	41.65985586	trans
European	Decode	B3GAT3	rs7122950	11	62617896	T	C	-0.2731	0.008606	0.30979	5.33E-221	35362	0.031894958	0.034364986	1164.962142	417.4733686	cis
European	Decode	B3GAT3	rs34967927	11	62046348	A	G	0.0601	0.009022	0.27733	2.71E-11	35363	0.001447824	0.034364986	51.27074093	417.4733686	cis
European	Decode	B3GAT3	rs174449	11	61872907	A	G	-0.0462	0.00821	0.39731	1.83E-08	35367	0.001022204	0.034364986	36.18722288	417.4733686	cis
European	Decode	B3GNT2	rs2317131	19	41379246	T	C	-0.3517	0.006616	0.43936	0	35372	0.060936756	0.099686073	2295.19477	262.5236709	trans
European	Decode	B3GNT2	rs635634	9	133279427	C	T	-0.2534	0.011948	0.12995	7.84E-100	35371	0.014519903	0.099686073	521.1210729	262.5236709	trans
European	Decode	B3GNT2	rs17267725	19	41690224	A	G	-0.1302	0.012192	0.12902	1.27E-26	35378	0.003809932	0.099686073	135.295609	262.5236709	trans
European	Decode	B3GNT2	rs56278466	10	17833858	G	T	0.0843	0.008474	0.35417	2.56E-23	35352	0.003250986	0.099686073	115.2971932	262.5236709	trans
European	Decode	B3GNT2	rs146478319	19	42134976	G	C	0.1601	0.017017	0.06326	5.05E-21	35370	0.003037812	0.099686073	107.7687207	262.5236709	trans
European	Decode	B3GNT2	rs12975920	19	41287232	T	C	-0.0816	0.009608	0.23522	2.02E-17	35375	0.002395637	0.099686073	84.94437695	262.5236709	trans
European	Decode	B3GNT2	rs117653620	19	41463622	T	C	0.1678	0.019888	0.04518	3.25E-17	35370	0.002429303	0.099686073	86.12881277	262.5236709	trans
European	Decode	B3GNT2	rs372060974	10	17867728	T	C	-0.0672	0.008748	0.30744	1.57E-14	35353	0.001923031	0.099686073	68.11205556	262.5236709	trans
European	Decode	B3GNT2	rs17796901	19	40028730	A	C	0.2257	0.031048	0.01827	3.61E-13	35374	0.001827358	0.099686073	64.75565158	262.5236709	trans
European	Decode	B3GNT2	rs10437655	11	47370397	A	G	-0.0524	0.008321	0.37172	3.03E-10	35377	0.001282513	0.099686073	45.42715381	262.5236709	trans
European	Decode	B3GNT2	rs605783	6	10526140	A	T	-0.0493	0.008047	0.49757	8.98E-10	35370	0.001215216	0.099686073	43.03206324	262.5236709	trans
European	Decode	B3GNT2	rs117166508	19	40104982	A	G	0.1573	0.027241	0.02337	7.73E-09	35375	0.001129474	0.099686073	39.99805835	262.5236709	trans
European	Decode	B3GNT2	rs147787332	19	42809193	T	C	0.152	0.027709	0.02127	4.12E-08	35366	9.62E-04	0.099686073	34.05076785	262.5236709	trans
European	Decode	B3GNT2	rs41307428	9	133471682	T	C	0.1575	0.02876	0.01987	4.34E-08	35369	9.66E-04	0.099686073	34.20508763	262.5236709	trans
European	Decode	B3GNT2	rs17027446	2	62871484	A	G	0.0824	0.013013	0.10967	2.42E-10	35349	0.001325938	0.018805949	46.93016266	223.7906189	cis
European	Decode	B3GNT2	rs4073090	2	62336639	G	A	0.1595	0.008093	0.44746	1.85E-86	35352	0.012579672	0.018805949	450.3567396	223.7906189	cis
European	Decode	B3GNT2	rs34012279	2	62103461	T	G	-0.1149	0.009377	0.24621	1.61E-34	35353	0.004900339	0.018805949	174.0849544	223.7906189	cis
European	Decode	B3GNT4	rs550671	6	31976816	T	C	0.1018	0.01121	0.14045	1.07E-19	35440	0.002502179	0.005450978	88.89466306	64.47284965	trans
European	Decode	B3GNT4	rs6457457	6	31910331	T	C	0.1156	0.015794	0.06527	2.50E-13	35441	0.001630593	0.005450978	57.8809502	64.47284965	trans
European	Decode	B3GNT4	rs11720167	3	165768357	G	T	0.0654	0.009926	0.19032	4.44E-11	35339	0.001318206	0.005450978	46.6429357	64.47284965	trans
European	Decode	B3GNT6	rs114115200	3	165760452	T	G	0.0954	0.010181	0.19037	7.23E-21	35339	0.00280551	0.00280551	99.41722886	99.41722886	trans
European	Decode	B3GNT8	rs28569158	15	89792012	G	A	-0.1825	0.007948	0.36569	1.11E-116	35355	0.01545149	0.019878518	554.8294819	177.9039347	trans
European	Decode	B3GNT8	rs112938613	15	89800805	A	G	-0.095	0.013285	0.09494	8.63E-13	35354	0.001550971	0.019878518	54.91511465	177.9039347	trans
European	Decode	B3GNT8	rs8111069	19	44980181	C	A	0.0601	0.00942	0.2762	1.77E-10	35369	0.00144418	0.019878518	51.15016837	177.9039347	trans
European	Decode	B3GNT8	rs28362958	19	40237616	T	C	0.0801	0.012606	0.12796	2.09E-10	35374	0.001431877	0.019878518	50.72097387	177.9039347	trans
European	Decode	B3GNT8	rs4347734	19	41650212	A	G	-0.12	0.00899	0.30643	1.21E-40	35381	0.006120883	0.100577327	217.8843596	967.0510944	cis
European	Decode	B3GNT8	rs4803455	19	41345604	A	C	0.4228	0.005654	0.47775	0	35371	0.089202925	0.100577327	3464.018887	967.0510944	cis
European	Decode	B3GNT8	rs338598	19	41195623	A	C	0.0697	0.008419	0.48013	1.24E-16	35371	0.002425209	0.100577327	85.98574655	967.0510944	cis
European	Decode	B3GNT8	rs35910824	19	41052992	T	C	0.1937	0.021607	0.03923	3.11E-19	35370	0.00282831	0.100577327	100.3153841	967.0510944	cis
European	Decode	B4GALNT1	rs1329424	1	196677046	G	T	-0.0654	0.007997	0.39735	2.88E-16	35338	0.002048443	0.002048443	72.53235804	72.53235804	trans
European	Decode	B4GALT1	rs150816167	1	179602727	C	T	0.1763	0.01941	0.04629	1.06E-19	35349	0.002744341	0.01162528	97.27118084	51.47444099	trans
European	Decode	B4GALT1	rs141103254	9	31237940	G	A	0.281	0.042233	0.00931	2.86E-11	35349	0.001456566	0.01162528	51.56033082	51.47444099	trans
European	Decode	B4GALT1	rs3094379	9	133469788	C	T	-0.0915	0.014024	0.0951	6.83E-11	35360	0.001440965	0.01162528	51.0231462	51.47444099	trans
European	Decode	B4GALT1	rs151075095	9	75529877	C	T	-0.4873	0.079591	0.00272	9.21E-10	35345	0.001288276	0.01162528	45.59026268	51.47444099	trans
European	Decode	B4GALT1	rs73158188	7	151718147	T	C	0.0548	0.009211	0.26819	2.69E-09	35363	0.001178778	0.01162528	41.73196261	51.47444099	trans
European	Decode	B4GALT1	rs77924615	16	20381010	A	G	-0.0614	0.010368	0.19701	3.18E-09	35346	0.001192793	0.01162528	42.20842793	51.47444099	trans
European	Decode	B4GALT1	rs73407207	6	32523921	T	C	-0.0602	0.0103	0.21341	5.07E-09	35426	0.001216707	0.01162528	43.15314923	51.47444099	trans
European	Decode	B4GALT1	rs113282787	6	32591480	TC	TG	-0.062	0.010778	0.17438	8.78E-09	35430	0.001106854	0.01162528	39.25706758	51.47444099	trans
European	Decode	B4GALT1	rs150548975	9	33661761	T	C	-0.1636	0.02944	0.01939	2.74E-08	35340	0.001017819	0.016625119	36.00434761	198.393316	cis
European	Decode	B4GALT1	rs7019909	9	33113324	T	C	0.2948	0.01396	0.09232	5.43E-99	35340	0.014565102	0.016625119	522.3090418	198.393316	cis
European	Decode	B4GALT1	rs17223551	9	32876585	G	A	0.1086	0.019367	0.04633	2.05E-08	35339	0.001042198	0.016625119	36.86655872	198.393316	cis
European	Decode	B4GALT2	rs28873836	19	51811402	C	G	-0.1159	0.008993	0.27564	5.29E-38	35384	0.005364059	0.020731604	190.8146868	91.95283645	trans
European	Decode	B4GALT2	rs576123	9	133268896	T	C	-0.101	0.009226	0.26016	6.83E-28	35371	0.003926911	0.020731604	139.438483	91.95283645	trans
European	Decode	B4GALT2	rs565840574	10	17806399	G	A	0.0833	0.008457	0.35872	6.87E-23	35353	0.003192444	0.020731604	113.2175277	91.95283645	trans
European	Decode	B4GALT2	rs115268037	1	45309493	C	T	-0.1998	0.025833	0.0245	1.04E-14	35362	0.001908158	0.020731604	67.60145944	91.95283645	trans
European	Decode	B4GALT2	rs34163180	18	46713776	G	C	0.06	0.008062	0.48611	9.91E-14	35369	0.001798611	0.020731604	63.72608975	91.95283645	trans
European	Decode	B4GALT2	rs7232	11	60173126	A	T	0.0595	0.008203	0.40653	4.07E-13	35376	0.001708265	0.020731604	60.53157767	91.95283645	trans
European	Decode	B4GALT2	rs71497225	10	17849736	C	G	-0.0706	0.010094	0.20118	2.66E-12	35352	0.001602039	0.020731604	56.72295718	91.95283645	trans
European	Decode	B4GALT2	rs2770808	9	33142414	A	G	-0.0497	0.00806	0.4718	6.99E-10	35349	0.001231116	0.020731604	43.56991	91.95283645	trans
European	Decode	B4GALT2	rs3762423	1	43979995	C	T	-0.5491	0.022861	0.03043	1.74E-127	35363	0.017791559	0.019033308	640.5232239	342.2455078	cis
European	Decode	B4GALT2	rs148707035	1	43467362	G	A	-0.1674	0.027738	0.02267	1.59E-09	35366	0.001241749	0.019033308	43.96779181	342.2455078	cis
European	Decode	B4GALT3	rs6542680	2	3592552	T	C	-0.0718	0.010285	0.18362	2.93E-12	35332	0.001545579	0.002745634	54.68983549	48.63423903	trans
European	Decode	B4GALT3	rs550671	6	31976816	T	C	0.0705	0.011413	0.14045	6.53E-10	35440	0.001200055	0.002745634	42.57864258	48.63423903	trans
European	Decode	B4GALT5	rs800245	1	196756689	A	G	-0.0678	0.008487	0.31915	1.36E-15	35326	0.001997725	0.003507693	70.70888984	62.06459391	trans
European	Decode	B4GALT5	rs1707652	3	165761011	T	C	0.0594	0.008544	0.3102	3.60E-12	35327	0.001509968	0.003507693	53.42029798	62.06459391	trans
European	Decode	B4GALT6	rs143698793	18	28043235	A	G	-0.1776	0.02113	0.03988	4.27E-17	35360	0.002415442	0.008225711	85.61198331	58.24448492	trans
European	Decode	B4GALT6	rs148311848	18	32776994	G	A	-0.1773	0.026081	0.02508	1.06E-11	35328	0.001537248	0.008225711	54.38843664	58.24448492	trans
European	Decode	B4GALT6	rs117474269	18	44999000	A	G	0.1515	0.024128	0.03106	3.41E-10	35334	0.001381509	0.008225711	48.87898915	58.24448492	trans
European	Decode	B4GALT6	rs9962047	18	51781503	ATGTGTGTGTATATATATATATATATGTGTGTGTGTGTGTGTGTGTGTGTGTATATATATATAC	ATGTGTGTATATATATATATATATATGTGTGTGTGTGTGTGTGTGTGTGTGTATATATATATAC	2.2274	0.358869	1.50E-04	5.41E-10	35331	0.00148817	0.008225711	52.65391481	58.24448492	trans
European	Decode	B4GALT6	rs76367762	18	27577452	T	C	-0.2104	0.034288	0.01611	8.45E-10	35360	0.001403342	0.008225711	49.68910071	58.24448492	trans
European	Decode	B4GALT6	rs2421524	18	32606167	T	C	1.4475	0.058808	0.00511	8.98E-134	35335	0.021304096	0.098354239	769.1230886	724.5025975	cis
European	Decode	B4GALT6	rs17744336	18	32487701	TGTACAGGAT	TGTACATGAT	0.2583	0.020083	0.04576	7.43E-38	35335	0.005826697	0.098354239	207.0812882	724.5025975	cis
European	Decode	B4GALT6	rs144333451	18	31885600	G	T	0.5846	0.032501	0.01679	2.47E-72	35339	0.01128352	0.098354239	403.2761184	724.5025975	cis
European	Decode	B4GALT6	rs59477943	18	31556721	G	A	-0.9248	0.017513	0.03496	0	35337	0.057708844	0.098354239	2164.025417	724.5025975	cis
European	Decode	B4GALT6	rs17710831	18	30682493	G	A	-0.0673	0.008433	0.43913	1.45E-15	35335	0.002231082	0.098354239	79.00707527	724.5025975	cis
European	Decode	B4GALT7	rs138932207	5	178934245	G	A	-0.4489	0.032939	0.01676	2.72E-42	35343	0.006641448	0.018013695	236.2846765	127.7385853	trans
European	Decode	B4GALT7	rs2544220	7	134308252	C	T	0.0944	0.008383	0.48086	2.05E-29	35356	0.004449151	0.018013695	157.9982365	127.7385853	trans
European	Decode	B4GALT7	rs34826779	8	105558736	T	G	-0.088	0.01016	0.21632	4.64E-18	35365	0.002625613	0.018013695	93.09399497	127.7385853	trans
European	Decode	B4GALT7	rs71423889	14	106017123	T	C	-0.106	0.012697	0.13005	6.93E-17	34966	0.002542415	0.018013695	89.11956323	127.7385853	trans
European	Decode	B4GALT7	rs4938345	11	117134584	T	G	-0.0655	0.00918	0.28679	9.68E-13	35378	0.001755068	0.018013695	62.19645541	127.7385853	trans
European	Decode	B4GALT7	rs80019554	5	178390998	C	T	-0.25	0.019943	0.04817	4.74E-36	35357	0.005731206	0.066147034	203.7947918	474.9361003	cis
European	Decode	B4GALT7	rs749462	5	178263199	A	C	-0.4687	0.026222	0.02634	1.87E-71	35361	0.0112679	0.066147034	402.9622308	474.9361003	cis
European	Decode	B4GALT7	rs187579051	5	177926174	T	C	-0.6668	0.027737	0.02332	1.06E-127	35358	0.02025359	0.066147034	730.8890629	474.9361003	cis
European	Decode	B4GALT7	rs75331352	5	177154655	G	A	-0.5833	0.026789	0.02428	4.10E-105	35367	0.016120846	0.066147034	579.4550359	474.9361003	cis
European	Decode	B4GALT7	rs80158108	5	176705107	A	G	-0.4591	0.023876	0.03128	2.14E-82	35367	0.012773491	0.066147034	457.57938	474.9361003	cis
European	Decode	BACH1	rs4388642	1	196525417	C	T	0.1159	0.008521	0.33811	3.92E-42	35329	0.006012301	0.014924633	213.6812676	176.6425067	trans
European	Decode	BACH1	rs462382	1	196833228	G	A	-0.0969	0.008	0.39164	8.99E-34	35326	0.004474301	0.014924633	158.7605678	176.6425067	trans
European	Decode	BACH1	rs11720167	3	165768357	G	T	0.12	0.010209	0.19032	6.74E-32	35330	0.004438031	0.014924633	157.4856845	176.6425067	trans
European	Decode	BACH2	rs2057681	7	95308945	G	A	0.0784	0.008721	0.28541	2.48E-19	35340	0.002507196	0.007487414	88.82197709	66.26243218	trans
European	Decode	BACH2	rs4388642	1	196525417	C	T	0.0645	0.008319	0.33811	8.95E-15	35329	0.001862058	0.007487414	65.90364787	66.26243218	trans
European	Decode	BACH2	rs462382	1	196833228	G	A	-0.0573	0.007809	0.39164	2.17E-13	35326	0.001564541	0.007487414	55.35244542	66.26243218	trans
European	Decode	BACH2	rs11720167	3	165768357	G	T	0.071	0.009969	0.19032	1.06E-12	35330	0.001553619	0.007487414	54.97165833	66.26243218	trans
European	Decode	BAD	rs4980320	11	198986	C	T	0.0496	0.008129	0.46986	1.05E-09	35352	0.00122561	0.00122561	43.37848869	43.37848869	trans
European	Decode	BAG1	rs4980320	11	198986	C	T	0.0445	0.008056	0.46986	3.32E-08	35352	9.87E-04	9.87E-04	34.90817453	34.90817453	trans
European	Decode	BAG2	rs807812	19	7616465	A	G	-0.0584	0.00964	0.22163	1.38E-09	35373	0.001176712	0.001176712	41.67052808	41.67052808	trans
European	Decode	BAG3	rs1329424	1	196677046	G	T	-0.1383	0.008046	0.39735	3.21E-66	35326	0.009160364	0.016325172	326.5722205	145.1857494	trans
European	Decode	BAG3	rs2686395	3	165767231	C	T	-0.0801	0.008505	0.3101	4.58E-21	35327	0.002745257	0.016325172	97.24314559	145.1857494	trans
European	Decode	BAG3	rs444921	6	31964400	T	C	0.1037	0.011367	0.13897	7.29E-20	35429	0.002573516	0.016325172	91.40718428	145.1857494	trans
European	Decode	BAG3	rs6457457	6	31910331	T	C	0.123	0.015962	0.06527	1.30E-14	35429	0.001846035	0.016325172	65.52044735	145.1857494	trans
European	Decode	BAG5	rs61809095	1	180200719	C	T	0.0938	0.010359	0.17545	1.37E-19	35345	0.002545693	0.002545693	90.20205707	90.20205707	trans
European	Decode	BAGE3	rs4376276	5	42693298	C	T	0.15	0.009979	0.21404	4.56E-51	35358	0.00757021	0.020169793	269.6939679	143.4870064	trans
European	Decode	BAGE3	rs80326131	5	40994561	A	C	-1.0667	0.07155	0.00319	2.91E-50	35357	0.007236318	0.020169793	257.704864	143.4870064	trans
European	Decode	BAGE3	rs138017151	5	40159988	T	A	-0.3936	0.044626	0.00894	1.15E-18	35360	0.002745223	0.020169793	97.33279802	143.4870064	trans
European	Decode	BAGE3	rs13165115	5	51937648	T	A	-0.1946	0.027987	0.02204	3.57E-12	35363	0.001632482	0.020169793	57.82058016	143.4870064	trans
European	Decode	BAGE3	rs151228719	5	43792933	T	C	-0.1554	0.028299	0.02084	3.99E-08	35361	9.86E-04	0.020169793	34.88282198	143.4870064	trans
European	Decode	BAI3	rs57136797	9	134860694	T	A	-0.0922	0.011512	0.13756	1.15E-15	35338	0.002017032	0.002017032	71.41791265	71.41791265	trans
European	Decode	BAMBI	rs1329424	1	196677046	G	T	-0.0526	0.008021	0.39735	5.45E-11	35338	0.001325073	0.002318075	46.88491166	41.0201617	trans
European	Decode	BAMBI	rs7310615	12	111427245	G	C	-0.046	0.008096	0.37607	1.33E-08	35370	9.93E-04	0.002318075	35.15541173	41.0201617	trans
European	Decode	BARD1	rs1329424	1	196677046	G	T	-0.1106	0.008064	0.39735	8.25E-43	35338	0.005858395	0.010598809	208.232141	94.06256058	trans
European	Decode	BARD1	rs6445035	3	165762312	A	G	0.0787	0.010037	0.1904	4.48E-15	35339	0.001909488	0.010598809	67.60466316	94.06256058	trans
European	Decode	BARD1	rs41285751	6	31932038	T	G	0.1117	0.014368	0.08277	7.59E-15	35441	0.001894469	0.010598809	67.26552628	94.06256058	trans
European	Decode	BARD1	rs41446546	18	48197233	T	C	0.1245	0.022829	0.03118	4.94E-08	35366	9.36E-04	0.010598809	33.14791188	94.06256058	trans
European	Decode	BATF	rs1329424	1	196677046	G	T	-0.0993	0.00803	0.39735	3.99E-35	35338	0.004722445	0.009253262	167.6640864	82.04108129	trans
European	Decode	BATF	rs11720167	3	165768357	G	T	0.0789	0.009999	0.19032	3.01E-15	35339	0.001918589	0.009253262	67.92748766	82.04108129	trans
European	Decode	BATF	rs411337	6	32109603	T	C	0.0872	0.012627	0.10818	5.00E-12	35441	0.001467193	0.009253262	52.07224124	82.04108129	trans
European	Decode	BATF	rs6542680	2	3592552	T	C	-0.0618	0.010181	0.18362	1.28E-09	35332	0.001145036	0.009253262	40.50050989	82.04108129	trans
European	Decode	BATF3	rs572515	1	196677131	G	A	-0.2184	0.008026	0.3973	4.71E-163	35338	0.022843099	0.023808135	826.0533617	430.0919675	trans
European	Decode	BATF3	rs1451915	1	196058002	A	C	0.064	0.01146	0.13641	2.34E-08	35335	9.65E-04	0.023808135	34.13057329	430.0919675	trans
European	Decode	BCAM	rs12378537	9	133190139	T	C	0.3668	0.015631	0.07663	8.92E-122	35368	0.019039837	0.031596167	686.4324524	226.4337843	trans
European	Decode	BCAM	rs201843067	10	17818565	C	T	0.1119	0.00847	0.40483	7.52E-40	35352	0.00603398	0.031596167	214.5960728	226.4337843	trans
European	Decode	BCAM	rs6856326	4	144120174	T	G	0.0756	0.008311	0.43691	9.34E-20	35359	0.002812182	0.031596167	99.71071498	226.4337843	trans
European	Decode	BCAM	rs71497226	10	17849818	C	T	-0.0873	0.010354	0.20119	3.42E-17	35351	0.002449674	0.031596167	86.80618787	226.4337843	trans
European	Decode	BCAM	rs58547097	10	17630823	CGGGGGGA	GGGGGGGA	-0.073	0.012089	0.13705	1.55E-09	35359	0.001260493	0.031596167	44.62349353	226.4337843	trans
European	Decode	BCAM	rs563366239	19	44832739	G	A	1.2352	0.024076	0.01825	0	35367	0.054672425	0.054672425	2045.312519	2045.312519	cis
European	Decode	BCAP29	rs1707652	3	165761011	T	C	0.0677	0.008544	0.3102	2.31E-15	35330	0.001961428	0.003577197	69.42950069	63.29865646	trans
European	Decode	BCAP29	rs71631848	1	196217205	A	G	0.0679	0.009577	0.22656	1.34E-12	35326	0.00161577	0.003577197	57.16781222	63.29865646	trans
European	Decode	BCAR3	rs10760502	9	127802988	G	A	-0.0711	0.008292	0.37157	9.93E-18	35351	0.002360841	0.006848876	83.6508568	60.65186527	trans
European	Decode	BCAR3	rs6542680	2	3592552	T	C	-0.0789	0.010163	0.18362	8.25E-15	35332	0.001866364	0.006848876	66.06193467	60.65186527	trans
European	Decode	BCAR3	rs9319483	16	75311893	C	T	-0.0628	0.008712	0.29348	5.65E-13	35353	0.001635506	0.006848876	57.91150216	60.65186527	trans
European	Decode	BCAR3	rs6457457	6	31910331	T	C	0.0899	0.015901	0.06527	1.57E-08	35441	9.86E-04	0.006848876	34.98316746	60.65186527	trans
European	Decode	BCAT2	rs4801775	19	48800787	ACCTAGTTTTTTTTTC	ACCTAGTTTTTTTTTT	-0.164	0.009317	0.23158	2.38E-69	35376	0.009572324	0.009572324	341.8840227	341.8840227	cis
European	Decode	BCCIP	rs1329424	1	196677046	G	T	-0.1065	0.008144	0.39735	4.44E-39	35338	0.005432098	0.008193683	192.9969904	96.95026047	trans
European	Decode	BCCIP	rs11720167	3	165768357	G	T	0.069	0.010129	0.19032	9.61E-12	35339	0.001467324	0.008193683	51.92702159	96.95026047	trans
European	Decode	BCCIP	rs411337	6	32109603	T	C	0.0819	0.012808	0.10818	1.61E-10	35441	0.001294261	0.008193683	45.92676941	96.95026047	trans
European	Decode	BCHE	rs111696008	2	216622986	A	G	0.518	0.026392	0.02443	9.04E-86	35359	0.012790026	0.051633779	458.075741	108.0467236	trans
European	Decode	BCHE	rs3814365	2	203440370	C	T	0.1234	0.008062	0.42924	6.88E-53	35365	0.007461292	0.051633779	265.8371539	108.0467236	trans
European	Decode	BCHE	rs144202860	2	216625740	A	G	0.5204	0.035413	0.01274	6.93E-49	35359	0.006812485	0.051633779	242.521194	108.0467236	trans
European	Decode	BCHE	rs114486945	3	167670407	T	C	-0.2732	0.024761	0.02806	2.64E-28	35354	0.004071163	0.051633779	144.5120924	108.0467236	trans
European	Decode	BCHE	rs73173009	3	167457251	C	G	-0.2142	0.023003	0.0327	1.26E-20	35354	0.002902538	0.051633779	102.9092106	108.0467236	trans
European	Decode	BCHE	rs147033786	3	168506251	C	A	-0.338	0.039539	0.01101	1.25E-17	35354	0.002487956	0.051633779	88.17357625	108.0467236	trans
European	Decode	BCHE	rs11968875	6	105402761	T	C	0.1445	0.018762	0.04765	1.34E-14	35353	0.00189507	0.051633779	67.11980462	108.0467236	trans
European	Decode	BCHE	rs142990723	3	166945179	G	A	-0.2051	0.027151	0.02161	4.22E-14	35354	0.001778804	0.051633779	62.99633585	108.0467236	trans
European	Decode	BCHE	rs150984009	2	216464431	C	T	0.3394	0.04518	0.00724	5.82E-14	35369	0.001655909	0.051633779	58.66167763	108.0467236	trans
European	Decode	BCHE	rs73021373	3	162925152	CAAAAAAAAAAAAAAAAAGA	CAAAAAAAAAAAAGAAAAGA	-0.1425	0.020341	0.041	2.46E-12	35339	0.001596843	0.051633779	56.5178873	108.0467236	trans
European	Decode	BCHE	rs1154988	3	136206349	A	T	-0.0608	0.009746	0.22728	4.42E-10	35361	0.001298436	0.051633779	45.97108691	108.0467236	trans
European	Decode	BCHE	rs59844459	8	143287653	G	T	0.0546	0.00882	0.40818	5.99E-10	35252	0.001440312	0.051633779	50.84423671	108.0467236	trans
European	Decode	BCHE	rs13226650	7	73602675	G	A	-0.0602	0.009926	0.196	1.32E-09	35354	0.001142181	0.051633779	40.42457042	108.0467236	trans
European	Decode	BCHE	rs10822155	10	63311455	A	C	-0.0472	0.007959	0.43479	3.03E-09	35351	0.001094973	0.051633779	38.74862628	108.0467236	trans
European	Decode	BCHE	rs4665972	2	27375230	C	T	-0.0499	0.008454	0.33903	3.57E-09	35374	0.001115966	0.051633779	39.5180503	108.0467236	trans
European	Decode	BCHE	rs114760389	3	168701594	G	T	-0.1827	0.031437	0.01665	6.19E-09	35355	0.001093023	0.051633779	38.68393788	108.0467236	trans
European	Decode	BCHE	rs114893996	3	169673288	C	T	-0.1557	0.02829	0.021	3.72E-08	35359	9.97E-04	0.051633779	35.27911952	108.0467236	trans
European	Decode	BCHE	rs183246280	3	166186032	A	G	-0.5171	0.046129	0.00831	3.65E-29	35340	0.004407132	0.069296712	156.4286216	862.2570935	cis
European	Decode	BCHE	rs697356	3	165718150	C	G	-0.3606	0.006236	0.36502	0	35338	0.060277905	0.069296712	2266.606321	862.2570935	cis
European	Decode	BCHE	rs76761332	3	165566159	CC	TC	-0.2756	0.02362	0.03134	1.86E-31	35343	0.004611676	0.069296712	163.7363378	862.2570935	cis
European	Decode	BCL10	rs12717764	1	85454536	C	G	0.0563	0.008559	0.32701	4.77E-11	35335	0.001395136	0.001395136	49.36319555	49.36319555	cis
European	Decode	BCL2	rs4980320	11	198986	C	T	0.0445	0.008073	0.46986	3.54E-08	35352	9.87E-04	9.87E-04	34.90817453	34.90817453	trans
European	Decode	BCL2A1	rs2686395	3	165767231	C	T	-0.1012	0.008617	0.3101	7.54E-32	35339	0.004382066	0.006018397	155.5306179	106.7340335	trans
European	Decode	BCL2A1	rs10822155	10	63311455	A	C	0.0577	0.008064	0.43479	8.34E-13	35351	0.00163633	0.006018397	57.93744906	106.7340335	trans
European	Decode	BCL2L1	rs1707652	3	165761011	T	C	0.1047	0.008673	0.3102	1.50E-33	35339	0.004691247	0.007016894	166.5559668	82.98945982	trans
European	Decode	BCL2L1	rs9273165	6	32645347	G	C	0.0902	0.013925	0.0911	9.31E-11	35439	0.001347341	0.007016894	47.81014238	82.98945982	trans
European	Decode	BCL2L1	rs72748420	1	196141224	T	C	0.0844	0.015316	0.07417	3.58E-08	35337	9.78E-04	0.007016894	34.60227023	82.98945982	trans
European	Decode	BCL2L10	rs1707652	3	165761011	T	C	0.0718	0.008608	0.3102	7.33E-17	35339	0.002206195	0.002206195	78.13268355	78.13268355	trans
European	Decode	BCL2L11	rs550671	6	31976816	T	C	0.0993	0.011184	0.14045	6.75E-19	35440	0.002380792	0.007304174	84.57184051	64.7496824	trans
European	Decode	BCL2L11	rs10801548	1	196560700	TGTTTTTTTTT	TGTTTTTTCTT	0.061	0.007885	0.40817	1.03E-14	35338	0.001797743	0.007304174	63.63947115	64.7496824	trans
European	Decode	BCL2L11	rs6457457	6	31910331	T	C	0.1146	0.015752	0.06527	3.46E-13	35441	0.001602504	0.007304174	56.88228062	64.7496824	trans
European	Decode	BCL2L11	rs11720167	3	165768357	G	T	0.0703	0.009904	0.19032	1.27E-12	35339	0.001523135	0.007304174	53.90513731	64.7496824	trans
European	Decode	BCL2L2	rs444921	6	31964400	T	C	0.0982	0.011538	0.13897	1.73E-17	35432	0.002307769	0.008528124	81.95338079	60.46652789	trans
European	Decode	BCL2L2	rs1707652	3	165761011	T	C	0.0707	0.00864	0.3102	2.77E-16	35330	0.002139113	0.008528124	75.73259855	60.46652789	trans
European	Decode	BCL2L2	rs6457457	6	31910331	T	C	0.1132	0.016212	0.06527	2.90E-12	35432	0.001563589	0.008528124	55.48471831	60.46652789	trans
European	Decode	BCL2L2	rs139276089	4	186239240	C	G	-0.052	0.008045	0.4915	1.02E-10	35383	0.001351609	0.008528124	47.88601083	60.46652789	trans
European	Decode	BCL2L2	rs2228243	3	186677324	G	A	-0.0658	0.010829	0.16038	1.23E-09	35359	0.001166044	0.008528124	41.27593096	60.46652789	trans
European	Decode	BCL6	rs444921	6	31964400	T	C	0.1218	0.011477	0.13897	2.61E-26	35432	0.003550291	0.007816866	126.2349699	92.49474108	trans
European	Decode	BCL6	rs1707652	3	165761011	T	C	0.0745	0.008603	0.3102	4.72E-18	35330	0.00237524	0.007816866	84.11227065	92.49474108	trans
European	Decode	BCL6	rs6457457	6	31910331	T	C	0.1245	0.016133	0.06527	1.19E-14	35432	0.001891335	0.007816866	67.13698272	92.49474108	trans
European	Decode	BDH2	rs17033669	4	103464338	T	G	0.0718	0.010151	0.1901	1.51E-12	35343	0.001587422	0.023370956	56.19027925	279.8569619	cis
European	Decode	BDH2	rs2711897	4	103102410	T	C	0.201	0.008038	0.387	5.19E-138	35345	0.019168739	0.023370956	690.7210025	279.8569619	cis
European	Decode	BDH2	rs28444377	4	102839093	C	A	0.0855	0.009289	0.23325	3.42E-20	35346	0.002614795	0.023370956	92.65960384	279.8569619	cis
European	Decode	BDNF	rs10822155	10	63311455	A	C	0.0865	0.008281	0.43479	1.54E-25	35351	0.003677491	0.010453421	130.4754444	61.74763807	trans
European	Decode	BDNF	rs7080386	10	63288546	A	C	0.0702	0.008152	0.43502	7.19E-18	35351	0.002422404	0.010453421	85.83748085	61.74763807	trans
European	Decode	BDNF	rs1654448	19	55059545	G	A	0.077	0.012585	0.1165	9.46E-10	35379	0.001220517	0.010453421	43.23100327	61.74763807	trans
European	Decode	BDNF	rs1071960	22	42953626	C	T	-0.0518	0.009041	0.29144	1.01E-08	35374	0.001108193	0.010453421	39.24248223	61.74763807	trans
European	Decode	BDNF	rs5008180	6	163443299	G	A	0.0475	0.008692	0.34313	4.63E-08	35372	0.001017081	0.010453421	36.01076354	61.74763807	trans
European	Decode	BDNF	rs8110718	19	55036669	A	T	0.05	0.009156	0.27988	4.73E-08	35381	0.001007736	0.010453421	35.68865414	61.74763807	trans
European	Decode	BDNF	rs10501089	11	27767312	T	C	0.1294	0.015865	0.07064	3.45E-16	35360	0.002198534	0.006867414	77.90705167	81.15605188	cis
European	Decode	BDNF	rs10501089	11	27767312	T	C	0.1625	0.016105	0.07064	6.10E-24	35360	0.00346714	0.006867414	123.0176598	81.15605188	cis
European	Decode	BDNF	rs144178847	11	27633375	AT	AG	0.0877	0.014674	0.08542	2.28E-09	35361	0.00120174	0.006867414	42.54344421	81.15605188	cis
European	Decode	BDP1	rs1329424	1	196677046	G	T	-0.14	0.008085	0.39735	3.57E-67	35338	0.009386949	0.013528671	334.8403491	160.5917106	trans
European	Decode	BDP1	rs146110995	6	32026758	C	T	0.101	0.011239	0.14663	2.55E-19	35440	0.002552895	0.013528671	90.70104248	160.5917106	trans
European	Decode	BDP1	rs11720167	3	165768357	G	T	0.0718	0.010075	0.19032	1.03E-12	35339	0.001588827	0.013528671	56.23374009	160.5917106	trans
European	Decode	BECN1	rs11720167	3	165768357	G	T	0.0952	0.010065	0.19032	3.13E-21	35330	0.002793198	0.007506163	98.95450094	88.61358741	trans
European	Decode	BECN1	rs4388642	1	196525417	C	T	0.0763	0.008391	0.33811	9.63E-20	35329	0.002605691	0.007506163	92.29172842	88.61358741	trans
European	Decode	BECN1	rs462382	1	196833228	G	A	-0.0665	0.00787	0.39164	2.93E-17	35326	0.002107274	0.007506163	74.59453285	88.61358741	trans
European	Decode	BET1L	rs55966801	11	200343	C	T	0.1214	0.009122	0.24599	2.07E-40	35342	0.005467162	0.005467162	194.2716125	194.2716125	cis
European	Decode	BGLAP	rs77131796	6	32512353	G	T	0.1227	0.007495	0.35938	3.06E-60	35416	0.006932239	0.006932239	247.2120399	247.2120399	trans
European	Decode	BGN	rs61758388	16	17470454	A	C	-1.0696	0.016593	0.03907	0	35378	0.085902924	0.130011999	3324.484811	349.6872475	trans
European	Decode	BGN	rs35878488	16	17311836	T	G	0.2096	0.010516	0.20345	2.21E-88	35381	0.014239125	0.130011999	511.0427889	349.6872475	trans
European	Decode	BGN	rs116967651	16	17993952	T	G	-0.5704	0.044	0.00967	1.97E-38	35375	0.006231541	0.130011999	221.8105119	349.6872475	trans
European	Decode	BGN	rs9922912	16	17526510	T	C	-0.1294	0.011111	0.17577	2.41E-31	35378	0.004851675	0.130011999	172.4696285	349.6872475	trans
European	Decode	BGN	rs7212349	17	28406680	C	T	-0.0946	0.008447	0.41219	4.11E-29	35361	0.004336573	0.130011999	154.0047476	349.6872475	trans
European	Decode	BGN	rs11711157	3	194341097	T	C	-0.0842	0.009938	0.22978	2.40E-17	35304	0.002509465	0.130011999	88.81201481	349.6872475	trans
European	Decode	BGN	rs147167302	16	17178713	T	C	-0.2923	0.03621	0.01436	6.89E-16	35380	0.00241858	0.130011999	85.77195557	349.6872475	trans
European	Decode	BGN	rs7205322	16	18946440	A	G	-0.1949	0.026199	0.0266	1.01E-13	35377	0.001967101	0.130011999	69.72334967	349.6872475	trans
European	Decode	BGN	rs4704044	5	72884820	T	C	0.057	0.008303	0.46368	6.66E-12	35354	0.001615928	0.130011999	57.21875558	349.6872475	trans
European	Decode	BGN	rs1428104	16	17917168	G	C	0.0557	0.008998	0.34836	6.01E-10	35381	0.001408563	0.130011999	49.90385766	349.6872475	trans
European	Decode	BGN	rs138876458	16	20044861	G	A	-0.1589	0.027024	0.02483	4.10E-09	35373	0.001222742	0.130011999	43.30255631	349.6872475	trans
European	Decode	BGN	rs61751507	10	100069757	T	C	-0.1194	0.020737	0.04162	8.52E-09	35368	0.001137309	0.130011999	40.26786629	349.6872475	trans
European	Decode	BGN	rs7942947	11	128161748	A	G	0.0633	0.011283	0.16245	2.02E-08	35364	0.001090355	0.130011999	38.59921635	349.6872475	trans
European	Decode	BGN	rs11720167	3	165768357	G	T	0.0592	0.010583	0.19032	2.22E-08	35339	0.001080118	0.130011999	38.20940451	349.6872475	trans
European	Decode	BHMT2	rs17580	14	94380925	A	T	0.4184	0.022339	0.03316	2.84E-78	35372	0.0112249	0.018234197	401.5318665	162.5184851	trans
European	Decode	BHMT2	rs2686395	3	165767231	C	T	-0.0903	0.008585	0.3101	7.16E-26	35339	0.003488939	0.018234197	123.7202989	162.5184851	trans
European	Decode	BHMT2	rs13321	9	115030304	G	C	-0.0686	0.008555	0.31254	1.07E-15	35363	0.002022233	0.018234197	71.65309281	162.5184851	trans
European	Decode	BHMT2	rs4947328	6	31593970	G	A	0.1267	0.018427	0.04907	6.16E-12	35439	0.001498124	0.018234197	53.16868212	162.5184851	trans
European	Decode	BID	rs11120218	1	207105106	A	G	0.0874	0.012895	0.11146	1.22E-11	35368	0.001513035	0.001513035	53.59106972	53.59106972	trans
European	Decode	BID	rs151268390	22	17734618	C	A	-0.3373	0.035496	0.01311	2.05E-21	35344	0.002943975	0.002943975	104.3531777	104.3531777	cis
European	Decode	BIN1	rs147906938	6	31930134	A	T	0.1152	0.020368	0.03884	1.55E-08	35441	9.91E-04	9.91E-04	35.14971908	35.14971908	trans
European	Decode	BIN1	rs35103166	2	127124606	C	T	0.1306	0.008389	0.34953	1.20E-54	35368	0.007755826	0.008783566	276.4365493	156.4110029	cis
European	Decode	BIN1	rs2404176	2	127027827	A	G	0.0454	0.007976	0.47375	1.26E-08	35369	0.001027739	0.008783566	36.38545639	156.4110029	cis
European	Decode	BIRC2	rs117709168	19	45174762	T	G	0.4399	0.043247	0.00897	2.65E-24	35358	0.003440465	0.005974298	122.0610329	70.57170112	trans
European	Decode	BIRC2	rs2686395	3	165767231	C	T	-0.0576	0.009054	0.3101	1.99E-10	35327	0.00141959	0.005974298	50.21829947	70.57170112	trans
European	Decode	BIRC2	rs28399664	19	44821499	CCCCCGATCCGCCCCCT	CCCCCCATCCGCCCCCT	-0.1077	0.019528	0.05059	3.48E-08	35355	0.001114243	0.005974298	39.435771	70.57170112	trans
European	Decode	BIRC5	rs2686395	3	165767231	C	T	-0.0865	0.008602	0.3101	8.67E-24	35339	0.003201475	0.003201475	113.4938717	113.4938717	trans
European	Decode	BIRC7	rs6542680	2	3592552	T	C	-0.2601	0.010282	0.18362	3.40E-141	35332	0.020282573	0.022544942	731.4183365	270.4835123	trans
European	Decode	BIRC7	rs80220851	2	3646069	T	A	0.1711	0.026715	0.02345	1.51E-10	35336	0.00134081	0.022544942	47.43979986	270.4835123	trans
European	Decode	BIRC7	rs114049963	2	3579624	T	C	0.2874	0.052662	0.00561	4.83E-08	35336	9.22E-04	0.022544942	32.59240062	270.4835123	trans
European	Decode	BLMH	rs2304200	19	15469847	A	G	0.1239	0.012566	0.10855	6.21E-23	35379	0.002970978	0.004187503	105.4174792	74.22483661	trans
European	Decode	BLMH	rs6542680	2	3592552	T	C	-0.0637	0.010086	0.18362	2.69E-10	35332	0.001216525	0.004187503	43.03219402	74.22483661	trans
European	Decode	BLNK	rs1329424	1	196677046	G	T	-0.0795	0.008068	0.39735	6.57E-23	35338	0.003026932	0.003026932	107.2844035	107.2844035	trans
European	Decode	BLVRA	rs56375235	11	88282549	C	T	-0.082	0.014833	0.08022	3.24E-08	35341	9.92E-04	9.92E-04	35.10021056	35.10021056	trans
European	Decode	BLVRB	rs35340377	1	247874908	A	G	0.0698	0.009275	0.25094	5.24E-14	35156	0.001831586	0.003236559	64.50572582	57.13477374	trans
European	Decode	BLVRB	rs4895441	6	135105435	G	A	-0.0591	0.00891	0.27892	3.30E-11	35372	0.001404973	0.003236559	49.76382166	57.13477374	trans
European	Decode	BLVRB	rs117839078	19	40449042	T	C	-0.2782	0.050433	0.00578	3.46E-08	35374	8.90E-04	0.007070589	31.49203182	125.7443594	cis
European	Decode	BLVRB	rs34366758	19	40413617	A	G	-0.8658	0.06177	0.00414	1.24E-44	35374	0.006181072	0.007070589	219.996687	125.7443594	cis
European	Decode	BMP1	rs13108218	4	3442204	G	A	-0.0487	0.008514	0.36204	1.07E-08	35280	0.001095564	0.001095564	38.69171125	38.69171125	trans
European	Decode	BMP1	rs1126931	8	22164420	T	C	-0.0864	0.010199	0.2023	2.42E-17	35365	0.002409312	0.002409312	85.40625321	85.40625321	cis
European	Decode	BMP10	rs6542680	2	3592552	T	C	-0.1831	0.010251	0.18362	2.36E-71	35332	0.010051226	0.012716507	358.7153318	151.0210874	trans
European	Decode	BMP10	rs379489	1	196724321	G	A	-0.0527	0.008018	0.43154	4.94E-11	35339	0.001362612	0.012716507	48.21631869	151.0210874	trans
European	Decode	BMP10	rs539432790	19	10101623	G	C	0.1782	0.027628	0.02095	1.12E-10	35369	0.00130267	0.012716507	46.13161168	151.0210874	trans
European	Decode	BMP15	rs1707652	3	165761011	T	C	0.0813	0.008482	0.3102	9.26E-22	35330	0.00282863	0.00554843	100.2132902	65.50421952	trans
European	Decode	BMP15	rs71631848	1	196217205	A	G	0.074	0.009498	0.22656	6.65E-15	35326	0.001919125	0.00554843	67.92152718	65.50421952	trans
European	Decode	BMP15	rs77131796	6	32512353	G	T	0.0417	0.007614	0.35938	4.33E-08	35416	8.01E-04	0.00554843	28.37784121	65.50421952	trans
European	Decode	BMP3	rs550671	6	31976816	T	C	0.1228	0.011538	0.14045	1.87E-26	35440	0.003640991	0.009522641	129.5009545	112.7393755	trans
European	Decode	BMP3	rs11720167	3	165768357	G	T	0.108	0.010211	0.19032	3.81E-26	35339	0.003594805	0.009522641	127.4879216	112.7393755	trans
European	Decode	BMP3	rs6457457	6	31910331	T	C	0.1369	0.016264	0.06527	3.85E-17	35441	0.002286845	0.009522641	81.22925054	112.7393755	trans
European	Decode	BMP4	rs111072793	17	7176274	A	C	0.1094	0.010181	0.21456	6.23E-27	35370	0.004033912	0.009907005	143.2492529	58.51951771	trans
European	Decode	BMP4	rs16850360	4	74006728	G	A	-0.1715	0.026936	0.02454	1.93E-10	35351	0.001408128	0.009907005	49.84612175	58.51951771	trans
European	Decode	BMP4	rs188400754	2	211734716	T	C	0.1777	0.02996	0.01919	3.01E-09	35356	0.001188679	0.009907005	42.07458225	58.51951771	trans
European	Decode	BMP4	rs1398015	4	73891519	T	C	-0.1014	0.017294	0.05914	4.53E-09	35349	0.001144227	0.009907005	40.49132673	58.51951771	trans
European	Decode	BMP4	rs569322465	11	74353521	C	A	-0.1626	0.029162	0.02102	2.46E-08	35371	0.001088122	0.009907005	38.52771149	58.51951771	trans
European	Decode	BMP4	rs11720167	3	165768357	G	T	0.0582	0.010548	0.19032	3.44E-08	35339	0.001043936	0.009907005	36.92811118	58.51951771	trans
European	Decode	BMP6	rs1894254	1	19651031	T	A	-0.0676	0.008183	0.45244	1.44E-16	35378	0.002264207	0.006721544	80.28035213	59.5364915	trans
European	Decode	BMP6	rs117453529	12	102808001	A	G	0.3081	0.041146	0.00942	6.99E-14	35365	0.001771552	0.006721544	62.7585656	59.5364915	trans
European	Decode	BMP6	rs4581767	18	9089264	A	G	-0.0626	0.009703	0.23171	1.11E-10	35369	0.001395239	0.006721544	49.41436399	59.5364915	trans
European	Decode	BMP6	rs75992103	12	104126874	A	G	0.1535	0.024588	0.02818	4.30E-10	35362	0.001290546	0.006721544	45.69268428	59.5364915	trans
European	Decode	BMP7	rs12945299	17	7176750	ACGCT	ACACT	0.0728	0.0099	0.21475	1.93E-13	35370	0.00178745	0.004731705	63.33172948	55.85907172	trans
European	Decode	BMP7	rs1893880	11	74712003	G	C	-0.0677	0.009315	0.2505	3.65E-13	35366	0.001721023	0.004731705	60.96718696	55.85907172	trans
European	Decode	BMP7	rs11720167	3	165768357	G	T	0.063	0.010296	0.19032	9.42E-10	35339	0.001223232	0.004731705	43.27829871	55.85907172	trans
European	Decode	BMP7	rs6123685	20	57260984	A	G	0.0628	0.009637	0.23171	7.20E-11	35388	0.001404169	0.001404169	49.75777652	49.75777652	cis
European	Decode	BMP8B	rs550671	6	31976816	T	C	0.2062	0.011454	0.14045	1.88E-72	35440	0.010265975	0.020278697	367.5791837	241.2285467	trans
European	Decode	BMP8B	rs11720167	3	165768357	G	T	0.1283	0.010146	0.19032	1.19E-36	35339	0.00507319	0.020278697	180.1854389	241.2285467	trans
European	Decode	BMP8B	rs6457457	6	31910331	T	C	0.2012	0.016173	0.06527	1.57E-35	35441	0.004939531	0.020278697	175.9210175	241.2285467	trans
European	Decode	BMPER	rs7137546	12	468071	T	A	-0.0528	0.008206	0.43315	1.24E-10	35311	0.001369003	0.001369003	48.40438271	48.40438271	trans
European	Decode	BMPER	rs1861365	7	34072960	TTT	ATT	-0.1235	0.009828	0.22077	3.24E-36	35341	0.005247708	0.010459471	186.4270555	123.7435314	cis
European	Decode	BMPER	rs201897458	7	33743596	T	C	-0.1992	0.018143	0.05248	4.80E-28	35345	0.003946307	0.010459471	140.0269201	123.7435314	cis
European	Decode	BMPER	rs144850853	7	33641432	A	G	0.1482	0.024125	0.02969	8.10E-10	35341	0.001265456	0.010459471	44.77661845	123.7435314	cis
European	Decode	BMPR1B	rs1707652	3	165761011	T	C	0.085	0.00867	0.3102	1.08E-22	35327	0.003091953	0.005047557	109.5619868	89.38562254	trans
European	Decode	BMPR1B	rs71631848	1	196217205	A	G	0.0747	0.009718	0.22656	1.51E-14	35323	0.001955605	0.005047557	69.20925823	89.38562254	trans
European	Decode	BMPR2	rs11720167	3	165768357	G	T	0.0846	0.010021	0.19032	3.12E-17	35339	0.002205812	0.002205812	78.11910687	78.11910687	trans
European	Decode	BOC	rs635634	9	133279427	C	T	0.112	0.012204	0.12995	4.43E-20	35371	0.002836524	0.010171773	100.6104183	60.05692332	trans
European	Decode	BOC	rs7793710	7	73557201	G	C	0.0708	0.008873	0.30541	1.48E-15	35354	0.00212671	0.010171773	75.34368911	60.05692332	trans
European	Decode	BOC	rs78753351	3	105958998	C	G	-0.223	0.032292	0.01696	5.00E-12	35327	0.001658199	0.010171773	58.67318642	60.05692332	trans
European	Decode	BOC	rs9612041	22	43330503	G	T	-0.0752	0.011783	0.14095	1.75E-10	35370	0.00136946	0.010171773	48.50146507	60.05692332	trans
European	Decode	BOC	rs12621136	2	27649268	AAAAAAAA	CAAAAAAA	0.0678	0.011589	0.14913	4.91E-09	35376	0.001166588	0.010171773	41.31509188	60.05692332	trans
European	Decode	BOC	rs150384476	5	42771725	A	G	0.3559	0.061989	0.00402	9.39E-09	35358	0.001014291	0.010171773	35.89768912	60.05692332	trans
European	Decode	BOC	rs9866486	3	113896986	A	C	0.1272	0.021275	0.03908	2.25E-09	35365	0.001215195	0.024145859	43.025228	216.985256	cis
European	Decode	BOC	rs4682481	3	113265008	T	C	0.2676	0.011109	0.16318	3.25E-128	35366	0.019556953	0.024145859	705.4077145	216.985256	cis
European	Decode	BOC	rs66819830	3	113132266	G	A	-0.0682	0.009029	0.29739	4.23E-14	35368	0.001943746	0.024145859	68.87638653	216.985256	cis
European	Decode	BOC	rs76491164	3	112634853	G	T	-0.167	0.025872	0.02633	1.08E-10	35359	0.001429966	0.024145859	50.63169485	216.985256	cis
European	Decode	BOLA1	rs113809617	9	137205865	G	C	-0.5717	0.009861	0.10661	0	35257	0.062259469	0.077520237	2340.687532	480.4336022	trans
European	Decode	BOLA1	rs76891200	1	147421978	T	C	0.3749	0.027051	0.02161	1.12E-43	35358	0.0059433	0.077520237	211.387653	480.4336022	trans
European	Decode	BOLA1	rs61803983	1	121129371	G	A	0.1066	0.008927	0.29576	7.20E-33	35356	0.004733741	0.077520237	168.1526857	480.4336022	trans
European	Decode	BOLA1	rs188817969	1	147405088	T	C	0.5521	0.061193	0.00439	1.84E-19	35358	0.002664522	0.077520237	94.45851571	480.4336022	trans
European	Decode	BOLA1	rs1908630	1	147881531	T	C	-0.0519	0.00936	0.24471	2.94E-08	35359	9.96E-04	0.077520237	35.24018793	480.4336022	trans
European	Decode	BOLA1	rs113572468	1	143856413	G	A	-0.043	0.007789	0.48357	3.38E-08	35351	9.24E-04	0.077520237	32.6750386	480.4336022	trans
European	Decode	BOLA1	rs1260418	1	150417906	CTTTTTCTCTCTCTCTCTTTCTTTCTTTCTTT	CTTTTTCTCTCTCTCTCTTTCTTTCTTTCTTC	-0.1492	0.008591	0.31674	1.44E-67	35360	0.009635107	0.121876807	343.9925252	1517.805025	cis
European	Decode	BOLA1	rs375168340	1	149875086	C	T	0.5767	0.01051	0.10896	0	35352	0.064579428	0.121876807	2440.488103	1517.805025	cis
European	Decode	BOLA1	rs12089065	1	149743406	C	T	0.4888	0.010161	0.11237	0	35347	0.047662272	0.121876807	1768.934448	1517.805025	cis
European	Decode	BOLA3	rs7562297	2	74158578	A	G	-0.1134	0.008146	0.40832	4.76E-44	35352	0.006213605	0.006213605	221.0242971	221.0242971	cis
European	Decode	BPGM	rs3811444	1	247876149	T	C	0.0698	0.008543	0.34232	3.07E-16	35147	0.002193753	0.002193753	77.26896209	77.26896209	trans
European	Decode	BPGM	rs6467547	7	134649174	TTTTTTTT	GTTTTTTT	0.0485	0.008105	0.47245	2.18E-09	35347	0.001172554	0.001172554	41.49258308	41.49258308	cis
European	Decode	BPHL	rs6445035	3	165762312	A	G	0.0771	0.010055	0.1904	1.75E-14	35339	0.001832636	0.001832636	64.87875475	64.87875475	trans
European	Decode	BPHL	rs200978408	6	3179856	T	C	0.1921	0.015149	0.07777	7.60E-37	35376	0.005293417	0.011255613	188.24578	200.2087697	cis
European	Decode	BPHL	rs9503407	6	3143886	C	T	0.2067	0.015216	0.07547	4.93E-42	35376	0.005962197	0.011255613	212.1717593	200.2087697	cis
European	Decode	BPI	rs2511241	11	73234296	T	C	0.2423	0.014848	0.08753	7.27E-60	35366	0.009378046	0.028173391	334.7848375	143.2679035	trans
European	Decode	BPI	rs1008247	20	39592076	G	A	-0.2255	0.015215	0.09118	1.08E-49	35376	0.008427535	0.028173391	300.6493469	143.2679035	trans
European	Decode	BPI	rs6445035	3	165762312	A	G	0.106	0.010742	0.1904	5.75E-23	35339	0.00346401	0.028173391	122.8332261	143.2679035	trans
European	Decode	BPI	rs140465583	20	26201063	G	A	-0.1814	0.02542	0.03284	9.59E-13	35365	0.002090288	0.028173391	74.0736743	143.2679035	trans
European	Decode	BPI	rs71338885	20	39852146	A	G	-0.1631	0.024297	0.03307	1.91E-11	35376	0.001701246	0.028173391	60.28243548	143.2679035	trans
European	Decode	BPI	rs140240837	20	25849125	A	C	-0.0912	0.013834	0.11428	4.33E-11	35365	0.001683784	0.028173391	59.64407818	143.2679035	trans
European	Decode	BPI	rs11078931	17	39991041	T	C	-0.0552	0.00874	0.37512	2.69E-10	35379	0.001428483	0.028173391	50.60772597	143.2679035	trans
European	Decode	BPI	rs220535	20	38638231	C	T	-0.0711	0.008939	0.41407	1.81E-15	35377	0.00245295	0.2140736	86.98648022	1627.148961	cis
European	Decode	BPI	rs6014745	20	38329202	GACAGAGGGAGGGAGTCG	AACAGAGGGAGGGAGTCG	-0.6688	0.011984	0.08629	0	35375	0.07053284	0.2140736	2684.288655	1627.148961	cis
European	Decode	BPI	rs3746476	20	38311767	G	A	-0.6473	0.011176	0.09995	0	35375	0.07538599	0.2140736	2884.045242	1627.148961	cis
European	Decode	BPI	rs2346066	20	38290162	CG	CA	-0.3646	0.006783	0.41177	0	35368	0.064396935	0.2140736	2434.218189	1627.148961	cis
European	Decode	BPI	rs183709480	20	37307590	A	C	-0.1797	0.030972	0.02063	6.55E-09	35366	0.001304885	0.2140736	46.20624012	1627.148961	cis
European	Decode	BPIFA1	rs1707652	3	165761011	T	C	0.0858	0.008634	0.3102	2.87E-23	35339	0.003150428	0.003150428	111.6785084	111.6785084	trans
European	Decode	BPIFA2	rs454715	19	48610979	G	T	-0.137	0.008223	0.46426	2.54E-62	35374	0.009336551	0.020434574	333.3649583	121.1383638	trans
European	Decode	BPIFA2	rs11720167	3	165768357	G	T	0.1136	0.010384	0.19032	7.42E-28	35339	0.003977265	0.020434574	141.1058191	121.1383638	trans
European	Decode	BPIFA2	rs319273	12	11182254	T	C	0.0794	0.009197	0.27197	5.95E-18	35377	0.002496556	0.020434574	88.53669826	121.1383638	trans
European	Decode	BPIFA2	rs964184	11	116778201	C	G	-0.1028	0.012372	0.12321	9.65E-17	35377	0.002283273	0.020434574	80.95561298	121.1383638	trans
European	Decode	BPIFA2	rs16964821	17	29119140	C	T	0.1157	0.019093	0.04905	1.36E-09	35361	0.001248801	0.020434574	44.21158336	121.1383638	trans
European	Decode	BPIFA2	rs7217335	17	27771755	A	G	0.0591	0.010408	0.19396	1.36E-08	35358	0.001092128	0.020434574	38.65551085	121.1383638	trans
European	Decode	BPIFA2	rs3818222	20	33225117	A	G	-0.0768	0.008193	0.4925	7.00E-21	35367	0.002948456	0.002948456	104.5805134	104.5805134	cis
European	Decode	BPIFB1	rs577897951	20	30247046	C	T	-0.2812	0.019112	0.0468	5.32E-49	35366	0.007054894	0.026089729	251.2619104	84.16475565	trans
European	Decode	BPIFB1	rs3764261	16	56959412	A	C	0.0824	0.008747	0.32148	4.52E-21	35369	0.002962109	0.026089729	105.0721433	84.16475565	trans
European	Decode	BPIFB1	rs1772980	6	2499605	T	C	0.0731	0.008184	0.48788	4.18E-19	35337	0.002670235	0.026089729	94.60537611	84.16475565	trans
European	Decode	BPIFB1	rs73129828	20	21557532	A	C	-0.1715	0.020031	0.04532	1.11E-17	35371	0.002545107	0.026089729	90.24756353	84.16475565	trans
European	Decode	BPIFB1	rs61425731	20	22491906	C	T	-0.1585	0.019529	0.04757	4.81E-16	35369	0.002276432	0.026089729	80.69427762	84.16475565	trans
European	Decode	BPIFB1	rs150332197	20	32030234	A	G	-0.2906	0.036729	0.01356	2.53E-15	35366	0.002259184	0.026089729	80.074682	84.16475565	trans
European	Decode	BPIFB1	rs454715	19	48610979	G	T	-0.0571	0.008194	0.46426	3.20E-12	35374	0.001621876	0.026089729	57.46218187	84.16475565	trans
European	Decode	BPIFB1	rs6763925	3	12474103	C	T	0.058	0.008907	0.30403	7.42E-11	35367	0.001423616	0.026089729	50.41796513	84.16475565	trans
European	Decode	BPIFB1	rs6791309	3	72240974	T	A	0.0537	0.008989	0.3064	2.31E-09	35344	0.001225678	0.026089729	43.371073	84.16475565	trans
European	Decode	BPIFB1	rs9922594	16	68084141	CGGCATTTCTTTTTTTTTTTTTTCTCTT	CGGCATTTCTTTTTTTTTTTTCTCTCTT	0.0722	0.012975	0.11377	2.63E-08	35372	0.001051184	0.026089729	37.21949013	84.16475565	trans
European	Decode	BPIFB1	rs12523203	5	173645644	A	G	-0.0461	0.008404	0.37807	4.12E-08	35373	9.99E-04	0.026089729	35.38564902	84.16475565	trans
European	Decode	BPIFB1	rs293728	20	33345474	C	T	-0.1664	0.009816	0.23323	1.87E-64	35366	0.009903442	0.096339741	353.7284538	1187.186716	cis
European	Decode	BPIFB1	rs117258330	20	33303949	C	T	-1.0193	0.033599	0.01488	3.67E-202	35364	0.030459734	0.096339741	1110.956568	1187.186716	cis
European	Decode	BPIFB1	rs6059076	20	33094183	T	A	-0.3346	0.006205	0.497	0	35365	0.055976565	0.096339741	2096.875126	1187.186716	cis
European	Decode	BPNT1	rs12404566	1	220200137	A	T	0.0689	0.010049	0.19696	7.06E-12	35355	0.001501702	0.001501702	53.16950261	53.16950261	cis
European	Decode	BPTF	rs11720167	3	165768357	G	T	0.0863	0.010071	0.19032	1.04E-17	35330	0.002295353	0.00507597	81.27677906	59.88116178	trans
European	Decode	BPTF	rs4388642	1	196525417	C	T	0.0595	0.008396	0.33811	1.37E-12	35329	0.001584557	0.00507597	56.06647226	59.88116178	trans
European	Decode	BPTF	rs462382	1	196833228	G	A	-0.0501	0.007874	0.39164	1.98E-10	35326	0.00119606	0.00507597	42.30023401	59.88116178	trans
European	Decode	BRAF	rs4980320	11	198986	C	T	0.0453	0.007992	0.46986	1.44E-08	35352	0.001022317	0.001022317	36.17587793	36.17587793	trans
European	Decode	BRD2	rs1329424	1	196677046	G	T	-0.0983	0.00808	0.39735	4.72E-34	35326	0.004627809	0.00703658	164.2327566	83.22407384	trans
European	Decode	BRD2	rs6457457	6	31910331	T	C	0.1042	0.016001	0.06527	7.41E-11	35429	0.001324845	0.00703658	46.99756527	83.22407384	trans
European	Decode	BRD2	rs444921	6	31964400	T	C	0.0673	0.011397	0.13897	3.53E-09	35429	0.001083926	0.00703658	38.44189964	83.22407384	trans
European	Decode	BRD4	rs1329424	1	196677046	G	T	-0.0736	0.008104	0.39735	1.07E-19	35326	0.002594323	0.002594323	91.88022346	91.88022346	trans
European	Decode	BRDT	rs4388642	1	196525417	C	T	0.0564	0.008435	0.33811	2.28E-11	35329	0.001423744	0.002549257	50.36833123	45.08536207	trans
European	Decode	BRDT	rs462382	1	196833228	G	A	-0.0486	0.007907	0.39164	7.91E-10	35326	0.001125512	0.002549257	39.8023929	45.08536207	trans
European	Decode	BRF1	rs2232613	20	38369011	T	C	-0.2689	0.013114	0.0989	1.93E-93	35375	0.012887862	0.029223366	461.8344052	130.2438631	trans
European	Decode	BRF1	rs6445035	3	165762312	A	G	0.1524	0.010123	0.1904	3.24E-51	35339	0.007160401	0.029223366	254.8519491	130.2438631	trans
European	Decode	BRF1	rs114879139	6	31969985	C	G	0.2042	0.021554	0.03496	2.70E-21	35441	0.002813573	0.029223366	99.9915522	130.2438631	trans
European	Decode	BRF1	rs11569415	19	6716268	A	G	-0.0639	0.009259	0.24276	5.15E-12	35372	0.001501213	0.029223366	53.17774363	130.2438631	trans
European	Decode	BRF1	rs114618390	20	38355000	G	T	-0.3244	0.049101	0.00642	3.93E-11	35375	0.001342547	0.029223366	47.55376446	130.2438631	trans
European	Decode	BRF1	rs111696008	2	216622986	A	G	-0.1732	0.026505	0.02443	6.38E-11	35359	0.001429907	0.029223366	50.62960373	130.2438631	trans
European	Decode	BRF1	rs2145943	20	39934603	G	A	-0.0477	0.008053	0.41676	3.15E-09	35376	0.001106114	0.029223366	39.17102186	130.2438631	trans
European	Decode	BRF1	rs73169117	3	167217620	T	C	0.0697	0.012656	0.11405	3.64E-08	35354	9.82E-04	0.029223366	34.74086437	130.2438631	trans
European	Decode	BRICD5	rs12710562	22	37633716	G	A	0.1294	0.010303	0.18323	3.55E-36	35369	0.005011814	0.006940601	178.1456433	123.2464466	trans
European	Decode	BRICD5	rs59502684	22	37636704	C	T	-0.1146	0.014801	0.0798	9.72E-15	35369	0.001928787	0.006940601	68.34724986	123.2464466	trans
European	Decode	BRPF1	rs1707652	3	165761011	T	C	0.0762	0.008514	0.3102	3.57E-19	35330	0.002484877	0.004503817	88.00442	79.7328663	trans
European	Decode	BRPF1	rs71631848	1	196217205	A	G	0.0759	0.009537	0.22656	1.75E-15	35326	0.00201894	0.004503817	71.46131261	79.7328663	trans
European	Decode	BRSK2	rs28573154	6	32008772	A	G	0.0803	0.011235	0.145	8.86E-13	35440	0.001598804	0.002627093	56.74914391	46.6140928	trans
European	Decode	BRSK2	rs6457457	6	31910331	T	C	0.0918	0.016317	0.06527	1.84E-08	35441	0.001028289	0.002627093	36.4790417	46.6140928	trans
European	Decode	BRSK2	rs4255564	11	1384495	T	C	-0.1739	0.009808	0.21458	2.48E-70	35358	0.01019343	0.011570337	364.1104553	206.4262922	cis
European	Decode	BRSK2	rs10794293	11	1105031	T	C	0.0531	0.008195	0.42362	9.21E-11	35353	0.001376906	0.011570337	48.742129	206.4262922	cis
European	Decode	BSG	rs114115200	3	165760452	T	G	0.1025	0.010051	0.19037	2.03E-24	35339	0.003238641	0.009169402	114.8157089	108.3318607	trans
European	Decode	BSG	rs6542680	2	3592552	T	C	-0.1032	0.010226	0.18362	5.99E-24	35332	0.003193021	0.009169402	113.1707769	108.3318607	trans
European	Decode	BSG	rs379489	1	196724321	G	A	-0.0747	0.007975	0.43154	7.50E-21	35339	0.00273774	0.009169402	97.00909646	108.3318607	trans
European	Decode	BST1	rs143076992	4	13902206	G	A	-0.6513	0.043147	0.00883	1.75E-51	35367	0.007425078	0.031292412	264.5521944	111.1743343	trans
European	Decode	BST1	rs142983596	4	16787397	A	G	-0.4921	0.03394	0.01447	1.23E-47	35357	0.006906772	0.031292412	245.887203	111.1743343	trans
European	Decode	BST1	rs114050867	4	17142107	C	T	-0.4077	0.033784	0.01409	1.56E-33	35356	0.004618061	0.031292412	164.0244102	111.1743343	trans
European	Decode	BST1	rs149213700	4	13992519	C	T	-0.3866	0.041996	0.00854	3.40E-20	35367	0.002530969	0.031292412	89.7348218	111.1743343	trans
European	Decode	BST1	rs10939546	4	14377633	AATATATATATATATATATATATATAAA	AATACATATATATATATATATATATAAA	-0.0735	0.008193	0.4027	2.93E-19	35362	0.002598836	0.031292412	92.13427095	111.1743343	trans
European	Decode	BST1	rs143053510	4	12465476	A	T	-0.3223	0.041715	0.00949	1.11E-14	35362	0.001952881	0.031292412	69.18897462	111.1743343	trans
European	Decode	BST1	rs79519763	4	20847997	C	T	-0.2513	0.035653	0.01258	1.81E-12	35358	0.001568908	0.031292412	55.55748299	111.1743343	trans
European	Decode	BST1	rs111072793	17	7176274	A	C	0.0533	0.00806	0.21456	3.78E-11	35370	9.58E-04	0.031292412	33.89789532	111.1743343	trans
European	Decode	BST1	rs17537432	4	22660371	G	A	-0.1769	0.027489	0.02291	1.23E-10	35357	0.001401023	0.031292412	49.60266884	111.1743343	trans
European	Decode	BST1	rs150235393	4	19605790	C	G	-0.2496	0.040593	0.01081	7.80E-10	35353	0.001332369	0.031292412	47.16342097	111.1743343	trans
European	Decode	BST1	rs10007824	4	15734426	G	A	-0.3375	0.010449	0.17325	6.88E-229	35363	0.032630595	0.274803106	1192.771318	1133.129144	cis
European	Decode	BST1	rs73235018	4	15495006	T	A	-1.232	0.016638	0.02178	0	35365	0.064676398	0.274803106	2445.304979	1133.129144	cis
European	Decode	BST1	rs12649187	4	15474620	C	A	-1.2452	0.018999	0.01731	0	35365	0.052749922	0.274803106	1969.274583	1133.129144	cis
European	Decode	BST1	rs116152416	4	15472842	C	T	-1.0991	0.016628	0.02092	0	35365	0.049486219	0.274803106	1841.089723	1133.129144	cis
European	Decode	BST1	rs115691060	4	15427478	T	C	0.5115	0.02379	0.02965	1.52E-102	35365	0.015054779	0.274803106	540.519546	1133.129144	cis
European	Decode	BST1	rs148615120	4	15386855	A	G	0.1953	0.019242	0.04562	3.32E-24	35365	0.003321323	0.274803106	117.8433356	1133.129144	cis
European	Decode	BST1	rs112500385	4	15241317	A	C	0.2955	0.017354	0.05532	5.12E-65	35365	0.00912666	0.274803106	325.7187922	1133.129144	cis
European	Decode	BST1	rs552379823	4	15178110	C	T	0.2515	0.029671	0.01837	2.33E-17	35365	0.002281198	0.274803106	80.8544445	1133.129144	cis
European	Decode	BST1	rs144572272	4	15157963	C	T	-0.9948	0.01559	0.02353	0	35365	0.045476013	0.274803106	1684.785575	1133.129144	cis
European	Decode	BST2	rs1329424	1	196677046	G	T	-0.0547	0.008121	0.39735	1.63E-11	35338	0.00143299	0.00143299	50.70878428	50.70878428	trans
European	Decode	BTC	rs28549760	4	74794307	C	A	-0.2084	0.013673	0.09469	1.86E-52	35342	0.007446066	0.00993528	265.1180453	176.6531981	cis
European	Decode	BTC	rs62316276	4	74744600	C	T	0.1403	0.01573	0.06783	4.69E-19	35342	0.002489214	0.00993528	88.18835093	176.6531981	cis
European	Decode	BTD	rs12495284	3	16915245	A	C	-0.4184	0.031712	0.01719	9.56E-40	35371	0.005915055	0.015536981	210.4544316	110.361583	trans
European	Decode	BTD	rs115832099	3	17115187	A	C	-0.2903	0.025669	0.0277	1.18E-29	35371	0.004539459	0.015536981	161.288296	110.361583	trans
European	Decode	BTD	rs55836238	3	14369749	A	C	0.0723	0.009546	0.25614	3.62E-14	35368	0.001991935	0.015536981	70.58738497	110.361583	trans
European	Decode	BTD	rs74848493	3	17917998	T	C	-0.2651	0.036229	0.0131	2.53E-13	35370	0.001817163	0.015536981	64.38642315	110.361583	trans
European	Decode	BTD	rs56289618	3	13881126	T	C	-0.1627	0.026553	0.02466	8.94E-10	35368	0.001273369	0.015536981	45.09137943	110.361583	trans
European	Decode	BTD	rs62234692	3	16571270	T	C	-0.2282	0.020936	0.04231	1.16E-27	35368	0.004220163	0.100014464	149.8828244	763.3620287	cis
European	Decode	BTD	rs842275	3	16223756	T	G	-0.0616	0.010773	0.19002	1.08E-08	35369	0.00116806	0.100014464	41.35907622	763.3620287	cis
European	Decode	BTD	rs17485446	3	15573416	C	T	-0.5285	0.035395	0.01386	2.06E-50	35369	0.007635224	0.100014464	272.1126089	763.3620287	cis
European	Decode	BTD	rs13100619	3	15508460	C	A	-0.9375	0.014681	0.05071	0	35369	0.08461845	0.100014464	3269.347863	763.3620287	cis
European	Decode	BTD	rs75901608	3	15329466	C	A	0.1339	0.016204	0.07124	1.42E-16	35368	0.002372567	0.100014464	84.10777092	763.3620287	cis
European	Decode	BTG2	rs1707652	3	165761011	T	C	0.1157	0.008636	0.3102	6.25E-41	35330	0.005728774	0.014128814	203.5522361	83.53147794	trans
European	Decode	BTG2	rs71631848	1	196217205	A	G	0.1025	0.009705	0.22656	4.51E-26	35326	0.003682032	0.014128814	130.5447782	83.53147794	trans
European	Decode	BTG2	rs62404124	6	32648297	A	T	0.0721	0.010335	0.15325	3.04E-12	35428	0.001349137	0.014128814	47.85911357	83.53147794	trans
European	Decode	BTG2	rs12565912	1	196385774	AAAATATAT	AATATATAT	-0.058	0.009085	0.27025	1.72E-10	35327	0.001326862	0.014128814	46.93367818	83.53147794	trans
European	Decode	BTG2	rs10922361	1	198065678	TAAATA	TAAATG	0.0662	0.01125	0.14871	3.99E-09	35334	0.001109593	0.014128814	39.24768628	83.53147794	trans
European	Decode	BTG2	rs77131796	6	32512353	G	T	0.045	0.007757	0.35938	6.58E-09	35416	9.32E-04	0.014128814	33.05137528	83.53147794	trans
European	Decode	BTLA	rs550671	6	31976816	T	C	0.0832	0.011416	0.14045	3.15E-13	35440	0.001671358	0.003054853	59.32875149	54.14251397	trans
European	Decode	BTLA	rs11720167	3	165768357	G	T	0.067	0.010095	0.19032	3.21E-11	35339	0.001383495	0.003054853	48.95627645	54.14251397	trans
European	Decode	BTN2A1	rs572515	1	196677131	G	A	-0.0594	0.008096	0.3973	2.18E-13	35338	0.001689751	0.001689751	59.81009587	59.81009587	trans
European	Decode	BTN3A1	rs114115200	3	165760452	T	G	0.0693	0.010046	0.19037	5.27E-12	35339	0.001480408	0.002449992	52.39075451	43.35376139	trans
European	Decode	BTN3A1	rs75385614	12	24423281	G	A	-0.0879	0.015952	0.06727	3.58E-08	35361	9.70E-04	0.002449992	34.31676826	43.35376139	trans
European	Decode	BTN3A3	rs4712936	6	25417195	T	G	0.7616	0.012949	0.05372	0	35373	0.058971141	0.109000283	2216.58264	307.7441182	trans
European	Decode	BTN3A3	rs9272559	6	32639347	C	T	-0.2009	0.010583	0.20007	2.34E-80	35439	0.012918849	0.109000283	463.7969792	307.7441182	trans
European	Decode	BTN3A3	rs7773711	6	30697212	T	A	-0.6994	0.043527	0.00916	4.26E-58	35442	0.008879331	0.109000283	317.5027097	307.7441182	trans
European	Decode	BTN3A3	rs111355787	6	24993506	A	G	0.2388	0.017802	0.05827	5.01E-41	35375	0.006258497	0.109000283	222.7760659	307.7441182	trans
European	Decode	BTN3A3	rs150341875	6	24662100	G	A	-0.502	0.047025	0.00797	1.33E-26	35380	0.003984929	0.109000283	141.5428463	307.7441182	trans
European	Decode	BTN3A3	rs139932338	6	31694724	GTCCGCCACCCCCT	GTCCCCCACCCCCT	-0.5148	0.051085	0.00752	6.97E-24	35439	0.003955912	0.109000283	140.7424359	307.7441182	trans
European	Decode	BTN3A3	rs79591205	6	27845029	C	T	0.212	0.022161	0.03699	1.11E-21	35442	0.003201967	0.109000283	113.842228	307.7441182	trans
European	Decode	BTN3A3	rs190324209	6	22764036	T	G	-0.324	0.036116	0.01242	2.94E-19	35365	0.002575217	0.109000283	91.30253681	307.7441182	trans
European	Decode	BTN3A3	rs76214324	6	25390652	T	C	-0.1905	0.023059	0.03465	1.44E-16	35376	0.002427773	0.109000283	86.08903054	307.7441182	trans
European	Decode	BTN3A3	rs148389811	6	37177755	T	G	-0.1422	0.019969	0.04735	1.07E-12	35353	0.001824242	0.109000283	64.60665097	307.7441182	trans
European	Decode	BTN3A3	rs375824	6	33021816	A	C	0.2446	0.035163	0.01485	3.50E-12	35438	0.001750539	0.109000283	62.14086937	307.7441182	trans
European	Decode	BTN3A3	rs303002	6	25055311	A	G	-0.5501	0.095108	0.00226	7.30E-09	35378	0.001364706	0.109000283	48.34381538	307.7441182	trans
European	Decode	BTN3A3	rs1968905	16	56977036	G	T	0.0525	0.009589	0.20157	4.38E-08	35369	8.87E-04	0.109000283	31.40472794	307.7441182	trans
European	Decode	BTN3A3	rs145623467	6	27326794	A	G	0.4833	0.037954	0.01332	3.84E-37	35419	0.006139657	0.239127398	218.7915504	1624.816916	cis
European	Decode	BTN3A3	rs12210888	6	27042800	A	G	0.4847	0.031686	0.01765	8.01E-53	35377	0.008146799	0.239127398	290.560145	1624.816916	cis
European	Decode	BTN3A3	rs185035160	6	26839659	T	A	0.1529	0.016026	0.07552	1.42E-21	35377	0.003264408	0.239127398	115.8566455	1624.816916	cis
European	Decode	BTN3A3	rs373157302	6	26746900	G	C	-0.9308	0.009406	0.10888	0	35377	0.168122968	0.239127398	7149.313852	1624.816916	cis
European	Decode	BTN3A3	rs114803514	6	26506961	G	C	-1.0352	0.027719	0.02243	2.95E-305	35377	0.046995434	0.239127398	1744.444385	1624.816916	cis
European	Decode	BTN3A3	rs181495772	6	26273723	G	A	0.5754	0.04242	0.00985	6.52E-42	35376	0.006458132	0.239127398	229.9349197	1624.816916	cis
European	Decode	BTNL3	rs1707652	3	165761011	T	C	0.0906	0.008581	0.3102	4.65E-26	35327	0.003512783	0.004736878	124.526509	83.90786428	trans
European	Decode	BTNL3	rs71631848	1	196217205	A	G	0.0591	0.009606	0.22656	7.65E-10	35323	0.001224094	0.004736878	43.28921953	83.90786428	trans
European	Decode	BTNL8	rs679574	19	48702851	G	C	-0.092	0.008201	0.39441	3.30E-29	35378	0.004043266	0.005048343	143.6152359	89.5806742	trans
European	Decode	BTNL8	rs6542680	2	3592552	T	C	-0.0579	0.010347	0.18362	2.20E-08	35333	0.001005077	0.005048343	35.54611255	89.5806742	trans
European	Decode	BTNL8	rs76546858	5	181070075	T	C	0.1137	0.014023	0.08906	5.14E-16	35318	0.002097603	0.013516779	74.23467833	241.1151722	cis
European	Decode	BTNL8	rs2387717	5	180938097	GGAGATGAATCAGAAGA	GGAGATAAATCAGAAGA	0.1512	0.007969	0.48411	2.82E-80	35323	0.011419175	0.013516779	407.995666	241.1151722	cis
European	Decode	BTNL9	rs1707652	3	165761011	T	C	0.0486	0.008535	0.3102	1.24E-08	35339	0.001010805	0.001010805	35.7549688	35.7549688	trans
European	Decode	BUB1	rs11147139	12	132881065	A	G	0.0765	0.009237	0.24493	1.21E-16	34864	0.002164622	0.003176506	75.62675478	55.71452545	trans
European	Decode	BUB1	rs11925835	3	56831417	C	T	0.0458	0.008051	0.40617	1.28E-08	35348	0.001011884	0.003176506	35.80229612	55.71452545	trans
European	Decode	C10orf35	rs1801690	17	66212167	G	C	0.5079	0.017382	0.05452	1.07E-187	35370	0.026594671	0.040707048	966.2987043	293.6636937	trans
European	Decode	C10orf35	rs182233516	17	66244612	T	C	0.5178	0.031837	0.01573	1.78E-59	35369	0.008302274	0.040707048	296.0846984	293.6636937	trans
European	Decode	C10orf35	rs8178860	17	66214349	T	G	0.4683	0.047019	0.0067	2.28E-23	35369	0.002918996	0.040707048	103.5383714	293.6636937	trans
European	Decode	C10orf35	rs1801692	17	66226046	T	C	-0.1465	0.021179	0.03645	4.61E-12	35369	0.001507568	0.040707048	53.39867471	293.6636937	trans
European	Decode	C10orf35	rs139464717	17	66320426	A	G	0.5246	0.082172	0.00252	1.72E-10	35368	0.001383539	0.040707048	48.99801964	293.6636937	trans
European	Decode	C10orf54	rs10999992	10	71769141	C	T	0.4463	0.009514	0.15482	0	35375	0.052126677	0.099221327	1945.277832	405.9353769	trans
European	Decode	C10orf54	rs10762477	10	71771312	G	A	0.3585	0.011023	0.15481	5.18E-232	35366	0.033632696	0.099221327	1230.781133	405.9353769	trans
European	Decode	C10orf54	rs56786630	10	71924348	T	C	-0.1109	0.009743	0.22315	5.13E-30	35373	0.004264098	0.099221327	151.471289	405.9353769	trans
European	Decode	C10orf54	rs10823876	10	71904360	T	C	-0.084	0.008493	0.33645	4.56E-23	35364	0.003150524	0.099221327	111.7609253	405.9353769	trans
European	Decode	C10orf54	rs78011081	10	75308166	A	G	0.1977	0.030233	0.01792	6.18E-11	35363	0.001375714	0.099221327	48.71364434	405.9353769	trans
European	Decode	C10orf54	rs7915323	10	71259376	T	A	0.0982	0.015124	0.07909	8.41E-11	35373	0.001404726	0.099221327	49.75647071	405.9353769	trans
European	Decode	C10orf54	rs11001437	10	75606966	G	A	-0.115	0.019329	0.04579	2.69E-09	35363	0.001155687	0.099221327	40.91353647	405.9353769	trans
European	Decode	C10orf54	rs635634	9	133279427	C	T	0.0706	0.012025	0.12995	4.33E-09	35371	0.001127093	0.099221327	39.90914654	405.9353769	trans
European	Decode	C10orf54	rs7078509	10	71623067	T	C	0.0581	0.010518	0.17715	3.31E-08	35364	9.84E-04	0.099221327	34.83441446	405.9353769	trans
European	Decode	C11orf68	rs4980320	11	198986	C	T	0.0466	0.008083	0.46986	8.15E-09	35352	0.001081835	0.001081835	38.28427123	38.28427123	trans
European	Decode	C11orf73	rs1329424	1	196677046	G	T	-0.0778	0.00816	0.39735	1.51E-21	35338	0.002898862	0.005151985	102.7319998	60.84596782	trans
European	Decode	C11orf73	rs6542680	2	3592552	T	C	-0.0638	0.010338	0.18362	6.77E-10	35332	0.001220348	0.005151985	43.16757421	60.84596782	trans
European	Decode	C11orf73	rs6457457	6	31910331	T	C	0.092	0.01615	0.06527	1.22E-08	35441	0.001032774	0.005151985	36.63832943	60.84596782	trans
European	Decode	C11orf87	rs10159712	10	19971440	A	G	0.1617	0.008978	0.2838	1.58E-72	35351	0.010629106	0.013672461	379.7648332	162.5073077	trans
European	Decode	C11orf87	rs62140549	2	46914826	G	A	0.0676	0.008725	0.30898	9.34E-15	35349	0.001951391	0.013672461	69.11069175	162.5073077	trans
European	Decode	C11orf87	rs6030	1	169529737	C	T	-0.0494	0.008555	0.33792	7.71E-09	35355	0.001091964	0.013672461	38.64639828	162.5073077	trans
European	Decode	C11orf94	rs9508703	13	30321056	T	C	-0.1061	0.00831	0.38667	2.50E-37	35363	0.005339437	0.005339437	189.8213636	189.8213636	trans
European	Decode	C14orf93	rs587255	1	56924756	G	A	0.2376	0.008667	0.31019	1.82E-165	35369	0.024159066	0.029300007	875.5870665	264.4338472	trans
European	Decode	C14orf93	rs41286852	1	56946106	A	G	0.2763	0.033022	0.01581	5.90E-17	35370	0.00237576	0.029300007	84.22598379	264.4338472	trans
European	Decode	C14orf93	rs61808983	1	169505159	T	C	-0.1157	0.01563	0.07171	1.34E-13	35363	0.001782215	0.029300007	63.13342392	264.4338472	trans
European	Decode	C14orf93	rs181368	17	28244288	T	C	-0.0468	0.008526	0.33999	4.03E-08	35359	9.83E-04	0.029300007	34.78891435	264.4338472	trans
European	Decode	C16orf54	rs2031090	11	307726	G	A	0.049	0.008803	0.28708	2.60E-08	35329	9.83E-04	9.83E-04	34.75359096	34.75359096	trans
European	Decode	C17orf89	rs17580	14	94380925	A	T	0.2608	0.022283	0.03316	1.22E-31	35372	0.004361283	0.004361283	154.9343037	154.9343037	trans
European	Decode	C18orf32	rs12085435	1	56949637	A	G	0.2	0.018062	0.05177	1.70E-28	35371	0.003927189	0.003927189	139.448401	139.448401	trans
European	Decode	C19orf80	rs11720167	3	165768357	G	T	0.056	0.009949	0.19032	1.82E-08	35339	9.67E-04	9.67E-04	34.18641163	34.18641163	trans
European	Decode	C1D	rs609061	6	31942385	A	G	0.0996	0.013883	0.09003	7.28E-13	35441	0.00162541	0.003079972	57.69669508	54.58570399	trans
European	Decode	C1D	rs1707652	3	165761011	T	C	0.0583	0.008619	0.3102	1.34E-11	35339	0.001454562	0.003079972	51.47471291	54.58570399	trans
European	Decode	C1GALT1C1	rs635634	9	133279427	C	T	-0.3875	0.012251	0.12995	1.37E-219	35371	0.033954231	0.053262808	1243.136972	322.0886124	trans
European	Decode	C1GALT1C1	rs9639031	7	7233524	C	T	0.1665	0.008441	0.39888	1.34E-86	35362	0.013294191	0.053262808	476.4161569	322.0886124	trans
European	Decode	C1GALT1C1	rs13746	12	120763364	T	C	0.0618	0.008324	0.45534	1.13E-13	35367	0.001894385	0.053262808	67.12207819	322.0886124	trans
European	Decode	C1GALT1C1	rs56278466	10	17833858	G	T	0.0591	0.008707	0.35417	1.14E-11	35352	0.001597846	0.053262808	56.57425618	322.0886124	trans
European	Decode	C1GALT1C1	rs568305378	10	17875633	A	T	0.0596	0.009415	0.26232	2.44E-10	35353	0.001374744	0.053262808	48.66548837	322.0886124	trans
European	Decode	C1GALT1C1	rs1638216	7	7276470	A	G	0.0481	0.008342	0.45494	8.12E-09	35360	0.00114741	0.053262808	40.61672242	322.0886124	trans
European	Decode	C1orf115	rs2242572	6	31943152	A	G	0.1282	0.013874	0.09003	2.46E-20	35441	0.002692901	0.002692901	95.69140232	95.69140232	trans
European	Decode	C1orf162	rs72840032	10	100130207	T	C	-0.3228	0.020421	0.04145	2.76E-56	35368	0.008280115	0.018015499	295.2794854	106.7583733	trans
European	Decode	C1orf162	rs550671	6	31976816	T	C	0.1201	0.011779	0.14045	2.06E-24	35440	0.003482643	0.018015499	123.8492083	106.7583733	trans
European	Decode	C1orf162	rs148223703	3	53035859	T	C	-0.1482	0.017913	0.05531	1.30E-16	35349	0.002295194	0.018015499	81.31485187	106.7583733	trans
European	Decode	C1orf162	rs8192297	15	89801121	C	T	-0.09	0.01395	0.09766	1.11E-10	35354	0.001427585	0.018015499	50.54013155	106.7583733	trans
European	Decode	C1orf162	rs77838500	3	56396172	A	C	-0.2273	0.037116	0.01301	9.12E-10	35358	0.001326841	0.018015499	46.97412118	106.7583733	trans
European	Decode	C1orf162	rs78221741	10	100378101	CAAAAAAAAAAAAGGGG	CAAAAAAAAAAAAAGGG	-0.3356	0.056165	0.00537	2.30E-09	35361	0.001203122	0.018015499	42.59244173	106.7583733	trans
European	Decode	C1orf185	rs11794541	9	21673751	A	T	-0.0913	0.016235	0.05959	1.87E-08	35339	9.34E-04	9.34E-04	33.04439308	33.04439308	trans
European	Decode	C1orf186	rs2242572	6	31943152	A	G	0.0826	0.013669	0.09003	1.52E-09	35441	0.001117904	0.001117904	39.66172919	39.66172919	trans
European	Decode	C1orf198	rs4414033	1	156437061	A	G	0.047	0.008222	0.39306	1.09E-08	35358	0.001053975	0.001053975	37.30365826	37.30365826	trans
European	Decode	C1orf198	rs56148170	1	230872285	G	A	0.1438	0.011993	0.12962	3.99E-33	35365	0.004665828	0.004665828	165.7711209	165.7711209	cis
European	Decode	C1orf210	rs773316	13	104686288	T	A	0.054	0.009028	0.24726	2.21E-09	35356	0.001085466	0.001085466	38.41727891	38.41727891	trans
European	Decode	C1orf226	rs1687391	9	114327726	T	C	0.1696	0.013543	0.09759	5.59E-36	35361	0.0050663	0.016008855	180.0514991	94.69750779	trans
European	Decode	C1orf226	rs117051919	16	72487217	C	T	0.3171	0.028582	0.01969	1.34E-28	35372	0.003881786	0.016008855	137.8338247	94.69750779	trans
European	Decode	C1orf226	rs147019411	16	69495227	C	T	0.4851	0.047338	0.00677	1.21E-24	35374	0.003164689	0.016008855	112.2967649	94.69750779	trans
European	Decode	C1orf226	rs2287997	16	72106654	A	G	0.0835	0.011186	0.14857	8.37E-14	35375	0.001763937	0.016008855	62.50599271	94.69750779	trans
European	Decode	C1orf226	rs211836	20	39849634	T	G	0.0485	0.007883	0.46844	7.63E-10	35376	0.001171439	0.016008855	41.48708844	94.69750779	trans
European	Decode	C1orf226	rs115075793	16	73911263	T	C	0.2069	0.037735	0.01135	4.18E-08	35369	9.61E-04	0.016008855	34.00987694	94.69750779	trans
European	Decode	C1orf43	rs11846452	14	106538667	A	G	0.0703	0.010058	0.19634	2.75E-12	34966	0.001559631	0.001559631	54.61611002	54.61611002	trans
European	Decode	C1QBP	rs11720167	3	165768357	G	T	0.1305	0.010264	0.19032	4.92E-37	35339	0.005248665	0.006475033	186.4506947	114.9323056	trans
European	Decode	C1QBP	rs111696008	2	216622986	A	G	-0.1604	0.026857	0.02443	2.34E-09	35359	0.001226367	0.006475033	43.41391657	114.9323056	trans
European	Decode	C1QC	rs4934470	10	89307681	C	T	0.1365	0.009307	0.26361	1.05E-48	35355	0.007233776	0.01999155	257.5991004	88.62017035	trans
European	Decode	C1QC	rs6532770	4	98862518	A	C	-0.0824	0.009555	0.24489	6.46E-18	35344	0.00251111	0.01999155	88.9710564	88.62017035	trans
European	Decode	C1QC	rs11624491	14	105721708	T	C	0.0712	0.008389	0.41289	2.11E-17	35098	0.002457785	0.01999155	86.47093654	88.62017035	trans
European	Decode	C1QC	rs1318235	1	21617904	G	A	0.1532	0.019117	0.05124	1.11E-15	35374	0.002281986	0.01999155	80.90303548	88.62017035	trans
European	Decode	C1QC	rs117204878	10	89558132	G	T	-0.1079	0.015351	0.07827	2.08E-12	35357	0.001679856	0.01999155	59.49123008	88.62017035	trans
European	Decode	C1QC	rs74497536	3	152300313	A	G	0.1726	0.026104	0.02528	3.79E-11	35349	0.001468144	0.01999155	51.97077108	88.62017035	trans
European	Decode	C1QC	rs10916878	1	20846909	T	C	0.0531	0.00885	0.35623	1.98E-09	35383	0.001293243	0.01999155	45.81549453	88.62017035	trans
European	Decode	C1QC	rs76068785	1	19434311	T	C	0.1413	0.025885	0.02744	4.79E-08	35379	0.001065651	0.01999155	37.73973833	88.62017035	trans
European	Decode	C1QC	rs140210111	1	23404871	A	C	0.5161	0.046694	0.00837	2.12E-28	35372	0.004421533	0.101749219	157.0841599	370.9084113	cis
European	Decode	C1QC	rs145803414	1	22673384	C	G	-0.3709	0.033968	0.01566	9.33E-28	35368	0.00424112	0.101749219	150.6302886	370.9084113	cis
European	Decode	C1QC	rs66939455	1	22665760	G	A	-0.124	0.018967	0.05314	6.24E-11	35369	0.001547322	0.101749219	54.80894247	370.9084113	cis
European	Decode	C1QC	rs74909167	1	22643939	A	G	-0.3116	0.03557	0.01444	1.95E-18	35369	0.0027636	0.101749219	98.0110983	370.9084113	cis
European	Decode	C1QC	rs79330282	1	22589398	TTAAG	ATAAG	0.6175	0.012398	0.06863	0	35369	0.048746132	0.101749219	1812.349491	370.9084113	cis
European	Decode	C1QC	rs12034618	1	22586417	T	C	0.2941	0.012161	0.13997	3.29E-129	35369	0.020824214	0.101749219	752.1529531	370.9084113	cis
European	Decode	C1QC	rs60366177	1	22154813	T	C	0.6977	0.049728	0.0079	1.02E-44	35374	0.007630447	0.101749219	271.9794979	370.9084113	cis
European	Decode	C1QC	rs12133345	1	21987609	A	C	0.5053	0.033037	0.01645	8.29E-53	35373	0.008262109	0.101749219	294.6736951	370.9084113	cis
European	Decode	C1QC	rs113877852	1	21892799	G	A	-0.202	0.034867	0.01415	6.90E-09	35374	0.001138413	0.101749219	40.31385411	370.9084113	cis
European	Decode	C1QC	rs41266007	1	21842832	T	C	-0.1682	0.021472	0.04003	4.74E-15	35375	0.002174329	0.101749219	77.08013223	370.9084113	cis
European	Decode	C1QL1	rs2089493	1	207375834	C	T	0.1	0.008238	0.4406	6.62E-34	35375	0.004929433	0.008429862	175.2326239	74.78070566	trans
European	Decode	C1QL1	rs4336251	4	120806721	C	T	0.053	0.008248	0.43392	1.32E-10	35362	0.001379969	0.008429862	48.86312033	74.78070566	trans
European	Decode	C1QL1	rs1707652	3	165761011	T	C	0.05	0.0088	0.3102	1.33E-08	35339	0.00106988	0.008429862	37.84683406	74.78070566	trans
European	Decode	C1QL1	rs3784535	15	79004668	A	G	-0.0504	0.008983	0.29214	2.01E-08	35355	0.001050581	0.008429862	37.18024436	74.78070566	trans
European	Decode	C1QL1	rs139098453	17	45217221	C	T	0.1357	0.023323	0.03249	5.94E-09	35365	0.001157697	0.028644853	40.98708557	343.2945582	cis
European	Decode	C1QL1	rs77184475	17	45083326	AAAAAAAATTT	AAAAAAAATTA	-0.1683	0.011557	0.1473	4.86E-48	35368	0.007115366	0.028644853	253.4453867	343.2945582	cis
European	Decode	C1QL1	rs7225162	17	44958892	T	C	-0.202	0.008123	0.48076	1.63E-136	35368	0.020371791	0.028644853	735.4512023	343.2945582	cis
European	Decode	C1QL2	rs550671	6	31976816	T	C	0.1564	0.011506	0.14045	4.44E-42	35440	0.00590604	0.013934448	210.541712	165.2542533	trans
European	Decode	C1QL2	rs11720167	3	165768357	G	T	0.1268	0.010182	0.19032	1.34E-35	35339	0.004955259	0.013934448	175.9759877	165.2542533	trans
European	Decode	C1QL2	rs6457457	6	31910331	T	C	0.1587	0.016224	0.06527	1.35E-22	35441	0.003073149	0.013934448	109.2450603	165.2542533	trans
European	Decode	C1QL4	rs147906938	6	31930134	A	T	0.139	0.020221	0.03884	6.25E-12	35441	0.001442562	0.003931575	51.19681145	46.42052663	trans
European	Decode	C1QL4	rs1750311	1	196985095	A	C	-0.0558	0.008236	0.35565	1.24E-11	35338	0.001427063	0.003931575	50.49875065	46.42052663	trans
European	Decode	C1QL4	rs11720167	3	165768357	G	T	0.0587	0.010046	0.19032	5.12E-09	35339	0.00106195	0.003931575	37.56601777	46.42052663	trans
European	Decode	C1QTNF1	rs4970834	1	109272258	T	C	-0.4042	0.008623	0.18427	0	35344	0.049116078	0.06410453	1825.522975	294.5999044	trans
European	Decode	C1QTNF1	rs6680227	1	109256292	A	G	-0.2965	0.02802	0.02411	3.62E-26	35343	0.004136923	0.06410453	146.8103496	294.5999044	trans
European	Decode	C1QTNF1	rs2109984	17	48093737	A	T	-0.4737	0.048977	0.00696	3.97E-22	35365	0.003101793	0.06410453	110.0299798	294.5999044	trans
European	Decode	C1QTNF1	rs542387	1	109142189	A	G	0.0709	0.009264	0.28217	1.96E-14	35343	0.002036362	0.06410453	72.11390696	294.5999044	trans
European	Decode	C1QTNF1	rs2289702	15	78944951	T	C	0.0965	0.013386	0.10564	5.63E-13	35358	0.001759646	0.06410453	62.32372251	294.5999044	trans
European	Decode	C1QTNF1	rs72802342	16	75200974	A	C	-0.1171	0.016419	0.06858	9.88E-13	35363	0.001751809	0.06410453	62.05443593	294.5999044	trans
European	Decode	C1QTNF1	rs55714927	17	7176997	T	C	0.0606	0.010134	0.21166	2.23E-09	35370	0.00122554	0.06410453	43.39809563	294.5999044	trans
European	Decode	C1QTNF1	rs143235389	1	107715083	C	T	-0.2673	0.047877	0.00688	2.36E-08	35349	9.76E-04	0.06410453	34.54577039	294.5999044	trans
European	Decode	C1QTNF3	rs11190970	10	101368575	A	G	0.0652	0.009921	0.21108	4.98E-11	35369	0.001415811	0.004681923	50.14397701	41.44086776	trans
European	Decode	C1QTNF3	rs602633	1	109278889	G	T	0.0595	0.010089	0.20391	3.69E-09	35344	0.001149383	0.004681923	40.6682234	41.44086776	trans
European	Decode	C1QTNF3	rs573431210	17	69280242	G	T	0.1538	0.026852	0.02269	1.02E-08	35371	0.001049082	0.004681923	37.14395426	41.44086776	trans
European	Decode	C1QTNF3	rs11900031	2	17749607	G	A	-0.0736	0.012862	0.11083	1.05E-08	35376	0.001067647	0.004681923	37.80731637	41.44086776	trans
European	Decode	C1QTNF3	rs72745308	5	34059524	C	G	0.0835	0.014204	0.08906	4.14E-09	35378	0.001131294	0.008964408	40.06597614	159.698706	cis
European	Decode	C1QTNF3	rs840390	5	34018518	A	G	-0.1854	0.011973	0.13114	4.42E-54	35383	0.007833114	0.008964408	279.3314359	159.698706	cis
European	Decode	C1QTNF5	rs2089855	5	132237836	G	A	-0.1626	0.008444	0.41937	1.27E-82	35352	0.012875613	0.037219937	461.0897264	165.7588468	trans
European	Decode	C1QTNF5	rs112972638	12	98610235	C	G	-0.1467	0.010005	0.2155	1.11E-48	35364	0.007276633	0.037219937	259.2024014	165.7588468	trans
European	Decode	C1QTNF5	rs27289	5	97010574	T	G	-0.1073	0.008336	0.45961	6.43E-38	35348	0.005719081	0.037219937	203.3093634	165.7588468	trans
European	Decode	C1QTNF5	rs117981338	17	73092704	T	C	0.2733	0.024745	0.02918	2.33E-28	35365	0.004231879	0.037219937	150.2879443	165.7588468	trans
European	Decode	C1QTNF5	rs793010	5	172835670	T	C	0.0878	0.010057	0.22144	2.55E-18	35365	0.002658075	0.037219937	94.24801512	165.7588468	trans
European	Decode	C1QTNF5	rs11039297	11	47559891	A	G	0.0708	0.009531	0.26112	1.10E-13	35377	0.001934241	0.037219937	68.55637592	165.7588468	trans
European	Decode	C1QTNF5	rs146244846	11	48869450	A	G	-0.1439	0.022518	0.03606	1.65E-10	35364	0.001439552	0.037219937	50.97881873	165.7588468	trans
European	Decode	C1QTNF5	rs114435241	10	18150395	A	G	-0.0948	0.016973	0.06452	2.33E-08	35358	0.001084865	0.037219937	38.39812939	165.7588468	trans
European	Decode	C1QTNF5	rs514808	11	119370410	G	A	-0.1128	0.013598	0.10475	1.08E-16	35377	0.002386418	0.020620485	84.62148682	370.8064902	cis
European	Decode	C1QTNF5	rs9640	11	119339269	A	T	0.2796	0.012133	0.13479	1.65E-117	35376	0.018234066	0.020620485	656.9914936	370.8064902	cis
European	Decode	C1QTNF9	rs11840418	13	24359488	T	C	-0.209	0.008677	0.29443	3.49E-128	35377	0.018148667	0.018148667	653.8760767	653.8760767	cis
European	Decode	C1R	rs12433460	14	105796336	A	C	-0.1818	0.008901	0.3116	1.01E-92	34968	0.014179342	0.027133433	502.9260167	160.4251124	trans
European	Decode	C1R	rs28362950	11	57604445	A	G	-0.1418	0.009493	0.24038	1.88E-50	35364	0.007343062	0.027133433	261.5861923	160.4251124	trans
European	Decode	C1R	rs143703503	12	6889105	CCACCGTACCGCCGTTTTTTGTTTGTTTGTTTTGTTTTG	CCACCGTACCGCCGTTTTTTGTTTGTTTGTTTTGTTTTT	-0.1523	0.020933	0.03914	3.45E-13	35389	0.00174466	0.027133433	61.84617456	160.4251124	trans
European	Decode	C1R	rs61984231	14	105605363	G	C	0.185	0.027402	0.02276	1.47E-11	35098	0.001522464	0.027133433	53.51385876	160.4251124	trans
European	Decode	C1R	rs112407406	11	56601063	A	G	-0.1266	0.020609	0.03873	8.10E-10	35364	0.001193412	0.027133433	42.25184853	160.4251124	trans
European	Decode	C1R	rs150196765	14	105441269	CGGCCCTCTTG	CGCCCCTCTTG	0.1282	0.021836	0.03632	4.33E-09	35100	0.001150495	0.027133433	40.42658373	160.4251124	trans
European	Decode	C1RL	rs11064432	12	6859577	G	C	-0.2695	0.022548	0.03751	6.32E-33	35391	0.00524434	0.018852265	186.5703803	95.60527933	trans
European	Decode	C1RL	rs184679678	12	6185539	A	G	-0.3847	0.042252	0.01065	8.63E-20	35383	0.003118702	0.018852265	110.6880125	95.60527933	trans
European	Decode	C1RL	rs147267038	12	6762720	T	C	-0.5408	0.060445	0.00495	3.66E-19	35389	0.002881068	0.018852265	102.2469232	95.60527933	trans
European	Decode	C1RL	rs116896271	12	6266273	G	A	-0.3263	0.036782	0.01426	7.23E-19	35380	0.002993271	0.018852265	106.2138709	95.60527933	trans
European	Decode	C1RL	rs11063709	12	5486508	T	C	-0.439	0.064372	0.00463	9.12E-12	35380	0.001776334	0.018852265	62.95496544	95.60527933	trans
European	Decode	C1RL	rs12321009	12	10232040	A	T	-0.1103	0.016583	0.06799	2.90E-11	35388	0.001541866	0.018852265	54.64472538	95.60527933	trans
European	Decode	C1RL	rs78357146	17	66308933	G	A	0.2468	0.040133	0.01076	7.77E-10	35368	0.001296684	0.018852265	45.91807757	95.60527933	trans
European	Decode	C1S	rs12433460	14	105796336	A	C	-0.143	0.009044	0.3116	2.61E-56	34968	0.008772843	0.008772843	309.4661433	309.4661433	trans
European	Decode	C1S	rs11064385	12	6786059	A	G	-0.0748	0.008588	0.37878	3.05E-18	35391	0.00263309	0.006467788	93.42841812	76.4588906	cis
European	Decode	C1S	rs10774428	12	6368235	G	C	0.0541	0.009494	0.26299	1.21E-08	35372	0.001134585	0.006467788	40.175864	76.4588906	cis
European	Decode	C1S	rs9645765	12	6007291	G	A	-0.1305	0.014624	0.08681	4.50E-19	35376	0.002700113	0.006467788	95.77238967	76.4588906	cis
European	Decode	C2	rs17184514	6	29667633	G	T	-1.277	0.022552	0.02059	0	35446	0.065770731	0.147125131	2495.29519	451.9345255	trans
European	Decode	C2	rs529484504	6	33771692	G	A	-0.8601	0.029887	0.01949	4.00E-182	35360	0.028274293	0.147125131	1028.811374	451.9345255	trans
European	Decode	C2	rs150380552	6	35597619	C	T	-0.8039	0.034885	0.01467	1.68E-117	35353	0.018682968	0.147125131	673.0359144	451.9345255	trans
European	Decode	C2	rs74671299	6	32487867	A	T	0.1653	0.008162	0.32992	3.41E-91	35430	0.012081226	0.147125131	433.2478332	451.9345255	trans
European	Decode	C2	rs3800337	6	33893977	C	G	-0.2117	0.01456	0.09086	6.79E-48	35352	0.00740415	0.147125131	263.6890972	451.9345255	trans
European	Decode	C2	rs78005543	6	23459963	G	T	-0.4501	0.038964	0.01208	7.25E-31	35362	0.004835448	0.147125131	171.8122368	451.9345255	trans
European	Decode	C2	rs3132649	6	30353280	A	G	0.1411	0.01428	0.09486	5.04E-23	35442	0.003418872	0.147125131	121.5805086	451.9345255	trans
European	Decode	C2	rs114485430	6	41092733	A	G	-0.2595	0.037515	0.01269	4.61E-12	35372	0.001687407	0.147125131	59.78447067	451.9345255	trans
European	Decode	C2	rs201843067	10	17818565	C	T	0.0545	0.00827	0.40483	4.39E-11	35352	0.00143132	0.147125131	50.66968433	451.9345255	trans
European	Decode	C2	rs71497226	10	17849818	C	T	-0.0624	0.010106	0.20119	6.64E-10	35351	0.001251552	0.147125131	44.29656744	451.9345255	trans
European	Decode	C2	rs146640284	6	22234410	C	G	-0.2212	0.037523	0.01283	3.75E-09	35362	0.001239421	0.147125131	43.88031231	451.9345255	trans
European	Decode	C2	rs2169387	8	9323885	G	A	0.0851	0.015002	0.0785	1.41E-08	35385	0.001047741	0.147125131	37.11111744	451.9345255	trans
European	Decode	C20orf173	rs17713196	3	165771936	T	C	0.1708	0.010161	0.1903	2.10E-63	35339	0.008990186	0.023258062	320.5681544	138.1322612	trans
European	Decode	C20orf173	rs550671	6	31976816	T	C	0.1895	0.011474	0.14045	2.80E-61	35440	0.008670443	0.023258062	309.9505857	138.1322612	trans
European	Decode	C20orf173	rs9271683	6	32625173	T	C	0.0655	0.008942	0.27332	2.38E-13	35439	0.001704226	0.023258062	60.49575918	138.1322612	trans
European	Decode	C20orf173	rs4955716	3	167239055	C	T	0.0569	0.008512	0.32947	2.31E-11	35354	0.001430502	0.023258062	50.64356972	138.1322612	trans
European	Decode	C20orf173	rs3863090	3	165666699	T	G	0.0789	0.012528	0.11613	3.01E-10	35338	0.001277959	0.023258062	45.21573275	138.1322612	trans
European	Decode	C20orf173	rs35351085	1	197992799	T	C	0.113	0.018529	0.04877	1.07E-09	35343	0.001184746	0.023258062	41.9197655	138.1322612	trans
European	Decode	C21orf33	rs550671	6	31976816	T	C	0.1401	0.01143	0.14045	1.53E-34	35440	0.004739136	0.014462585	168.7452012	102.7727047	trans
European	Decode	C21orf33	rs2686395	3	165767231	C	T	-0.1037	0.008585	0.3101	1.36E-33	35339	0.004601246	0.014462585	163.3458116	102.7727047	trans
European	Decode	C21orf33	rs6457457	6	31910331	T	C	0.1463	0.016119	0.06527	1.12E-19	35441	0.002611671	0.014462585	92.7973595	102.7727047	trans
European	Decode	C21orf33	rs538958533	6	32487054	A	T	0.0902	0.012998	0.09889	3.93E-12	35439	0.001450018	0.014462585	51.458888	102.7727047	trans
European	Decode	C21orf33	rs9683167	3	166025290	G	C	0.1261	0.022339	0.03454	1.65E-08	35340	0.001060515	0.014462585	37.51626318	102.7727047	trans
European	Decode	C2orf40	rs1707652	3	165761011	T	C	0.1181	0.008567	0.3102	3.14E-43	35339	0.005968906	0.009597309	212.1897893	85.17466406	trans
European	Decode	C2orf40	rs9683167	3	166025290	G	C	0.1467	0.022308	0.03454	4.83E-11	35340	0.001435314	0.009597309	50.79402224	85.17466406	trans
European	Decode	C2orf40	rs78819516	6	32651132	A	C	0.0697	0.011238	0.13303	5.57E-10	35438	0.001120596	0.009597309	39.75400128	85.17466406	trans
European	Decode	C2orf40	rs111696008	2	216622986	A	G	-0.15	0.026426	0.02443	1.38E-08	35359	0.001072493	0.009597309	37.96084347	85.17466406	trans
European	Decode	C3	rs2230199	19	6718376	C	G	0.1035	0.009405	0.2387	3.62E-28	35371	0.00389331	0.00389331	138.2406821	138.2406821	cis
European	Decode	C3orf18	rs550671	6	31976816	T	C	0.1792	0.011529	0.14045	1.77E-54	35440	0.00775352	0.018699001	276.9163071	110.9086141	trans
European	Decode	C3orf18	rs17713196	3	165771936	T	C	0.1431	0.010208	0.1903	1.19E-44	35339	0.006310622	0.018699001	224.4146579	110.9086141	trans
European	Decode	C3orf18	rs9271683	6	32625173	T	C	0.0567	0.008977	0.27332	2.68E-10	35439	0.001277058	0.018699001	45.31298324	110.9086141	trans
European	Decode	C3orf18	rs35351085	1	197992799	T	C	0.1151	0.018603	0.04877	6.13E-10	35343	0.00122919	0.018699001	43.49425836	110.9086141	trans
European	Decode	C3orf18	rs3863090	3	165666699	T	G	0.0727	0.012581	0.11613	7.53E-09	35338	0.001085005	0.018699001	38.38137159	110.9086141	trans
European	Decode	C3orf18	rs4955716	3	167239055	C	T	0.0486	0.008554	0.32947	1.34E-08	35354	0.001043606	0.018699001	36.93210665	110.9086141	trans
European	Decode	C4BPA	rs550478926	9	114322906	G	C	-0.1136	0.013469	0.10975	3.33E-17	35361	0.002521757	0.004630861	89.39221776	82.07657094	trans
European	Decode	C4BPA	rs4665972	2	27375230	C	T	-0.0686	0.008739	0.33903	4.16E-15	35374	0.002109105	0.004630861	74.76092412	82.07657094	trans
European	Decode	C4BPA	rs41314532	1	207683877	A	G	0.2264	0.023453	0.03285	4.75E-22	35370	0.003256957	0.058458413	115.5684636	430.8395631	cis
European	Decode	C4BPA	rs115075067	1	207514208	G	A	-0.1353	0.022048	0.03776	8.43E-10	35369	0.001330274	0.058458413	47.11045714	430.8395631	cis
European	Decode	C4BPA	rs181399290	1	207368687	T	C	0.282	0.034359	0.01438	2.26E-16	35375	0.002254222	0.058458413	79.91873501	430.8395631	cis
European	Decode	C4BPA	rs2808466	1	207100406	C	T	0.4921	0.010956	0.11154	0	35369	0.047996022	0.058458413	1783.054859	430.8395631	cis
European	Decode	C4BPA	rs114199706	1	206941343	T	C	0.2919	0.028519	0.02172	1.38E-24	35374	0.003620939	0.058458413	128.545301	430.8395631	cis
European	Decode	C4BPB	rs11720167	3	165768357	G	T	0.0619	0.009891	0.19032	3.90E-10	35339	0.001180889	0.001180889	41.77841579	41.77841579	trans
European	Decode	C4orf32	rs6445035	3	165762312	A	G	0.1499	0.010246	0.1904	1.79E-48	35339	0.006927407	0.018663457	246.5013971	94.70288152	trans
[truncated: 17,579 more rows]
