# Supplementary material for: Plasma proteome-wide Mendelian randomization reveals multi-ancestry drug targets for gastric cancer
Source: Front Oncol. 2026 May 1;16:1821512. doi: 10.3389/fonc.2026.1821512 (PMC13175846; doi:10.3389/fonc.2026.1821512)
Supplement: Supplementary Table 5 — Primer sequences used in this study. [file Table5.xlsx]

## Sheet: Sheet1
Sample Type	Drug Target	Forward Primer	Reverse Primer
Cell lines	ICAM5	TGACCATCTACAGCTTCC	AGGTTACTGTCACCATCT
	NCR3LG1	AGTCTTTCTGAAACTGAGA	GAGGAGTATAGGCTGAAG
	NME4	GATTGGACACACCGACTC	GATGACATTCCTGCTGATG
	PTPRB	ACCATTATCTGTCCACTT	TTAACTCCTCGTATTCCTT
	SMOC1	CGATGGAGATGAAATCAC	TCTTATGTTGGTGTTGTTC
	GAPDH	GGAGCGAGATCCCTCCAAAAT	GGCTGTTGTCATACTTCTCATGG
Tissues	ICAM5	CTGTCGAGCAACAACAGCAC	TGTACTCGCCCTTCTTGCAG
	NME4	GTCATGGGCGGCCTCTTC	CTGCAGCATCTTCATCCCCA
	GAPDH	GGAGCGAGATCCCTCCAAAAT	GGCTGTTGTCATACTTCTCATGG
