# Supplementary material for: Plasma proteome-wide Mendelian randomization reveals multi-ancestry drug targets for gastric cancer
Source: Front Oncol. 2026 May 1;16:1821512. doi: 10.3389/fonc.2026.1821512 (PMC13175846; doi:10.3389/fonc.2026.1821512)
Supplement: Supplementary Table 6 — All results of discovery proteome-wide Mendelian randomization for GC risk. [file Table6.xlsx]

## Sheet: EAS_Japan
id.exposure	id.outcome	outcome	exposure	method	nsnp	b	se	pval	lo_ci	up_ci	or	or_lci95	or_uci95
lPawwI	5XRDj3	EAScis_Japan	SMOC1	Inverse variance weighted	2	0.372391	0.0723804	2.67638e-07	0.230526	0.514257	1.4512	1.25926	1.67239
ydHNRX	kydk8l	EAScis_Japan	SATB1	Wald ratio	1	0.154182	0.0323438	1.87007e-06	0.0907884	0.217576	1.1667	1.09504	1.24306
OSomQO	ZehWCq	EAScis_Japan	LELP1	Wald ratio	1	0.126058	0.0350209	0.000318832	0.0574167	0.194699	1.13435	1.0591	1.21494
EzYm8S	EdGZrO	EAScis_Japan	CD109	Wald ratio	1	-0.134923	0.0411007	0.00102802	-0.215481	-0.0543657	0.873783	0.806154	0.947086
wZGity	mqoCA4	EAScis_Japan	CDK1	Wald ratio	1	0.0925226	0.0288165	0.00132387	0.0360423	0.149003	1.09694	1.0367	1.16068
ObhHeT	Dt0QAp	EAScis_Japan	CEP350	Inverse variance weighted	3	0.074236	0.0237011	0.00173516	0.0277818	0.12069	1.07706	1.02817	1.12828
bFDY82	fvvh3g	EAStrans_Japan	CD2	Wald ratio	1	0.2347	0.0751387	0.00178683	0.0874278	0.381972	1.26453	1.09136	1.46517
FzEDrs	32H0xp	EAStrans_Japan	RSPO3	Wald ratio	1	-0.364276	0.1169	0.00183234	-0.5934	-0.135153	0.694699	0.552446	0.873583
EouwYa	Ho0rO4	EAScis_Japan	GZMB	Wald ratio	1	-0.121276	0.0395627	0.00217374	-0.198819	-0.0437329	0.88579	0.819698	0.95721
e3l7xp	UJcEDW	EAScis_Japan	OPHN1	Inverse variance weighted	2	0.127945	0.0418943	0.00225824	0.0458317	0.210057	1.13649	1.0469	1.23375
LitRyw	2DAwq5	EAScis_Japan	EGFL7	Inverse variance weighted	3	0.0735471	0.0241304	0.00230446	0.0262515	0.120843	1.07632	1.0266	1.12845
oYSwaE	Jv80bk	EAScis_Japan	IL1A	Wald ratio	1	0.204021	0.0673767	0.00246123	0.0719629	0.336079	1.22632	1.07462	1.39945
iDFbV4	1cm3w3	EAScis_Japan	KYNU	Wald ratio	1	-0.100317	0.0331767	0.00249681	-0.165344	-0.0352909	0.90455	0.847602	0.965325
wBgi84	OpQa71	EAStrans_Japan	CCL24	Wald ratio	1	0.0855604	0.0287593	0.00292936	0.0291923	0.141929	1.08933	1.02962	1.15249
bZtUu6	wb7JCy	EAScis_Japan	TIMP3	Wald ratio	1	0.892778	0.306966	0.00363285	0.291126	1.49443	2.4419	1.33793	4.4568
UL5LdF	U1LzQm	EAStrans_Japan	NECTIN1	Wald ratio	1	0.265664	0.0915246	0.00370016	0.0862759	0.445052	1.3043	1.09011	1.56057
1bMHSU	5XcmjE	EAScis_Japan	MATN3	Wald ratio	1	-0.175137	0.0605244	0.00380793	-0.293764	-0.0565086	0.839342	0.745452	0.945058
g0nN6J	Kg5HHE	EAScis_Japan	MPRIP	Wald ratio	1	0.0601568	0.0208192	0.00385862	0.0193513	0.100962	1.062	1.01954	1.10624
So3DkS	2thD8Y	EAScis_Japan	DNAJB6	Inverse variance weighted	2	0.123891	0.0432575	0.00418289	0.0391061	0.208676	1.13189	1.03988	1.23205
LjiLGh	FV5Qkf	EAScis_Japan	ANGPTL1	Wald ratio	1	-0.0353401	0.0125094	0.00472683	-0.0598586	-0.0108217	0.965277	0.941898	0.989237
ObhHeT	Dt0QAp	EAScis_Japan	CEP350	Weighted median	3	0.0715098	0.0255581	0.00514308	0.0214159	0.121604	1.07413	1.02165	1.12931
kBWA3R	6Fdusp	EAStrans_Japan	CEACAM20	Wald ratio	1	0.650004	0.233497	0.00537298	0.19235	1.10766	1.91555	1.21209	3.02726
RWpyxO	jEKDIe	EAStrans_Japan	RAC3	Inverse variance weighted	2	0.0641083	0.0230744	0.00546394	0.0188824	0.109334	1.06621	1.01906	1.11554
atWzbl	QQV5ff	EAScis_Japan	SPRY2	Inverse variance weighted	2	-0.110882	0.040186	0.00579388	-0.189647	-0.0321176	0.895044	0.827251	0.968393
YRtsSr	RoCnkB	EAScis_Japan	CBLIF	Wald ratio	1	0.0983995	0.0357675	0.00593976	0.0282952	0.168504	1.1034	1.0287	1.18353
skS3xD	3UyCPM	EAScis_Japan	SCARA5	Inverse variance weighted	2	-0.105768	0.0384473	0.00594158	-0.181125	-0.0304114	0.899633	0.834331	0.970046
FQb4Kd	amE7C2	EAScis_Japan	DTD1	Wald ratio	1	-0.108069	0.0393755	0.00605877	-0.185245	-0.0308933	0.897565	0.830901	0.969579
QCr6tY	o6w9Fh	EAScis_Japan	HARS1	Wald ratio	1	-0.107643	0.0392201	0.00605877	-0.184514	-0.0307715	0.897948	0.831508	0.969697
c2MVVi	I1u8Ya	EAScis_Japan	MZT1	Wald ratio	1	-0.104707	0.0381506	0.00605877	-0.179483	-0.0299323	0.900588	0.835703	0.970511
KjAnzU	3LKUPb	EAScis_Japan	PRDX3	Wald ratio	1	-0.102264	0.0372605	0.00605877	-0.175295	-0.029234	0.902791	0.839209	0.971189
tPwXol	3zpT2h	EAScis_Japan	RAB27B	Wald ratio	1	-0.107731	0.0392523	0.00605877	-0.184666	-0.0307967	0.897869	0.831382	0.969673
f8HnuV	siT9Tm	EAScis_Japan	TIA1	Wald ratio	1	-0.0977678	0.0356221	0.00605877	-0.167587	-0.0279485	0.906859	0.845703	0.972438
63QHtI	RyoOuQ	EAScis_Japan	FAP	Inverse variance weighted	3	0.0858113	0.0315554	0.00654024	0.0239628	0.14766	1.0896	1.02425	1.15912
fmB3op	2yoSAm	EAScis_Japan	AK2	Inverse variance weighted	2	0.160782	0.0591465	0.00656054	0.0448546	0.276709	1.17443	1.04588	1.31878
4B74PA	CKvTIa	EAScis_Japan	LY96	Wald ratio	1	0.0415391	0.0154629	0.00722333	0.0112318	0.0718464	1.04241	1.0113	1.07449
AavBQH	oexx3R	EAScis_Japan	LBP	Wald ratio	1	0.115795	0.0432812	0.00746368	0.030964	0.200626	1.12277	1.03145	1.22217
MDP24B	zw3aJG	EAScis_Japan	CALCOCO2	Wald ratio	1	0.132425	0.0496621	0.00766415	0.0350872	0.229763	1.14159	1.03571	1.2583
pyuqF9	Ng4lpu	EAScis_Japan	AP3B1	Wald ratio	1	0.143376	0.0537692	0.00766415	0.0379889	0.248764	1.15416	1.03872	1.28244
QaDPqn	IbwHsx	EAScis_Japan	ATG16L1	Wald ratio	1	0.14974	0.0561557	0.00766415	0.039675	0.259805	1.16153	1.04047	1.29668
2mj9X4	WtxBQc	EAScis_Japan	CASC3	Wald ratio	1	0.153637	0.0576173	0.00766415	0.0407076	0.266567	1.16607	1.04155	1.30548
Z5SkLY	eEnerQ	EAScis_Japan	CRKL	Wald ratio	1	0.153974	0.0577436	0.00766415	0.0407969	0.267152	1.16646	1.04164	1.30624
n3Qetg	9quxHY	EAScis_Japan	DLG4	Wald ratio	1	0.156087	0.058536	0.00766415	0.0413568	0.270818	1.16893	1.04222	1.31104
W6j0eE	urv7mB	EAScis_Japan	EIF4G1	Wald ratio	1	0.146074	0.0547807	0.00766415	0.0387035	0.253444	1.15728	1.03946	1.28846
BPsybm	KgOiXD	EAScis_Japan	GCC1	Wald ratio	1	0.15504	0.0581431	0.00766415	0.0410792	0.269	1.1677	1.04193	1.30866
tV0cOj	8f5D94	EAScis_Japan	GIPC3	Wald ratio	1	0.147054	0.0551485	0.00766415	0.0389634	0.255145	1.15842	1.03973	1.29065
fV0i3Y	hyHYng	EAScis_Japan	KIFBP	Wald ratio	1	0.144178	0.0540699	0.00766415	0.0382014	0.250156	1.15509	1.03894	1.28423
PRdk8K	9x7S5d	EAScis_Japan	LACTB2	Wald ratio	1	0.15327	0.0574795	0.00766415	0.0406103	0.26593	1.16564	1.04145	1.30464
wAPNaZ	9qU563	EAScis_Japan	LAT2	Wald ratio	1	0.151175	0.0566939	0.00766415	0.0400552	0.262295	1.1632	1.04087	1.29991
wPTlOm	lki61B	EAScis_Japan	PIBF1	Wald ratio	1	0.156201	0.0585788	0.00766415	0.041387	0.271016	1.16906	1.04226	1.3113
4MOwrO	Xs2SmT	EAScis_Japan	PLA2G4A	Wald ratio	1	0.158364	0.0593898	0.00766415	0.04196	0.274768	1.17159	1.04285	1.31623
c8EGZk	tBhsvp	EAScis_Japan	PLEKHO1	Wald ratio	1	0.151831	0.0569399	0.00766415	0.040229	0.263433	1.16396	1.04105	1.30139
fiwzIT	MieDNv	EAScis_Japan	PRKG1	Wald ratio	1	0.149412	0.0560327	0.00766415	0.0395881	0.259236	1.16115	1.04038	1.29594
zIFwem	Ngfz1D	EAScis_Japan	PTPN6	Wald ratio	1	0.144419	0.05416	0.00766415	0.038265	0.250572	1.15537	1.03901	1.28476
xZqIxo	AZyhGT	EAScis_Japan	RABEP1	Wald ratio	1	0.157817	0.0591847	0.00766415	0.0418151	0.273819	1.17095	1.0427	1.31498
MBApjE	zoer2X	EAScis_Japan	RGCC	Wald ratio	1	0.166223	0.0623373	0.00766415	0.0440424	0.288405	1.18084	1.04503	1.3343
C9XCJJ	feeJRL	EAScis_Japan	SAMD9L	Wald ratio	1	0.146327	0.0548758	0.00766415	0.0387708	0.253884	1.15758	1.03953	1.28902
oMLFJj	7zQUtl	EAScis_Japan	SKAP2	Wald ratio	1	0.148029	0.0555141	0.00766415	0.0392217	0.256837	1.15955	1.04	1.29283
uWkva7	3PtLN4	EAScis_Japan	STX8	Wald ratio	1	0.121454	0.045548	0.00766415	0.0321804	0.210728	1.12914	1.0327	1.23458
b12x9z	MAB3if	EAScis_Japan	TAB2	Wald ratio	1	0.14719	0.0551995	0.00766415	0.0389994	0.255381	1.15857	1.03977	1.29095
HQ0tKz	YLitsU	EAScis_Japan	TACC3	Wald ratio	1	0.168202	0.0630793	0.00766415	0.0445666	0.291837	1.18318	1.04557	1.33889
uq3w1r	dw2Q1y	EAScis_Japan	TOP2B	Wald ratio	1	0.152971	0.0573672	0.00766415	0.040531	0.265411	1.16529	1.04136	1.30397
OxIyA5	4XSmUt	EAScis_Japan	TRIM25	Wald ratio	1	0.165574	0.0620936	0.00766415	0.0438702	0.287277	1.18007	1.04485	1.33279
ogamN5	bAJf1v	EAScis_Japan	TWF2	Wald ratio	1	0.150828	0.0565638	0.00766415	0.0399634	0.261694	1.1628	1.04077	1.29913
nzCj41	zadxmD	EAScis_Japan	USO1	Wald ratio	1	0.161636	0.0606171	0.00766415	0.042827	0.280446	1.17543	1.04376	1.32372
VjUQBb	nBTwfk	EAScis_Japan	VPS53	Wald ratio	1	0.157776	0.0591693	0.00766415	0.0418042	0.273748	1.1709	1.04269	1.31488
vLTHNn	vXs4qZ	EAScis_Japan	WASHC3	Wald ratio	1	0.142792	0.0535501	0.00766415	0.0378341	0.247751	1.15349	1.03856	1.28114
Sxsuo3	ZL3zLO	EAScis_Japan	YWHAQ	Wald ratio	1	0.15751	0.0590697	0.00766415	0.0417338	0.273287	1.17059	1.04262	1.31428
3mvSJY	sBDmqR	EAScis_Japan	CAMSAP1	Wald ratio	1	0.149303	0.0559918	0.00766415	0.0395592	0.259047	1.16102	1.04035	1.29569
gkmzcB	Xlu7pA	EAScis_Japan	CDC42BPB	Wald ratio	1	0.14723	0.0552142	0.00766415	0.0390099	0.25545	1.15862	1.03978	1.29104
QNG2Zw	en6pog	EAScis_Japan	CRYZL1	Wald ratio	1	0.153158	0.0574374	0.00766415	0.0405805	0.265735	1.16551	1.04142	1.30439
lKLbti	bahllt	EAScis_Japan	DBNL	Wald ratio	1	0.14781	0.0554319	0.00766415	0.0391636	0.256457	1.15929	1.03994	1.29234
0Sau5p	lb7v2K	EAScis_Japan	GIT1	Wald ratio	1	0.142243	0.0533443	0.00766415	0.0376887	0.246798	1.15286	1.03841	1.27992
OWCTWl	ntUzw0	EAScis_Japan	MARS1	Wald ratio	1	0.153318	0.0574975	0.00766415	0.040623	0.266013	1.1657	1.04146	1.30475
ExkEnY	PNt2zn	EAScis_Japan	MINK1	Wald ratio	1	0.135459	0.0507998	0.00766415	0.035891	0.235026	1.14506	1.03654	1.26494
e35LXi	xHVkBI	EAScis_Japan	NDUFB7	Wald ratio	1	0.148505	0.0556924	0.00766415	0.0393477	0.257662	1.1601	1.04013	1.2939
3pW8n6	U2BQ0g	EAScis_Japan	PPP1CC	Wald ratio	1	0.146078	0.0547822	0.00766415	0.0387046	0.253451	1.15729	1.03946	1.28846
r6F9ye	UIC8LG	EAScis_Japan	PTPN1	Wald ratio	1	0.156089	0.0585365	0.00766415	0.0413571	0.27082	1.16893	1.04222	1.31104
1uTGMj	gGHfH8	EAScis_Japan	STAT2	Wald ratio	1	0.152388	0.0571487	0.00766415	0.0403766	0.264399	1.16461	1.0412	1.30265
fMLuPT	0WAvdA	EAScis_Japan	TBC1D23	Wald ratio	1	0.151615	0.0568586	0.00766415	0.0401716	0.263057	1.16371	1.04099	1.3009
3lpAIt	3IYE4c	EAStrans_Japan	BCAT1	Wald ratio	1	0.339453	0.127755	0.00788235	0.0890537	0.589852	1.40418	1.09314	1.80372
vfJAtj	NANfhe	EAStrans_Japan	DNAJC9	Wald ratio	1	-0.400315	0.152653	0.00873162	-0.699514	-0.101115	0.670109	0.496827	0.903829
4lDWIF	vdGoj7	EAScis_Japan	KIR2DL2	Wald ratio	1	1.52791	0.582923	0.00876437	0.385377	2.67043	4.60851	1.47017	14.4462
UWmYCJ	UlNR87	EAScis_Japan	TMPRSS5	Wald ratio	1	0.0719175	0.0275403	0.00901848	0.0179385	0.125897	1.07457	1.0181	1.13416
faNoTM	lmXJYK	EAScis_Japan	CD226	Wald ratio	1	-0.0437795	0.0168702	0.00945696	-0.076845	-0.0107139	0.957165	0.926033	0.989343
dYRtHC	DY4lcj	EAScis_Japan	BCL2L11	Wald ratio	1	-0.294784	0.114586	0.0100935	-0.519372	-0.0701964	0.744692	0.594894	0.932211
FWU5Gy	hPIeZS	EAScis_Japan	PPP1R9B	Inverse variance weighted	2	0.130988	0.051026	0.0102558	0.030977	0.230999	1.13995	1.03146	1.25986
62GT2s	y3IjBb	EAScis_Japan	DNAJA4	Wald ratio	1	0.126999	0.0503075	0.0115877	0.0283964	0.225602	1.13542	1.0288	1.25308
NyvxZM	V8j08Z	EAScis_Japan	CTBS	Wald ratio	1	0.0599326	0.0238788	0.0120776	0.0131302	0.106735	1.06177	1.01322	1.11264
yIA5NP	ORU1qB	EAScis_Japan	PECR	Wald ratio	1	0.0597439	0.0238239	0.0121508	0.0130492	0.106439	1.06156	1.01313	1.11231
McCuw2	3IIFCi	EAScis_Japan	BRME1	Wald ratio	1	0.493635	0.201667	0.0143743	0.0983675	0.888902	1.63826	1.10337	2.43246
twUc6l	QjpRKD	EAScis_Japan	LMNB1	Wald ratio	1	0.132091	0.055208	0.0167291	0.0238834	0.240299	1.14121	1.02417	1.27163
TIhhQw	8VF31T	EAScis_Japan	RNF31	Wald ratio	1	-0.0596714	0.0249994	0.0169906	-0.10867	-0.0106726	0.942074	0.897026	0.989384
ZavZY9	vqcsdh	EAScis_Japan	BECN1	Inverse variance weighted	2	0.0961141	0.0402881	0.0170479	0.0171495	0.175079	1.10088	1.0173	1.19134
yCceRX	sB3G5c	EAStrans_Japan	APEX1	Wald ratio	1	0.181756	0.0766182	0.0176809	0.0315845	0.331928	1.19932	1.03209	1.39365
Fu75mg	yDhbDU	EAScis_Japan	SPINK2	Wald ratio	1	0.0277574	0.0117523	0.018183	0.00472288	0.0507918	1.02815	1.00473	1.0521
Y7S305	hUshYX	EAStrans_Japan	LRCH4	Wald ratio	1	-0.267212	0.113913	0.0189889	-0.490482	-0.0439419	0.765511	0.612331	0.95701
xxdlDo	lCZbL9	EAStrans_Japan	PRR5	Inverse variance weighted	2	-0.0334454	0.0142747	0.01913	-0.0614238	-0.00546703	0.967108	0.940425	0.994548
80n6hm	zCNMtq	EAScis_Japan	VIT	Inverse variance weighted	2	-0.0351563	0.0151131	0.0200073	-0.0647781	-0.0055346	0.965454	0.937275	0.994481
sMD1Na	UpQgay	EAScis_Japan	OPLAH	Wald ratio	1	-0.0817551	0.0351693	0.0200925	-0.150687	-0.0128233	0.921498	0.860117	0.987259
rAIfpe	jgC8ce	EAStrans_Japan	PRSS53	Wald ratio	1	-0.0352667	0.0152653	0.0208744	-0.0651867	-0.00534665	0.965348	0.936892	0.994668
yjgwk2	1w2dRV	EAStrans_Japan	DIABLO	Wald ratio	1	0.0518754	0.0224558	0.0208818	0.00786211	0.0958887	1.05324	1.00789	1.10064
w7Cmgx	4B4LON	EAStrans_Japan	NDUFS6	Wald ratio	1	0.0906659	0.0395774	0.0219721	0.0130942	0.168238	1.0949	1.01318	1.18322
OfeJVv	WTCbQi	EAScis_Japan	KLKB1	Wald ratio	1	0.109567	0.0479458	0.022299	0.0155937	0.203541	1.1158	1.01572	1.22574
DjwFgu	fKDHSz	EAScis_Japan	NPTXR	Wald ratio	1	-0.0407852	0.0178672	0.0224486	-0.0758049	-0.00576556	0.960035	0.926997	0.994251
36fjQf	zGK1gz	EAScis_Japan	CEACAM20	Inverse variance weighted	2	-0.0435486	0.0190993	0.0226006	-0.0809832	-0.00611405	0.957386	0.922209	0.993905
LUpmwL	qdBpHk	EAStrans_Japan	GLA	Wald ratio	1	0.0902629	0.0395891	0.022608	0.0126683	0.167858	1.09446	1.01275	1.18277
ew7Atl	4RZk8H	EAScis_Japan	EVPL	Inverse variance weighted	2	0.0939319	0.0412355	0.0227303	0.0131103	0.174753	1.09848	1.0132	1.19095
q68tkH	Pwyv1j	EAScis_Japan	APOA2	Inverse variance weighted	2	0.0989261	0.0436888	0.0235534	0.0132961	0.184556	1.10398	1.01338	1.20268
s1RZBD	ZILAoS	EAStrans_Japan	BTN2A1	Wald ratio	1	-0.0842104	0.0372108	0.0236319	-0.157144	-0.0112771	0.919238	0.854581	0.988786
4Mrhwx	UOfv6N	EAScis_Japan	IL18R1	Inverse variance weighted	2	-0.0402045	0.0177769	0.0237213	-0.0750472	-0.00536175	0.960593	0.9277	0.994653
Anxpba	VtuQcN	EAStrans_Japan	CHAD	Wald ratio	1	0.0868272	0.0385307	0.0242304	0.0113071	0.162347	1.09071	1.01137	1.17627
MLBzNZ	BrmRxV	EAScis_Japan	PSME2	Wald ratio	1	0.119631	0.0530969	0.0242552	0.0155607	0.2237	1.12708	1.01568	1.2507
A0f29X	Q5kqlL	EAScis_Japan	PSMG3	Wald ratio	1	0.113162	0.0502258	0.0242552	0.0147193	0.211604	1.11981	1.01483	1.23566
WscXHZ	un7uKJ	EAScis_Japan	COPB2	Inverse variance weighted	3	0.0515313	0.0231792	0.0262044	0.00610006	0.0969625	1.05288	1.00612	1.10182
5IzGV5	cDnfet	EAScis_Japan	ESM1	Wald ratio	1	-0.108522	0.0488431	0.026294	-0.204254	-0.0127892	0.89716	0.815255	0.987292
A9zQIt	r8q5pm	EAScis_Japan	ENOX2	Inverse variance weighted	3	-0.0317307	0.0143107	0.0266049	-0.0597798	-0.00368168	0.968767	0.941972	0.996325
47S8A5	sxprdr	EAStrans_Japan	TNFRSF13C	Wald ratio	1	0.141141	0.0637123	0.0267407	0.0162646	0.266017	1.15159	1.0164	1.30476
MGl0wA	r31LMr	EAStrans_Japan	RNASE3	Wald ratio	1	-1.05406	0.475914	0.0267725	-1.98685	-0.121272	0.348519	0.137126	0.885793
pV77aC	tQkTnN	EAScis_Japan	ITPA	Wald ratio	1	-0.0312793	0.0141234	0.0267793	-0.0589612	-0.0035975	0.969205	0.942743	0.996409
TabQOh	ZOI728	EAScis_Japan	UBE2B	Wald ratio	1	0.148844	0.0674652	0.0273678	0.0166121	0.281076	1.16049	1.01675	1.32455
ADCUrI	Vj0DvS	EAStrans_Japan	VSNL1	Wald ratio	1	-0.201826	0.0917924	0.0278979	-0.381739	-0.0219126	0.817237	0.682673	0.978326
8X8HV3	uXqNoy	EAScis_Japan	IL33	Wald ratio	1	-0.0647969	0.0294843	0.0279722	-0.122586	-0.00700769	0.937258	0.88463	0.993017
NNXwIO	k6LxBH	EAScis_Japan	C7orf50	Wald ratio	1	-1.60459	0.730266	0.0280018	-3.03591	-0.173264	0.200973	0.0480311	0.840916
l274CT	2JRtGJ	EAScis_Japan	ISM2	Inverse variance weighted	2	0.0390261	0.017814	0.0284697	0.00411062	0.0739415	1.0398	1.00412	1.07674
lp94Ap	9gOUMA	EAScis_Japan	KLK1	Wald ratio	1	0.445217	0.203493	0.0286787	0.0463708	0.844063	1.56083	1.04746	2.3258
mD2nqU	bMikcr	EAScis_Japan	CD274	Inverse variance weighted	2	0.0312854	0.014319	0.0288972	0.00322014	0.0593507	1.03178	1.00323	1.06115
fpSvBT	EGEfdl	EAScis_Japan	INHBB	Wald ratio	1	-0.113675	0.0520301	0.0289037	-0.215654	-0.0116963	0.892548	0.806014	0.988372
enQImt	3hFncD	EAScis_Japan	PTPRH	Inverse variance weighted	2	-0.0463703	0.0212697	0.0292493	-0.0880589	-0.00468167	0.954688	0.915707	0.995329
1tSHu2	H2wFM0	EAScis_Japan	GRSF1	Wald ratio	1	0.0643745	0.0295571	0.0294082	0.00644261	0.122306	1.06649	1.00646	1.1301
AokRlX	nf2848	EAScis_Japan	TGFB1	Inverse variance weighted	2	0.0350779	0.0161786	0.0301456	0.00336793	0.0667879	1.0357	1.00337	1.06907
XRu94n	yCvVV7	EAStrans_Japan	IFI30	Wald ratio	1	-0.184725	0.085271	0.0302865	-0.351856	-0.0175934	0.831333	0.703382	0.98256
FHdSSl	kad5uE	EAStrans_Japan	ACE2	Wald ratio	1	0.205847	0.0952278	0.0306466	0.019201	0.392494	1.22857	1.01939	1.48067
GzcAg0	ZxhwYN	EAStrans_Japan	WFIKKN2	Wald ratio	1	-0.224435	0.103904	0.0307715	-0.428088	-0.0207824	0.798967	0.651754	0.979432
quSnbw	JdC4me	EAStrans_Japan	RNF4	Wald ratio	1	0.0995205	0.0461748	0.0311386	0.00901784	0.190023	1.10464	1.00906	1.20928
xHBoPv	Nrfep9	EAScis_Japan	IRAK1	Wald ratio	1	0.0418514	0.0194428	0.0313553	0.00374342	0.0799593	1.04274	1.00375	1.08324
D1ScX5	e8BNsN	EAScis_Japan	C1QTNF9	Weighted median	4	-0.0377178	0.017675	0.0328459	-0.0723608	-0.00307478	0.962985	0.930195	0.99693
nAWqXi	Oks3TV	EAScis_Japan	SEPTIN9	Inverse variance weighted	2	-0.0641813	0.0301461	0.0332538	-0.123268	-0.00509485	0.937835	0.884027	0.994918
SvfNKL	vSeqyK	EAStrans_Japan	FDX2	Wald ratio	1	-0.0258912	0.0121671	0.0333393	-0.0497386	-0.00204373	0.974441	0.951478	0.997958
yPZzHK	wVS1XU	EAStrans_Japan	PPIE	Wald ratio	1	-0.110107	0.0517578	0.0333901	-0.211553	-0.00866223	0.895738	0.809327	0.991375
Zefj6E	oLfOiN	EAScis_Japan	GRIN2B	Inverse variance weighted	2	0.0314743	0.0147958	0.0333999	0.00247449	0.0604741	1.03197	1.00248	1.06234
MLGuGo	OAtJAy	EAScis_Japan	C9	Wald ratio	1	1.07365	0.50563	0.0337207	0.0826175	2.06469	2.92604	1.08613	7.88282
LdNvWv	cyUo5x	EAStrans_Japan	OSM	Wald ratio	1	0.151782	0.0717092	0.0342917	0.0112315	0.292332	1.16391	1.01129	1.33955
SlFc4b	gBimE1	EAStrans_Japan	ESPL1	Wald ratio	1	0.192842	0.0913513	0.0347733	0.013793	0.37189	1.21269	1.01389	1.45047
lSiMPv	PplkJw	EAScis_Japan	FABP1	Wald ratio	1	1.37188	0.650755	0.0350192	0.0964003	2.64736	3.94276	1.1012	14.1167
KmF2Ms	4aw9E9	EAScis_Japan	TRAF2	Wald ratio	1	0.0738188	0.0350872	0.0353899	0.00504795	0.14259	1.07661	1.00506	1.15326
zPlq7Z	fM0PRn	EAScis_Japan	SLMAP	Wald ratio	1	-0.0854574	0.0406433	0.0354991	-0.165118	-0.00579653	0.918092	0.847793	0.99422
ToJ0iT	VkbAXm	EAScis_Japan	MANSC1	Inverse variance weighted	2	-0.031781	0.0152042	0.0365934	-0.0615813	-0.00198069	0.968719	0.940276	0.998021
WunauI	RbtKt3	EAScis_Japan	FGF23	Wald ratio	1	0.134571	0.0645681	0.037145	0.00801718	0.261124	1.14405	1.00805	1.29839
ubXl0y	QoqAAN	EAScis_Japan	SCT	Wald ratio	1	-0.098989	0.0475684	0.0374357	-0.192223	-0.00575486	0.905753	0.825123	0.994262
cNmeS5	RXAn8C	EAScis_Japan	HNF1A	Wald ratio	1	-0.0525648	0.0253511	0.0381283	-0.102253	-0.00287665	0.948793	0.902801	0.997127
Akai71	MD953v	EAStrans_Japan	CD8A	Wald ratio	1	-0.118552	0.0571785	0.0381377	-0.230622	-0.0064824	0.888205	0.794039	0.993539
8KpaOl	U9gNqH	EAScis_Japan	CCL21	Inverse variance weighted	2	0.161175	0.0777801	0.0382473	0.00872653	0.313624	1.17489	1.00876	1.36838
K0fG3w	mH0YHf	EAScis_Japan	ADCYAP1R1	Simple mode	4	0.0709661	0.0201602	0.0389143	0.0314521	0.11048	1.07354	1.03195	1.11681
sLtwxV	Kq5aD1	EAScis_Japan	APBB1IP	Wald ratio	1	-0.08005	0.0391921	0.0411014	-0.156866	-0.00323357	0.92307	0.854818	0.996772
VFAywU	m3Rgzo	EAStrans_Japan	MZT1	Wald ratio	1	0.564922	0.276586	0.041104	0.0228128	1.10703	1.75931	1.02308	3.02536
D1ScX5	e8BNsN	EAScis_Japan	C1QTNF9	Inverse variance weighted	4	-0.0286885	0.0140472	0.0411228	-0.056221	-0.00115594	0.971719	0.94533	0.998845
LQD2Qk	kl8rEd	EAStrans_Japan	CHRM1	Wald ratio	1	-0.59076	0.289277	0.0411317	-1.15774	-0.0237784	0.553906	0.314195	0.976502
6LZ4Pi	tXBfJN	EAStrans_Japan	CD109	Wald ratio	1	-0.0572198	0.0282539	0.0428469	-0.112597	-0.00184214	0.944387	0.89351	0.99816
JtLaOG	dCPS04	EAScis_Japan	GBP1	Inverse variance weighted	3	-0.0274923	0.0136894	0.0446116	-0.0543235	-0.00066118	0.972882	0.947126	0.999339
LitRyw	2DAwq5	EAScis_Japan	EGFL7	Weighted median	3	0.0641678	0.0320853	0.0455094	0.0012807	0.127055	1.06627	1.00128	1.13548
63QHtI	RyoOuQ	EAScis_Japan	FAP	Weighted median	3	0.0865673	0.0433527	0.0458453	0.00159601	0.171539	1.09042	1.0016	1.18713
uO13TS	J9Rk9H	EAStrans_Japan	HAVCR2	Wald ratio	1	-0.0624502	0.0312891	0.0459436	-0.123777	-0.00112362	0.93946	0.883577	0.998877
JuWcgc	NxFXE3	EAScis_Japan	PROCR	Wald ratio	1	0.0619194	0.0310742	0.0463021	0.0010139	0.122825	1.06388	1.00101	1.13069
2JKh5U	V0tr0y	EAScis_Japan	LRRC38	Wald ratio	1	-0.231195	0.116175	0.0465848	-0.458898	-0.00349175	0.793585	0.631979	0.996514
n7PGSq	fjKEJo	EAScis_Japan	AK1	Inverse variance weighted	3	-0.0474613	0.0238549	0.0466364	-0.0942169	-0.000705799	0.953647	0.910085	0.999294
IcyRLr	8hiuVO	EAScis_Japan	HDDC2	Wald ratio	1	0.0406032	0.0205186	0.0478328	0.0003868	0.0808197	1.04144	1.00039	1.08418
e3mznP	dqhfua	EAScis_Japan	SAT1	Inverse variance weighted	2	-0.0231944	0.0117326	0.048051	-0.0461902	-0.000198481	0.977073	0.95486	0.999802
JYhXIo	fy7My5	EAScis_Japan	ADD1	Weighted median	4	0.0958715	0.0485101	0.0481183	0.000791806	0.190951	1.10062	1.00079	1.2104
UBrw26	gm5Gys	EAStrans_Japan	GLT8D2	Wald ratio	1	-0.673756	0.34104	0.0482011	-1.34219	-0.0053172	0.50979	0.261272	0.994697
TJiQlL	j2fdQ8	EAStrans_Japan	SCT	Inverse variance weighted	2	-0.03703	0.018802	0.0488983	-0.0738818	-0.000178188	0.963647	0.928781	0.999822
vc9nTc	KkAQji	EAScis_Japan	COL9A1	Wald ratio	1	0.0784396	0.0398465	0.0490058	0.000340332	0.156539	1.0816	1.00034	1.16946
tQPmak	ed6dls	EAScis_Japan	PITHD1	Wald ratio	1	-0.0691193	0.035117	0.0490382	-0.137949	-0.000290046	0.933215	0.871143	0.99971
2NiCP4	NBAcIq	EAScis_Japan	STXBP1	Wald ratio	1	0.124415	0.0632469	0.0491681	0.000451031	0.248379	1.13249	1.00045	1.28195
46LodV	77n27X	EAScis_Japan	SPRR1B	Wald ratio	1	0.499883	0.255385	0.0503038	-0.000671252	1.00044	1.64853	0.999329	2.71947
FtCnpK	qmDLT2	EAScis_Japan	CSPG4	Inverse variance weighted	2	-0.254074	0.129895	0.0504666	-0.508669	0.000521188	0.775634	0.601295	1.00052
TurbNU	DB31RV	EAScis_Japan	PQBP1	Wald ratio	1	-0.156615	0.0801872	0.0508055	-0.313782	0.0005518	0.855033	0.730678	1.00055
yPxU33	4ki06g	EAStrans_Japan	F10	Wald ratio	1	-0.0392536	0.020162	0.051546	-0.0787711	0.000263996	0.961507	0.924251	1.00026
WRYQWf	CNZH9v	EAStrans_Japan	BTN1A1	Wald ratio	1	0.0443456	0.0227833	0.0516063	-0.000309779	0.0890009	1.04534	0.99969	1.09308
soqAj8	6M9PD4	EAScis_Japan	PRG2	Inverse variance weighted	4	-0.0307591	0.0158313	0.0520239	-0.0617884	0.00027014	0.969709	0.940082	1.00027
dFT9Eh	wuBPVe	EAScis_Japan	LILRA2	Wald ratio	1	-0.0297265	0.0153002	0.0520306	-0.059715	0.000261936	0.970711	0.942033	1.00026
YmXfVV	J59Ljx	EAScis_Japan	NPHS1	Wald ratio	1	-0.0618162	0.031831	0.0521353	-0.124205	0.000572496	0.940056	0.883199	1.00057
zmt5Ba	EKXprd	EAScis_Japan	CA9	Wald ratio	1	0.066503	0.0343717	0.0530127	-0.000865573	0.133872	1.06876	0.999135	1.14325
AuSdc9	vqu8Pq	EAScis_Japan	PHLDB2	Inverse variance weighted	3	0.0341778	0.01768	0.0532203	-0.000475078	0.0688307	1.03477	0.999525	1.07125
eFAcXZ	2dIV5r	EAStrans_Japan	PTP4A3	Wald ratio	1	0.713562	0.369493	0.0534593	-0.0106442	1.43777	2.04125	0.989412	4.21129
FzoB8v	IqNztw	EAStrans_Japan	PSMD9	Wald ratio	1	0.0367153	0.0190184	0.0535428	-0.000560721	0.0739912	1.0374	0.999439	1.0768
1zFjf6	63KSuC	EAScis_Japan	SPARCL1	Inverse variance weighted	2	-0.0530892	0.0275318	0.0538194	-0.107051	0.000873099	0.948295	0.898479	1.00087
1fmYwJ	aS9Rvl	EAScis_Japan	YOD1	Inverse variance weighted	3	0.0420379	0.021806	0.0538787	-0.000701916	0.0847777	1.04293	0.999298	1.08848
Ouwr4j	L5qlgB	EAStrans_Japan	ADGRV1	Wald ratio	1	-0.160485	0.0833673	0.0542243	-0.323885	0.00291446	0.85173	0.723333	1.00292
4bpgRu	EZEfmW	EAScis_Japan	TNPO1	Wald ratio	1	-0.208304	0.108652	0.0552169	-0.421262	0.00465407	0.81196	0.656218	1.00466
9VRjFu	w72PuB	EAScis_Japan	SERPINC1	Inverse variance weighted	2	0.0325574	0.0170063	0.0555645	-0.000774882	0.0658898	1.03309	0.999225	1.06811
iaUjO3	vCvKDp	EAStrans_Japan	RLN2	Wald ratio	1	-0.117621	0.0614859	0.0557502	-0.238134	0.00289087	0.889032	0.788097	1.0029
93bVaD	XxVWZn	EAStrans_Japan	EPN1	Wald ratio	1	0.0389327	0.020359	0.0558365	-0.000970928	0.0788364	1.0397	0.99903	1.08203
ptj3Zg	fIMyPQ	EAScis_Japan	SLC9A3R2	Wald ratio	1	-0.0409303	0.0214811	0.0567271	-0.0830333	0.0011727	0.959896	0.92032	1.00117
EZTMqB	h5LjDX	EAStrans_Japan	COX5B	Wald ratio	1	0.0519105	0.0274038	0.058188	-0.00180102	0.105622	1.05328	0.998201	1.1114
oBm49j	qJIMCZ	EAScis_Japan	MUC16	Wald ratio	1	-0.14471	0.0765077	0.0585657	-0.294665	0.00524542	0.865274	0.744781	1.00526
lfDGw5	cNx0Nv	EAScis_Japan	IZUMO1	Inverse variance weighted	2	0.0364519	0.019307	0.059023	-0.00138968	0.0742936	1.03712	0.998611	1.07712
M2p5BC	gApaGN	EAScis_Japan	RNF168	Wald ratio	1	0.0723195	0.0383545	0.0593551	-0.00285535	0.147494	1.075	0.997149	1.15893
ersiOf	juzFPc	EAStrans_Japan	GM2A	Wald ratio	1	0.0641827	0.0340578	0.0594945	-0.00257065	0.130936	1.06629	0.997433	1.13989
YNrOSB	Py78vT	EAStrans_Japan	ANXA3	Inverse variance weighted	2	-0.0248296	0.0131798	0.0595761	-0.0506619	0.00100274	0.975476	0.9506	1.001
G3F7ld	uU55gM	EAStrans_Japan	LDLRAP1	Wald ratio	1	0.0734395	0.0389981	0.0596795	-0.00299684	0.149876	1.0762	0.997008	1.16169
18ZlfI	2PKzgV	EAStrans_Japan	RGS10	Wald ratio	1	0.0767267	0.0407437	0.0596795	-0.00313098	0.156584	1.07975	0.996874	1.16951
ycuEf4	lRYfBo	EAScis_Japan	DNPH1	Inverse variance weighted	3	0.0317191	0.0168477	0.0597418	-0.00130242	0.0647407	1.03223	0.998698	1.06688
WZ17pD	xD8q0X	EAScis_Japan	SSBP1	Wald ratio	1	0.0867007	0.0460595	0.0597865	-0.00357583	0.176977	1.09057	0.996431	1.1936
fmR0hI	kxBe8z	EAStrans_Japan	CLEC5A	Wald ratio	1	0.0777215	0.0413746	0.0603149	-0.00337267	0.158816	1.08082	0.996633	1.17212
yvUW6b	m2B4AC	EAScis_Japan	ALDH1A1	Wald ratio	1	-0.263177	0.140312	0.0607014	-0.538188	0.0118333	0.768606	0.583805	1.0119
eCIXbm	lMlL1I	EAScis_Japan	FGFBP3	Inverse variance weighted	2	0.0628456	0.0335285	0.0608762	-0.00287026	0.128561	1.06486	0.997134	1.13719
AhcYXN	OgvIlJ	EAStrans_Japan	NID1	Wald ratio	1	-0.240319	0.128262	0.060978	-0.491713	0.0110748	0.786377	0.611578	1.01114
1ihZrF	4vNPH7	EAScis_Japan	ECE1	Wald ratio	1	-0.0262684	0.0140235	0.0610451	-0.0537544	0.00121768	0.974074	0.947665	1.00122
rkLcL8	KqyGbN	EAStrans_Japan	ATP1B3	Wald ratio	1	0.125126	0.066821	0.0611298	-0.00584315	0.256095	1.13329	0.994174	1.29188
tImM1Y	xgfmDB	EAScis_Japan	RPE	Wald ratio	1	-1.04451	0.558289	0.0613565	-2.13876	0.0497338	0.351864	0.117801	1.05099
FGqZp0	7tYjvz	EAStrans_Japan	SAT1	Wald ratio	1	0.518818	0.277436	0.0614775	-0.0249567	1.06259	1.68004	0.975352	2.89387
Rme2Yf	SqHJA1	EAScis_Japan	KLRC1	Wald ratio	1	0.0890015	0.0475949	0.0614866	-0.0042845	0.182288	1.09308	0.995725	1.19996
QMlu6v	oIKbjL	EAStrans_Japan	SGSH	Wald ratio	1	-0.0868357	0.04662	0.0625148	-0.178211	0.00453955	0.916828	0.836766	1.00455
iPWcB2	qllmAk	EAStrans_Japan	MMP12	Wald ratio	1	-0.0527065	0.0283336	0.0628555	-0.10824	0.00282734	0.948658	0.897412	1.00283
UhNEyS	93pBAQ	EAScis_Japan	CCL5	Wald ratio	1	0.0802517	0.043268	0.0636303	-0.00455345	0.165057	1.08356	0.995457	1.17946
8ukaIh	JRGW2p	EAScis_Japan	MZB1	Inverse variance weighted	2	-0.175614	0.0947915	0.0639343	-0.361406	0.0101771	0.838942	0.696696	1.01023
whEy0Y	hdGPZw	EAScis_Japan	CD6	Wald ratio	1	0.153361	0.0828527	0.0641679	-0.00902998	0.315753	1.16575	0.991011	1.37129
0umff4	2UVeKw	EAScis_Japan	ENOPH1	Inverse variance weighted	2	0.0354961	0.0192155	0.0647093	-0.00216633	0.0731585	1.03613	0.997836	1.0759
iG6exD	zaHbbs	EAScis_Japan	METAP1	Wald ratio	1	0.101012	0.0547291	0.0649408	-0.00625743	0.208281	1.10629	0.993762	1.23156
U47dgI	E23l6c	EAStrans_Japan	TRDMT1	Wald ratio	1	-0.372755	0.201996	0.0649849	-0.768666	0.0231563	0.688834	0.463631	1.02343
CxuJhv	OroeGB	EAStrans_Japan	CD86	Wald ratio	1	0.0516821	0.0280137	0.0650543	-0.0032248	0.106589	1.05304	0.99678	1.11248
jp7n4G	lRkmcB	EAScis_Japan	PRR4	Wald ratio	1	-0.135863	0.0739012	0.0659977	-0.280709	0.00898348	0.872962	0.755248	1.00902
DnIF9W	qtPnxd	EAScis_Japan	OGN	Inverse variance weighted	2	0.0480376	0.0262454	0.0672012	-0.00340334	0.0994786	1.04921	0.996602	1.10459
nb76lt	pS375Q	EAStrans_Japan	FCGR2B	Wald ratio	1	-0.070193	0.038392	0.0675007	-0.145441	0.00505524	0.932214	0.864641	1.00507
SO0te6	7jIkk4	EAScis_Japan	MEP1B	Wald ratio	1	0.393351	0.215289	0.067687	-0.0286152	0.815317	1.48194	0.97179	2.25989
bK74An	APBBRX	EAScis_Japan	RALY	Inverse variance weighted	2	0.0486678	0.0266406	0.0677258	-0.00354782	0.100883	1.04987	0.996458	1.10615
8N2lbu	hB8W5c	EAScis_Japan	CALCB	Inverse variance weighted	3	0.0442984	0.0242973	0.0682759	-0.00332432	0.0919211	1.04529	0.996681	1.09628
cBoAVR	ze2F0D	EAStrans_Japan	LARP1	Wald ratio	1	0.032691	0.0180066	0.0694468	-0.00260192	0.0679839	1.03323	0.997401	1.07035
r9ZslK	KPXza0	EAScis_Japan	IL10	Wald ratio	1	0.0242499	0.0134021	0.0703873	-0.00201822	0.050518	1.02455	0.997984	1.05182
jcQRDw	neXKMV	EAScis_Japan	ADAMTSL4	Wald ratio	1	-0.0351852	0.0194521	0.0704805	-0.0733114	0.00294097	0.965427	0.929311	1.00295
amf8bF	LeUhoR	EAScis_Japan	TRIM40	Inverse variance weighted	3	-0.0382088	0.0212346	0.0719616	-0.0798287	0.00341111	0.962512	0.923275	1.00342
l0h8Il	FN4B05	EAScis_Japan	HLA-E	Inverse variance weighted	3	0.0500895	0.0278816	0.0724142	-0.00455849	0.104737	1.05137	0.995452	1.11042
R64H9n	uKm7qi	EAStrans_Japan	GAD2	Inverse variance weighted	2	0.0760392	0.0423402	0.0725087	-0.00694757	0.159026	1.079	0.993077	1.17237
w8lP52	57YYxH	EAStrans_Japan	APOE	Inverse variance weighted	2	-0.0268626	0.0149852	0.0730344	-0.0562335	0.00250828	0.973495	0.945318	1.00251
6hD2Co	4G11l2	EAScis_Japan	CREBZF	Wald ratio	1	0.0725162	0.0405226	0.0735302	-0.00690808	0.151941	1.07521	0.993116	1.16409
fhV3aA	13eclu	EAScis_Japan	IL18BP	Wald ratio	1	-0.455669	0.254655	0.0735567	-0.954792	0.0434541	0.634024	0.384892	1.04441
jQt5KU	pels9r	EAScis_Japan	LRIG3	Inverse variance weighted	2	0.0272772	0.0152478	0.0736265	-0.00260848	0.0571629	1.02765	0.997395	1.05883
oa8mLl	8okJiU	EAScis_Japan	OBP2B	Wald ratio	1	-0.0583676	0.0327615	0.0748156	-0.12258	0.00584487	0.943303	0.884635	1.00586
2rK4iT	cnRgPU	EAScis_Japan	PDLIM7	Inverse variance weighted	2	0.120657	0.0678851	0.075508	-0.0123981	0.253711	1.12824	0.987678	1.2888
sPg7Cb	2sriKZ	EAStrans_Japan	TOP1MT	Wald ratio	1	-0.052733	0.0296808	0.0756223	-0.110907	0.00544133	0.948633	0.895022	1.00546
pQIaAr	gnl14e	EAStrans_Japan	NIT2	Inverse variance weighted	2	0.0634124	0.0358212	0.0766857	-0.0067971	0.133622	1.06547	0.993226	1.14296
A9zQIt	r8q5pm	EAScis_Japan	ENOX2	Weighted median	3	-0.0320484	0.0181486	0.0774157	-0.0676197	0.00352298	0.96846	0.934616	1.00353
U9OnpC	AXEWbH	EAScis_Japan	EIF5	Wald ratio	1	0.061524	0.0349395	0.0782603	-0.00695749	0.130005	1.06346	0.993067	1.13883
2OOA0P	zmJjp8	EAStrans_Japan	CD48	Wald ratio	1	-0.923201	0.525775	0.0791077	-1.95372	0.107317	0.397246	0.141746	1.11329
fntAmi	bR4ZXg	EAScis_Japan	PSMC3	Inverse variance weighted	2	0.0615112	0.0352967	0.081388	-0.00767039	0.130693	1.06344	0.992359	1.13962
bJlhAN	kIHhE7	EAScis_Japan	THAP12	Inverse variance weighted	2	-0.0633057	0.0364812	0.0826881	-0.134809	0.0081974	0.938657	0.873883	1.00823
UWdJdX	MDxeS8	EAScis_Japan	ADH1B	Weighted median	3	0.0278521	0.0160804	0.0832643	-0.0036655	0.0593698	1.02824	0.996341	1.06117
xUE1O1	BS72xr	EAScis_Japan	MEP1A	Inverse variance weighted	2	0.0548286	0.0316665	0.0833735	-0.00723773	0.116895	1.05636	0.992788	1.124
n57IoK	IiOXQx	EAScis_Japan	CCL11	Wald ratio	1	0.0513174	0.0297649	0.0846916	-0.00702185	0.109657	1.05266	0.993003	1.11589
wkYBuY	dpXCf1	EAScis_Japan	IL17RA	Wald ratio	1	-0.11995	0.0697209	0.0853529	-0.256603	0.0167025	0.886964	0.773675	1.01684
s2af9A	cmSPiq	EAScis_Japan	LYZL2	Inverse variance weighted	3	-0.0221326	0.012873	0.0855608	-0.0473637	0.00309861	0.978111	0.95374	1.0031
xK3Nig	FTUL5I	EAScis_Japan	LPA	Wald ratio	1	-0.0380294	0.0221407	0.0858652	-0.0814251	0.00536636	0.962685	0.921802	1.00538
78RTlS	zFdMe7	EAStrans_Japan	SERPINE2	Wald ratio	1	-0.0723758	0.0421789	0.0861756	-0.155046	0.0102948	0.930181	0.856375	1.01035
OJAeLh	xzr9b5	EAStrans_Japan	VCPKMT	Wald ratio	1	-0.0505104	0.029444	0.0862588	-0.108221	0.00719991	0.950744	0.897429	1.00723
ITrUZx	26b8zX	EAScis_Japan	CHAD	Inverse variance weighted	2	0.227352	0.132853	0.087026	-0.0330408	0.487744	1.25527	0.967499	1.62864
00N8Y0	mGXZO9	EAStrans_Japan	FLT1	Wald ratio	1	-0.0614005	0.0359045	0.0872464	-0.131773	0.00897234	0.940447	0.87654	1.00901
PsSCpC	iZtPN3	EAScis_Japan	ZBP1	Wald ratio	1	-0.167742	0.0981314	0.087384	-0.36008	0.0245955	0.845572	0.697621	1.0249
eP730k	YcvutF	EAStrans_Japan	ITIH1	Wald ratio	1	0.0598599	0.0350564	0.087723	-0.00885057	0.12857	1.06169	0.991188	1.1372
GlRaFy	G4WgoS	EAScis_Japan	BCHE	Wald ratio	1	0.0942877	0.0552864	0.088112	-0.0140736	0.202649	1.09888	0.986025	1.22464
gRqlPf	BxE1uf	EAStrans_Japan	STAM	Wald ratio	1	-0.0516532	0.0302934	0.0881763	-0.111028	0.00772187	0.949658	0.894914	1.00775
l9DvcD	W4uWrh	EAScis_Japan	FABP6	Wald ratio	1	-0.201557	0.118316	0.0884668	-0.433456	0.0303432	0.817457	0.648265	1.03081
QTgdYd	qsyFZc	EAScis_Japan	CDH2	Inverse variance weighted	2	-0.0520359	0.0306709	0.0897746	-0.112151	0.00807909	0.949295	0.893909	1.00811
tCr1F6	EkEyxS	EAScis_Japan	F11	Wald ratio	1	0.0639545	0.0377105	0.0898984	-0.00995805	0.137867	1.06604	0.990091	1.14782
Vm849a	F6i5GU	EAScis_Japan	ASAH1	Wald ratio	1	-0.0758311	0.0448804	0.0910997	-0.163797	0.0121345	0.926973	0.848915	1.01221
F61VJ4	SfDNj5	EAStrans_Japan	BCAT2	Wald ratio	1	0.0433846	0.0256843	0.0911908	-0.00695661	0.0937258	1.04434	0.993068	1.09826
TlnbG0	Un539d	EAStrans_Japan	DNAJC6	Wald ratio	1	0.0581514	0.0344292	0.0912169	-0.00932985	0.125633	1.05988	0.990714	1.13387
33bOlw	B6IZBO	EAStrans_Japan	DUT	Wald ratio	1	0.0620436	0.0367337	0.0912169	-0.00995433	0.134042	1.06401	0.990095	1.14344
Rg0hdv	XUyGFF	EAStrans_Japan	ERP44	Wald ratio	1	0.0656784	0.0388856	0.0912169	-0.0105375	0.141894	1.06788	0.989518	1.15245
jlTwB2	dRYgyT	EAStrans_Japan	PHACTR2	Wald ratio	1	0.0602523	0.0356731	0.0912169	-0.00966692	0.130171	1.0621	0.99038	1.13902
le7ymy	bDPyMs	EAScis_Japan	PAFAH2	Wald ratio	1	0.313181	0.185667	0.0916452	-0.0507276	0.677089	1.36777	0.950538	1.96814
vsfM8v	c1cBha	EAStrans_Japan	SCN3A	Wald ratio	1	-0.0576675	0.0342021	0.0917804	-0.124704	0.00936866	0.943964	0.882758	1.00941
YDxH4H	IYswOm	EAScis_Japan	IFIT1	Wald ratio	1	-0.201582	0.119682	0.0921209	-0.436159	0.0329946	0.817436	0.646515	1.03354
NyvGP6	8xumgL	EAScis_Japan	TMEM25	Wald ratio	1	-0.0182778	0.0108558	0.0922398	-0.0395551	0.00299945	0.981888	0.961217	1.003
KdyK9u	XghOtS	EAStrans_Japan	DNM3	Wald ratio	1	0.0659549	0.0392058	0.0925152	-0.0108884	0.142798	1.06818	0.989171	1.1535
y35k3e	UjDQRI	EAStrans_Japan	CHGA	Wald ratio	1	-0.0659363	0.0391957	0.0925238	-0.14276	0.0108873	0.93619	0.866962	1.01095
Iv852G	ZghcfG	EAStrans_Japan	TPK1	Inverse variance weighted	3	-0.0439453	0.0261626	0.0930163	-0.095224	0.00733347	0.957006	0.909169	1.00736
bVWqn5	KzyLTm	EAScis_Japan	OSM	Wald ratio	1	0.0458022	0.0272751	0.0931002	-0.00765705	0.0992615	1.04687	0.992372	1.10435
0o1NbW	U0xKVG	EAScis_Japan	MAGEA3	Wald ratio	1	-0.0420504	0.0250968	0.0938313	-0.0912402	0.00713942	0.958821	0.912798	1.00716
vpNM3U	WhYzIz	EAStrans_Japan	CD101	Wald ratio	1	-0.245795	0.146765	0.0939824	-0.533453	0.041864	0.782083	0.586576	1.04275
kDhTNO	tgLY2q	EAScis_Japan	ABCA2	Wald ratio	1	-0.127202	0.0759569	0.0940017	-0.276077	0.0216738	0.880556	0.758754	1.02191
8N2lbu	hB8W5c	EAScis_Japan	CALCB	Weighted median	3	0.0461844	0.0276274	0.0945859	-0.0079653	0.100334	1.04727	0.992066	1.10554
ycuEf4	lRYfBo	EAScis_Japan	DNPH1	Weighted median	3	0.0317096	0.0189793	0.0947725	-0.00548991	0.0689091	1.03222	0.994525	1.07134
mk6Wik	IbmqUe	EAStrans_Japan	MAP1LC3B2	Wald ratio	1	-0.0627097	0.0375985	0.0953397	-0.136403	0.0109833	0.939216	0.872491	1.01104
IRLveh	h23rvD	EAScis_Japan	IL12RB1	Wald ratio	1	0.0569841	0.0342139	0.095808	-0.0100751	0.124043	1.05864	0.989975	1.13206
gnsZwA	9VjnS7	EAStrans_Japan	C1QTNF6	Wald ratio	1	-0.309286	0.185838	0.0960569	-0.673528	0.0549564	0.733971	0.509907	1.05649
fhzjJI	DngHd2	EAScis_Japan	CLMP	Inverse variance weighted	2	0.084845	0.051076	0.0966826	-0.0152639	0.184954	1.08855	0.984852	1.20316
CfaqUM	DWJs4H	EAScis_Japan	GBP6	Wald ratio	1	0.081927	0.0494017	0.0972399	-0.0149003	0.178754	1.08538	0.98521	1.19573
9LjYji	9RWt92	EAStrans_Japan	IL9	Wald ratio	1	-0.0315559	0.0190301	0.0972756	-0.068855	0.00574315	0.968937	0.933462	1.00576
WscXHZ	un7uKJ	EAScis_Japan	COPB2	Weighted median	3	0.0501276	0.0302341	0.0973211	-0.00913126	0.109386	1.05141	0.99091	1.11559
HxSgkK	sEdTnF	EAStrans_Japan	DENND2B	Wald ratio	1	-0.179631	0.108427	0.0975819	-0.392148	0.0328869	0.835579	0.675604	1.03343
6rRqCq	nYIp6U	EAScis_Japan	CDHR2	Wald ratio	1	0.319372	0.192984	0.0979409	-0.0588757	0.69762	1.37626	0.942824	2.00897
9HcFd7	bMVoZ7	EAScis_Japan	TPSG1	Inverse variance weighted	2	-0.0668459	0.0404206	0.0981763	-0.14607	0.0123784	0.935339	0.864097	1.01246
375j1K	K4BtfJ	EAScis_Japan	MDH1	Wald ratio	1	0.0487646	0.0294971	0.0982903	-0.00904973	0.106579	1.04997	0.990991	1.11247
UWdJdX	MDxeS8	EAScis_Japan	ADH1B	Inverse variance weighted	3	0.0315535	0.0191004	0.0985383	-0.00588328	0.0689903	1.03206	0.994134	1.07143
pAkXLs	79l5Dh	EAStrans_Japan	TSC22D1	Wald ratio	1	-0.0794052	0.0481302	0.0989839	-0.17374	0.01493	0.923666	0.840515	1.01504
c5ygbD	Nkh7Gn	EAStrans_Japan	F12	Wald ratio	1	-0.0542235	0.0328728	0.0990464	-0.118654	0.0102072	0.94722	0.888115	1.01026
lhznNP	t4TGIJ	EAScis_Japan	KRT17	Wald ratio	1	0.0514522	0.0312576	0.0997495	-0.00981273	0.112717	1.0528	0.990235	1.11932
ttH5JO	9J1093	EAStrans_Japan	SCRIB	Wald ratio	1	0.177354	0.107773	0.0998406	-0.0338809	0.388589	1.19405	0.966687	1.4749
amy6Of	OUPoTv	EAScis_Japan	SSC5D	Wald ratio	1	-0.0343831	0.0209682	0.101052	-0.0754808	0.00671454	0.966201	0.927298	1.00674
uC3W3s	H4EtkG	EAScis_Japan	DEFB103A	Wald ratio	1	0.331391	0.202168	0.101175	-0.064859	0.727641	1.3929	0.9372	2.07019
6n7Ydu	VBosSz	EAScis_Japan	SLC51B	Inverse variance weighted	2	-0.0230398	0.0140661	0.101427	-0.0506093	0.00452962	0.977224	0.95065	1.00454
ObhHeT	Dt0QAp	EAScis_Japan	CEP350	Weighted mode	3	0.0725867	0.0250812	0.101534	0.0234276	0.121746	1.07529	1.0237	1.12947
FqDNv6	4Jyslf	EAScis_Japan	EIF4B	Inverse variance weighted	3	-0.065308	0.039931	0.10194	-0.143573	0.0129567	0.936779	0.866258	1.01304
cc2Kv0	dfXWrh	EAStrans_Japan	CABP2	Wald ratio	1	-0.0550869	0.0336898	0.102023	-0.121119	0.010945	0.946403	0.885929	1.01101
36FkXm	0kzvjE	EAScis_Japan	CCL27	Wald ratio	1	-0.0843297	0.0516617	0.102607	-0.185587	0.0169272	0.919128	0.830617	1.01707
LinwJW	LRDQDg	EAScis_Japan	ITGB2	Inverse variance weighted	3	-0.299599	0.183631	0.102778	-0.659515	0.0603166	0.741115	0.517102	1.06217
ZbmVVM	pUVcWq	EAScis_Japan	PROS1	Wald ratio	1	-0.0666264	0.040856	0.102941	-0.146704	0.0134514	0.935545	0.863549	1.01354
1fmYwJ	aS9Rvl	EAScis_Japan	YOD1	Weighted median	3	0.0382498	0.0235163	0.103838	-0.00784209	0.0843417	1.03899	0.992189	1.088
exoxmF	0pXFCi	EAStrans_Japan	MFAP3	Wald ratio	1	-0.0822105	0.0505665	0.103994	-0.181321	0.0168998	0.921078	0.834168	1.01704
bGaCbi	1NiVdc	EAScis_Japan	PALLD	Wald ratio	1	-0.0347409	0.0213762	0.104117	-0.0766382	0.0071564	0.965856	0.926225	1.00718
349VAs	6mqRcn	EAScis_Japan	MEGF9	Inverse variance weighted	2	-0.31711	0.195261	0.10437	-0.699822	0.0656024	0.728251	0.496674	1.0678
Nxvrbm	C9omYP	EAScis_Japan	ARTN	Inverse variance weighted	2	-0.0568377	0.0350734	0.105118	-0.125582	0.0119062	0.944747	0.881984	1.01198
yTfGly	b3ytFV	EAScis_Japan	CD302	Inverse variance weighted	3	0.0288601	0.0178155	0.105246	-0.00605839	0.0637785	1.02928	0.99396	1.06586
RgFcm0	GAQjHx	EAStrans_Japan	BLVRB	Inverse variance weighted	2	-0.0677808	0.0420435	0.106927	-0.150186	0.0146244	0.934465	0.860548	1.01473
i0SSTk	FiMOAw	EAScis_Japan	RASSF2	Wald ratio	1	0.0238319	0.0147831	0.106939	-0.00514295	0.0528067	1.02412	0.99487	1.05423
WC04Oa	kGeXt2	EAStrans_Japan	CXCL10	Inverse variance weighted	2	-0.0163593	0.0101562	0.107229	-0.0362655	0.00354679	0.983774	0.964384	1.00355
c5fRCS	sii2vk	EAScis_Japan	PRUNE2	Inverse variance weighted	3	0.0391929	0.0243506	0.107501	-0.00853425	0.08692	1.03997	0.991502	1.09081
J0f7G7	mzghK3	EAScis_Japan	CSF1R	Wald ratio	1	-0.260497	0.162022	0.107881	-0.578061	0.057066	0.770668	0.560985	1.05873
rEFZxF	yfHiGd	EAStrans_Japan	CD276	Wald ratio	1	0.0459089	0.0286273	0.108786	-0.0102007	0.102018	1.04698	0.989851	1.1074
ObhHeT	Dt0QAp	EAScis_Japan	CEP350	Simple mode	3	0.0699898	0.0254067	0.11038	0.0201927	0.119787	1.0725	1.0204	1.12726
e5vaIU	fGorj8	EAStrans_Japan	C9orf40	Wald ratio	1	-0.0655803	0.0411224	0.110766	-0.14618	0.0150195	0.936524	0.864002	1.01513
l0h8Il	FN4B05	EAScis_Japan	HLA-E	Weighted median	3	0.0478177	0.0299935	0.110876	-0.0109696	0.106605	1.04898	0.98909	1.11249
jP3r9o	RudKrG	EAScis_Japan	TMED10	Inverse variance weighted	2	0.0532418	0.0333969	0.110888	-0.012216	0.1187	1.05468	0.987858	1.12603
cCkWrT	xN9lFU	EAStrans_Japan	DENR	Wald ratio	1	-0.496302	0.311343	0.11092	-1.10653	0.11393	0.608778	0.330703	1.12067
AuSdc9	vqu8Pq	EAScis_Japan	PHLDB2	Weighted median	3	0.0336309	0.0211209	0.111315	-0.00776595	0.0750278	1.0342	0.992264	1.07791
y2GJny	8Z8ixW	EAScis_Japan	EVI5	Inverse variance weighted	2	0.12176	0.0765255	0.111586	-0.02823	0.27175	1.12948	0.972165	1.31226
yg6ylY	8sTl7M	EAStrans_Japan	ERBB2	Wald ratio	1	-0.055725	0.0351101	0.112479	-0.124541	0.0130908	0.945799	0.882902	1.01318
b9MATw	h22FDz	EAScis_Japan	DTX2	Wald ratio	1	-0.0593882	0.0374266	0.11256	-0.132744	0.013968	0.942341	0.875689	1.01407
Qb9FyB	wMl9tq	EAScis_Japan	IL12RB2	Wald ratio	1	0.0656847	0.0414521	0.113059	-0.0155613	0.146931	1.06789	0.984559	1.15827
aguLqp	ZYlsqM	EAScis_Japan	ENTPD5	Wald ratio	1	-0.0347721	0.021966	0.113422	-0.0778255	0.0082812	0.965825	0.925126	1.00832
iyL3fw	uBuqke	EAScis_Japan	GALNT2	Wald ratio	1	0.482274	0.305055	0.113891	-0.115634	1.08018	1.61975	0.890801	2.94522
txcnh5	9PF6w6	EAScis_Japan	PER3	Inverse variance weighted	2	-0.0949219	0.0601337	0.114448	-0.212784	0.0229402	0.909444	0.808331	1.02321
kOGHp1	x0GhSU	EAScis_Japan	C1QA	Wald ratio	1	-0.0730758	0.0463015	0.114506	-0.163827	0.0176752	0.92953	0.848889	1.01783
2htLei	Y4ur1v	EAStrans_Japan	CHCHD10	Wald ratio	1	0.081654	0.0518617	0.115382	-0.0199949	0.183303	1.08508	0.980204	1.20118
B902rZ	DU37MV	EAStrans_Japan	PAIP2B	Wald ratio	1	-0.436775	0.277488	0.11548	-0.98065	0.107101	0.646117	0.375067	1.11305
tqDgtE	689Efx	EAStrans_Japan	FGF19	Wald ratio	1	0.138232	0.0878222	0.115489	-0.0338998	0.310363	1.14824	0.966668	1.36392
T0oecS	qfn2yx	EAScis_Japan	BCL2L15	Wald ratio	1	-0.031363	0.0199434	0.115812	-0.0704522	0.00772612	0.969124	0.931972	1.00776
liaeAM	ukNF4n	EAScis_Japan	CES2	Wald ratio	1	-0.124933	0.0794605	0.115889	-0.280676	0.0308095	0.882556	0.755273	1.03129
EQTFwG	hIHvAw	EAScis_Japan	NGF	Wald ratio	1	-0.044705	0.0284467	0.116058	-0.10046	0.0110505	0.95628	0.904421	1.01111
MBcTbb	kx9eql	EAScis_Japan	OSCAR	Wald ratio	1	0.0302066	0.0192521	0.116647	-0.00752749	0.0679406	1.03067	0.992501	1.0703
b5Nkkd	aT4akY	EAScis_Japan	JCHAIN	Wald ratio	1	0.365556	0.233048	0.116744	-0.0912175	0.82233	1.44132	0.912819	2.2758
IfRI2d	fvsQKz	EAStrans_Japan	NPL	Inverse variance weighted	3	0.0358601	0.0228706	0.116891	-0.00896627	0.0806865	1.03651	0.991074	1.08403
s2af9A	cmSPiq	EAScis_Japan	LYZL2	Weighted median	3	-0.0236233	0.0150702	0.116988	-0.0531609	0.00591441	0.976654	0.948227	1.00593
bsp6cK	anW96V	EAScis_Japan	BCL2	Wald ratio	1	-0.0458992	0.029311	0.117363	-0.103349	0.0115504	0.955138	0.901812	1.01162
YbYGty	p3OKiv	EAStrans_Japan	CD99L2	Wald ratio	1	-0.0760552	0.048659	0.118047	-0.171427	0.0193164	0.926765	0.842462	1.0195
D1ScX5	e8BNsN	EAScis_Japan	C1QTNF9	Weighted mode	4	-0.0369503	0.0170067	0.118157	-0.0702834	-0.00361723	0.963724	0.93213	0.996389
0eiVxZ	GeM1Ip	EAStrans_Japan	AFP	Wald ratio	1	0.0644181	0.0412356	0.118242	-0.0164037	0.14524	1.06654	0.98373	1.15632
FZ0u2a	wEwdmw	EAScis_Japan	CKB	Wald ratio	1	-0.084695	0.0544107	0.119569	-0.19134	0.02195	0.918793	0.825852	1.02219
Uwm6NA	8JT7Yg	EAStrans_Japan	GPI	Inverse variance weighted	2	0.0496382	0.0319133	0.119849	-0.0129118	0.112188	1.05089	0.987171	1.11872
9yL5VB	fLkeEb	EAStrans_Japan	DNER	Wald ratio	1	0.0499735	0.0322531	0.121282	-0.0132426	0.11319	1.05124	0.986845	1.11984
GHlVRY	U3R3zx	EAScis_Japan	PIK3IP1	Wald ratio	1	0.0557768	0.0360396	0.121706	-0.0148608	0.126414	1.05736	0.985249	1.13475
Zd7WEz	mkCgeY	EAScis_Japan	TNFRSF1A	Wald ratio	1	0.0518463	0.0334999	0.121706	-0.0138136	0.117506	1.05321	0.986281	1.12469
BwvtAi	yn71DV	EAScis_Japan	ARSA	Wald ratio	1	0.302619	0.195755	0.122127	-0.0810613	0.6863	1.3534	0.922137	1.98635
cnkE3g	2TdS2S	EAScis_Japan	ERBB3	Wald ratio	1	1.10237	0.713468	0.122324	-0.296025	2.50077	3.0113	0.743769	12.1919
Mh1T02	AijSeL	EAScis_Japan	MRPS16	MR Egger	3	-0.390453	0.0761395	0.122604	-0.539686	-0.241219	0.67675	0.582931	0.785669
Y0EcJn	02qsMV	EAScis_Japan	INSR	Inverse variance weighted	4	0.0728173	0.0472353	0.123174	-0.0197639	0.165399	1.07553	0.98043	1.17986
huOfsK	AfMqLN	EAScis_Japan	TGFBR3	Wald ratio	1	0.0313266	0.0203343	0.123419	-0.00852862	0.0711819	1.03182	0.991508	1.07378
zPlabs	sQkUmU	EAScis_Japan	SERPINB8	Wald ratio	1	-0.144901	0.0943051	0.124414	-0.329739	0.0399374	0.865108	0.719112	1.04075
E7fy4B	HXpW0x	EAStrans_Japan	XRCC4	Wald ratio	1	0.0272903	0.017787	0.124959	-0.00757217	0.0621529	1.02767	0.992456	1.06412
Q1GVg4	rQEmwM	EAStrans_Japan	DPP7	Wald ratio	1	-0.113773	0.0743178	0.125794	-0.259436	0.0318896	0.89246	0.771487	1.0324
HzObLX	pI6iBU	EAScis_Japan	F3	Wald ratio	1	0.0967348	0.0632025	0.125879	-0.027142	0.220612	1.10157	0.973223	1.24684
JBcmt8	enpkup	EAStrans_Japan	MSLNL	Wald ratio	1	0.0777899	0.0508281	0.125905	-0.0218332	0.177413	1.0809	0.978403	1.19412
TbD4c6	ChR1Cv	EAScis_Japan	CHL1	Inverse variance weighted	2	0.0705689	0.0462401	0.126975	-0.0200617	0.161199	1.07312	0.980138	1.17492
e5J8Vp	PXFqvn	EAScis_Japan	CLSPN	Inverse variance weighted	3	0.0209483	0.0137329	0.127156	-0.00596816	0.0478648	1.02117	0.99405	1.04903
bwCKU2	8u24v1	EAScis_Japan	KLK11	Simple mode	3	0.0731532	0.0289308	0.127232	0.0164489	0.129857	1.0759	1.01658	1.13867
lS2IqD	IYHY6h	EAScis_Japan	AHSP	Inverse variance weighted	3	-0.0231529	0.0151878	0.127397	-0.052921	0.00661509	0.977113	0.948455	1.00664
sgDsiw	AVDZzK	EAScis_Japan	FAM3B	Wald ratio	1	0.042054	0.0276216	0.127884	-0.0120845	0.0961924	1.04295	0.987988	1.10097
rdrouD	kXNSe2	EAScis_Japan	ERBB2	Wald ratio	1	-0.32382	0.213356	0.129078	-0.741997	0.0943572	0.72338	0.476162	1.09895
2Z7xR1	WT2X2f	EAStrans_Japan	TNFRSF1B	Inverse variance weighted	2	0.0407202	0.0268328	0.129127	-0.011872	0.0933124	1.04156	0.988198	1.0978
T6FC7w	gfsDKG	EAScis_Japan	SLC1A4	Wald ratio	1	-0.153464	0.10113	0.129141	-0.351678	0.04475	0.857731	0.703506	1.04577
ckCUCr	51Sg6i	EAScis_Japan	DMP1	Inverse variance weighted	2	-0.0202994	0.0133846	0.129362	-0.0465333	0.00593446	0.979905	0.954533	1.00595
DD2h4N	kc2UIe	EAScis_Japan	CRYM	Inverse variance weighted	2	0.0660971	0.0436243	0.129735	-0.0194064	0.151601	1.06833	0.980781	1.1637
Vdl1es	QWkmJv	EAStrans_Japan	ANGPTL1	Wald ratio	1	-0.0239979	0.0158462	0.129918	-0.0550565	0.00706065	0.976288	0.946432	1.00709
LitRyw	2DAwq5	EAScis_Japan	EGFL7	Weighted mode	3	0.0918475	0.0367932	0.129923	0.0197327	0.163962	1.0962	1.01993	1.17817
nsUnN5	FBBTfs	EAScis_Japan	TLR4	Inverse variance weighted	2	-0.0833654	0.0551687	0.130764	-0.191496	0.0247654	0.920015	0.825723	1.02507
9emjW6	xLNwqh	EAScis_Japan	IL6ST	Wald ratio	1	0.353794	0.234399	0.131205	-0.105627	0.813215	1.42446	0.89976	2.25515
JtLaOG	dCPS04	EAScis_Japan	GBP1	Weighted median	3	-0.0263713	0.0174746	0.131267	-0.0606214	0.00787888	0.973973	0.941179	1.00791
JYhXIo	fy7My5	EAScis_Japan	ADD1	MR Egger	4	0.430841	0.173776	0.131377	0.0902396	0.771442	1.53855	1.09444	2.16288
TGwBly	mper6v	EAScis_Japan	SMPD1	Wald ratio	1	-0.170912	0.113381	0.131704	-0.393138	0.0513144	0.842896	0.674936	1.05265
m1uvtk	oLV8pe	EAScis_Japan	PREB	Wald ratio	1	0.0558615	0.0370832	0.131969	-0.0168215	0.128545	1.05745	0.983319	1.13717
nUuFas	Gspmqu	EAScis_Japan	PNLIPRP1	Inverse variance weighted	2	0.0181178	0.0120351	0.132218	-0.005471	0.0417066	1.01828	0.994544	1.04259
hg3LTV	DnN4JV	EAStrans_Japan	ESR1	Wald ratio	1	0.334699	0.22283	0.133089	-0.102049	0.771447	1.39752	0.902985	2.16289
hd2lWj	gLtVyU	EAScis_Japan	KIT	Inverse variance weighted	3	-0.0556417	0.037071	0.133369	-0.128301	0.0170175	0.945878	0.879589	1.01716
1QnVZv	EG7WTX	EAScis_Japan	SOD3	Wald ratio	1	1.35767	0.904952	0.133545	-0.416037	3.13138	3.88712	0.659656	22.9055
BpllSO	53iyWL	EAStrans_Japan	SPINK4	Wald ratio	1	-0.084424	0.05638	0.134286	-0.194929	0.0260807	0.919042	0.822893	1.02642
Gp7NAw	SQ8O6W	EAStrans_Japan	FABP1	Wald ratio	1	-0.161358	0.107779	0.134363	-0.372605	0.0498893	0.850987	0.688937	1.05115
RGs7YA	VCZdOo	EAScis_Japan	CPVL	Inverse variance weighted	2	0.0311855	0.0208337	0.134425	-0.00964852	0.0720196	1.03168	0.990398	1.07468
2SzHZI	BbttAn	EAScis_Japan	AGRP	Wald ratio	1	-0.37138	0.248282	0.134706	-0.858012	0.115253	0.689782	0.424004	1.12216
FhUzsj	BKMwYU	EAScis_Japan	ITGB7	Wald ratio	1	0.194304	0.130559	0.136687	-0.0615923	0.4502	1.21447	0.940266	1.56863
XkBQ7d	ShVWkv	EAStrans_Japan	TIMP4	Wald ratio	1	-0.0727869	0.0490125	0.137526	-0.168851	0.0232776	0.929799	0.844635	1.02355
FxQUOY	f8rbtF	EAStrans_Japan	NME1	Wald ratio	1	-0.0647868	0.0436399	0.137656	-0.150321	0.0207475	0.937267	0.860432	1.02096
i7zSke	2zXiyF	EAScis_Japan	ADIPOQ	Wald ratio	1	-0.0212339	0.0143036	0.137673	-0.0492689	0.00680118	0.97899	0.951925	1.00682
bYmY6F	uTIOV1	EAScis_Japan	FGF5	Wald ratio	1	0.0477495	0.0322379	0.138564	-0.0154368	0.110936	1.04891	0.984682	1.11732
MgftNu	fBUnZj	EAScis_Japan	TPM3	Wald ratio	1	0.0417739	0.0282104	0.13866	-0.0135184	0.0970663	1.04266	0.986573	1.10193
6XxLje	kqldfq	EAScis_Japan	NOP56	Inverse variance weighted	2	-0.0213375	0.0144685	0.140277	-0.0496958	0.00702069	0.978889	0.951519	1.00705
dSnOsW	s5evbe	EAScis_Japan	IL1R1	Inverse variance weighted	2	-0.0392629	0.0266344	0.140443	-0.0914663	0.0129405	0.961498	0.912592	1.01302
ZeYHFm	DMzUUG	EAStrans_Japan	SNED1	Wald ratio	1	-0.059319	0.0402422	0.140468	-0.138194	0.0195557	0.942406	0.87093	1.01975
SBgQhJ	ZmBmXu	EAStrans_Japan	THBD	Wald ratio	1	-0.0638893	0.0433521	0.140555	-0.148859	0.0210809	0.938109	0.86169	1.0213
u9Lqhu	Wchbz5	EAScis_Japan	SERPINF1	Wald ratio	1	0.0570085	0.0386853	0.140577	-0.0188148	0.132832	1.05866	0.981361	1.14206
dbDyyn	JyAT1l	EAStrans_Japan	ADAMTSL4	Wald ratio	1	-0.0405771	0.027546	0.140733	-0.0945672	0.0134131	0.960235	0.909767	1.0135
olnYPs	qEQGk8	EAScis_Japan	CD36	Wald ratio	1	0.0737656	0.0500806	0.140768	-0.0243924	0.171924	1.07655	0.975903	1.18759
a494A9	QyO2QD	EAScis_Japan	GMPR	Inverse variance weighted	2	0.0484622	0.0329262	0.141063	-0.0160731	0.112998	1.04966	0.984055	1.11963
mMQcv3	SS9qNR	EAScis_Japan	SPTLC1	Wald ratio	1	0.0367102	0.0249438	0.141097	-0.0121796	0.0856001	1.03739	0.987894	1.08937
rNBO1m	QT26jx	EAStrans_Japan	GIMAP8	Wald ratio	1	-0.0182803	0.0124266	0.141273	-0.0426365	0.00607579	0.981886	0.95826	1.00609
wXrbAx	NWuBpT	EAScis_Japan	PLAU	Wald ratio	1	-0.160131	0.108879	0.141363	-0.373533	0.0532705	0.852032	0.688298	1.05471
DMcdnY	wOO9UP	EAStrans_Japan	LBR	Wald ratio	1	-0.0374667	0.0255327	0.142266	-0.0875107	0.0125773	0.963226	0.916209	1.01266
IvU8LD	uTn5mm	EAStrans_Japan	PBXIP1	Wald ratio	1	-0.0531949	0.0362875	0.142668	-0.124318	0.0179287	0.948195	0.883099	1.01809
jLPc22	rob5ps	EAScis_Japan	CEACAM18	Inverse variance weighted	2	0.0143074	0.00977462	0.143268	-0.00485085	0.0334657	1.01441	0.995161	1.03403
YzG47M	nNncpH	EAScis_Japan	FCRL1	Wald ratio	1	-0.159692	0.109233	0.143757	-0.373789	0.0544041	0.852406	0.688122	1.05591
rkp3HA	qOjyFx	EAScis_Japan	LDLR	Wald ratio	1	0.0396284	0.0271327	0.144142	-0.0135517	0.0928084	1.04042	0.98654	1.09725
ZIUWpY	iGsQQh	EAScis_Japan	SCN2A	Wald ratio	1	-0.0222067	0.0152097	0.14428	-0.0520177	0.00760427	0.978038	0.949312	1.00763
poJZ78	IpXhmQ	EAScis_Japan	PON1	Inverse variance weighted	2	-0.0189707	0.0129944	0.144315	-0.0444397	0.00649838	0.981208	0.956533	1.00652
pHCwM7	XLLzoA	EAScis_Japan	GPIHBP1	Inverse variance weighted	3	0.043326	0.029696	0.14457	-0.0148782	0.10153	1.04428	0.985232	1.10686
OY7WI7	Ss6Ufs	EAScis_Japan	ANGPT2	Wald ratio	1	0.381243	0.26167	0.145128	-0.131631	0.894117	1.4641	0.876664	2.44517
lz9FGT	821Pj0	EAScis_Japan	DTX3	Inverse variance weighted	2	0.0424745	0.0291744	0.145425	-0.0147073	0.0996564	1.04339	0.9854	1.10479
oDmsWs	ahiR8H	EAStrans_Japan	CA1	Wald ratio	1	0.0868551	0.059732	0.145924	-0.0302197	0.20393	1.09074	0.970232	1.22621
MK3svy	mYVx7H	EAStrans_Japan	AAMDC	Inverse variance weighted	2	-0.0447624	0.0307923	0.146032	-0.105115	0.0155904	0.956225	0.900221	1.01571
NijJHv	hnDbq6	EAScis_Japan	ERBB4	Weighted median	3	0.0506828	0.0349625	0.14716	-0.0178436	0.119209	1.05199	0.982315	1.12661
xY7hfu	fkgQk5	EAStrans_Japan	EFNA4	Wald ratio	1	-0.154353	0.10652	0.147323	-0.363133	0.0544265	0.856969	0.695494	1.05593
x8h9tc	CDp3Cy	EAScis_Japan	ESR1	Wald ratio	1	-0.0902261	0.062285	0.147449	-0.212305	0.0318526	0.913725	0.808718	1.03237
oZYhDt	XF0Qsw	EAScis_Japan	AIF1	Inverse variance weighted	2	0.0589289	0.0407213	0.147861	-0.0208849	0.138743	1.0607	0.979332	1.14883
TUc7P8	Ke9KOf	EAScis_Japan	ARID4B	Inverse variance weighted	2	0.258699	0.178891	0.148142	-0.0919277	0.609326	1.29524	0.912171	1.83919
EY75sl	faZDv7	EAScis_Japan	JUN	Wald ratio	1	-0.0453518	0.0313645	0.148189	-0.106826	0.0161227	0.955661	0.898682	1.01625
eX9A4k	flUWEo	EAScis_Japan	CD80	Inverse variance weighted	2	0.021198	0.0146605	0.148196	-0.00753649	0.0499326	1.02142	0.992492	1.0512
1uoS0D	GA0Ee2	EAScis_Japan	ITGA6	Inverse variance weighted	3	0.0373033	0.0258136	0.148429	-0.0132913	0.087898	1.03801	0.986797	1.09188
oceGlA	JtSvwd	EAScis_Japan	KLRB1	Wald ratio	1	0.171662	0.118855	0.148654	-0.0612934	0.404618	1.18728	0.940547	1.49873
WJGMPA	rpqTer	EAScis_Japan	GPD1	Wald ratio	1	0.0329551	0.0228429	0.149109	-0.0118169	0.0777271	1.0335	0.988253	1.08083
g8PBkn	TshvnY	EAScis_Japan	NUCB2	Wald ratio	1	-0.0732583	0.0507979	0.14926	-0.172822	0.0263057	0.929361	0.841287	1.02665
IJ8qLS	JGUWuR	EAStrans_Japan	BOLA1	Inverse variance weighted	2	-0.0554391	0.0384453	0.149295	-0.130792	0.0199136	0.94607	0.8774	1.02011
SZo9pe	RYiFH9	EAScis_Japan	VTA1	Wald ratio	1	-0.0396033	0.0274696	0.149383	-0.0934436	0.0142371	0.961171	0.910789	1.01434
OPvStQ	Q4DfuF	EAStrans_Japan	CR2	Wald ratio	1	0.0422712	0.0293674	0.15004	-0.015289	0.0998313	1.04318	0.984827	1.10498
Nduwet	bH5Keo	EAStrans_Japan	CLEC4D	Wald ratio	1	-0.0480458	0.0333868	0.150132	-0.113484	0.0173923	0.95309	0.892719	1.01754
gj9ekg	wWiQN9	EAScis_Japan	ALCAM	Inverse variance weighted	4	-0.051485	0.0357834	0.150209	-0.121621	0.0186505	0.949818	0.885484	1.01883
EizBRJ	Ad74gW	EAScis_Japan	PSMD1	Wald ratio	1	0.056725	0.0395613	0.151615	-0.0208151	0.134265	1.05836	0.9794	1.1437
b3umrr	QZjCbZ	EAScis_Japan	DBN1	Simple mode	3	0.0640602	0.0283114	0.152006	0.00856977	0.119551	1.06616	1.00861	1.12699
RpP1ab	rkVSCy	EAScis_Japan	TBC1D17	Inverse variance weighted	3	-0.0448197	0.0313063	0.152244	-0.10618	0.0165406	0.95617	0.899263	1.01668
a745ea	ZruL7X	EAScis_Japan	IMMT	Wald ratio	1	0.0501038	0.0350211	0.152523	-0.0185375	0.118745	1.05138	0.981633	1.12608
sOgI2e	DNCQu0	EAScis_Japan	MPO	Wald ratio	1	0.0577117	0.0403388	0.152523	-0.0213523	0.136776	1.05941	0.978874	1.14657
bryUny	Bqnieg	EAScis_Japan	TREML1	Wald ratio	1	0.0546573	0.0382617	0.153144	-0.0203356	0.12965	1.05618	0.97987	1.13843
dJedCe	wPuW3u	EAScis_Japan	SKIV2L	Inverse variance weighted	2	-0.0524708	0.0367319	0.153153	-0.124465	0.0195237	0.948882	0.882969	1.01972
EUY964	mNCIvA	EAStrans_Japan	CD28	Wald ratio	1	-0.0525345	0.0367768	0.153157	-0.124617	0.019548	0.948822	0.882835	1.01974
plBYy8	c8ljXV	EAScis_Japan	CD248	Wald ratio	1	-0.0242368	0.0169753	0.153358	-0.0575083	0.00903473	0.976055	0.944114	1.00908
B1rNax	r8pygW	EAScis_Japan	EFNA4	Wald ratio	1	-0.156432	0.109601	0.153495	-0.37125	0.0583848	0.855189	0.689872	1.06012
Voz8DV	ExZuQY	EAStrans_Japan	HAGH	Weighted median	3	-0.0644801	0.045205	0.153755	-0.153082	0.0241217	0.937555	0.858059	1.02441
63QHtI	RyoOuQ	EAScis_Japan	FAP	Weighted mode	3	0.104981	0.0469099	0.154646	0.0130373	0.196924	1.11069	1.01312	1.21765
Ba3Y2C	E0RVsH	EAScis_Japan	MPHOSPH8	Wald ratio	1	0.121617	0.0854626	0.154723	-0.0458895	0.289124	1.12932	0.955148	1.33526
oENLVx	KNJ3Ka	EAScis_Japan	SF3B4	Inverse variance weighted	2	0.0917625	0.064488	0.154754	-0.0346339	0.218159	1.0961	0.965959	1.24378
86DyDC	87ppQe	EAStrans_Japan	PPM1B	Wald ratio	1	-0.0341563	0.0240174	0.154982	-0.0812304	0.0129177	0.96642	0.921981	1.013
GuMVKZ	Pk2pir	EAScis_Japan	PRAP1	Wald ratio	1	-0.107543	0.0758034	0.155984	-0.256118	0.0410317	0.898038	0.774051	1.04189
LinwJW	LRDQDg	EAScis_Japan	ITGB2	Weighted median	3	-0.303246	0.213829	0.156141	-0.722352	0.115859	0.738417	0.485609	1.12284
K7zOAx	HIYhz4	EAStrans_Japan	ITGA2	Wald ratio	1	0.222463	0.15704	0.156599	-0.0853349	0.530261	1.24915	0.918205	1.69938
JQH6hC	mENH2I	EAScis_Japan	FCN2	Inverse variance weighted	2	-0.0358168	0.0252942	0.156774	-0.0853935	0.01376	0.964817	0.918151	1.01386
m9a8y6	AVa10M	EAScis_Japan	SAA4	Inverse variance weighted	2	-0.040242	0.0284962	0.157894	-0.0960945	0.0156105	0.960557	0.908378	1.01573
3j8Bmg	psqEMu	EAScis_Japan	LGALS9	Wald ratio	1	0.0330347	0.0233973	0.157978	-0.012824	0.0788935	1.03359	0.987258	1.08209
XzQc3e	0hEPlT	EAScis_Japan	FRZB	Wald ratio	1	0.100794	0.0714675	0.158436	-0.039282	0.24087	1.10605	0.961479	1.27236
CJ1pX6	xeCPlI	EAScis_Japan	LAMA4	Wald ratio	1	-0.27435	0.194619	0.158635	-0.655804	0.107103	0.760066	0.519025	1.11305
JYhXIo	fy7My5	EAScis_Japan	ADD1	Inverse variance weighted	4	0.0671272	0.0477109	0.15944	-0.0263862	0.160641	1.06943	0.973959	1.17426
soqAj8	6M9PD4	EAScis_Japan	PRG2	Weighted median	4	-0.0273407	0.0194336	0.159464	-0.0654306	0.0107492	0.97303	0.936664	1.01081
slNgFI	x6UrP1	EAScis_Japan	ADGRE2	Wald ratio	1	0.146311	0.10404	0.159638	-0.0576081	0.350231	1.15756	0.94402	1.41939
o3VHqX	ZhfJ66	EAScis_Japan	CD34	Wald ratio	1	0.144089	0.10246	0.159638	-0.0567332	0.344912	1.15499	0.944846	1.41187
d4aJHL	xHzSjB	EAStrans_Japan	NFAT5	Wald ratio	1	-0.0386688	0.0275352	0.160217	-0.0926377	0.0153002	0.962069	0.911524	1.01542
ToD3AI	rNjwo7	EAScis_Japan	ATP6V1G2	Wald ratio	1	-0.0582823	0.0415825	0.161033	-0.139784	0.0232194	0.943384	0.869546	1.02349
DLDs3Q	rwB6Rg	EAStrans_Japan	PTEN	Wald ratio	1	0.0257681	0.0183876	0.161098	-0.0102715	0.0618077	1.0261	0.989781	1.06376
zz6eL0	4WYQGe	EAScis_Japan	SH3BGRL2	Wald ratio	1	0.0363524	0.0259771	0.161692	-0.0145626	0.0872674	1.03702	0.985543	1.09119
yCNoEd	egVkrq	EAScis_Japan	DSG2	Wald ratio	1	0.0469969	0.0335866	0.161731	-0.0188329	0.112827	1.04812	0.981343	1.11944
sfHmT9	fEUhsI	EAScis_Japan	CTAG1A	Inverse variance weighted	5	-0.0192605	0.0137943	0.162633	-0.0462973	0.00777626	0.980924	0.954758	1.00781
yTfGly	b3ytFV	EAScis_Japan	CD302	Weighted median	3	0.0258042	0.01853	0.163751	-0.0105146	0.0621229	1.02614	0.989541	1.06409
nSf3JD	zwB9eN	EAStrans_Japan	CRYZL1	Wald ratio	1	-0.0449937	0.0323734	0.164579	-0.108446	0.0184582	0.956004	0.897228	1.01863
5jphgr	gvUa5u	EAStrans_Japan	HEXIM1	Wald ratio	1	-0.0428313	0.0308175	0.164579	-0.103234	0.0175711	0.958073	0.901916	1.01773
YSB9Qo	r0OZaf	EAStrans_Japan	NUB1	Wald ratio	1	-0.0408276	0.0293759	0.164579	-0.0984044	0.0167491	0.959995	0.906282	1.01689
ClzqTF	8zMPPy	EAStrans_Japan	PDAP1	Wald ratio	1	-0.03953	0.0284422	0.164579	-0.0952768	0.0162168	0.961241	0.909121	1.01635
mCz4tM	siDhFH	EAStrans_Japan	PLXNA4	Wald ratio	1	-0.0433977	0.0312251	0.164579	-0.104599	0.0178035	0.95753	0.900686	1.01796
uXzcrD	QpOq3r	EAScis_Japan	MAP2K6	MR Egger	3	1.16999	0.309716	0.164745	0.562944	1.77703	3.22195	1.75583	5.91227
rTJkkE	R88laH	EAStrans_Japan	INHBB	Wald ratio	1	-0.0374716	0.0269779	0.164841	-0.0903483	0.0154051	0.963222	0.913613	1.01552
OmJy1f	MjhiUo	EAScis_Japan	RNF149	Wald ratio	1	-0.0510512	0.0368173	0.165562	-0.123213	0.0211108	0.95023	0.884075	1.02134
XqC8Kw	uH3xPX	EAScis_Japan	CPXM1	Wald ratio	1	-0.0265697	0.0191731	0.165815	-0.064149	0.0110097	0.97378	0.937865	1.01107
PJwe9H	lsWPd6	EAScis_Japan	MDK	Wald ratio	1	-0.0254558	0.0183694	0.165815	-0.0614598	0.0105481	0.974865	0.940391	1.0106
lzl3AB	CNYyTV	EAScis_Japan	APOB	Inverse variance weighted	2	0.0514508	0.0372029	0.166672	-0.0214669	0.124368	1.0528	0.978762	1.13243
LAXmPh	aTxfNk	EAStrans_Japan	AZU1	Wald ratio	1	0.215649	0.156392	0.167925	-0.0908788	0.522177	1.24067	0.913128	1.68569
gguFKz	gIcD76	EAScis_Japan	PRAME	Wald ratio	1	0.339381	0.246592	0.168733	-0.143939	0.822701	1.40408	0.86594	2.27664
2qaYBf	2kwsgZ	EAScis_Japan	FUS	MR Egger	3	3.21772	0.877199	0.169435	1.49841	4.93703	24.9712	4.47458	139.356
CLIJei	q6IAtb	EAScis_Japan	USP8	Wald ratio	1	-0.0944051	0.0688274	0.170181	-0.229307	0.0404966	0.909914	0.795085	1.04133
eDLN7E	1yfcyZ	EAScis_Japan	TEK	Wald ratio	1	0.0922829	0.0672977	0.170293	-0.0396206	0.224186	1.09668	0.961154	1.2513
SrryjY	LQVScy	EAScis_Japan	LTBP2	Weighted mode	3	0.0999771	0.0475667	0.170324	0.00674646	0.193208	1.10515	1.00677	1.21313
NQkP7c	jH8T0S	EAStrans_Japan	THY1	Wald ratio	1	0.0259161	0.0189133	0.170605	-0.0111538	0.0629861	1.02625	0.988908	1.06501
amf8bF	LeUhoR	EAScis_Japan	TRIM40	Weighted median	3	-0.0365387	0.0266701	0.17068	-0.0888121	0.0157348	0.964121	0.915017	1.01586
NuZs1t	9cg9rE	EAScis_Japan	MMP12	Wald ratio	1	-0.0433021	0.0316142	0.170779	-0.105266	0.0186617	0.957622	0.900085	1.01884
VJDyYv	7BQ4la	EAScis_Japan	CLEC4D	Inverse variance weighted	2	0.0565681	0.0413479	0.171281	-0.0244738	0.13761	1.0582	0.975823	1.14753
cOtF4X	LVhf0e	EAScis_Japan	F2	Wald ratio	1	0.0322897	0.0236129	0.171481	-0.0139916	0.078571	1.03282	0.986106	1.08174
lOEdy9	nrEsPM	EAScis_Japan	COL6A3	Wald ratio	1	0.932477	0.681997	0.171539	-0.404236	2.26919	2.54079	0.667486	9.67157
6pceF7	8OWp4y	EAStrans_Japan	PDCD6	Wald ratio	1	0.0652932	0.0477852	0.171817	-0.0283658	0.158952	1.06747	0.972033	1.17228
BvHttT	x0P2gy	EAStrans_Japan	CCL20	Wald ratio	1	0.0390466	0.0285859	0.171958	-0.0169817	0.0950749	1.03982	0.983162	1.09974
ro2dhk	9sUYLu	EAStrans_Japan	MUCL3	Wald ratio	1	0.0696651	0.0510623	0.172469	-0.0304171	0.169747	1.07215	0.970041	1.18501
A9zQIt	r8q5pm	EAScis_Japan	ENOX2	Weighted mode	3	-0.0328859	0.0158025	0.172906	-0.0638588	-0.00191306	0.967649	0.938137	0.998089
6mbmxs	Z0CDYc	EAScis_Japan	XIAP	Inverse variance weighted	2	-0.553388	0.406921	0.173849	-1.35095	0.244177	0.574999	0.258993	1.27657
FB4aZq	YSFRxl	EAScis_Japan	ANKMY2	Wald ratio	1	-0.661338	0.48673	0.17423	-1.61533	0.292653	0.51616	0.198825	1.33998
E8T7b6	GRvPVt	EAScis_Japan	ERMAP	Wald ratio	1	-0.803518	0.591372	0.17423	-1.96261	0.355571	0.447751	0.140492	1.42699
936KuB	rbMFfQ	EAScis_Japan	NUMB	Wald ratio	1	-0.729177	0.536659	0.17423	-1.78103	0.322674	0.482306	0.168465	1.38081
9OdEXl	tZae8l	EAStrans_Japan	PRSS22	Wald ratio	1	0.0276684	0.02038	0.174582	-0.0122763	0.0676131	1.02805	0.987799	1.06995
UXbQzC	ylalQG	EAScis_Japan	DHRS4L2	Wald ratio	1	-1.09612	0.808893	0.175389	-2.68155	0.489309	0.334164	0.0684568	1.63119
qlMdqp	XJjcQk	EAStrans_Japan	CRELD2	Wald ratio	1	-0.0609178	0.0449917	0.175743	-0.149102	0.027266	0.940901	0.861482	1.02764
zECW4O	djVCOQ	EAScis_Japan	GPR158	Wald ratio	1	0.17115	0.12656	0.176273	-0.0769082	0.419208	1.18667	0.925975	1.52076
VbTFLm	DaPgSP	EAScis_Japan	ENG	Inverse variance weighted	2	0.0269059	0.0199171	0.176728	-0.0121315	0.0659434	1.02727	0.987942	1.06817
FegukM	VqK7TY	EAScis_Japan	PAG1	Inverse variance weighted	2	-0.035262	0.0261066	0.176794	-0.086431	0.015907	0.965352	0.917199	1.01603
hd2lWj	gLtVyU	EAScis_Japan	KIT	Weighted median	3	-0.0578568	0.0428402	0.176847	-0.141823	0.02611	0.943785	0.867774	1.02645
bjgoZS	Nxinlj	EAScis_Japan	L3HYPDH	Wald ratio	1	0.0378132	0.0280185	0.17715	-0.017103	0.0927294	1.03854	0.983042	1.09716
e5J8Vp	PXFqvn	EAScis_Japan	CLSPN	Weighted median	3	0.0206885	0.0153347	0.177294	-0.00936744	0.0507444	1.0209	0.990676	1.05205
JMvsBT	YwdFCP	EAScis_Japan	CPOX	Inverse variance weighted	2	-0.0451261	0.0334858	0.177781	-0.110758	0.020506	0.955877	0.895155	1.02072
96SBEy	5vfXTr	EAScis_Japan	RTN4R	Inverse variance weighted	3	-0.0551905	0.0409592	0.177835	-0.13547	0.0250894	0.946305	0.873305	1.02541
Icxxsp	hvyRzk	EAScis_Japan	EHBP1	Wald ratio	1	0.0834744	0.0619754	0.178014	-0.0379974	0.204946	1.08706	0.962715	1.22746
CoDfIq	hIOmct	EAScis_Japan	GLRX5	Wald ratio	1	0.0864947	0.0642178	0.178014	-0.0393722	0.212362	1.09035	0.961393	1.23659
BRKOdE	wZ1DSQ	EAScis_Japan	JAM3	Wald ratio	1	0.0804633	0.0597398	0.178014	-0.0366267	0.197553	1.08379	0.964036	1.21842
kN2wNa	16OCyn	EAScis_Japan	KYAT1	Wald ratio	1	0.0766233	0.0568888	0.178014	-0.0348788	0.188125	1.07964	0.965722	1.20698
O8BGAv	vc4U83	EAScis_Japan	MAX	Wald ratio	1	0.0845135	0.0627469	0.178014	-0.0384704	0.207497	1.08819	0.96226	1.23059
wzKiMd	x16WpY	EAScis_Japan	MYDGF	Wald ratio	1	0.0806953	0.0599121	0.178014	-0.0367324	0.198123	1.08404	0.963934	1.21911
rOZrpN	HXmHyM	EAScis_Japan	NIT2	Wald ratio	1	0.0860341	0.0638759	0.178014	-0.0391626	0.211231	1.08984	0.961594	1.2352
lLE02Y	HEGUVb	EAScis_Japan	NT5C	Wald ratio	1	0.0881299	0.0654319	0.178014	-0.0401166	0.216376	1.09213	0.960677	1.24157
XmPSGi	N2PVp1	EAScis_Japan	PTRHD1	Wald ratio	1	0.0843391	0.0626174	0.178014	-0.038391	0.207069	1.088	0.962337	1.23007
TrWIBo	v9imSX	EAScis_Japan	TBCA	Wald ratio	1	0.0838375	0.0622449	0.178014	-0.0381626	0.205838	1.08745	0.962556	1.22855
6alHjU	kNRH1j	EAStrans_Japan	SMAD3	Inverse variance weighted	2	-0.0438818	0.0325956	0.178222	-0.107769	0.0200056	0.957067	0.897835	1.02021
T2PlVX	I7zBQ8	EAScis_Japan	AARSD1	Inverse variance weighted	2	0.0750831	0.0558322	0.17869	-0.034348	0.184514	1.07797	0.966235	1.20263
sdoSr3	VtI3Jm	EAScis_Japan	SHH	Inverse variance weighted	2	0.0202229	0.0150418	0.178804	-0.00925901	0.0497048	1.02043	0.990784	1.05096
TnOxpW	r7isUz	EAStrans_Japan	IL2RA	Wald ratio	1	0.0168535	0.0125511	0.179342	-0.00774677	0.0414537	1.017	0.992283	1.04232
3cs8oj	4pO9ng	EAStrans_Japan	RPE	Wald ratio	1	1.68294	1.25515	0.179975	-0.777148	4.14303	5.38135	0.459715	62.9932
47eNLj	SF2ZeR	EAScis_Japan	CREG1	Inverse variance weighted	3	-0.0231873	0.017322	0.180701	-0.0571384	0.0107639	0.97708	0.944463	1.01082
x13tOR	VS6QzT	EAScis_Japan	CA11	Inverse variance weighted	2	-0.0251762	0.0188177	0.180929	-0.0620589	0.0117065	0.975138	0.939828	1.01178
l0h8Il	FN4B05	EAScis_Japan	HLA-E	Simple mode	3	0.0637596	0.0315869	0.181003	0.00184926	0.12567	1.06584	1.00185	1.13391
Rj6GeB	ipU4f1	EAScis_Japan	TDRKH	Simple mode	3	-0.045184	0.0224248	0.181488	-0.0891365	-0.00123151	0.955822	0.914721	0.998769
IfRI2d	fvsQKz	EAStrans_Japan	NPL	Weighted median	3	0.0372766	0.0279131	0.181728	-0.017433	0.0919862	1.03798	0.982718	1.09635
lq0x74	mBS2dz	EAStrans_Japan	BNIP2	Wald ratio	1	-0.0320506	0.0239998	0.181729	-0.0790903	0.0149891	0.968458	0.923957	1.0151
BW1EB1	xCnAq0	EAStrans_Japan	HDAC9	Wald ratio	1	-0.0344801	0.0258684	0.182563	-0.0851821	0.016222	0.966108	0.918345	1.01635
0kMAFa	fV8pdQ	EAStrans_Japan	CLMP	Wald ratio	1	0.0517814	0.0389341	0.183526	-0.0245294	0.128092	1.05315	0.975769	1.13666
3kL7Hv	bbDuGM	EAScis_Japan	LAYN	Wald ratio	1	0.0634408	0.0477919	0.184364	-0.0302314	0.157113	1.0655	0.970221	1.17013
SfxG2A	IFTQye	EAScis_Japan	CXCL9	Simple mode	4	0.035525	0.0206955	0.184563	-0.00503822	0.0760883	1.03616	0.994974	1.07906
3ILBa7	mi9tO7	EAScis_Japan	HPGDS	Wald ratio	1	-0.185349	0.139773	0.184817	-0.459304	0.0886064	0.830814	0.631723	1.09265
UUw1iP	2aD713	EAScis_Japan	PALM	Wald ratio	1	-0.180252	0.13593	0.184817	-0.446675	0.0861701	0.835059	0.639752	1.08999
XrxJr2	sSWkOZ	EAStrans_Japan	ITGB6	Inverse variance weighted	3	0.0404428	0.0305055	0.184921	-0.0193479	0.100234	1.04127	0.980838	1.10543
LT5lp2	53172n	EAScis_Japan	HPSE	Inverse variance weighted	2	0.0656836	0.0495493	0.184965	-0.031433	0.1628	1.06789	0.969056	1.1768
bLytRH	vGCilK	EAScis_Japan	ST6GAL1	Inverse variance weighted	2	0.0474185	0.0357776	0.185048	-0.0227055	0.117543	1.04856	0.97755	1.12473
sW8LsN	jb9pwT	EAStrans_Japan	SLC44A4	Wald ratio	1	-0.0551363	0.0416448	0.185514	-0.13676	0.0264875	0.946356	0.872179	1.02684
jRfRZs	DoEGOg	EAScis_Japan	DDX53	Wald ratio	1	0.0921391	0.0696463	0.185849	-0.0443676	0.228646	1.09652	0.956602	1.2569
Y0EcJn	02qsMV	EAScis_Japan	INSR	Weighted median	4	0.0758293	0.0574176	0.186614	-0.0367092	0.188368	1.07878	0.963956	1.20728
dhVO6u	4gC0pq	EAScis_Japan	MCEMP1	Wald ratio	1	-0.030095	0.0228221	0.187276	-0.0748263	0.0146362	0.970353	0.927905	1.01474
7EFENU	DTHcUc	EAScis_Japan	PRKD2	Weighted median	3	0.0243482	0.0184649	0.187295	-0.0118429	0.0605394	1.02465	0.988227	1.06241
f8bSpb	CFGJeW	EAScis_Japan	PDIA4	Inverse variance weighted	2	-0.0878135	0.0666866	0.187903	-0.218519	0.0428922	0.915932	0.803708	1.04383
5DB8st	XqDYLN	EAStrans_Japan	FYB1	Wald ratio	1	0.923526	0.70143	0.187962	-0.451278	2.29833	2.51815	0.636814	9.95754
eBEz10	cyVu6d	EAScis_Japan	FSHB	Wald ratio	1	0.134063	0.101842	0.188043	-0.0655462	0.333673	1.14347	0.936556	1.39609
POGce0	WuAs0u	EAScis_Japan	AGER	Wald ratio	1	-0.0401365	0.0305084	0.188313	-0.099933	0.01966	0.960658	0.904898	1.01985
2AipAr	ak9xXf	EAScis_Japan	TMPRSS11B	Inverse variance weighted	2	0.0160417	0.0121974	0.18845	-0.00786512	0.0399486	1.01617	0.992166	1.04076
Qmmx53	de0kc3	EAStrans_Japan	KYNU	Wald ratio	1	-0.0776813	0.0590782	0.188547	-0.193475	0.038112	0.925259	0.824091	1.03885
KBdAQz	thRQdg	EAScis_Japan	C5	Wald ratio	1	-0.0552123	0.0420263	0.188928	-0.137584	0.0271592	0.946284	0.871461	1.02753
Loa5Km	qCxKTh	EAScis_Japan	CENPF	Wald ratio	1	0.0174345	0.0132757	0.189093	-0.00858582	0.0434548	1.01759	0.991451	1.04441
RoZaQV	WUZ9KW	EAScis_Japan	KLK12	Wald ratio	1	0.0248171	0.0189166	0.189546	-0.0122594	0.0618937	1.02513	0.987815	1.06385
OzRcp8	vHvQo0	EAScis_Japan	ALDH3A1	Inverse variance weighted	3	-0.0323044	0.0246824	0.190601	-0.0806819	0.0160731	0.968212	0.922487	1.0162
MudMeH	zLvMFE	EAScis_Japan	EIF4E	Wald ratio	1	0.0527671	0.0403286	0.190728	-0.0262769	0.131811	1.05418	0.974065	1.14089
rVsEIL	OqPA75	EAScis_Japan	YARS1	Wald ratio	1	0.0525373	0.0401529	0.190728	-0.0261625	0.131237	1.05394	0.974177	1.14024
DAEYn2	7N0mtT	EAStrans_Japan	CDH1	Wald ratio	1	-0.0186619	0.0142707	0.190971	-0.0466325	0.00930862	0.981511	0.954438	1.00935
E5BVc9	0gEiKx	EAScis_Japan	HSPB1	Wald ratio	1	0.0689593	0.0527891	0.191445	-0.0345074	0.172426	1.07139	0.966081	1.18818
MRn6QU	bKoCto	EAScis_Japan	STK4	Wald ratio	1	0.0687852	0.0526559	0.191445	-0.0344203	0.171991	1.07121	0.966165	1.18767
v2BdYZ	hwgxaZ	EAScis_Japan	CD1C	Wald ratio	1	0.0428186	0.0327827	0.191508	-0.0214356	0.107073	1.04375	0.978793	1.11302
AgTAhs	TSURe4	EAScis_Japan	SPINK5	Inverse variance weighted	2	0.111761	0.0855896	0.191628	-0.0559947	0.279517	1.11825	0.945544	1.32249
Dxjc8L	OS7wLR	EAScis_Japan	TERF1	Inverse variance weighted	4	-0.0172288	0.0132485	0.193453	-0.043196	0.00873831	0.982919	0.957724	1.00878
yLml7F	pYagQT	EAScis_Japan	TINAGL1	Inverse variance weighted	2	0.0540817	0.0416302	0.19391	-0.0275134	0.135677	1.05557	0.972862	1.14531
51w5dY	mv6LgH	EAStrans_Japan	BATF	Wald ratio	1	0.0284997	0.0219385	0.19392	-0.0144999	0.0714992	1.02891	0.985605	1.07412
zSTSdh	HrQ26x	EAScis_Japan	SLC39A5	Inverse variance weighted	2	-0.0356676	0.0274567	0.193927	-0.0894828	0.0181475	0.964961	0.914404	1.01831
lS2IqD	IYHY6h	EAScis_Japan	AHSP	Weighted median	3	-0.0233695	0.0179947	0.19405	-0.058639	0.0119	0.976901	0.943047	1.01197
J5472d	fQeLvv	EAScis_Japan	ADRA2A	Wald ratio	1	0.0534804	0.0412108	0.194381	-0.0272928	0.134253	1.05494	0.973076	1.14368
Zfp9ap	0KELnI	EAStrans_Japan	DCTN1	Wald ratio	1	0.0760855	0.0586672	0.194665	-0.0389022	0.191073	1.07905	0.961845	1.21055
4xbgtF	4bVN8O	EAStrans_Japan	LAT2	Wald ratio	1	0.0770156	0.0593844	0.194665	-0.0393777	0.193409	1.08006	0.961388	1.21338
sJkbTG	ZLmK0P	EAStrans_Japan	PIKFYVE	Wald ratio	1	0.0697813	0.0538062	0.194665	-0.0356788	0.175241	1.07227	0.96495	1.19153
YhTBd6	6uCBlN	EAStrans_Japan	SCAMP3	Wald ratio	1	0.0742817	0.0572763	0.194665	-0.0379799	0.186543	1.07711	0.962732	1.20508
m3AwId	XLmDvZ	EAStrans_Japan	USO1	Wald ratio	1	0.0761211	0.0586946	0.194665	-0.0389204	0.191163	1.07909	0.961827	1.21066
XeOcuN	d9PAgi	EAStrans_Japan	VPS53	Wald ratio	1	0.0745214	0.0574611	0.194665	-0.0381024	0.187145	1.07737	0.962614	1.2058
rIcmZv	cVs9Bn	EAScis_Japan	RNASET2	Wald ratio	1	-0.0665834	0.0513581	0.194819	-0.167245	0.0340785	0.935585	0.845992	1.03467
96SBEy	5vfXTr	EAScis_Japan	RTN4R	Weighted median	3	-0.0636374	0.0491519	0.195421	-0.159975	0.0327004	0.938345	0.852165	1.03324
nECYKv	6qXJZM	EAStrans_Japan	CRACR2A	Inverse variance weighted	2	0.0461669	0.0356702	0.195572	-0.0237468	0.116081	1.04725	0.976533	1.12309
IyFptN	998TjT	EAStrans_Japan	BLMH	Wald ratio	1	-0.0626448	0.0484345	0.195876	-0.157576	0.0322869	0.939277	0.854212	1.03281
7tqmBS	5Nx7OT	EAScis_Japan	IL17F	Inverse variance weighted	2	0.0408396	0.031577	0.195896	-0.0210513	0.10273	1.04168	0.979169	1.10819
soqAj8	6M9PD4	EAScis_Japan	PRG2	Simple mode	4	-0.0357309	0.0215507	0.195898	-0.0779703	0.0065084	0.9649	0.924992	1.00653
0KamIe	xFyZDn	EAScis_Japan	CD177	Wald ratio	1	0.236918	0.183191	0.195913	-0.122137	0.595973	1.26734	0.885027	1.8148
E2FM2o	ERV4U6	EAScis_Japan	DCN	Wald ratio	1	0.043213	0.0334839	0.196857	-0.0224155	0.108841	1.04416	0.977834	1.11499
HuEO4n	ThyFY3	EAStrans_Japan	IFNAR1	Wald ratio	1	-0.0497594	0.0385693	0.197006	-0.125355	0.0258364	0.951458	0.882183	1.02617
2wDZVV	HrzlM5	EAScis_Japan	TYMP	Inverse variance weighted	2	-0.0409564	0.0317582	0.197178	-0.103203	0.0212897	0.959871	0.901944	1.02152
CBD9BA	7Qx7Ga	EAScis_Japan	S100A14	Wald ratio	1	-0.365144	0.283241	0.197341	-0.920296	0.190008	0.694097	0.398401	1.20926
H3rw7q	xRomLf	EAScis_Japan	CLASP1	MR Egger	4	0.296835	0.156096	0.197576	-0.00911319	0.602783	1.34559	0.990928	1.8272
H75nt3	aNyCXC	EAScis_Japan	KLRD1	Wald ratio	1	-0.0711621	0.0552554	0.197789	-0.179463	0.0371384	0.931311	0.835719	1.03784
zBNg9c	xApyEJ	EAStrans_Japan	PEAR1	Wald ratio	1	-0.0466671	0.0362766	0.198295	-0.117769	0.024435	0.954405	0.888901	1.02474
S4acjE	NHprDO	EAScis_Japan	SIRPB1	Inverse variance weighted	2	0.229267	0.178322	0.198549	-0.120243	0.578778	1.25768	0.886705	1.78386
Yl7UYa	YJlqNe	EAScis_Japan	GRHPR	Wald ratio	1	-0.0534419	0.0416809	0.199784	-0.135136	0.0282526	0.947961	0.873597	1.02866
j5Rz29	J3mBK5	EAStrans_Japan	GPKOW	Wald ratio	1	-0.0399628	0.0311798	0.199952	-0.101075	0.0211496	0.960825	0.903865	1.02137
cKhl3U	rMok7B	EAScis_Japan	POLR2F	Wald ratio	1	0.0520906	0.0406547	0.200091	-0.0275927	0.131774	1.05347	0.972784	1.14085
LbtNTd	w2tBZf	EAScis_Japan	NFATC3	Inverse variance weighted	3	-0.0226693	0.0177122	0.200592	-0.0573852	0.0120467	0.977586	0.94423	1.01212
Kaa515	kMiDDk	EAScis_Japan	CD160	Inverse variance weighted	2	-0.0171791	0.0134247	0.200662	-0.0434914	0.00913321	0.982968	0.957441	1.00918
ZlCloC	0wXaXQ	EAScis_Japan	ADGRG2	Wald ratio	1	0.162619	0.127081	0.200671	-0.0864605	0.411698	1.17659	0.917172	1.50938
8RprfQ	bcpVVc	EAScis_Japan	HLA-DRA	Wald ratio	1	0.0460424	0.0360081	0.201013	-0.0245334	0.116618	1.04712	0.975765	1.12369
c5fRCS	sii2vk	EAScis_Japan	PRUNE2	Weighted median	3	0.034795	0.0272289	0.201295	-0.0185736	0.0881636	1.03541	0.981598	1.09217
Z53EN1	iIQlfu	EAScis_Japan	GIMAP7	Wald ratio	1	0.18157	0.142164	0.201534	-0.0970705	0.460211	1.1991	0.907492	1.58441
D1ScX5	e8BNsN	EAScis_Japan	C1QTNF9	MR Egger	4	-0.0557467	0.0298131	0.202424	-0.11418	0.00268689	0.945779	0.892097	1.00269
qFz0Y4	1IefoP	EAStrans_Japan	MCEE	Wald ratio	1	0.468833	0.368584	0.203379	-0.253592	1.19126	1.59813	0.776008	3.29122
vNxOfe	tao8xU	EAScis_Japan	NFASC	Wald ratio	1	0.258165	0.202987	0.203432	-0.139689	0.65602	1.29455	0.869629	1.92711
TFIz6V	br9Ni5	EAStrans_Japan	MTSS2	Wald ratio	1	0.345239	0.271882	0.204153	-0.187651	0.878129	1.41233	0.828904	2.40639
2hptUn	ugNqE4	EAScis_Japan	EGFR	Weighted median	3	-0.0345604	0.0272288	0.204348	-0.0879289	0.018808	0.96603	0.915826	1.01899
j2gAcV	gsz24u	EAStrans_Japan	CEACAM19	Wald ratio	1	0.0705477	0.055583	0.204358	-0.0383949	0.17949	1.0731	0.962333	1.19661
JYhXIo	fy7My5	EAScis_Japan	ADD1	Simple mode	4	0.155402	0.0962189	0.204705	-0.0331875	0.343991	1.16813	0.967357	1.41057
ATlwj0	USxRQH	EAScis_Japan	TPK1	Wald ratio	1	-0.129176	0.102343	0.206878	-0.329768	0.071415	0.878819	0.719091	1.07403
UWdJdX	MDxeS8	EAScis_Japan	ADH1B	Weighted mode	3	0.0280504	0.015246	0.207156	-0.00183178	0.0579325	1.02845	0.99817	1.05964
nrRn9s	cKalDP	EAScis_Japan	CD55	Wald ratio	1	-0.0438824	0.0348376	0.207804	-0.112164	0.0243993	0.957066	0.893897	1.0247
PEy8sa	KBBKhf	EAScis_Japan	UNG	Inverse variance weighted	2	-0.0233192	0.0185296	0.208218	-0.0596373	0.0129989	0.976951	0.942106	1.01308
mhenEO	0ah4c3	EAScis_Japan	ARNT	Inverse variance weighted	2	-0.0279849	0.0222426	0.208332	-0.0715805	0.0156106	0.972403	0.930921	1.01573
8Pw7I2	lAQefg	EAScis_Japan	RSPO3	MR Egger	4	-0.10424	0.0569316	0.208583	-0.215826	0.00734555	0.901009	0.805875	1.00737
O6ze2d	VcrLDp	EAScis_Japan	TMPRSS15	Wald ratio	1	-0.242257	0.192671	0.208623	-0.619891	0.135378	0.784855	0.538003	1.14497
BLeTG9	dSJEqh	EAScis_Japan	AMIGO1	Inverse variance weighted	2	0.0300231	0.0238808	0.208678	-0.0167832	0.0768295	1.03048	0.983357	1.07986
jMq4KB	sn86cK	EAScis_Japan	TNFRSF6B	Wald ratio	1	-0.0886827	0.070545	0.208714	-0.226951	0.0495855	0.915136	0.79696	1.05084
RpP1ab	rkVSCy	EAScis_Japan	TBC1D17	Weighted median	3	-0.0437308	0.0347975	0.208854	-0.111934	0.0244723	0.957212	0.894103	1.02477
JtLaOG	dCPS04	EAScis_Japan	GBP1	Weighted mode	3	-0.0273514	0.0149784	0.209379	-0.0567089	0.00200624	0.973019	0.944869	1.00201
OSeGs9	rI1w4O	EAScis_Japan	ACSL1	Wald ratio	1	0.0450604	0.0359125	0.209578	-0.0253282	0.115449	1.04609	0.97499	1.12238
Cl16Z7	rPt8dg	EAStrans_Japan	HMGCS1	Wald ratio	1	0.0664436	0.0529903	0.209885	-0.0374175	0.170305	1.0687	0.963274	1.18567
WuRa8H	0Q8wOT	EAScis_Japan	ADAMTSL2	Wald ratio	1	0.12769	0.101958	0.210435	-0.0721488	0.327528	1.1362	0.930392	1.38753
uFKtoj	y4lzG8	EAStrans_Japan	COL15A1	Wald ratio	1	0.817924	0.653477	0.210698	-0.462891	2.09874	2.26579	0.629461	8.15588
s93y7k	Z0cB8Q	EAStrans_Japan	ARG1	Wald ratio	1	0.136898	0.109411	0.210852	-0.0775476	0.351343	1.14671	0.925383	1.42097
WscXHZ	un7uKJ	EAScis_Japan	COPB2	Weighted mode	3	0.0541247	0.0298156	0.211133	-0.00431382	0.112563	1.05562	0.995695	1.11914
UXYAGc	OZy5S7	EAScis_Japan	MYH4	Weighted median	3	-0.0344463	0.0275753	0.211603	-0.0884939	0.0196014	0.96614	0.915309	1.01979
kIIjRA	imUkF9	EAScis_Japan	SUSD2	Weighted median	4	-0.0180469	0.0144486	0.211652	-0.0463662	0.0102725	0.982115	0.954692	1.01033
D2Goto	2JbfL5	EAScis_Japan	BGN	Wald ratio	1	0.059139	0.0474029	0.212184	-0.0337707	0.152049	1.06092	0.966793	1.16422
BJtMxm	YNZbA5	EAScis_Japan	LAMB1	Wald ratio	1	0.236533	0.189766	0.2126	-0.135408	0.608474	1.26685	0.87336	1.83762
R8tbuH	WOLC9g	EAStrans_Japan	NUP50	Wald ratio	1	-0.0480152	0.0385849	0.213351	-0.123642	0.0276113	0.953119	0.883696	1.028
fyWxBF	UEyByP	EAScis_Japan	CHCHD10	Wald ratio	1	-0.0539598	0.0434053	0.213808	-0.139034	0.0311146	0.94747	0.870198	1.0316
Vwm4Jh	EoCjMb	EAStrans_Japan	PDGFB	Wald ratio	1	-0.0284544	0.0229056	0.214146	-0.0733493	0.0164406	0.971947	0.929276	1.01658
mCKY62	dTx7Z1	EAScis_Japan	LILRA4	Wald ratio	1	0.149303	0.120201	0.214194	-0.0862906	0.384897	1.16103	0.917328	1.46946
1tInRt	2hjP7Q	EAStrans_Japan	GPNMB	Inverse variance weighted	4	-0.0157304	0.0127103	0.215861	-0.0406427	0.00918182	0.984393	0.960172	1.00922
D728cs	ByGEjC	EAScis_Japan	CD101	Inverse variance weighted	3	-0.0296603	0.0239766	0.216068	-0.0766545	0.0173338	0.970775	0.92621	1.01748
r8CAnD	LCmHce	EAScis_Japan	MAP4K5	MR Egger	3	3.12344	1.10419	0.216326	0.959229	5.28765	22.7244	2.60968	197.878
hFttmt	fypPqy	EAStrans_Japan	CHCHD6	Wald ratio	1	-0.163653	0.132379	0.216367	-0.423115	0.0958095	0.849037	0.655003	1.10055
BJd5Og	abYCpt	EAStrans_Japan	MYH4	Inverse variance weighted	3	-0.0127387	0.0103088	0.216567	-0.032944	0.00746661	0.987342	0.967593	1.00749
IUQ1ZG	o6OLqf	EAScis_Japan	DUOX2	Wald ratio	1	0.096174	0.0778322	0.216585	-0.056377	0.248725	1.10095	0.945183	1.28239
zReGSZ	Cl8pZs	EAStrans_Japan	SMPD3	Wald ratio	1	0.040146	0.032517	0.216974	-0.0235874	0.103879	1.04096	0.976689	1.10947
S62C5O	1gVygL	EAStrans_Japan	NPTN	Wald ratio	1	-0.0506064	0.0410211	0.217327	-0.131008	0.029795	0.950653	0.877211	1.03024
4HZjSQ	Iybvq6	EAScis_Japan	KLK14	Inverse variance weighted	2	0.0127814	0.0103688	0.217695	-0.00754143	0.0331042	1.01286	0.992487	1.03366
q5y0ug	ewWWha	EAScis_Japan	FGF3	Inverse variance weighted	2	-0.0524209	0.0425534	0.217992	-0.135826	0.0309838	0.948929	0.872995	1.03147
nuDBdF	XimD9E	EAStrans_Japan	DNPH1	Wald ratio	1	0.0222309	0.018055	0.218214	-0.0131568	0.0576186	1.02248	0.986929	1.05931
1uoS0D	GA0Ee2	EAScis_Japan	ITGA6	Weighted mode	3	0.059207	0.0334216	0.218486	-0.00629932	0.124713	1.06099	0.99372	1.13282
p86aHO	MEp4v4	EAStrans_Japan	CHL1	Wald ratio	1	-0.0698279	0.0567453	0.218492	-0.181049	0.0413929	0.932554	0.834395	1.04226
2mnarQ	qJGQpU	EAScis_Japan	TSPAN8	Wald ratio	1	0.0554889	0.0451089	0.218656	-0.0329246	0.143902	1.05706	0.967612	1.15477
Voz8DV	ExZuQY	EAStrans_Japan	HAGH	Inverse variance weighted	3	-0.0584647	0.0475392	0.218763	-0.151641	0.034712	0.943211	0.859296	1.03532
qLkE5n	XD0j9Z	EAScis_Japan	IGF2BP3	Wald ratio	1	-1.08958	0.886983	0.219294	-2.82806	0.648909	0.336359	0.0591273	1.91345
aXjAP4	BeCK3a	EAScis_Japan	TANK	Wald ratio	1	-0.0198314	0.0161535	0.219565	-0.0514923	0.0118294	0.980364	0.949811	1.0119
bS4YHW	McX1dO	EAScis_Japan	IL1RL2	Wald ratio	1	-0.103742	0.0846026	0.220114	-0.269563	0.0620793	0.901458	0.763713	1.06405
wmER5g	0Emgr6	EAScis_Japan	TGFB2	Inverse variance weighted	2	-0.0218003	0.0177847	0.220279	-0.0566583	0.0130578	0.978436	0.944917	1.01314
ycuEf4	lRYfBo	EAScis_Japan	DNPH1	Weighted mode	3	0.0354018	0.0201062	0.220347	-0.00400636	0.07481	1.03604	0.996002	1.07768
kIIjRA	imUkF9	EAScis_Japan	SUSD2	Weighted mode	4	-0.023532	0.0152721	0.221003	-0.0534653	0.00640124	0.976743	0.947939	1.00642
hhrPq9	h1m6d5	EAStrans_Japan	HTR1B	Wald ratio	1	0.0278565	0.0228044	0.221882	-0.0168402	0.0725532	1.02825	0.983301	1.07525
6dMv2l	bHY0Nh	EAStrans_Japan	RANBP2	Wald ratio	1	0.0305936	0.0250451	0.221882	-0.0184948	0.079682	1.03107	0.981675	1.08294
03mTQG	iXnFo2	EAScis_Japan	CFC1	Weighted median	3	-0.0162299	0.0132887	0.221961	-0.0422757	0.00981595	0.983901	0.958605	1.00986
WxHkzP	qDQ0mv	EAScis_Japan	TGM2	Inverse variance weighted	2	0.0223693	0.0183205	0.222087	-0.0135389	0.0582776	1.02262	0.986552	1.06001
vrytXG	nZ3crK	EAScis_Japan	AGR3	Wald ratio	1	0.0788514	0.0646621	0.222678	-0.0478864	0.205589	1.08204	0.953242	1.22825
j5T3tK	FPhtQw	EAScis_Japan	LAMP2	Wald ratio	1	-0.327365	0.268464	0.222693	-0.853555	0.198825	0.720821	0.425898	1.21997
YALG35	WpwNt3	EAStrans_Japan	AFM	Inverse variance weighted	2	0.0515746	0.0422957	0.2227	-0.031325	0.134474	1.05293	0.969161	1.14394
uYPdkU	G164e1	EAStrans_Japan	MUC13	Wald ratio	1	0.0839615	0.06888	0.222862	-0.0510433	0.218966	1.08759	0.950238	1.24479
SOFEqC	2xYeiL	EAStrans_Japan	CXCL17	Wald ratio	1	0.142282	0.116758	0.222997	-0.0865649	0.371128	1.1529	0.917076	1.44937
DS0dKD	rAFD7H	EAStrans_Japan	PODXL	Wald ratio	1	0.0811541	0.0666041	0.223051	-0.0493899	0.211698	1.08454	0.95181	1.23577
DqluHi	dl1FeH	EAScis_Japan	NECTIN1	Inverse variance weighted	3	0.0209438	0.0172023	0.223414	-0.0127727	0.0546603	1.02116	0.987309	1.05618
pHCwM7	XLLzoA	EAScis_Japan	GPIHBP1	Weighted median	3	0.0432487	0.0355336	0.223558	-0.0263972	0.112894	1.0442	0.973948	1.11951
lsKSAr	QK8h7p	EAStrans_Japan	GGCT	Wald ratio	1	-0.228673	0.188068	0.22402	-0.597286	0.13994	0.795589	0.550303	1.1502
B3mxrL	UIMMmj	EAScis_Japan	DPEP2	Simple mode	3	-0.0465585	0.026774	0.224175	-0.0990356	0.00591865	0.954509	0.90571	1.00594
skXtfD	rQNOWX	EAScis_Japan	NHLRC3	Inverse variance weighted	5	-0.0179358	0.014757	0.224208	-0.0468595	0.0109878	0.982224	0.954221	1.01105
ZcMbRX	GcHVjF	EAStrans_Japan	SCGB1A1	Inverse variance weighted	2	-0.0707544	0.0582298	0.224332	-0.184885	0.0433759	0.931691	0.8312	1.04433
q7wF7w	liSr7a	EAScis_Japan	PRTG	Wald ratio	1	-0.01887	0.0155308	0.224364	-0.0493103	0.0115703	0.981307	0.951886	1.01164
SrryjY	LQVScy	EAScis_Japan	LTBP2	MR Egger	3	0.574159	0.211727	0.224911	0.159174	0.989145	1.77564	1.17254	2.68893
yTfGly	b3ytFV	EAScis_Japan	CD302	Simple mode	3	0.0400346	0.0230835	0.224994	-0.00520896	0.0852783	1.04085	0.994805	1.08902
1fmYwJ	aS9Rvl	EAScis_Japan	YOD1	Simple mode	3	0.0777469	0.0449881	0.2261	-0.0104298	0.165924	1.08085	0.989624	1.18048
Iv852G	ZghcfG	EAStrans_Japan	TPK1	Weighted median	3	-0.0387382	0.0320446	0.226707	-0.101546	0.0240692	0.962003	0.90344	1.02436
3IgJCV	YUwUGF	EAStrans_Japan	ELN	Wald ratio	1	-0.100119	0.0828956	0.227135	-0.262594	0.0623564	0.90473	0.769054	1.06434
UXYAGc	OZy5S7	EAScis_Japan	MYH4	Simple mode	3	-0.137629	0.0801461	0.228076	-0.294715	0.0194576	0.871422	0.744744	1.01965
crbKCi	YAh4VI	EAStrans_Japan	RBM25	Wald ratio	1	0.232912	0.193359	0.228376	-0.146073	0.611896	1.26227	0.864095	1.84392
Y0EcJn	02qsMV	EAScis_Japan	INSR	Weighted mode	4	0.0793547	0.0526224	0.228671	-0.0237851	0.182495	1.08259	0.976496	1.20021
BenIb3	n0j6O2	EAStrans_Japan	LRRC59	Wald ratio	1	0.0377742	0.0314216	0.229297	-0.0238122	0.0993606	1.0385	0.976469	1.10446
IgKbOW	3JV1bg	EAStrans_Japan	TOMM20	Wald ratio	1	0.03594	0.0298959	0.229297	-0.022656	0.094536	1.03659	0.977599	1.09915
1Kkefy	dy3ok7	EAScis_Japan	NMI	Wald ratio	1	-0.0422367	0.0351373	0.229346	-0.111106	0.0266325	0.958643	0.894844	1.02699
NdFd1N	U2hpQq	EAScis_Japan	KDR	Inverse variance weighted	2	0.0877312	0.0729897	0.229376	-0.0553286	0.230791	1.09169	0.946174	1.2596
GM9FlN	7vlQh3	EAScis_Japan	EP300	Wald ratio	1	-0.0369811	0.0307818	0.229598	-0.0973135	0.0233513	0.963694	0.907272	1.02363
pE39Sf	q2hAV9	EAScis_Japan	NPTN	Wald ratio	1	-0.0480916	0.0400756	0.23013	-0.12664	0.0304565	0.953046	0.881051	1.03093
y2cyPE	BKVzSD	EAScis_Japan	GATD3	Inverse variance weighted	2	0.0245634	0.0204745	0.230253	-0.0155666	0.0646934	1.02487	0.984554	1.06683
FCNRhx	EbLEGV	EAStrans_Japan	HSP90B1	Wald ratio	1	-0.0225651	0.0188389	0.230998	-0.0594895	0.0143592	0.977688	0.942245	1.01446
H3LJOo	AbM0d5	EAScis_Japan	AFP	Inverse variance weighted	2	0.0160306	0.0133999	0.23157	-0.0102331	0.0422943	1.01616	0.989819	1.0432
E1rZc8	KIdLBM	EAStrans_Japan	CD300A	Wald ratio	1	0.0568711	0.0475493	0.231679	-0.0363255	0.150068	1.05852	0.964326	1.16191
rJQRsC	OhDhdS	EAStrans_Japan	PSAP	Inverse variance weighted	2	-0.0523329	0.0437683	0.231821	-0.138119	0.0334529	0.949013	0.870995	1.03402
U1wVVH	rHTvFL	EAStrans_Japan	PGR	Inverse variance weighted	2	-0.0391301	0.032746	0.232104	-0.103312	0.0250521	0.961626	0.901845	1.02537
b2HEiV	gB7P1P	EAScis_Japan	GTF2IRD1	MR Egger	3	0.208075	0.0798154	0.233181	0.0516368	0.364513	1.23131	1.05299	1.43981
k3e67p	dZ4TH8	EAStrans_Japan	SYT1	Wald ratio	1	-0.0360084	0.030205	0.233208	-0.0952102	0.0231933	0.964632	0.909182	1.02346
fO7vyj	zckFSE	EAStrans_Japan	GZMH	Wald ratio	1	0.384081	0.322253	0.233315	-0.247535	1.0157	1.46826	0.780723	2.76129
joS1Mu	NbTI9A	EAStrans_Japan	STEAP4	Wald ratio	1	0.0303519	0.0254779	0.233535	-0.0195848	0.0802885	1.03082	0.980606	1.0836
4kPxco	0vNlj2	EAScis_Japan	SETMAR	Inverse variance weighted	2	0.0432506	0.0363343	0.233908	-0.0279646	0.114466	1.0442	0.972423	1.12127
NijJHv	hnDbq6	EAScis_Japan	ERBB4	Inverse variance weighted	3	0.0346022	0.0290893	0.234236	-0.0224128	0.0916172	1.03521	0.977837	1.09595
47eNLj	SF2ZeR	EAScis_Japan	CREG1	Weighted median	3	-0.0262121	0.0220383	0.234285	-0.0694072	0.0169829	0.974128	0.932947	1.01713
8N2lbu	hB8W5c	EAScis_Japan	CALCB	Weighted mode	3	0.0475353	0.0282705	0.234698	-0.00787484	0.102945	1.04868	0.992156	1.10843
Rj6GeB	ipU4f1	EAScis_Japan	TDRKH	Weighted median	3	-0.0205405	0.0172863	0.234734	-0.0544216	0.0133406	0.979669	0.947033	1.01343
C0tvLy	PjmE7i	EAScis_Japan	TK1	Inverse variance weighted	2	-0.0551429	0.0464253	0.234921	-0.146137	0.0358506	0.94635	0.86404	1.0365
PPREcg	1dodet	EAScis_Japan	POSTN	Wald ratio	1	-0.181317	0.152766	0.235268	-0.480738	0.118103	0.834171	0.618327	1.12536
tPGf87	808ooa	EAStrans_Japan	FGF5	Wald ratio	1	0.317377	0.267495	0.235433	-0.206913	0.841667	1.37352	0.813091	2.32023
pHCwM7	XLLzoA	EAScis_Japan	GPIHBP1	Simple mode	3	0.0949244	0.056597	0.235501	-0.0160057	0.205855	1.09958	0.984122	1.22857
0rDKc5	bUTMBi	EAStrans_Japan	MASP1	Inverse variance weighted	2	0.0573979	0.0484309	0.235958	-0.0375267	0.152323	1.05908	0.963169	1.16454
P2XmKb	UNvPO3	EAStrans_Japan	CDH23	Wald ratio	1	-0.0449404	0.0379764	0.23666	-0.119374	0.0294934	0.956054	0.887476	1.02993
soqAj8	6M9PD4	EAScis_Japan	PRG2	Weighted mode	4	-0.0273236	0.0185326	0.236831	-0.0636475	0.00900033	0.973046	0.938336	1.00904
LS5XP4	DQJJyL	EAStrans_Japan	CLEC11A	Wald ratio	1	-0.0125553	0.0106147	0.236882	-0.0333602	0.00824962	0.987523	0.96719	1.00828
lA95vg	o6s4Xt	EAScis_Japan	PRRT3	Wald ratio	1	0.202021	0.170837	0.236992	-0.132819	0.53686	1.22387	0.875624	1.71063
30htdX	f5jY4I	EAStrans_Japan	PPT1	Wald ratio	1	0.0401735	0.0341184	0.239007	-0.0266986	0.107046	1.04099	0.973655	1.11299
3yIUpR	dZSBhL	EAScis_Japan	PDGFRB	Wald ratio	1	-0.018208	0.0154673	0.239118	-0.0485238	0.0121079	0.981957	0.952635	1.01218
WaHF8m	oER6qq	EAStrans_Japan	SPTBN2	Wald ratio	1	-0.140928	0.119824	0.239543	-0.375783	0.0939261	0.868552	0.686752	1.09848
4EO4YD	0hNSyH	EAStrans_Japan	CLPS	Wald ratio	1	-0.0651768	0.0554543	0.239865	-0.173867	0.0435136	0.936902	0.840409	1.04447
bqSBmQ	5UkhCg	EAStrans_Japan	RYR1	Wald ratio	1	0.0668524	0.0568996	0.240027	-0.0446708	0.178376	1.06914	0.956312	1.19527
EFJ5P7	BvkGHA	EAScis_Japan	LAIR2	Wald ratio	1	0.0782175	0.0665957	0.24019	-0.0523101	0.208745	1.08136	0.949034	1.23213
FqDNv6	4Jyslf	EAScis_Japan	EIF4B	Weighted median	3	-0.0504318	0.0429654	0.240485	-0.134644	0.0337805	0.950819	0.874027	1.03436
kMYKIV	VFe1C7	EAStrans_Japan	DNAJA4	Wald ratio	1	-0.064175	0.054731	0.240975	-0.171448	0.0430977	0.937841	0.842444	1.04404
KgrsZQ	OmQhqG	EAScis_Japan	HTR1B	Weighted mode	3	-0.0393036	0.0238507	0.241137	-0.086051	0.00744383	0.961459	0.917547	1.00747
bNLIGV	3fX27l	EAScis_Japan	ENDOU	Wald ratio	1	-0.36003	0.307533	0.241718	-0.962795	0.242735	0.697655	0.381824	1.27473
dkDHAW	kp44hX	EAStrans_Japan	EZR	Wald ratio	1	-0.0768433	0.0658939	0.243547	-0.205995	0.0523088	0.926035	0.813837	1.0537
2TvlDU	7Zx857	EAScis_Japan	LRP2BP	Wald ratio	1	0.0543268	0.0466021	0.243711	-0.0370132	0.145667	1.05583	0.963663	1.15681
l0h8Il	FN4B05	EAScis_Japan	HLA-E	Weighted mode	3	0.0440285	0.0269355	0.243755	-0.00876515	0.0968221	1.04501	0.991273	1.10166
7hLWY2	Ydn78Q	EAScis_Japan	SV2A	Wald ratio	1	-0.0224626	0.019279	0.243966	-0.0602494	0.0153243	0.977788	0.94153	1.01544
JWlP9s	SqTLlD	EAStrans_Japan	PHLDB2	Wald ratio	1	-0.0418737	0.0359613	0.244258	-0.112358	0.0286105	0.958991	0.893724	1.02902
Ac312c	kteqG2	EAScis_Japan	GAMT	Wald ratio	1	0.0432853	0.0371906	0.244474	-0.0296083	0.116179	1.04424	0.970826	1.1232
ruxiVY	CvUkWc	EAScis_Japan	SEMA3F	Inverse variance weighted	2	0.0734995	0.0631609	0.244551	-0.0502959	0.197295	1.07627	0.950948	1.2181
VzlANz	OID7n8	EAScis_Japan	SLC16A1	Wald ratio	1	0.0329998	0.0284009	0.245266	-0.0226661	0.0886656	1.03355	0.977589	1.09272
SqUShz	iXZDIo	EAScis_Japan	CRYBB2	Inverse variance weighted	2	-0.0390522	0.0336185	0.245387	-0.104944	0.0268401	0.961701	0.900375	1.0272
gRd9CF	DWZUWh	EAScis_Japan	GDF2	Wald ratio	1	0.0221306	0.0191241	0.247188	-0.0153527	0.0596139	1.02238	0.984765	1.06143
LinwJW	LRDQDg	EAScis_Japan	ITGB2	Weighted mode	3	-0.303364	0.187597	0.247249	-0.671054	0.0643253	0.73833	0.511169	1.06644
hDwExP	T47a0d	EAStrans_Japan	HADH	Wald ratio	1	0.549639	0.475769	0.247982	-0.382868	1.48215	1.73263	0.681903	4.40238
NfgVgd	6kPY2b	EAScis_Japan	TSPAN15	Wald ratio	1	-0.0510989	0.0442797	0.248499	-0.137887	0.0356894	0.950185	0.871197	1.03633
2lI9ek	VZUWWR	EAScis_Japan	EFEMP1	Inverse variance weighted	3	-0.0315486	0.027372	0.24908	-0.0851977	0.0221005	0.968944	0.918331	1.02235
6wGLjW	swweiR	EAScis_Japan	NT5C1A	Wald ratio	1	0.0544246	0.0472895	0.249781	-0.0382628	0.147112	1.05593	0.96246	1.15848
SfxG2A	IFTQye	EAScis_Japan	CXCL9	MR Egger	4	-0.0992982	0.0619289	0.25003	-0.220679	0.0220825	0.905473	0.801974	1.02233
n1v0mT	UOi8mt	EAScis_Japan	NEFL	Wald ratio	1	0.0722101	0.0627849	0.250095	-0.0508483	0.195269	1.07488	0.950423	1.21564
0vzB9r	FpTMg6	EAScis_Japan	FAM13A	Weighted median	4	-0.0295878	0.0257295	0.25016	-0.0800176	0.0208419	0.970846	0.9231	1.02106
g9rToU	NVs8JB	EAScis_Japan	NUDT16	Inverse variance weighted	2	0.0420987	0.0366456	0.250636	-0.0297268	0.113924	1.043	0.970711	1.12067
ZMJCjF	ShQ2ml	EAStrans_Japan	UMOD	Wald ratio	1	0.121683	0.105925	0.250655	-0.0859305	0.329296	1.1294	0.917658	1.38999
XrxJr2	sSWkOZ	EAStrans_Japan	ITGB6	Weighted median	3	0.0436048	0.0380364	0.251631	-0.0309465	0.118156	1.04457	0.969527	1.12542
0vzB9r	FpTMg6	EAScis_Japan	FAM13A	Weighted mode	4	-0.0355093	0.0250891	0.251921	-0.0846841	0.0136654	0.965114	0.918803	1.01376
XYGi7c	I6ZwKN	EAScis_Japan	PTPRZ1	Wald ratio	1	-0.0285651	0.0249707	0.252646	-0.0775076	0.0203774	0.971839	0.92542	1.02059
uqaOMw	5jeqzv	EAScis_Japan	TIMP4	Inverse variance weighted	3	0.0186407	0.0163113	0.253119	-0.0133295	0.0506108	1.01882	0.986759	1.05191
6dsL0a	KZar1I	EAScis_Japan	CHGB	Inverse variance weighted	2	0.0276505	0.0242068	0.253346	-0.0197949	0.0750959	1.02804	0.9804	1.07799
sBMSIq	WfFt4j	EAScis_Japan	MN1	Wald ratio	1	0.118701	0.103957	0.253523	-0.0850537	0.322456	1.12603	0.918463	1.38051
VlvxZl	EQocp7	EAScis_Japan	EXOSC10	Weighted mode	3	0.0516907	0.0326196	0.25391	-0.0122438	0.115625	1.05305	0.987831	1.12258
GweGaR	vO8qJd	EAStrans_Japan	ADGRD1	Wald ratio	1	-0.170223	0.149289	0.254194	-0.46283	0.122384	0.843477	0.6295	1.13019
b5rGuB	lZP3Qi	EAStrans_Japan	MEGF10	Wald ratio	1	-0.0177189	0.0155515	0.254546	-0.0481998	0.0127619	0.982437	0.952943	1.01284
KWiRCh	l8s3RM	EAStrans_Japan	PCARE	Wald ratio	1	0.0476173	0.0417951	0.254578	-0.0343012	0.129536	1.04877	0.96628	1.1383
J3RjLO	BnmHe0	EAScis_Japan	ENO3	Wald ratio	1	0.0326717	0.0286911	0.254812	-0.0235628	0.0889062	1.03321	0.976713	1.09298
URUJih	rKpjL5	EAScis_Japan	GSAP	Wald ratio	1	0.0519608	0.0456384	0.254898	-0.0374904	0.141412	1.05333	0.963204	1.1519
vX9RfL	w2chAC	EAScis_Japan	CLEC7A	Inverse variance weighted	2	0.0928333	0.081559	0.255022	-0.0670223	0.252689	1.09728	0.935174	1.28748
tCcOtf	fyMt9n	EAStrans_Japan	IL2RG	Wald ratio	1	0.0840269	0.0738647	0.255297	-0.060748	0.228802	1.08766	0.94106	1.25709
uXzcrD	QpOq3r	EAScis_Japan	MAP2K6	Simple mode	3	0.187123	0.118673	0.255557	-0.0454765	0.419722	1.20578	0.955542	1.52154
A2drp7	ZXVzw6	EAScis_Japan	CDA	Wald ratio	1	-0.0266254	0.0234192	0.255577	-0.0725271	0.0192762	0.973726	0.930041	1.01946
kIIjRA	imUkF9	EAScis_Japan	SUSD2	Simple mode	4	-0.0242831	0.0173616	0.256366	-0.0583118	0.00974562	0.976009	0.943356	1.00979
AuSdc9	vqu8Pq	EAScis_Japan	PHLDB2	Weighted mode	3	0.0340426	0.0216505	0.256489	-0.00839232	0.0764776	1.03463	0.991643	1.07948
RdCZIi	Xs8vmT	EAScis_Japan	TXNDC15	Wald ratio	1	-0.0169605	0.0149482	0.256534	-0.046259	0.0123379	0.983183	0.954795	1.01241
1tInRt	2hjP7Q	EAStrans_Japan	GPNMB	Weighted median	4	-0.0175944	0.015509	0.2566	-0.0479919	0.0128032	0.98256	0.953141	1.01289
j4PgYg	orzeTh	EAStrans_Japan	FOLR1	Inverse variance weighted	2	0.0197573	0.0174273	0.256922	-0.0144002	0.0539148	1.01995	0.985703	1.05539
Ln2nuh	dQbsTn	EAScis_Japan	IL21R	Inverse variance weighted	3	-0.0219064	0.0193239	0.256944	-0.0597812	0.0159684	0.978332	0.941971	1.0161
PJmZp0	q4yN59	EAStrans_Japan	NRTN	Wald ratio	1	0.0267474	0.0236076	0.257215	-0.0195235	0.0730183	1.02711	0.980666	1.07575
v1iAWL	fggItJ	EAStrans_Japan	RAB33A	Wald ratio	1	-0.119211	0.105218	0.257215	-0.325438	0.0870152	0.88762	0.722211	1.09091
CYftFH	yiAGsC	EAStrans_Japan	NMT1	Wald ratio	1	-0.115414	0.101866	0.257215	-0.315071	0.0842433	0.890997	0.729737	1.08789
KIyB0K	i5npCX	EAStrans_Japan	PLEKHO1	Wald ratio	1	-0.113197	0.0999098	0.257215	-0.309021	0.0826256	0.892974	0.734166	1.08614
Vwv9r2	uwrwQH	EAStrans_Japan	CTSE	Wald ratio	1	0.233367	0.20612	0.257553	-0.170627	0.637362	1.26285	0.843136	1.89148
kIIjRA	imUkF9	EAScis_Japan	SUSD2	MR Egger	4	-0.0893188	0.0571061	0.258249	-0.201247	0.0226091	0.914554	0.817711	1.02287
O9RznB	2uYf9C	EAScis_Japan	ITGA11	Wald ratio	1	0.519892	0.460146	0.258543	-0.381993	1.42178	1.68185	0.682499	4.14448
n7PGSq	fjKEJo	EAScis_Japan	AK1	Weighted median	3	-0.0353076	0.0312593	0.258684	-0.0965759	0.0259607	0.965308	0.907941	1.0263
Voz8DV	ExZuQY	EAStrans_Japan	HAGH	Weighted mode	3	-0.0645485	0.0413373	0.2588	-0.14557	0.0164726	0.937491	0.86453	1.01661
bEGGMe	ZIJYPA	EAScis_Japan	PPP3R1	Wald ratio	1	0.170459	0.150995	0.258938	-0.125491	0.466409	1.18585	0.882064	1.59426
GHf2U3	F75RGZ	EAScis_Japan	TIGAR	MR Egger	3	0.0939393	0.0404999	0.259136	0.0145596	0.173319	1.09849	1.01467	1.18925
ESrbPq	AlyiRd	EAStrans_Japan	PSMC3	Wald ratio	1	-0.0349742	0.0309957	0.25917	-0.0957257	0.0257774	0.96563	0.908713	1.02611
eKBijQ	2YNn2r	EAScis_Japan	PRSS53	Inverse variance weighted	2	-0.035908	0.0318291	0.259257	-0.0982931	0.0264771	0.964729	0.906383	1.02683
tc6kuI	m59IF4	EAStrans_Japan	GPD1	Wald ratio	1	0.0307864	0.0273024	0.259485	-0.0227263	0.0842991	1.03127	0.97753	1.08795
lXIcz0	cXNwQZ	EAScis_Japan	BTNL10	Inverse variance weighted	2	-0.0408344	0.0362369	0.259796	-0.111859	0.0301899	0.959988	0.894171	1.03065
dU62hy	kXoqOT	EAScis_Japan	DDX1	Wald ratio	1	-0.0420137	0.0374724	0.262208	-0.11546	0.0314323	0.958857	0.890957	1.03193
VE47BU	CfaIOJ	EAScis_Japan	SPRR3	Wald ratio	1	0.343858	0.306741	0.262286	-0.257355	0.945071	1.41038	0.773094	2.573
HBxpup	Ttn2y6	EAScis_Japan	ABL1	Wald ratio	1	0.282796	0.252525	0.262767	-0.212152	0.777745	1.32683	0.808841	2.17656
ZJozmZ	9VdS1g	EAScis_Japan	CEBPA	Inverse variance weighted	2	0.0397289	0.0355028	0.263125	-0.0298566	0.109314	1.04053	0.970585	1.11551
Kp6OlQ	cDgqdQ	EAStrans_Japan	NGFR	Wald ratio	1	-0.0254222	0.0227319	0.263418	-0.0699766	0.0191323	0.974898	0.932416	1.01932
OjmAKm	qRyAry	EAStrans_Japan	SPRR3	Wald ratio	1	-0.22066	0.197381	0.263594	-0.607527	0.166208	0.801989	0.544696	1.18082
IMcLKp	NPYQKz	EAScis_Japan	KHK	Weighted median	4	-0.0330928	0.0296064	0.26367	-0.0911213	0.0249357	0.967449	0.912907	1.02525
s2af9A	cmSPiq	EAScis_Japan	LYZL2	Weighted mode	3	-0.0244696	0.0159359	0.26444	-0.055704	0.00676483	0.975827	0.945819	1.00679
D728cs	ByGEjC	EAScis_Japan	CD101	Weighted median	3	-0.0291705	0.0261692	0.264985	-0.0804621	0.0221212	0.971251	0.92269	1.02237
smu9vD	T75IYu	EAScis_Japan	TIE1	Wald ratio	1	0.0214983	0.0193145	0.265681	-0.0163582	0.0593548	1.02173	0.983775	1.06115
IFwENA	49kUob	EAScis_Japan	KLRK1	Simple mode	3	0.201359	0.132183	0.267132	-0.0577196	0.460438	1.22306	0.943915	1.58477
vEh3nz	nyxaWg	EAScis_Japan	A1BG	Wald ratio	1	0.334403	0.302015	0.26819	-0.257547	0.926353	1.39711	0.772946	2.52528
ZiUl1v	tW2oKi	EAScis_Japan	PYY	MR Egger	3	0.122276	0.0547932	0.268197	0.0148808	0.22967	1.13007	1.01499	1.25819
D1ScX5	e8BNsN	EAScis_Japan	C1QTNF9	Simple mode	4	-0.0340159	0.025122	0.268696	-0.083255	0.0152232	0.966556	0.920116	1.01534
12FHVZ	lIJ5XP	EAScis_Japan	SPOCK1	Wald ratio	1	-0.1203	0.108823	0.268959	-0.333594	0.0929935	0.886654	0.716344	1.09745
C88UxK	I75BcV	EAStrans_Japan	IL7	Wald ratio	1	-0.0513913	0.0465078	0.269158	-0.142547	0.039764	0.949907	0.867147	1.04057
ahJVeR	vMuSl6	EAScis_Japan	GCHFR	MR Egger	3	-0.993526	0.447193	0.269254	-1.87002	-0.117029	0.370269	0.15412	0.88956
VeG0VG	Xq0W0b	EAStrans_Japan	FAM3B	Wald ratio	1	-0.050785	0.0460418	0.270019	-0.141027	0.0394569	0.950483	0.868466	1.04025
Npip6Y	0BpABW	EAScis_Japan	FAM171A2	Inverse variance weighted	2	0.0292546	0.026526	0.270085	-0.0227363	0.0812456	1.02969	0.97752	1.08464
rbZzdd	LAG3db	EAScis_Japan	ZCCHC8	Wald ratio	1	-0.118049	0.107098	0.270351	-0.327961	0.0918626	0.888652	0.720391	1.09621
GBmrpZ	ALT6b7	EAStrans_Japan	NHLRC3	Wald ratio	1	-0.0246963	0.0224215	0.270699	-0.0686425	0.0192499	0.975606	0.93366	1.01944
kOD4n8	FjhfCJ	EAStrans_Japan	LRFN2	Wald ratio	1	0.122292	0.111032	0.270716	-0.0953301	0.339914	1.13008	0.909073	1.40483
snouQw	23Uvrp	EAScis_Japan	HCG22	Simple mode	3	-0.0280031	0.0186	0.271131	-0.0644591	0.00845289	0.972385	0.937574	1.00849
W4yFSK	Mgi2Ah	EAScis_Japan	GUCY2C	Inverse variance weighted	2	0.02208	0.0200752	0.271391	-0.0172674	0.0614275	1.02233	0.982881	1.06335
amf8bF	LeUhoR	EAScis_Japan	TRIM40	Weighted mode	3	-0.0371465	0.0246989	0.271489	-0.0855564	0.0112634	0.963535	0.918001	1.01133
HLrac1	5Ridkg	EAScis_Japan	EPN1	Wald ratio	1	0.117513	0.106913	0.271705	-0.0920369	0.327063	1.1247	0.912072	1.38689
9AqEpg	d9Cnlj	EAStrans_Japan	LRIG1	Wald ratio	1	0.0218238	0.019859	0.271795	-0.0170998	0.0607475	1.02206	0.983046	1.06263
PfEKj0	Ari1ce	EAScis_Japan	CD3G	Wald ratio	1	-0.0496566	0.0452045	0.271991	-0.138257	0.0389442	0.951556	0.870875	1.03971
BDnPGG	R8P4F2	EAScis_Japan	MTIF3	Inverse variance weighted	2	-0.0261187	0.0237903	0.27226	-0.0727478	0.0205103	0.974219	0.929835	1.02072
LbtNTd	w2tBZf	EAScis_Japan	NFATC3	Weighted median	3	-0.0192654	0.0175594	0.272573	-0.0536819	0.0151511	0.980919	0.947733	1.01527
BdGQDt	8537vv	EAScis_Japan	NCAM2	Wald ratio	1	-0.166276	0.151667	0.272939	-0.463544	0.130992	0.846813	0.62905	1.13996
yAIzYX	xZKFmi	EAScis_Japan	POLR2A	Wald ratio	1	-0.127702	0.116484	0.272946	-0.35601	0.100607	0.880116	0.700466	1.10584
DVXlMk	asSlnj	EAStrans_Japan	SCARB2	Wald ratio	1	-0.0256195	0.0233914	0.273407	-0.0714667	0.0202277	0.974706	0.931027	1.02043
7EFENU	DTHcUc	EAScis_Japan	PRKD2	Weighted mode	3	0.0262046	0.0175698	0.274351	-0.00823213	0.0606414	1.02655	0.991802	1.06252
OGGGm3	ADOC2D	EAScis_Japan	HMCN2	Simple mode	3	0.0906777	0.0608557	0.274678	-0.0285995	0.209955	1.09492	0.971806	1.23362
FXp3v2	dkXi58	EAScis_Japan	PTEN	Inverse variance weighted	2	-0.0143945	0.0131784	0.274709	-0.0402241	0.0114351	0.985709	0.960574	1.0115
pxytl3	6eAEaC	EAScis_Japan	EHD3	Wald ratio	1	-0.0268705	0.024615	0.274994	-0.0751158	0.0213748	0.973487	0.927636	1.0216
8BUZE2	8vvOgM	EAScis_Japan	CA6	Inverse variance weighted	2	-0.0395191	0.0362241	0.27529	-0.110518	0.0314802	0.961252	0.89537	1.03198
Xw6uzr	cP5SeA	EAScis_Japan	DEFB104A	MR Egger	3	1.26624	0.584598	0.275355	0.120423	2.41205	3.54747	1.12797	11.1568
OzRcp8	vHvQo0	EAScis_Japan	ALDH3A1	Weighted median	3	-0.0304884	0.0279853	0.27596	-0.0853397	0.0243629	0.969972	0.9182	1.02466
GxHcqR	ivQtO2	EAScis_Japan	FST	Simple mode	3	-0.402851	0.27139	0.275984	-0.934774	0.129073	0.668412	0.392674	1.13777
GHf2U3	F75RGZ	EAScis_Japan	TIGAR	Weighted mode	3	0.0255992	0.0173007	0.277085	-0.00831008	0.0595085	1.02593	0.991724	1.06131
GxHcqR	ivQtO2	EAScis_Japan	FST	MR Egger	3	-1.35216	0.629969	0.277564	-2.5869	-0.117421	0.258681	0.0752531	0.88921
gj9ekg	wWiQN9	EAScis_Japan	ALCAM	Simple mode	4	-0.063689	0.0481971	0.278099	-0.158155	0.0307774	0.938297	0.853717	1.03126
KMBXOT	i0yfei	EAScis_Japan	TNFRSF1B	Wald ratio	1	0.0935227	0.0862764	0.27837	-0.0755791	0.262624	1.09804	0.927206	1.30034
63QHtI	RyoOuQ	EAScis_Japan	FAP	Simple mode	3	0.0819655	0.055634	0.278575	-0.0270771	0.191008	1.08542	0.973286	1.21047
yZ6a2K	2ihBrE	EAScis_Japan	EDDM3B	Inverse variance weighted	2	-0.082115	0.0757932	0.278627	-0.23067	0.0664398	0.921166	0.794002	1.0687
ycuEf4	lRYfBo	EAScis_Japan	DNPH1	Simple mode	3	0.0355241	0.0241405	0.278985	-0.0117913	0.0828395	1.03616	0.988278	1.08637
PUdC5c	0HdDjN	EAStrans_Japan	BLOC1S2	Inverse variance weighted	2	0.0211734	0.019561	0.279062	-0.0171662	0.059513	1.0214	0.98298	1.06132
UofXp6	mrOX7J	EAScis_Japan	SSC4D	Inverse variance weighted	3	0.0133624	0.0123474	0.279161	-0.0108385	0.0375634	1.01345	0.98922	1.03828
bfjEAg	Thm14E	EAScis_Japan	PCDH1	Wald ratio	1	-0.0545909	0.0504466	0.279185	-0.153466	0.0442844	0.946872	0.85773	1.04528
Pnbt13	cLcEI2	EAScis_Japan	PTPRM	Inverse variance weighted	2	0.0175986	0.0162662	0.27929	-0.0142831	0.0494803	1.01775	0.985818	1.05072
yrtCei	3eD9rd	EAScis_Japan	STX6	Simple mode	3	-0.0786064	0.0536109	0.28024	-0.183684	0.0264711	0.924404	0.832199	1.02682
g4BX3c	5soQPN	EAScis_Japan	ENPP5	Wald ratio	1	0.0515237	0.0477304	0.280377	-0.042028	0.145075	1.05287	0.958843	1.15613
z31lS9	t1sjbx	EAStrans_Japan	IL20RA	Wald ratio	1	0.111005	0.102885	0.280621	-0.0906494	0.31266	1.1174	0.913338	1.36706
f6g4vp	6OeFAs	EAScis_Japan	SLAMF7	Wald ratio	1	0.0542321	0.0503157	0.281106	-0.0443866	0.152851	1.05573	0.956584	1.16515
Ln2nuh	dQbsTn	EAScis_Japan	IL21R	Weighted median	3	-0.0249544	0.0231572	0.281207	-0.0703425	0.0204336	0.975354	0.932075	1.02064
O45Nlp	eycWcS	EAScis_Japan	NBL1	Simple mode	3	0.128123	0.08764	0.281264	-0.0436519	0.299897	1.13669	0.957287	1.34972
8Ejsvc	QwVeXY	EAScis_Japan	ROR1	Wald ratio	1	-0.403317	0.374412	0.281391	-1.13717	0.330531	0.6681	0.320727	1.39171
3ePfJ4	IKxzW9	EAStrans_Japan	MYOM2	Wald ratio	1	-0.098477	0.0914527	0.281566	-0.277724	0.0807703	0.906217	0.757506	1.08412
4tehnN	CheMt4	EAScis_Japan	IGFBP3	Weighted median	3	-0.0259802	0.024134	0.281705	-0.0732828	0.0213225	0.974354	0.929338	1.02155
oTv4xy	6K7W6n	EAStrans_Japan	SIRPB1	Inverse variance weighted	3	-0.0554294	0.0514914	0.281713	-0.156352	0.0454937	0.946079	0.855258	1.04654
dNxKG9	FIoxjw	EAStrans_Japan	FABP5	Wald ratio	1	-0.0316073	0.0293735	0.281905	-0.0891794	0.0259647	0.968887	0.914681	1.0263
8YElKC	70CNE2	EAScis_Japan	SCARB2	Inverse variance weighted	3	-0.231676	0.21533	0.281966	-0.653722	0.19037	0.793203	0.520106	1.2097
yrtCei	3eD9rd	EAScis_Japan	STX6	Weighted median	3	-0.0173272	0.0161121	0.282189	-0.0489068	0.0142525	0.982822	0.95227	1.01435
Vl3A5C	3f4nUZ	EAScis_Japan	DEFB118	Wald ratio	1	-0.0363448	0.0338115	0.282409	-0.102615	0.0299257	0.964308	0.902474	1.03038
8N2lbu	hB8W5c	EAScis_Japan	CALCB	Simple mode	3	0.0466318	0.0320037	0.282417	-0.0160954	0.109359	1.04774	0.984033	1.11556
CAzW5F	tpehPq	EAScis_Japan	PGD	Wald ratio	1	0.116839	0.108751	0.282657	-0.0963137	0.329992	1.12394	0.908179	1.39096
d487Tn	mEGCtC	EAScis_Japan	GGT5	Inverse variance weighted	2	-0.017538	0.0163254	0.282697	-0.0495357	0.0144597	0.982615	0.951671	1.01456
KQGwu5	OTAg0I	EAScis_Japan	F12	Wald ratio	1	-0.0223538	0.0208245	0.283075	-0.0631699	0.0184623	0.977894	0.938784	1.01863
td7qCs	a0P7MO	EAScis_Japan	NAMPT	Wald ratio	1	-0.0556123	0.0518143	0.283136	-0.157168	0.0459437	0.945906	0.85456	1.04702
iqaodC	5RieT5	EAScis_Japan	MSMB	Wald ratio	1	0.0316705	0.0295178	0.283304	-0.0261845	0.0895254	1.03218	0.974155	1.09366
LQwH3c	nSlTup	EAScis_Japan	IL4	Weighted median	3	0.0381587	0.035574	0.283426	-0.0315664	0.107884	1.0389	0.968927	1.11392
qhwg37	HUxN7v	EAScis_Japan	STAM	Wald ratio	1	-0.125021	0.116566	0.283482	-0.35349	0.103449	0.882479	0.702233	1.10899
CFG5K4	XwOgPq	EAScis_Japan	MANSC4	Wald ratio	1	0.0419989	0.0391836	0.283788	-0.034801	0.118799	1.04289	0.965798	1.12614
2RC3UB	9sSsS1	EAScis_Japan	C7	Inverse variance weighted	3	0.0180712	0.0168691	0.284052	-0.0149922	0.0511345	1.01824	0.98512	1.05246
LQwH3c	nSlTup	EAScis_Japan	IL4	MR Egger	3	-1.23993	0.593241	0.284096	-2.40268	-0.0771796	0.289404	0.0904748	0.925724
lS2IqD	IYHY6h	EAScis_Japan	AHSP	Weighted mode	3	-0.0226185	0.0156203	0.284592	-0.0532343	0.00799731	0.977635	0.948158	1.00803
ANEhIM	sMtWOU	EAScis_Japan	LY75	Wald ratio	1	-0.0534078	0.0499285	0.284761	-0.151268	0.0444521	0.947993	0.859618	1.04545
DqluHi	dl1FeH	EAScis_Japan	NECTIN1	Weighted median	3	0.0206083	0.0192739	0.284963	-0.0171685	0.0583852	1.02082	0.982978	1.06012
Yvp6QL	IH6l5q	EAScis_Japan	CLINT1	Wald ratio	1	-0.036802	0.0344954	0.286032	-0.104413	0.030809	0.963867	0.900853	1.03129
AOuNpc	vWWh7Q	EAScis_Japan	MMP15	Simple mode	3	-0.242103	0.167944	0.286151	-0.571273	0.0870663	0.784975	0.564806	1.09097
7FnrFp	APnMes	EAScis_Japan	BNIP3L	Inverse variance weighted	2	-0.0413595	0.0387936	0.286359	-0.117395	0.0346759	0.959484	0.889234	1.03528
r6Bheh	4ok1iS	EAStrans_Japan	SLC12A2	Wald ratio	1	-0.0459279	0.0431153	0.28677	-0.130434	0.0385781	0.955111	0.877715	1.03933
oK75mP	OUjNO8	EAScis_Japan	CEP43	Inverse variance weighted	2	0.0326228	0.0306319	0.286878	-0.0274157	0.0926614	1.03316	0.972957	1.09709
IMcLKp	NPYQKz	EAScis_Japan	KHK	Weighted mode	4	-0.0445217	0.0344626	0.28692	-0.112068	0.023025	0.956455	0.893983	1.02329
krNttx	ZOUQUC	EAStrans_Japan	DTX2	Wald ratio	1	-0.0407359	0.0382655	0.287075	-0.115736	0.0342645	0.960083	0.89071	1.03486
Bh8rT8	fgb9B5	EAScis_Japan	ACHE	Wald ratio	1	0.0792745	0.0744907	0.287229	-0.0667272	0.225276	1.0825	0.93545	1.25267
gj9ekg	wWiQN9	EAScis_Japan	ALCAM	Weighted median	4	-0.0403005	0.0378783	0.287353	-0.114542	0.033941	0.960501	0.891774	1.03452
ObhHeT	Dt0QAp	EAScis_Japan	CEP350	MR Egger	3	0.24507	0.118945	0.287662	0.0119384	0.478202	1.27771	1.01201	1.61317
ildEBJ	dbIhQF	EAScis_Japan	WFDC1	Weighted median	4	0.0327063	0.0307654	0.287743	-0.0275939	0.0930064	1.03325	0.972783	1.09747
6UKwYq	zaiXMq	EAStrans_Japan	ENTPD5	Wald ratio	1	-0.125615	0.118166	0.287765	-0.357221	0.105991	0.881954	0.699618	1.11181
KgrsZQ	OmQhqG	EAScis_Japan	HTR1B	MR Egger	3	-0.250187	0.121605	0.288027	-0.488534	-0.011841	0.778655	0.613525	0.988229
Au51Ae	Aach1Z	EAScis_Japan	AOC3	Inverse variance weighted	3	0.0174734	0.0164488	0.288104	-0.0147663	0.0497131	1.01763	0.985342	1.05097
jhyFkc	BRQ5DF	EAScis_Japan	DAND5	Wald ratio	1	0.0521145	0.0491201	0.288708	-0.044161	0.14839	1.0535	0.9568	1.15997
47eNLj	SF2ZeR	EAScis_Japan	CREG1	Simple mode	3	-0.0379212	0.0264992	0.288726	-0.0898597	0.0140173	0.962789	0.914059	1.01412
03mTQG	iXnFo2	EAScis_Japan	CFC1	Weighted mode	3	-0.0193852	0.0135772	0.289527	-0.0459966	0.00722611	0.980801	0.955045	1.00725
oVvhWa	K9MmRR	EAStrans_Japan	APOA2	Wald ratio	1	-0.0398181	0.0375979	0.289576	-0.11351	0.0338737	0.960964	0.892695	1.03445
1uoS0D	GA0Ee2	EAScis_Japan	ITGA6	Weighted median	3	0.0316222	0.0299039	0.290302	-0.0269895	0.0902338	1.03213	0.973371	1.09443
vqhff2	rb7xeH	EAScis_Japan	CCS	Inverse variance weighted	2	0.111817	0.105932	0.291173	-0.09581	0.319443	1.11831	0.908637	1.37636
tutsX5	0pLkr4	EAScis_Japan	AMY2B	Wald ratio	1	-0.0417785	0.0395949	0.291357	-0.119384	0.0358275	0.959082	0.887467	1.03648
jFPvRW	stzPWY	EAStrans_Japan	NBN	Wald ratio	1	-0.0327657	0.0310763	0.291717	-0.0936752	0.0281438	0.967765	0.910578	1.02854
82oOct	r87gXD	EAStrans_Japan	TNFSF13	Wald ratio	1	-0.0833909	0.0790942	0.291735	-0.238415	0.0716337	0.919991	0.787875	1.07426
rWJ65c	rzimKa	EAScis_Japan	ANG	Wald ratio	1	-0.0872042	0.0827305	0.291848	-0.249356	0.0749476	0.91649	0.779303	1.07783
IlXChv	qoQ7C4	EAScis_Japan	CCN2	Inverse variance weighted	2	0.0315023	0.0299295	0.292547	-0.0271595	0.0901642	1.032	0.973206	1.09435
hd2lWj	gLtVyU	EAScis_Japan	KIT	Weighted mode	3	-0.0581737	0.0411304	0.292853	-0.138789	0.0224418	0.943486	0.870411	1.0227
NqFr70	Jdi0yS	EAStrans_Japan	LGALS7	Wald ratio	1	-0.228092	0.216908	0.293002	-0.653232	0.197049	0.796051	0.520361	1.2178
HEHVth	tgWHE3	EAStrans_Japan	NINJ1	Wald ratio	1	-0.0270849	0.0257773	0.293384	-0.0776083	0.0234386	0.973279	0.925327	1.02372
FDN0Ol	YHxQ5R	EAScis_Japan	RLN2	Inverse variance weighted	2	-0.0207841	0.0197949	0.293732	-0.0595822	0.018014	0.97943	0.942158	1.01818
QsobTK	g6pY4V	EAStrans_Japan	TMOD4	Wald ratio	1	0.0247263	0.0235564	0.293872	-0.0214442	0.0708968	1.02503	0.978784	1.07347
yuarC0	K2N8qT	EAScis_Japan	HSBP1	Wald ratio	1	-0.0322951	0.0307677	0.293882	-0.0925997	0.0280096	0.968221	0.911558	1.02841
UcsXxR	6D4BvN	EAStrans_Japan	LAYN	Inverse variance weighted	2	-0.16562	0.157877	0.294159	-0.475058	0.143819	0.847369	0.621849	1.15468
Dxjc8L	OS7wLR	EAScis_Japan	TERF1	Weighted median	4	-0.0170591	0.0162978	0.295234	-0.0490029	0.0148847	0.983086	0.952178	1.015
JxsE0o	8b2xB0	EAScis_Japan	AHNAK	MR Egger	5	0.0929165	0.07348	0.295353	-0.0511044	0.236937	1.09737	0.950179	1.26736
s2af9A	cmSPiq	EAScis_Japan	LYZL2	Simple mode	3	-0.0258929	0.0184807	0.2962	-0.0621151	0.0103293	0.974439	0.939775	1.01038
1Co8WP	x2cghR	EAScis_Japan	YAP1	Wald ratio	1	0.0477354	0.0457082	0.296323	-0.0418527	0.137324	1.04889	0.959011	1.1472
ODTaFN	2yyFXK	EAScis_Japan	ENTPD2	Wald ratio	1	0.146937	0.140719	0.296397	-0.128872	0.422746	1.15828	0.879087	1.52615
SrryjY	LQVScy	EAScis_Japan	LTBP2	Simple mode	3	0.104046	0.0744394	0.297049	-0.0418547	0.249948	1.10965	0.959009	1.28396
Wzi7tO	O2taL3	EAScis_Japan	CSDE1	Wald ratio	1	-0.0476795	0.0457374	0.297198	-0.137325	0.0419659	0.953439	0.871687	1.04286
UyPTO9	xH0UOY	EAScis_Japan	NFIC	Wald ratio	1	-0.338321	0.324613	0.297305	-0.974562	0.29792	0.712966	0.377358	1.34705
4QysNk	F16rYq	EAScis_Japan	OTUD6B	Inverse variance weighted	2	0.0805767	0.0773422	0.297495	-0.071014	0.232167	1.08391	0.931449	1.26133
hIQi9C	R1Im1m	EAStrans_Japan	ATP6V1D	Wald ratio	1	-0.130537	0.125452	0.298093	-0.376423	0.115349	0.877624	0.686312	1.12227
2D6HhQ	F8DBZX	EAStrans_Japan	SFTPD	Wald ratio	1	-0.170878	0.164758	0.299669	-0.493804	0.152048	0.842925	0.6103	1.16422
vZAgsy	mhvqHP	EAScis_Japan	PHACTR2	Wald ratio	1	-0.0836085	0.0806938	0.300146	-0.241768	0.0745513	0.919791	0.785238	1.0774
OEbdbW	toABh5	EAScis_Japan	CCL19	Wald ratio	1	-0.186364	0.18008	0.300717	-0.53932	0.166592	0.829972	0.583145	1.18127
zKikhm	HffapS	EAScis_Japan	SCRG1	Wald ratio	1	-0.124825	0.120754	0.301269	-0.361503	0.111852	0.882651	0.696629	1.11835
ppz7jQ	ZOZXje	EAStrans_Japan	MST1	Wald ratio	1	-0.0314738	0.0304937	0.302006	-0.0912414	0.0282938	0.969016	0.912797	1.0287
uqaOMw	5jeqzv	EAScis_Japan	TIMP4	Weighted median	3	0.0188132	0.0182415	0.30238	-0.0169401	0.0545665	1.01899	0.983203	1.05608
D3XZP5	TjTL2J	EAScis_Japan	PDIA2	Wald ratio	1	0.020522	0.0199236	0.302994	-0.0185282	0.0595722	1.02073	0.981642	1.06138
xISegq	nVgYGO	EAScis_Japan	PCNA	Wald ratio	1	-0.0186847	0.0181405	0.303011	-0.0542401	0.0168707	0.981489	0.947205	1.01701
2RC3UB	9sSsS1	EAScis_Japan	C7	Weighted median	3	0.0184048	0.0178794	0.303299	-0.0166389	0.0534485	1.01858	0.983499	1.0549
noYtSF	fjMcGv	EAScis_Japan	DUT	MR Egger	3	1.41243	0.730576	0.30389	-0.0194954	2.84436	4.10594	0.980693	17.1906
K4qUDK	COZA5A	EAScis_Japan	IL6	Inverse variance weighted	4	0.0210928	0.020517	0.303918	-0.0191204	0.0613061	1.02132	0.981061	1.06322
gj9ekg	wWiQN9	EAScis_Japan	ALCAM	MR Egger	4	0.780334	0.569359	0.304066	-0.335609	1.89628	2.1822	0.714903	6.66105
dGYWGQ	qwasdy	EAStrans_Japan	CA8	Inverse variance weighted	2	0.0129552	0.0126189	0.304585	-0.0117778	0.0376881	1.01304	0.988291	1.03841
HZg0wA	G7Qlte	EAScis_Japan	EIF5A	Wald ratio	1	-0.0398746	0.0388577	0.304811	-0.116036	0.0362864	0.96091	0.890443	1.03695
ZJNZD2	yF5Ek0	EAScis_Japan	PGF	Wald ratio	1	0.0215873	0.02106	0.305345	-0.0196903	0.0628649	1.02182	0.980502	1.06488
GmgfY2	bbGVos	EAScis_Japan	ADH4	Wald ratio	1	0.076454	0.0746423	0.305707	-0.0698449	0.222753	1.07945	0.932538	1.24951
t4YGaa	J0Vn2a	EAScis_Japan	NCS1	Inverse variance weighted	2	-0.05628	0.0549553	0.305785	-0.163992	0.0514323	0.945274	0.848749	1.05278
W3yHP8	Z7FY25	EAScis_Japan	MUC13	Inverse variance weighted	2	0.0336003	0.0328323	0.306123	-0.0307511	0.0979516	1.03417	0.969717	1.10291
tVHyyc	TqTRDd	EAScis_Japan	CDC25A	Wald ratio	1	-0.0256339	0.0250633	0.306419	-0.0747579	0.0234902	0.974692	0.927968	1.02377
MHz1Dg	6y8kAX	EAScis_Japan	B4GALT1	Wald ratio	1	-0.132507	0.129685	0.306895	-0.386689	0.121676	0.875897	0.679302	1.12939
PzLWFJ	j8155n	EAScis_Japan	PDCD1LG2	MR Egger	3	-0.177501	0.092884	0.306917	-0.359554	0.00455173	0.83736	0.697988	1.00456
GITixV	AU5bAr	EAScis_Japan	CRTAP	Wald ratio	1	0.0307581	0.0301167	0.307113	-0.0282706	0.0897868	1.03124	0.972125	1.09394
UROT6K	pHqMHD	EAScis_Japan	IL3RA	Wald ratio	1	-0.0334852	0.0327955	0.30724	-0.0977643	0.030794	0.967069	0.906863	1.03127
q5AHSA	Mavkwg	EAScis_Japan	ELN	Wald ratio	1	0.399568	0.39142	0.307341	-0.367615	1.16675	1.49118	0.692384	3.21154
t0Dsgz	npBjGg	EAScis_Japan	FURIN	Inverse variance weighted	2	-0.0133919	0.0131241	0.307534	-0.0391151	0.0123312	0.986697	0.96164	1.01241
2lI9ek	VZUWWR	EAScis_Japan	EFEMP1	Simple mode	3	-0.0611892	0.0451097	0.307784	-0.149604	0.0272257	0.940645	0.861049	1.0276
VlvxZl	EQocp7	EAScis_Japan	EXOSC10	Inverse variance weighted	3	0.0281605	0.0276357	0.308208	-0.0260055	0.0823265	1.02856	0.97433	1.08581
2TXZpk	BaANaY	EAScis_Japan	HAO1	Inverse variance weighted	2	-0.0723726	0.0710351	0.308284	-0.211601	0.0668561	0.930184	0.809287	1.06914
ebnI2s	GeVUgp	EAScis_Japan	CXCL14	Inverse variance weighted	2	0.00914227	0.00898439	0.308881	-0.00846714	0.0267517	1.00918	0.991569	1.02711
lhedrg	8QJ48C	EAStrans_Japan	TMEM132A	Wald ratio	1	-0.17728	0.17426	0.308997	-0.518829	0.16427	0.837546	0.595217	1.17853
49Hkor	sIR7db	EAScis_Japan	VSIG10	Wald ratio	1	0.443476	0.436245	0.309356	-0.411564	1.29852	1.55811	0.662613	3.66385
w31mTV	SCyzss	EAScis_Japan	DLL4	Simple mode	3	0.054106	0.040097	0.309672	-0.024484	0.132696	1.0556	0.975813	1.1419
9uvo5H	PT5XKy	EAStrans_Japan	MATN3	Wald ratio	1	-0.0421342	0.0415425	0.310467	-0.123557	0.0392891	0.958741	0.883771	1.04007
pI8U0c	SebpbV	EAScis_Japan	CCL16	Wald ratio	1	0.0690158	0.0680791	0.310698	-0.0644192	0.202451	1.07145	0.937612	1.2244
qwNkYd	kx111L	EAScis_Japan	PI16	Inverse variance weighted	2	-0.0488954	0.0482355	0.310735	-0.143437	0.0456462	0.952281	0.866375	1.0467
kR8HME	NLmIhn	EAScis_Japan	CA5A	Weighted median	3	-0.0247391	0.0244194	0.311015	-0.072601	0.0231228	0.975564	0.929972	1.02339
uXzcrD	QpOq3r	EAScis_Japan	MAP2K6	Weighted mode	3	-0.068398	0.0509963	0.311863	-0.168351	0.0315548	0.933889	0.845057	1.03206
aLGkzm	6Y7sOr	EAScis_Japan	DCTD	Inverse variance weighted	3	-0.0222698	0.0220329	0.312137	-0.0654543	0.0209148	0.977976	0.936642	1.02114
UVkDuy	oavydr	EAScis_Japan	AHCY	Inverse variance weighted	2	-0.033372	0.0330384	0.312449	-0.0981273	0.0313833	0.967179	0.906533	1.03188
ZY0PuC	E8Rqwr	EAScis_Japan	CSPG5	Weighted median	3	-0.0322295	0.0319197	0.312635	-0.0947921	0.030333	0.968284	0.909562	1.0308
dardFa	Jbinwo	EAStrans_Japan	ALDH2	Wald ratio	1	-0.126572	0.125397	0.312795	-0.37235	0.119205	0.881111	0.689113	1.1266
ENE60N	VIEjAL	EAScis_Japan	SUGP1	Wald ratio	1	-0.669468	0.663633	0.313075	-1.97019	0.631253	0.511981	0.13943	1.87997
yTfGly	b3ytFV	EAScis_Japan	CD302	Weighted mode	3	0.0243069	0.0181863	0.313131	-0.0113383	0.0599522	1.0246	0.988726	1.06179
Cn0DLd	NgdxzC	EAScis_Japan	TNFRSF12A	Wald ratio	1	0.108689	0.107831	0.313476	-0.10266	0.320038	1.11482	0.902434	1.37718
ktx8z5	xeJeKG	EAScis_Japan	PLXDC1	Wald ratio	1	0.0461301	0.0458454	0.314315	-0.0437269	0.135987	1.04721	0.957215	1.14567
qAS1U6	aGLneC	EAScis_Japan	C1GALT1C1	Wald ratio	1	0.0415579	0.0413251	0.314591	-0.0394392	0.122555	1.04243	0.961328	1.13038
e5J8Vp	PXFqvn	EAScis_Japan	CLSPN	Weighted mode	3	0.0191207	0.0144007	0.315529	-0.00910475	0.0473462	1.0193	0.990937	1.04848
SQ39LO	SOb1vn	EAScis_Japan	PGLYRP1	Weighted median	4	-0.0160436	0.0160054	0.316156	-0.0474141	0.0153269	0.984084	0.953692	1.01544
bB5Pzd	2G9BSz	EAScis_Japan	UPK3BL1	Wald ratio	1	0.349263	0.348624	0.316425	-0.334041	1.03257	1.41802	0.716024	2.80826
FMgaMf	EunVJx	EAScis_Japan	PSMD9	Wald ratio	1	-0.243956	0.243652	0.316706	-0.721513	0.233601	0.783522	0.486016	1.26314
q1zKnt	9Z9gkZ	EAScis_Japan	RCOR1	Wald ratio	1	0.0459915	0.0459444	0.316815	-0.0440595	0.136042	1.04707	0.956897	1.14573
1fN6Ig	xKTd0W	EAScis_Japan	HSD17B3	Wald ratio	1	0.0396964	0.0396628	0.316901	-0.0380427	0.117435	1.04049	0.962672	1.12461
6BcNqG	BjxK4F	EAScis_Japan	EPHA4	Wald ratio	1	-0.023808	0.0237896	0.316935	-0.0704356	0.0228195	0.976473	0.931988	1.02308
1tInRt	2hjP7Q	EAStrans_Japan	GPNMB	Weighted mode	4	-0.018165	0.0151639	0.316963	-0.0478863	0.0115562	0.981999	0.953242	1.01162
7GpBQp	ewJtcG	EAScis_Japan	DAPK2	Wald ratio	1	-0.31557	0.315484	0.317178	-0.93392	0.302779	0.729373	0.39301	1.35361
foBW6C	bWKYZA	EAStrans_Japan	OBP2B	Wald ratio	1	0.0307275	0.0307431	0.317557	-0.0295291	0.0909841	1.0312	0.970903	1.09525
nVOkr8	rehCPN	EAStrans_Japan	CDH3	Wald ratio	1	0.113143	0.113208	0.317588	-0.108745	0.335032	1.11979	0.896959	1.39798
LJ81qa	tj9qBF	EAStrans_Japan	SLITRK6	Wald ratio	1	0.0184139	0.0184284	0.317689	-0.0177057	0.0545335	1.01858	0.98245	1.05605
k13IfL	4Iuekj	EAScis_Japan	TLR3	Wald ratio	1	0.0232689	0.0233003	0.317963	-0.0223997	0.0689374	1.02354	0.977849	1.07137
wVKL23	mYYRbs	EAScis_Japan	INPP5D	Inverse variance weighted	4	0.0276624	0.0277095	0.318133	-0.0266481	0.081973	1.02805	0.973704	1.08543
MjSC3o	KegJaR	EAStrans_Japan	THOP1	MR Egger	3	-0.104617	0.0571954	0.31851	-0.21672	0.00748561	0.900669	0.805155	1.00751
biGyk5	JZppYi	EAScis_Japan	IGDCC4	Wald ratio	1	0.0669398	0.0671766	0.31902	-0.0647264	0.198606	1.06923	0.937324	1.2197
47eNLj	SF2ZeR	EAScis_Japan	CREG1	Weighted mode	3	-0.0318194	0.0242056	0.319174	-0.0792624	0.0156236	0.968682	0.923797	1.01575
eqRKNK	aLqjKO	EAScis_Japan	PPM1B	Inverse variance weighted	3	0.0136412	0.013699	0.319357	-0.0132088	0.0404912	1.01373	0.986878	1.04132
b2HEiV	gB7P1P	EAScis_Japan	GTF2IRD1	Weighted mode	3	-0.0908492	0.0692066	0.319681	-0.226494	0.0447958	0.913155	0.797324	1.04581
QA80Sq	y8efih	EAStrans_Japan	FUT1	Wald ratio	1	-0.0122962	0.0123631	0.319938	-0.0365279	0.0119355	0.987779	0.964131	1.01201
VHxaML	llSSSO	EAStrans_Japan	DUSP3	Wald ratio	1	0.0564355	0.0567841	0.32029	-0.0548612	0.167732	1.05806	0.946617	1.18262
PkeVLD	rrkdhn	EAScis_Japan	DEFA1	Inverse variance weighted	2	0.0171141	0.0172365	0.32076	-0.0166695	0.0508977	1.01726	0.983469	1.05222
1aBoWw	ASSoYo	EAStrans_Japan	LTBR	Wald ratio	1	0.0198555	0.0199997	0.320812	-0.0193439	0.0590548	1.02005	0.980842	1.06083
96SBEy	5vfXTr	EAScis_Japan	RTN4R	Weighted mode	3	-0.0640364	0.0489534	0.320969	-0.159985	0.0319123	0.937971	0.852157	1.03243
nGRY9a	6VSF1c	EAScis_Japan	ANXA4	Inverse variance weighted	3	0.00905409	0.00912491	0.321081	-0.00883073	0.0269389	1.0091	0.991208	1.02731
9WSYo1	bynlH0	EAStrans_Japan	STAB2	Wald ratio	1	0.0445689	0.0449493	0.321424	-0.0435318	0.13267	1.04558	0.957402	1.14187
kjXtKW	Bkoe0F	EAStrans_Japan	MMP7	Wald ratio	1	0.0198988	0.020076	0.3216	-0.0194501	0.0592477	1.0201	0.980738	1.06104
kR8HME	NLmIhn	EAScis_Japan	CA5A	Weighted mode	3	-0.0364277	0.027928	0.322024	-0.0911666	0.0183111	0.964228	0.912866	1.01848
Mh1T02	AijSeL	EAScis_Japan	MRPS16	Weighted median	3	-0.0368603	0.0372297	0.322137	-0.109831	0.03611	0.963811	0.895986	1.03677
aHhfQI	mMysyL	EAScis_Japan	IL22RA1	Inverse variance weighted	2	-0.0980838	0.0992457	0.323009	-0.292605	0.0964378	0.906573	0.746317	1.10124
Dxjc8L	OS7wLR	EAScis_Japan	TERF1	Weighted mode	4	-0.0190922	0.0161795	0.323039	-0.050804	0.0126197	0.981089	0.950465	1.0127
E9nwpO	BKRmUn	EAScis_Japan	CRYBB1	Inverse variance weighted	2	0.0868164	0.0878519	0.323048	-0.0853733	0.259006	1.0907	0.918169	1.29564
skXtfD	rQNOWX	EAScis_Japan	NHLRC3	Simple mode	5	-0.0225853	0.0200575	0.32314	-0.0618981	0.0167275	0.977668	0.939979	1.01687
926jjc	FaI5LC	EAScis_Japan	ANKRA2	Inverse variance weighted	2	-0.020216	0.0204668	0.323276	-0.0603309	0.0198989	0.979987	0.941453	1.0201
c3eB89	ISKjRA	EAScis_Japan	PVALB	Wald ratio	1	-0.0422328	0.0427989	0.323754	-0.126119	0.041653	0.958647	0.88151	1.04253
Mh1T02	AijSeL	EAScis_Japan	MRPS16	Inverse variance weighted	3	-0.0658413	0.0667418	0.323884	-0.196655	0.0649727	0.936279	0.821474	1.06713
2MyKvr	CoTWem	EAScis_Japan	USP25	Inverse variance weighted	2	-0.0337276	0.0342	0.324041	-0.10076	0.0333044	0.966835	0.90415	1.03387
NijJHv	hnDbq6	EAScis_Japan	ERBB4	Weighted mode	3	0.056764	0.0437675	0.32411	-0.0290202	0.142548	1.05841	0.971397	1.15321
b9Kjvx	k3Cgxw	EAScis_Japan	ADAMTS16	Wald ratio	1	-0.072604	0.0737887	0.325143	-0.21723	0.072022	0.929969	0.804745	1.07468
YYWdQL	mmoAtr	EAScis_Japan	SUGT1	Inverse variance weighted	2	-0.0147963	0.0150393	0.325193	-0.0442734	0.0146808	0.985313	0.956692	1.01479
GHTPPz	vAsN4T	EAScis_Japan	EDA2R	Weighted median	3	-0.0387882	0.0394642	0.325671	-0.116138	0.0385616	0.961954	0.890352	1.03931
pgTFwp	a3HLas	EAScis_Japan	SCLY	Inverse variance weighted	3	-0.0205045	0.0208722	0.325911	-0.0614139	0.020405	0.979704	0.940434	1.02061
LinwJW	LRDQDg	EAScis_Japan	ITGB2	Simple mode	3	-0.305543	0.237032	0.326358	-0.770125	0.15904	0.736724	0.462955	1.17238
ildEBJ	dbIhQF	EAScis_Japan	WFDC1	Weighted mode	4	0.0326702	0.0279164	0.326396	-0.022046	0.0873863	1.03321	0.978195	1.09132
gj9ekg	wWiQN9	EAScis_Japan	ALCAM	Weighted mode	4	-0.0387199	0.0330884	0.326426	-0.103573	0.0261333	0.96202	0.90161	1.02648
vuXSf0	q08Kuo	EAStrans_Japan	TPSAB1	Wald ratio	1	0.0150865	0.0153825	0.326711	-0.0150632	0.0452363	1.0152	0.98505	1.04628
kR8HME	NLmIhn	EAScis_Japan	CA5A	MR Egger	3	-0.203404	0.114725	0.326934	-0.428265	0.0214569	0.815949	0.651639	1.02169
GzOfmv	PgaQmj	EAScis_Japan	CALCA	Inverse variance weighted	2	0.024619	0.0251774	0.328163	-0.0247287	0.0739666	1.02492	0.975575	1.07677
PqExI1	HwjVzH	EAStrans_Japan	IMPG1	Wald ratio	1	-0.0257571	0.0263542	0.328398	-0.0774113	0.0258971	0.974572	0.925509	1.02624
drjvqN	xLAZ5y	EAScis_Japan	CEP112	Wald ratio	1	-0.0452346	0.0462889	0.328458	-0.135961	0.0454916	0.955773	0.872877	1.04654
vieLVD	bfKlSR	EAScis_Japan	EPHA2	Inverse variance weighted	2	-0.0368887	0.0377906	0.328997	-0.110958	0.0371808	0.963783	0.894976	1.03788
oPg6Wq	Rdvc4c	EAScis_Japan	MMP7	Inverse variance weighted	2	0.0495839	0.0508279	0.3293	-0.0500388	0.149207	1.05083	0.951192	1.16091
RpP1ab	rkVSCy	EAScis_Japan	TBC1D17	Weighted mode	3	-0.0427381	0.0334416	0.32953	-0.108284	0.0228075	0.958162	0.897373	1.02307
R7uJTy	1emp9g	EAScis_Japan	NFX1	Wald ratio	1	0.0246306	0.025264	0.329596	-0.0248868	0.074148	1.02494	0.97542	1.07697
D728cs	ByGEjC	EAScis_Japan	CD101	Weighted mode	3	-0.029794	0.0233195	0.32963	-0.0755001	0.0159122	0.970646	0.92728	1.01604
QbUbQ6	35BPNR	EAScis_Japan	GBP4	Inverse variance weighted	2	-0.105182	0.107935	0.329814	-0.316734	0.106371	0.900161	0.728524	1.11223
NgGjVP	IxTbyW	EAScis_Japan	PAXX	Wald ratio	1	0.0494244	0.0507257	0.329884	-0.0499979	0.148847	1.05067	0.951231	1.1605
IRPtdb	z0rZ9t	EAScis_Japan	ACOX1	Wald ratio	1	-0.0478388	0.049111	0.33001	-0.144096	0.0484188	0.953287	0.865804	1.04961
2qaYBf	2kwsgZ	EAScis_Japan	FUS	Simple mode	3	-0.056447	0.0442858	0.330509	-0.143247	0.0303533	0.945117	0.86654	1.03082
IV6qmz	RZYu2T	EAStrans_Japan	CGA	Wald ratio	1	-0.208388	0.214219	0.330663	-0.628257	0.211481	0.811892	0.533521	1.23551
GHTPPz	vAsN4T	EAScis_Japan	EDA2R	MR Egger	3	-0.109684	0.0627937	0.331011	-0.232759	0.0133918	0.896117	0.792344	1.01348
BSIzzF	sgQo8B	EAScis_Japan	NGFR	Wald ratio	1	0.0251466	0.0258754	0.331133	-0.0255692	0.0758625	1.02547	0.974755	1.07881
fR2W2h	2vRIOC	EAScis_Japan	IL5RA	Wald ratio	1	0.0492009	0.0506935	0.331769	-0.0501584	0.14856	1.05043	0.951079	1.16016
9v9dYI	2o2O2v	EAStrans_Japan	RNASEH2A	Wald ratio	1	-0.305722	0.315041	0.331838	-0.923203	0.311759	0.736591	0.397245	1.36583
F9D5Cv	EHoplz	EAScis_Japan	CELSR2	Wald ratio	1	-0.0247038	0.025466	0.332012	-0.0746172	0.0252096	0.975599	0.928099	1.02553
pQMGg0	Rt4P4p	EAStrans_Japan	CX3CL1	Wald ratio	1	-0.0444208	0.0457938	0.332038	-0.134177	0.0453351	0.956551	0.874435	1.04638
jwJxfX	cThOjJ	EAScis_Japan	ELAVL4	Wald ratio	1	0.0940389	0.0971259	0.332936	-0.0963278	0.284406	1.0986	0.908166	1.32897
5cRIir	fAq1WV	EAScis_Japan	FGF20	Wald ratio	1	0.491284	0.507479	0.333	-0.503374	1.48594	1.63441	0.604488	4.41913
4VRPDg	Xi6sIG	EAScis_Japan	SERPINH1	Wald ratio	1	-0.133165	0.137615	0.333212	-0.40289	0.13656	0.875321	0.668385	1.14632
t99CQA	XoxpFh	EAScis_Japan	SERPINB5	Wald ratio	1	-0.0459585	0.0474981	0.333252	-0.139055	0.0471379	0.955082	0.87018	1.04827
4QAbi7	olUtFs	EAStrans_Japan	NT5C1A	Inverse variance weighted	2	-0.0200649	0.020756	0.333692	-0.0607468	0.0206169	0.980135	0.941062	1.02083
S8uxRc	CgtYhd	EAStrans_Japan	CAT	MR Egger	3	-0.389377	0.225368	0.334022	-0.831098	0.0523452	0.677479	0.435571	1.05374
1tInRt	2hjP7Q	EAStrans_Japan	GPNMB	MR Egger	4	-0.0560482	0.0444607	0.334592	-0.143191	0.0310948	0.945494	0.866588	1.03158
HH15Jb	mJmSTZ	EAScis_Japan	MMP1	Wald ratio	1	-0.035541	0.0368376	0.334644	-0.107743	0.0366608	0.965083	0.897859	1.03734
XrxJr2	sSWkOZ	EAStrans_Japan	ITGB6	Weighted mode	3	0.0442135	0.0350894	0.334767	-0.0245616	0.112989	1.04521	0.975738	1.11962
B2qQa4	94MW7W	EAScis_Japan	ING1	Inverse variance weighted	2	-0.0389546	0.0403913	0.334829	-0.118122	0.0402122	0.961794	0.888588	1.04103
LDCiva	YPJSEp	EAStrans_Japan	ITIH3	Wald ratio	1	-0.0311045	0.0322535	0.334856	-0.0943213	0.0321122	0.969374	0.90999	1.03263
nadrlG	XuWBmy	EAScis_Japan	CCDC134	Inverse variance weighted	2	0.0172853	0.0179263	0.334925	-0.0178502	0.0524207	1.01744	0.982308	1.05382
NafiGU	n4RE9e	EAScis_Japan	MME	Wald ratio	1	0.510404	0.529445	0.335028	-0.527308	1.54812	1.66596	0.590191	4.7026
JbhTuL	4C8oCP	EAScis_Japan	SLC34A3	Wald ratio	1	-0.031438	0.0326296	0.335306	-0.0953921	0.032516	0.969051	0.909016	1.03305
d4XnK7	sVzSOI	EAScis_Japan	CD22	Wald ratio	1	0.646382	0.671106	0.335467	-0.668985	1.96175	1.90862	0.512228	7.11176
CniJRX	KElCEy	EAScis_Japan	IL10RA	Inverse variance weighted	2	0.0306194	0.0317945	0.335527	-0.0316978	0.0929365	1.03109	0.968799	1.09739
zmkNOp	TN54OB	EAStrans_Japan	CEP20	Wald ratio	1	0.0557949	0.0579408	0.335565	-0.057769	0.169359	1.05738	0.943868	1.18455
QcPtiC	DZhHT5	EAScis_Japan	AHNAK2	Inverse variance weighted	2	0.027423	0.0284798	0.335601	-0.0283974	0.0832434	1.0278	0.972002	1.08681
AMSw3o	IzyUPw	EAScis_Japan	METAP2	Inverse variance weighted	3	0.0251772	0.0261621	0.335872	-0.0261006	0.076455	1.0255	0.974237	1.07945
49lT3a	DmHaCj	EAScis_Japan	LACRT	Wald ratio	1	-0.0311645	0.0324256	0.336498	-0.0947185	0.0323896	0.969316	0.909629	1.03292
S8uxRc	CgtYhd	EAStrans_Japan	CAT	Weighted median	3	-0.0321334	0.0334813	0.337184	-0.0977567	0.0334898	0.968377	0.906869	1.03406
A3CW3Z	eVUT5g	EAScis_Japan	SLC39A14	Wald ratio	1	-0.245976	0.256363	0.337315	-0.748448	0.256496	0.781941	0.4731	1.29239
NijJHv	hnDbq6	EAScis_Japan	ERBB4	Simple mode	3	0.0566578	0.0452964	0.337489	-0.0321231	0.145439	1.05829	0.968387	1.15655
cxGJyh	DE42Je	EAScis_Japan	LCAT	Inverse variance weighted	2	-0.0293485	0.0306275	0.337942	-0.0893783	0.0306814	0.971078	0.9145	1.03116
mToNpS	u6tZd4	EAStrans_Japan	ADAMTS15	Wald ratio	1	0.0531695	0.055509	0.338137	-0.0556282	0.161967	1.05461	0.945891	1.17582
5mFdSk	z5Md6B	EAScis_Japan	IDI2	Wald ratio	1	-0.0634441	0.0662478	0.338224	-0.19329	0.0664015	0.938527	0.824243	1.06866
UXYAGc	OZy5S7	EAScis_Japan	MYH4	Inverse variance weighted	3	-0.0384955	0.0401985	0.338246	-0.117285	0.0402934	0.962236	0.889332	1.04112
skXtfD	rQNOWX	EAScis_Japan	NHLRC3	Weighted mode	5	-0.0172716	0.0159024	0.338507	-0.0484402	0.0138971	0.982877	0.952714	1.01399
sfHmT9	fEUhsI	EAScis_Japan	CTAG1A	Weighted median	5	-0.0155261	0.0162256	0.338624	-0.0473283	0.0162761	0.984594	0.953774	1.01641
LQwH3c	nSlTup	EAScis_Japan	IL4	Weighted mode	3	0.0398935	0.0320027	0.338758	-0.0228319	0.102619	1.0407	0.977427	1.10807
HOfYIH	lbgjxu	EAStrans_Japan	S100A13	Wald ratio	1	0.0360751	0.037732	0.339028	-0.0378796	0.11003	1.03673	0.962829	1.11631
tJJO77	Wg6hH3	EAScis_Japan	SPACA5	Wald ratio	1	-0.0261223	0.0273391	0.339329	-0.0797069	0.0274623	0.974216	0.923387	1.02784
iGtlrY	xDAHyt	EAScis_Japan	IGFBP7	Inverse variance weighted	2	-0.0333826	0.0349509	0.339513	-0.101886	0.0351212	0.967168	0.903132	1.03575
OzRcp8	vHvQo0	EAScis_Japan	ALDH3A1	Weighted mode	3	-0.0326347	0.0262726	0.340077	-0.0841291	0.0188596	0.967892	0.919313	1.01904
ZY0PuC	E8Rqwr	EAScis_Japan	CSPG5	Weighted mode	3	-0.0405723	0.0326812	0.340287	-0.104628	0.0234829	0.96024	0.90066	1.02376
hd2lWj	gLtVyU	EAScis_Japan	KIT	Simple mode	3	-0.12189	0.0983489	0.340915	-0.314654	0.0708738	0.885246	0.730041	1.07345
nIspzd	yH1e0r	EAStrans_Japan	LACRT	Wald ratio	1	0.0650561	0.0683892	0.341471	-0.0689867	0.199099	1.06722	0.933339	1.2203
MwInKF	luq1iv	EAScis_Japan	PRTFDC1	Inverse variance weighted	4	-0.0180451	0.018998	0.342193	-0.0552811	0.0191909	0.982117	0.946219	1.01938
npeLTe	5nD3IR	EAScis_Japan	THBS4	Inverse variance weighted	2	0.11293	0.118976	0.342529	-0.120263	0.346123	1.11955	0.886687	1.41358
IfRI2d	fvsQKz	EAStrans_Japan	NPL	Weighted mode	3	0.0425481	0.0344867	0.342607	-0.0250458	0.110142	1.04347	0.975265	1.11644
AOuNpc	vWWh7Q	EAScis_Japan	MMP15	Weighted mode	3	0.0307775	0.0249676	0.342928	-0.018159	0.079714	1.03126	0.982005	1.08298
Ii5bg1	97MBa0	EAScis_Japan	GYS1	Inverse variance weighted	2	-0.048078	0.0507088	0.343069	-0.147467	0.0513113	0.953059	0.862891	1.05265
GHf2U3	F75RGZ	EAScis_Japan	TIGAR	Simple mode	3	-0.0692838	0.056232	0.343106	-0.179498	0.0409308	0.933062	0.835689	1.04178
Xon99i	ykaNbu	EAScis_Japan	VSIR	Inverse variance weighted	2	0.0307553	0.0324593	0.343383	-0.032865	0.0943756	1.03123	0.967669	1.09897
SQ39LO	SOb1vn	EAScis_Japan	PGLYRP1	Simple mode	4	0.036809	0.0327944	0.343414	-0.0274681	0.101086	1.03749	0.972906	1.10637
wEdI12	SLMj2r	EAStrans_Japan	OGT	Wald ratio	1	-0.0215549	0.0227618	0.34365	-0.066168	0.0230582	0.978676	0.935974	1.02333
JMGPNp	XFPCxC	EAStrans_Japan	SOD2	Wald ratio	1	-0.427844	0.451838	0.343691	-1.31345	0.457759	0.651913	0.268892	1.58053
WKt4XN	IHPdHE	EAScis_Japan	ASGR1	Wald ratio	1	-0.200064	0.211798	0.344865	-0.615188	0.21506	0.818679	0.540539	1.23994
eD7SQJ	855IV4	EAScis_Japan	CCL13	Inverse variance weighted	3	0.0258478	0.027373	0.345026	-0.0278033	0.079499	1.02618	0.97258	1.08274
XATNA0	ek53bM	EAScis_Japan	VAMP8	Inverse variance weighted	2	0.0253458	0.0268433	0.34506	-0.0272671	0.0779588	1.02567	0.973101	1.08108
9RwFUI	GjqPG6	EAScis_Japan	SPON2	Wald ratio	1	-0.0363225	0.0384943	0.345383	-0.111771	0.0391263	0.964329	0.894249	1.0399
QfjwJk	Qjrb6L	EAScis_Japan	TGFBR2	Inverse variance weighted	2	0.0543492	0.0576393	0.345722	-0.0586238	0.167322	1.05585	0.943062	1.18214
11ItPO	wkyTYW	EAScis_Japan	MORF4L1	Wald ratio	1	-0.0342385	0.0363129	0.345745	-0.105412	0.0369348	0.966341	0.899954	1.03763
GHTPPz	vAsN4T	EAScis_Japan	EDA2R	Weighted mode	3	-0.0456855	0.0373866	0.346193	-0.118963	0.0275922	0.955342	0.887841	1.02798
NUz06k	VDNfQv	EAStrans_Japan	HGF	Wald ratio	1	0.121312	0.128817	0.346324	-0.131169	0.373793	1.12898	0.87707	1.45324
B3mxrL	UIMMmj	EAScis_Japan	DPEP2	Weighted median	3	-0.0139073	0.0147683	0.346347	-0.0428532	0.0150386	0.986189	0.958052	1.01515
AuSdc9	vqu8Pq	EAScis_Japan	PHLDB2	Simple mode	3	0.0296548	0.0242978	0.346654	-0.0179689	0.0772786	1.0301	0.982192	1.08034
XobpLp	IzSFab	EAScis_Japan	PRKRA	Wald ratio	1	0.115617	0.122896	0.346824	-0.12526	0.356494	1.12257	0.882268	1.42831
UREG0T	AeTjPF	EAScis_Japan	ACOT13	Simple mode	4	-0.0431007	0.0387522	0.347153	-0.119055	0.0328536	0.957815	0.887759	1.0334
b2HEiV	gB7P1P	EAScis_Japan	GTF2IRD1	Simple mode	3	-0.105336	0.0865328	0.347629	-0.274941	0.064268	0.900022	0.759617	1.06638
TDl5d9	k6O4Bw	EAStrans_Japan	CD4	Wald ratio	1	0.0376139	0.0400544	0.347695	-0.0408928	0.116121	1.03833	0.959932	1.12313
iDJLxZ	9kSwxm	EAScis_Japan	MVK	Wald ratio	1	0.0414623	0.044156	0.347732	-0.0450834	0.128008	1.04233	0.955918	1.13656
LrjaZi	zQafg2	EAScis_Japan	CD300E	Wald ratio	1	0.0264661	0.0281873	0.347764	-0.0287811	0.0817133	1.02682	0.971629	1.08514
BcojyL	jwBEaw	EAScis_Japan	PLXNB2	MR Egger	3	-0.190361	0.115795	0.347908	-0.417319	0.0365969	0.82666	0.658811	1.03727
ydnaPa	KR0ary	EAStrans_Japan	CD34	Wald ratio	1	0.019343	0.0206115	0.348011	-0.0210556	0.0597416	1.01953	0.979164	1.06156
kspqYE	XpzqHb	EAScis_Japan	BNIP2	Inverse variance weighted	2	-0.0311143	0.0331883	0.348497	-0.0961634	0.0339348	0.969365	0.908316	1.03452
pQro7R	YURjgM	EAScis_Japan	IGSF9	Wald ratio	1	-0.206462	0.220226	0.3485	-0.638104	0.22518	0.813457	0.528293	1.25255
T2eJn6	KBozsI	EAStrans_Japan	EIF2AK2	Wald ratio	1	0.056477	0.0602561	0.348613	-0.061625	0.174579	1.0581	0.940235	1.19074
KDm1lc	xRBPGR	EAStrans_Japan	MTIF3	Wald ratio	1	0.0534887	0.0570678	0.348613	-0.0583642	0.165342	1.05495	0.943306	1.1798
QSXFWd	LADz84	EAScis_Japan	TPR	Wald ratio	1	3.03069	3.23534	0.34889	-3.31058	9.37197	20.7116	0.0364949	11754.2
w31mTV	SCyzss	EAScis_Japan	DLL4	Weighted mode	3	0.0511856	0.0422001	0.348979	-0.0315267	0.133898	1.05252	0.968965	1.14328
8CQG3k	0EXfkA	EAStrans_Japan	HEG1	Wald ratio	1	0.176196	0.188179	0.349108	-0.192635	0.545027	1.19267	0.824783	1.72466
YxmOu2	zSF15j	EAScis_Japan	IGFBP1	Wald ratio	1	-0.0231174	0.024706	0.349429	-0.0715412	0.0253065	0.977148	0.930958	1.02563
4syUSl	eDDTAN	EAScis_Japan	DOC2B	Inverse variance weighted	2	-0.0211998	0.0226935	0.350213	-0.0656791	0.0232795	0.979023	0.936431	1.02355
IdJyHI	OdGarD	EAScis_Japan	ACADM	MR Egger	3	0.180867	0.110941	0.350272	-0.0365785	0.398312	1.19826	0.964082	1.48931
gsrRzo	ehKY5E	EAStrans_Japan	ROBO4	Wald ratio	1	-0.0629378	0.0673894	0.350334	-0.195021	0.0691454	0.939002	0.822817	1.07159
SQ39LO	SOb1vn	EAScis_Japan	PGLYRP1	Weighted mode	4	-0.0175991	0.0159532	0.350502	-0.0488673	0.0136692	0.982555	0.952308	1.01376
dA6IEm	BXxbvM	EAStrans_Japan	SCG2	Inverse variance weighted	2	-0.0534518	0.0572928	0.350841	-0.165746	0.0588421	0.947952	0.847262	1.06061
QbIhcN	6epuNY	EAScis_Japan	COL2A1	Wald ratio	1	-0.0578354	0.0620167	0.351038	-0.179388	0.0637173	0.943805	0.835781	1.06579
LitRyw	2DAwq5	EAScis_Japan	EGFL7	Simple mode	3	0.0478706	0.0397008	0.351196	-0.029943	0.125684	1.04903	0.970501	1.13392
u0Fs9Y	x50h3u	EAScis_Japan	THTPA	Wald ratio	1	-0.0415081	0.0445237	0.351197	-0.128775	0.0457583	0.959342	0.879172	1.04682
xaNkjT	NYPnR6	EAScis_Japan	SCGB1A1	Wald ratio	1	0.108476	0.116405	0.351397	-0.119678	0.336631	1.11458	0.887206	1.40022
TxNYt7	HER9BK	EAScis_Japan	ATG4A	Wald ratio	1	-0.129264	0.138719	0.351418	-0.401154	0.142625	0.878742	0.669547	1.1533
dNAM2E	WXuqkd	EAScis_Japan	CD163	Wald ratio	1	-0.0862314	0.0925778	0.351622	-0.267684	0.0952211	0.917382	0.76515	1.0999
GncCKm	JY1tI0	EAStrans_Japan	PNPT1	Wald ratio	1	-0.0223182	0.023963	0.351666	-0.0692856	0.0246492	0.977929	0.93306	1.02496
IFwENA	49kUob	EAScis_Japan	KLRK1	MR Egger	3	0.457112	0.282094	0.351996	-0.0957923	1.01002	1.57951	0.908653	2.74565
pRjvbL	q6rgmW	EAScis_Japan	ASPSCR1	Wald ratio	1	0.0448193	0.0481682	0.352125	-0.0495904	0.139229	1.04584	0.951619	1.14939
ful1dW	jiA4X0	EAScis_Japan	MDGA1	Wald ratio	1	-0.0484869	0.0521397	0.352401	-0.150681	0.0537069	0.95267	0.860122	1.05518
jzaVDL	AagCzk	EAScis_Japan	NOTCH2	Wald ratio	1	-0.0625997	0.0673223	0.352448	-0.194552	0.0693521	0.939319	0.823204	1.07181
ymn6vn	KD2qcN	EAScis_Japan	CTSC	Inverse variance weighted	2	0.0350442	0.0376928	0.35251	-0.0388337	0.108922	1.03567	0.961911	1.11508
w31mTV	SCyzss	EAScis_Japan	DLL4	Weighted median	3	0.0277813	0.0299164	0.35308	-0.0308548	0.0864174	1.02817	0.969616	1.09026
7EFENU	DTHcUc	EAScis_Japan	PRKD2	Simple mode	3	0.0249696	0.0208413	0.353604	-0.0158793	0.0658186	1.02528	0.984246	1.06803
09OPAQ	o6zSqL	EAScis_Japan	TREM2	Wald ratio	1	0.0847008	0.0913274	0.353697	-0.0943009	0.263702	1.08839	0.910009	1.30174
TO0Br6	gz8fMF	EAScis_Japan	GPHA2	Wald ratio	1	0.0604817	0.0652259	0.353788	-0.0673609	0.188324	1.06235	0.934858	1.20723
9iO5b0	U5Wvfc	EAScis_Japan	CLUL1	Wald ratio	1	-0.0595312	0.0642098	0.353856	-0.185382	0.06632	0.942206	0.830787	1.06857
ozhw1Q	M5Mqvy	EAStrans_Japan	JPT2	Wald ratio	1	-0.0358066	0.0387085	0.354949	-0.111675	0.040062	0.964827	0.894335	1.04088
9ExjC0	xQRWmQ	EAStrans_Japan	ZFYVE19	Wald ratio	1	-0.0383549	0.0414633	0.354949	-0.119623	0.0429132	0.962371	0.887255	1.04385
bXMORv	oynoE1	EAStrans_Japan	NMNAT1	Wald ratio	1	0.0792962	0.0857665	0.355195	-0.0888061	0.247399	1.08252	0.915023	1.28069
MZI9Ca	uA16BB	EAStrans_Japan	AIDA	Inverse variance weighted	3	-0.0171299	0.0185301	0.355259	-0.053449	0.0191891	0.983016	0.947954	1.01937
Rj6GeB	ipU4f1	EAScis_Japan	TDRKH	Inverse variance weighted	3	-0.0218954	0.0236886	0.355329	-0.068325	0.0245342	0.978343	0.933957	1.02484
KlSSuR	BK22r3	EAStrans_Japan	CD3D	Wald ratio	1	0.0380274	0.0411696	0.355655	-0.042665	0.11872	1.03876	0.958232	1.12605
c5fRCS	sii2vk	EAScis_Japan	PRUNE2	Weighted mode	3	0.0336837	0.0282844	0.355871	-0.0217537	0.089121	1.03426	0.978481	1.09321
cUUPon	EzSg8t	EAScis_Japan	TSC1	Wald ratio	1	-0.0357054	0.0386833	0.355998	-0.111525	0.040114	0.964925	0.894469	1.04093
w31mTV	SCyzss	EAScis_Japan	DLL4	MR Egger	3	0.71299	0.446486	0.356172	-0.162123	1.5881	2.04008	0.850337	4.89446
ESziSV	h5oyIN	EAScis_Japan	PSG1	Wald ratio	1	-0.128652	0.139502	0.356414	-0.402076	0.144773	0.87928	0.66893	1.15578
ildEBJ	dbIhQF	EAScis_Japan	WFDC1	Inverse variance weighted	4	0.0232112	0.0251699	0.356436	-0.0261219	0.0725442	1.02348	0.974216	1.07524
gdQlAY	B4UW5R	EAScis_Japan	F11R	Inverse variance weighted	2	0.0352222	0.0382121	0.356656	-0.0396735	0.110118	1.03585	0.961103	1.11641
5uURbF	spT3Fh	EAScis_Japan	MIA	Wald ratio	1	0.0438977	0.047634	0.356757	-0.0494649	0.13726	1.04488	0.951739	1.14713
n1LJHk	fq3bBB	EAScis_Japan	NFU1	Simple mode	4	-0.0443386	0.0408136	0.356808	-0.124333	0.035656	0.95663	0.883085	1.0363
IyV36v	d8yCOY	EAStrans_Japan	POLR2A	Wald ratio	1	0.0472522	0.0513117	0.35711	-0.0533187	0.147823	1.04839	0.948078	1.15931
TSRO2N	IagCed	EAScis_Japan	SMOC2	Wald ratio	1	0.0437257	0.0475114	0.357406	-0.0493967	0.136848	1.0447	0.951803	1.14665
eC650n	hfREbX	EAStrans_Japan	FURIN	Inverse variance weighted	3	-0.0430272	0.0467674	0.35756	-0.134691	0.0486369	0.957885	0.873986	1.04984
Tosnjm	vcds05	EAScis_Japan	RRAS	Wald ratio	1	-0.0292528	0.0318217	0.357953	-0.0916232	0.0331177	0.971171	0.912449	1.03367
AM3hhX	4z5BO5	EAScis_Japan	STXBP3	Wald ratio	1	-0.0313866	0.0341429	0.357953	-0.0983067	0.0355335	0.969101	0.906371	1.03617
yTfGly	b3ytFV	EAScis_Japan	CD302	MR Egger	3	0.319329	0.201346	0.35814	-0.0753089	0.713967	1.3762	0.927457	2.04208
YmTUHQ	6bmNKL	EAScis_Japan	MRPL28	Wald ratio	1	-0.0132387	0.0144103	0.358254	-0.041483	0.0150055	0.986849	0.959366	1.01512
8wOjlO	1MfSdX	EAStrans_Japan	CEP112	Wald ratio	1	-0.304638	0.331748	0.358473	-0.954864	0.345589	0.737391	0.384865	1.41282
anozLX	9I5gXu	EAScis_Japan	NCF2	Inverse variance weighted	2	-0.0165077	0.0179789	0.358529	-0.0517464	0.018731	0.983628	0.94957	1.01891
UaAaOF	FMrPaD	EAScis_Japan	NENF	Wald ratio	1	-0.0537531	0.058605	0.359033	-0.168619	0.0611128	0.947666	0.844831	1.06302
2hptUn	ugNqE4	EAScis_Japan	EGFR	Simple mode	3	-0.04539	0.0385976	0.360628	-0.121041	0.0302613	0.955625	0.885997	1.03072
n7PGSq	fjKEJo	EAScis_Japan	AK1	MR Egger	3	-0.112668	0.0716605	0.360642	-0.253122	0.027787	0.893448	0.776373	1.02818
IUyPMH	jRKOYP	EAScis_Japan	TTF2	Wald ratio	1	-0.0160421	0.0175655	0.361099	-0.0504704	0.0183863	0.984086	0.950782	1.01856
b3umrr	QZjCbZ	EAScis_Japan	DBN1	Weighted median	3	0.0149814	0.0164042	0.361103	-0.0171708	0.0471335	1.01509	0.982976	1.04826
BySUJn	7f3FCP	EAScis_Japan	TARS1	Inverse variance weighted	2	-0.0244093	0.0267293	0.361136	-0.0767988	0.0279802	0.975886	0.926076	1.02838
jTyhcx	zehQyG	EAScis_Japan	PEAR1	Wald ratio	1	-0.0254736	0.0279123	0.361437	-0.0801818	0.0292346	0.974848	0.922949	1.02967
K0fG3w	mH0YHf	EAScis_Japan	ADCYAP1R1	MR Egger	4	-0.0531785	0.0453319	0.361558	-0.142029	0.035672	0.948211	0.867596	1.03632
2hptUn	ugNqE4	EAScis_Japan	EGFR	Weighted mode	3	-0.0457297	0.0390336	0.362056	-0.122236	0.0307761	0.9553	0.88494	1.03125
El709s	FuVAub	EAStrans_Japan	CXADR	Wald ratio	1	0.0458542	0.050343	0.362382	-0.0528181	0.144526	1.04692	0.948553	1.15549
idEb6J	cOJaVh	EAScis_Japan	GFRA1	Wald ratio	1	0.318176	0.350279	0.363692	-0.36837	1.00472	1.37462	0.691861	2.73115
mwtyVT	N5QcDS	EAStrans_Japan	SDC1	Wald ratio	1	0.300003	0.330272	0.363693	-0.347331	0.947337	1.34986	0.706572	2.57883
w0HpUJ	kmWjrc	EAScis_Japan	PTK7	Simple mode	3	0.115337	0.0989428	0.363951	-0.0785904	0.309265	1.12225	0.924418	1.36242
9sO4Gh	07OMza	EAScis_Japan	NDUFS6	Wald ratio	1	-0.0370258	0.0408025	0.364175	-0.116999	0.0429472	0.963651	0.889586	1.04388
fJahAw	ViG8fR	EAScis_Japan	SFTPA1	Inverse variance weighted	4	-0.0177839	0.0195996	0.364218	-0.0561991	0.0206314	0.982373	0.945351	1.02085
3BYIbe	vpZyN8	EAScis_Japan	OLFM4	Wald ratio	1	-0.0647259	0.0713612	0.364397	-0.204594	0.0751421	0.937324	0.814978	1.07804
uHw4pl	uchena	EAScis_Japan	SEMA7A	Wald ratio	1	0.0526978	0.0581134	0.364508	-0.0612045	0.1666	1.05411	0.940631	1.18128
qWjpuJ	FaHJPm	EAStrans_Japan	CSH1	Wald ratio	1	0.0188766	0.0208356	0.364948	-0.0219613	0.0597145	1.01906	0.978278	1.06153
JtLaOG	dCPS04	EAScis_Japan	GBP1	MR Egger	3	-0.055032	0.0355652	0.365257	-0.12474	0.0146758	0.946455	0.882727	1.01478
8YElKC	70CNE2	EAScis_Japan	SCARB2	Weighted median	3	-0.219129	0.242043	0.365291	-0.693533	0.255276	0.803218	0.499807	1.29082
t85Cw7	FZeOUE	EAScis_Japan	IL18RAP	Wald ratio	1	-0.0201785	0.0222902	0.365325	-0.0638673	0.0235102	0.980024	0.938129	1.02379
RVmxRx	2YOc8H	EAScis_Japan	APCS	Inverse variance weighted	2	0.0137155	0.0151587	0.365574	-0.0159955	0.0434266	1.01381	0.984132	1.04438
AOuNpc	vWWh7Q	EAScis_Japan	MMP15	Weighted median	3	0.0240278	0.0265696	0.365819	-0.0280486	0.0761042	1.02432	0.972341	1.07907
EfpUnl	tu6rsh	EAScis_Japan	KCTD5	Inverse variance weighted	2	-0.0142481	0.0157669	0.366169	-0.0451512	0.016655	0.985853	0.955853	1.01679
7pY3FO	kELeJi	EAStrans_Japan	CPA1	Wald ratio	1	-0.0323855	0.0359067	0.367091	-0.102763	0.0379916	0.968133	0.902341	1.03872
vVsOIr	WKGVX9	EAStrans_Japan	COX6B1	Wald ratio	1	-0.405869	0.450208	0.367315	-1.28828	0.476539	0.666398	0.275746	1.61049
Pe0NuJ	BUgFJp	EAScis_Japan	GNAS	Inverse variance weighted	2	0.0522788	0.0580135	0.36751	-0.0614277	0.165985	1.05367	0.940421	1.18056
cPw4qt	j0qhug	EAScis_Japan	ECHS1	Weighted mode	3	0.0371324	0.0321621	0.367597	-0.0259053	0.10017	1.03783	0.974427	1.10536
Rj6GeB	ipU4f1	EAScis_Japan	TDRKH	Weighted mode	3	-0.0185194	0.0160602	0.368062	-0.0499973	0.0129585	0.981651	0.951232	1.01304
rOaOgt	u72iCE	EAStrans_Japan	CDC123	Wald ratio	1	-0.0412728	0.0458809	0.368352	-0.131199	0.0486537	0.959567	0.877043	1.04986
hgSVR5	jXRCj7	EAStrans_Japan	SYTL4	Wald ratio	1	0.678481	0.754479	0.368508	-0.800297	2.15726	1.97088	0.449196	8.64741
M83vMv	Lc2AaF	EAScis_Japan	ANXA11	Wald ratio	1	-0.0381951	0.0425033	0.368845	-0.121501	0.0451113	0.962525	0.88559	1.04614
JHYrCH	l3lbjl	EAScis_Japan	EDAR	Wald ratio	1	-0.0368238	0.0409773	0.368845	-0.117139	0.0434918	0.963846	0.889461	1.04445
hlm5QR	zKrXuP	EAScis_Japan	FOXO1	Wald ratio	1	-0.0375489	0.0417842	0.368845	-0.119446	0.0443482	0.963147	0.887412	1.04535
L3aXJB	MzRBPK	EAScis_Japan	IRAK4	Wald ratio	1	-0.0370681	0.0412492	0.368845	-0.117917	0.0437803	0.96361	0.88877	1.04475
2lPlWU	thwZRb	EAScis_Japan	METAP1D	Wald ratio	1	-0.0365578	0.0406813	0.368845	-0.116293	0.0431776	0.964102	0.890214	1.04412
XrxJr2	sSWkOZ	EAStrans_Japan	ITGB6	Simple mode	3	0.0437502	0.0380322	0.368978	-0.0307929	0.118293	1.04472	0.969676	1.12557
s4kc5j	NvqKxQ	EAScis_Japan	ARAF	Simple mode	4	-0.0495512	0.0469841	0.369021	-0.14164	0.0425376	0.951656	0.867934	1.04346
QfKhXM	5JT4YF	EAStrans_Japan	SHD	Wald ratio	1	-0.283762	0.315971	0.369152	-0.903064	0.335541	0.752946	0.405326	1.3987
Mtwf71	NIlDyN	EAStrans_Japan	PRKCQ	Inverse variance weighted	2	-0.0210219	0.0234392	0.36979	-0.0669628	0.024919	0.979198	0.93523	1.02523
vDb3C7	J5HCd4	EAStrans_Japan	SH2D1A	Wald ratio	1	-0.0760256	0.084791	0.36992	-0.242216	0.0901649	0.926793	0.784887	1.09435
LrJgge	FQIcdw	EAScis_Japan	NGRN	Simple mode	3	0.0332002	0.0289334	0.36993	-0.0235093	0.0899097	1.03376	0.976765	1.09408
fYFHOG	tYXINS	EAScis_Japan	SMPD3	Wald ratio	1	0.0288369	0.0321682	0.370016	-0.0342127	0.0918865	1.02926	0.966366	1.09624
fJahAw	ViG8fR	EAScis_Japan	SFTPA1	Weighted median	4	-0.0196509	0.0219257	0.37012	-0.0626252	0.0233235	0.980541	0.939295	1.0236
SYIBKo	sAiYm1	EAStrans_Japan	BRDT	Wald ratio	1	-0.152542	0.170399	0.370676	-0.486524	0.181439	0.858523	0.61476	1.19894
n9n7QW	Lf6bsZ	EAScis_Japan	LETM1	Wald ratio	1	0.147999	0.16538	0.370837	-0.176145	0.472143	1.15951	0.838497	1.60343
dxNcue	Mm07j1	EAScis_Japan	TBCC	Inverse variance weighted	2	-0.0252166	0.0281985	0.371186	-0.0804856	0.0300524	0.975099	0.922668	1.03051
ehInlO	RJuUlX	EAScis_Japan	NT5E	MR Egger	3	-0.0684893	0.0452284	0.371552	-0.157137	0.0201584	0.933803	0.854587	1.02036
pUzG1D	7X7L51	EAScis_Japan	CLSTN2	MR Egger	3	0.242362	0.16006	0.371573	-0.0713566	0.55608	1.27425	0.93113	1.74382
uqaOMw	5jeqzv	EAScis_Japan	TIMP4	Weighted mode	3	0.0191225	0.0167567	0.372017	-0.0137206	0.0519656	1.01931	0.986373	1.05334
Qglswj	W2BDcC	EAScis_Japan	KCNC4	Simple mode	3	-0.0746265	0.0653984	0.372044	-0.202807	0.0535544	0.92809	0.816435	1.05501
FXYYG7	uWCOYw	EAScis_Japan	KHDC3L	Wald ratio	1	-0.0104114	0.0116793	0.372695	-0.0333029	0.0124801	0.989643	0.967246	1.01256
S0y6Ow	FZH7dD	EAScis_Japan	EIF4EBP1	Inverse variance weighted	2	-0.0670518	0.0752309	0.372779	-0.214504	0.0804007	0.935147	0.806941	1.08372
CEnBmU	kmkTPA	EAScis_Japan	HEBP1	Inverse variance weighted	4	-0.0144657	0.0162377	0.372998	-0.0462915	0.0173601	0.985638	0.954764	1.01751
5lVJ7P	wEJoya	EAScis_Japan	IMPG1	Simple mode	3	-0.047258	0.0415481	0.373272	-0.128692	0.0341763	0.953841	0.879244	1.03477
SrjncO	m9MRXE	EAScis_Japan	OMP	Wald ratio	1	0.0357707	0.0402252	0.373863	-0.0430707	0.114612	1.03642	0.957844	1.12144
IMcLKp	NPYQKz	EAScis_Japan	KHK	Simple mode	4	-0.0399983	0.0383873	0.374011	-0.115237	0.0352408	0.960791	0.891155	1.03587
sG4SyX	XiRUku	EAStrans_Japan	EGLN1	Inverse variance weighted	2	0.0341935	0.0385004	0.374468	-0.0412672	0.109654	1.03478	0.959573	1.11589
X4ha1V	gDnO3B	EAScis_Japan	MMP3	Wald ratio	1	-0.0369538	0.0416537	0.374988	-0.118595	0.0446874	0.963721	0.888167	1.0457
g69Yb7	poy9nr	EAStrans_Japan	CILP	Wald ratio	1	-0.343507	0.387946	0.375914	-1.10388	0.416868	0.709279	0.331582	1.5172
4tehnN	CheMt4	EAScis_Japan	IGFBP3	Weighted mode	3	-0.0263316	0.0233174	0.376015	-0.0720338	0.0193706	0.974012	0.930499	1.01956
3chlDO	3oSEri	EAStrans_Japan	APOF	Wald ratio	1	-0.0328915	0.0371721	0.37624	-0.105749	0.0399657	0.967644	0.899651	1.04078
a5R2mS	c5estu	EAScis_Japan	VEGFB	MR Egger	3	0.476677	0.320223	0.376583	-0.15096	1.10431	1.61071	0.859882	3.01716
0pUGTI	mBx0f3	EAScis_Japan	HHEX	MR Egger	3	0.208515	0.140189	0.376821	-0.0662562	0.483286	1.23185	0.935891	1.62139
jPc28a	bGidNd	EAStrans_Japan	TFF1	Wald ratio	1	-0.144522	0.163555	0.376895	-0.46509	0.176045	0.865436	0.628079	1.19249
dDPjVb	8ALAAT	EAScis_Japan	GH1	Inverse variance weighted	2	0.0445383	0.0505149	0.377947	-0.054471	0.143548	1.04555	0.946986	1.15436
aLGkzm	6Y7sOr	EAScis_Japan	DCTD	Weighted median	3	-0.0132779	0.0150614	0.378002	-0.0427982	0.0162425	0.98681	0.958105	1.01638
nGRY9a	6VSF1c	EAScis_Japan	ANXA4	Weighted median	3	0.00895183	0.0101574	0.378149	-0.0109567	0.0288603	1.00899	0.989103	1.02928
yPUh6C	9QxZmm	EAScis_Japan	FHIP2A	Wald ratio	1	0.0228211	0.0259219	0.378653	-0.0279857	0.073628	1.02308	0.972402	1.07641
50T9TH	Fm7Coj	EAScis_Japan	SIGLEC15	Inverse variance weighted	2	-0.0360503	0.0409752	0.378964	-0.116362	0.0442611	0.964592	0.890153	1.04526
mJ9MXq	5fTmCp	EAScis_Japan	CACYBP	Inverse variance weighted	2	-0.0119019	0.0135512	0.379786	-0.0384622	0.0146584	0.988169	0.962268	1.01477
czqLsB	h5fiCS	EAScis_Japan	TNFRSF10C	Simple mode	3	-0.0368661	0.0329843	0.379945	-0.101515	0.0277831	0.963805	0.903467	1.02817
r8CAnD	LCmHce	EAScis_Japan	MAP4K5	Weighted median	3	-0.040631	0.0463057	0.380241	-0.13139	0.0501281	0.960183	0.876876	1.05141
sC35zh	00pt3B	EAScis_Japan	FOLR2	Simple mode	3	0.0377141	0.0338034	0.380627	-0.0285405	0.103969	1.03843	0.971863	1.10957
svcCTn	StBlwq	EAScis_Japan	LBR	Wald ratio	1	0.0244994	0.0279481	0.380701	-0.0302788	0.0792776	1.0248	0.970175	1.0825
skXtfD	rQNOWX	EAScis_Japan	NHLRC3	Weighted median	5	-0.0154691	0.0176654	0.381207	-0.0500933	0.019155	0.98465	0.951141	1.01934
dV2Umt	O3zrS8	EAStrans_Japan	IL2RB	Wald ratio	1	-0.338482	0.38739	0.382255	-1.09777	0.420803	0.712852	0.333616	1.52318
DKeToR	Fux6YF	EAScis_Japan	IL7R	Inverse variance weighted	2	0.0184786	0.0211518	0.382326	-0.0229789	0.0599361	1.01865	0.977283	1.06177
ZY0PuC	E8Rqwr	EAScis_Japan	CSPG5	Inverse variance weighted	3	-0.0243256	0.0278783	0.382902	-0.0789671	0.030316	0.975968	0.92407	1.03078
JE91sZ	elrsKv	EAStrans_Japan	STIP1	Wald ratio	1	-0.0364594	0.0418545	0.383699	-0.118494	0.0455753	0.964197	0.888257	1.04663
pT7Hsm	FWhnNj	EAScis_Japan	GOT1	Wald ratio	1	-0.0271811	0.0312281	0.384079	-0.0883881	0.0340259	0.973185	0.915406	1.03461
ts6Sr9	x2Le5C	EAScis_Japan	SNAP25	Wald ratio	1	0.0917969	0.105471	0.384107	-0.114926	0.29852	1.09614	0.891432	1.34786
zKLLtI	ZufaWw	EAStrans_Japan	TRAF2	Inverse variance weighted	2	-0.0170994	0.0196707	0.384694	-0.055654	0.0214553	0.983046	0.945866	1.02169
ZJgOFF	D5EAIu	EAScis_Japan	STX3	Wald ratio	1	0.0723862	0.0833142	0.384938	-0.0909096	0.235682	1.07507	0.9131	1.26577
5nrBxw	3YqVtg	EAScis_Japan	GP2	MR Egger	3	-0.343425	0.237343	0.384984	-0.808618	0.121767	0.709336	0.445474	1.12949
aOrrgv	MDsTxo	EAScis_Japan	APOC1	Wald ratio	1	0.0364303	0.0419588	0.385263	-0.0458089	0.11867	1.0371	0.955224	1.126
SrryjY	LQVScy	EAScis_Japan	LTBP2	Weighted median	3	0.0389816	0.0449216	0.385521	-0.0490648	0.127028	1.03975	0.952119	1.13545
d0Yy6s	1wzgtW	EAScis_Japan	SLC44A4	Wald ratio	1	-0.0797951	0.0920327	0.385926	-0.260179	0.100589	0.923306	0.770913	1.10582
s7nTDw	Gq9uT4	EAStrans_Japan	BAG3	Wald ratio	1	-0.761688	0.878608	0.385982	-2.48376	0.960383	0.466878	0.0834289	2.6127
Clx4sD	xPBv2x	EAStrans_Japan	MAP4K5	Wald ratio	1	0.0342004	0.0394524	0.386009	-0.0431263	0.111527	1.03479	0.95779	1.11798
eWErzU	3lCiiH	EAStrans_Japan	CCL7	Inverse variance weighted	2	-0.0894889	0.103514	0.387306	-0.292376	0.113398	0.914398	0.746488	1.12008
ZiUl1v	tW2oKi	EAScis_Japan	PYY	Simple mode	3	0.0295294	0.0269539	0.387589	-0.0233001	0.082359	1.02997	0.976969	1.08585
KgrsZQ	OmQhqG	EAScis_Japan	HTR1B	Simple mode	3	0.0891334	0.0815035	0.388268	-0.0706135	0.24888	1.09323	0.931822	1.28259
ZplWFr	QQkBtq	EAScis_Japan	LSM1	Weighted median	3	0.021329	0.0247285	0.388397	-0.0271388	0.0697969	1.02156	0.973226	1.07229
X2BSno	SvW9c5	EAScis_Japan	NMT1	Wald ratio	1	-0.0612067	0.0709827	0.388535	-0.200333	0.0779193	0.940629	0.818458	1.08104
CnebE0	X7zORW	EAScis_Japan	TNFSF11	Wald ratio	1	0.146505	0.170124	0.389146	-0.186937	0.479948	1.15778	0.829496	1.61599
nMXU6E	0kXNSm	EAScis_Japan	IKZF2	MR Egger	3	0.312279	0.218858	0.389159	-0.116682	0.74124	1.36654	0.889868	2.09854
FZfPnK	KOekuj	EAScis_Japan	KIR3DL2	Wald ratio	1	-0.0184387	0.0214335	0.389637	-0.0604483	0.0235709	0.98173	0.941342	1.02385
zKee5s	8f3UPa	EAStrans_Japan	CDH4	Wald ratio	1	0.0321228	0.0373609	0.389901	-0.0411046	0.10535	1.03264	0.959729	1.1111
2lI9ek	VZUWWR	EAScis_Japan	EFEMP1	Weighted median	3	-0.029546	0.0343823	0.390155	-0.0969353	0.0378434	0.970886	0.907615	1.03857
qPafFM	UuyLl6	EAStrans_Japan	BLNK	Wald ratio	1	0.0282509	0.0329381	0.39106	-0.0363078	0.0928095	1.02865	0.964343	1.09725
sXXyZb	6f56sJ	EAScis_Japan	SLC4A1	Inverse variance weighted	2	-0.0355745	0.0415116	0.391457	-0.116937	0.0457881	0.965051	0.889641	1.04685
LbtNTd	w2tBZf	EAScis_Japan	NFATC3	Weighted mode	3	-0.0195446	0.0180261	0.391565	-0.0548757	0.0157865	0.980645	0.946603	1.01591
3gWdZo	N8AfWX	EAScis_Japan	LEPR	Weighted mode	4	-0.0124157	0.0124355	0.391662	-0.0367893	0.0119579	0.987661	0.963879	1.01203
aWcA84	jL64h9	EAStrans_Japan	EVI2B	Wald ratio	1	0.0240849	0.0281355	0.391981	-0.0310607	0.0792305	1.02438	0.969417	1.08245
vTtkS4	HIUsRp	EAScis_Japan	GRIK2	Wald ratio	1	-0.0439766	0.051381	0.392058	-0.144683	0.0567302	0.956976	0.865296	1.05837
inKjq6	uem0Iz	EAScis_Japan	DNAJB2	Wald ratio	1	0.18571	0.217059	0.392233	-0.239726	0.611146	1.20407	0.786844	1.84254
dwElel	S66UMf	EAStrans_Japan	PLXDC2	Wald ratio	1	-0.0712307	0.08329	0.392434	-0.234479	0.0920178	0.931247	0.790983	1.09638
KVryTL	F25ZAh	EAScis_Japan	NACC1	Wald ratio	1	0.177598	0.207859	0.392875	-0.229806	0.585002	1.19435	0.794688	1.795
CEnBmU	kmkTPA	EAScis_Japan	HEBP1	Weighted median	4	-0.0155641	0.0182275	0.393171	-0.05129	0.0201617	0.984556	0.950003	1.02037
4MnBan	5k8Nvf	EAScis_Japan	RNF43	MR Egger	4	-0.064227	0.0594858	0.393172	-0.180819	0.0523652	0.937792	0.834586	1.05376
WfNO3R	c7vSNi	EAScis_Japan	ACY1	Wald ratio	1	-0.873562	1.02316	0.393221	-2.87895	1.13183	0.417462	0.0561937	3.10132
725Rsm	it8IdE	EAScis_Japan	CPB1	Weighted median	3	0.0195895	0.0229467	0.393272	-0.0253859	0.064565	1.01978	0.974934	1.06669
A30J8t	YtDUsL	EAScis_Japan	PDE4D	Weighted mode	3	0.046167	0.0428472	0.393962	-0.0378135	0.130148	1.04725	0.962892	1.139
fe4Dny	HcYcDA	EAStrans_Japan	IL17F	Wald ratio	1	-0.241123	0.283198	0.39453	-0.796191	0.313944	0.785745	0.451044	1.36881
T8dmKe	sOGwEr	EAScis_Japan	HDGFL2	Wald ratio	1	0.0123921	0.0145602	0.394715	-0.0161458	0.0409301	1.01247	0.983984	1.04178
sfHmT9	fEUhsI	EAScis_Japan	CTAG1A	Weighted mode	5	-0.0155054	0.0162936	0.395175	-0.047441	0.0164301	0.984614	0.953667	1.01657
H3rw7q	xRomLf	EAScis_Japan	CLASP1	Inverse variance weighted	4	0.0280158	0.0329893	0.395748	-0.0366432	0.0926748	1.02841	0.96402	1.0971
Xuz7E8	Gt7nIS	EAStrans_Japan	SORT1	Inverse variance weighted	2	0.0371856	0.0437936	0.395819	-0.0486497	0.123021	1.03789	0.952515	1.13091
ShEQlQ	rlMdwI	EAScis_Japan	IL31	Inverse variance weighted	2	-0.0369424	0.0435126	0.395878	-0.122227	0.0483422	0.963732	0.884947	1.04953
2jCasE	OHeD9J	EAScis_Japan	SLK	Inverse variance weighted	2	0.0315338	0.0371535	0.396024	-0.0412871	0.104355	1.03204	0.959554	1.10999
D728cs	ByGEjC	EAScis_Japan	CD101	Simple mode	3	-0.0266885	0.0249184	0.396263	-0.0755286	0.0221515	0.973664	0.927253	1.0224
Qglswj	W2BDcC	EAScis_Japan	KCNC4	MR Egger	3	-0.211167	0.151553	0.396297	-0.50821	0.085877	0.809639	0.601571	1.08967
UFdWVN	zTJW6C	EAScis_Japan	NAP1L4	Inverse variance weighted	2	-0.0556001	0.0655587	0.396384	-0.184095	0.0728949	0.945917	0.831857	1.07562
1STJrO	Rx2NqB	EAStrans_Japan	PRDX1	Wald ratio	1	0.0288306	0.0340182	0.396714	-0.0378452	0.0955064	1.02925	0.962862	1.10022
SkmzWM	oAEn2b	EAStrans_Japan	ASPN	Wald ratio	1	-0.0221704	0.0261658	0.396827	-0.0734554	0.0291146	0.978074	0.929178	1.02954
AQOi5Q	d7thgZ	EAScis_Japan	LAT	Inverse variance weighted	2	-0.0236591	0.0279259	0.396878	-0.0783938	0.0310757	0.976619	0.9246	1.03156
GHTPPz	vAsN4T	EAScis_Japan	EDA2R	Inverse variance weighted	3	-0.0310745	0.0366847	0.396956	-0.102976	0.0408274	0.969403	0.902148	1.04167
x54OOM	ENrBdM	EAScis_Japan	IST1	MR Egger	3	-0.0854851	0.0615015	0.397031	-0.206028	0.0350579	0.918067	0.81381	1.03568
Ff8nTE	sCMo7P	EAScis_Japan	TNFRSF13B	Wald ratio	1	-0.062601	0.0739167	0.397044	-0.207478	0.0822757	0.939318	0.812631	1.08576
jjcNr6	P85Cvj	EAScis_Japan	RNASE6	Inverse variance weighted	2	0.0417429	0.0492927	0.397086	-0.0548708	0.138357	1.04263	0.946607	1.14838
AuSdc9	vqu8Pq	EAScis_Japan	PHLDB2	MR Egger	3	0.0781759	0.0562772	0.397215	-0.0321275	0.188479	1.08131	0.968383	1.20741
Ln2nuh	dQbsTn	EAScis_Japan	IL21R	Simple mode	3	-0.0277724	0.0260336	0.397788	-0.0787982	0.0232535	0.97261	0.924226	1.02353
lU6OAW	wWzETR	EAStrans_Japan	HMGCL	Wald ratio	1	-0.0233679	0.0276551	0.398124	-0.0775719	0.0308361	0.976903	0.92536	1.03132
Sb8PUg	MABJ3Q	EAScis_Japan	APOD	Wald ratio	1	0.010752	0.0127329	0.39843	-0.0142045	0.0357086	1.01081	0.985896	1.03635
fJahAw	ViG8fR	EAScis_Japan	SFTPA1	Weighted mode	4	-0.0209609	0.0214412	0.400369	-0.0629857	0.0210639	0.979257	0.938957	1.02129
bSLqg3	2LrT4E	EAStrans_Japan	ECHDC3	Wald ratio	1	-0.103734	0.123428	0.400661	-0.345653	0.138185	0.901465	0.707758	1.14819
f7biZt	CJwDgT	EAStrans_Japan	CSPG4	Inverse variance weighted	2	0.0493652	0.0587738	0.400954	-0.0658314	0.164562	1.0506	0.936289	1.17888
UNljA3	9WwSPS	EAStrans_Japan	CNPY4	Wald ratio	1	-0.0187184	0.022341	0.402114	-0.0625068	0.0250699	0.981456	0.939407	1.02539
VzkA24	vwZ3dz	EAScis_Japan	APOA1	Wald ratio	1	-1.17023	1.39709	0.402245	-3.90853	1.56807	0.310296	0.02007	4.79738
H3DLRU	2gi8FT	EAScis_Japan	CCND2	Wald ratio	1	-0.366412	0.437486	0.402289	-1.22389	0.491061	0.693217	0.294085	1.63405
noYtSF	fjMcGv	EAScis_Japan	DUT	Simple mode	3	-0.0673903	0.0640511	0.4031	-0.19293	0.0581498	0.93483	0.824539	1.05987
Ts6RzC	4V9EcX	EAStrans_Japan	EPGN	Wald ratio	1	0.0596587	0.0713848	0.403305	-0.0802555	0.199573	1.06147	0.92288	1.22088
zmCPIf	3QhqxJ	EAStrans_Japan	TGOLN2	Wald ratio	1	-0.209945	0.251325	0.403518	-0.702542	0.282651	0.810628	0.495324	1.32664
01pSVo	I3uGmZ	EAScis_Japan	ALMS1	Inverse variance weighted	2	0.0235096	0.0281615	0.403822	-0.031687	0.0787063	1.02379	0.96881	1.08189
FqDNv6	4Jyslf	EAScis_Japan	EIF4B	MR Egger	3	0.491448	0.361589	0.403825	-0.217267	1.20016	1.63468	0.804715	3.32066
VlvxZl	EQocp7	EAScis_Japan	EXOSC10	Weighted median	3	0.0256059	0.0306891	0.404076	-0.0345447	0.0857565	1.02594	0.966045	1.08954
5lS6WD	9mC8WJ	EAScis_Japan	VEGFA	Inverse variance weighted	2	-0.0199732	0.0239693	0.404684	-0.066953	0.0270065	0.980225	0.935239	1.02737
s0KQlg	nqapQI	EAStrans_Japan	SERPINB5	Wald ratio	1	0.0315041	0.0378235	0.404887	-0.0426299	0.105638	1.03201	0.958266	1.11142
NR0H7v	0V17ri	EAScis_Japan	RGMA	Inverse variance weighted	3	0.0114975	0.013808	0.40503	-0.0155661	0.0385611	1.01156	0.984554	1.03931
wjDwxl	29S1bf	EAScis_Japan	ITGBL1	Inverse variance weighted	2	-0.0239756	0.0288171	0.405414	-0.0804572	0.032506	0.97631	0.922694	1.03304
s4kc5j	NvqKxQ	EAScis_Japan	ARAF	Weighted mode	4	-0.0379185	0.0393183	0.405987	-0.114982	0.0391453	0.962791	0.891382	1.03992
4lqYBS	lflsP3	EAStrans_Japan	NDST1	Inverse variance weighted	2	-0.0127112	0.0152974	0.406008	-0.0426941	0.0172717	0.987369	0.958204	1.01742
8pjhpx	k86Tn9	EAStrans_Japan	TACSTD2	Wald ratio	1	0.157028	0.189244	0.406669	-0.213889	0.527946	1.17003	0.807438	1.69545
BJd5Og	abYCpt	EAStrans_Japan	MYH4	Weighted median	3	-0.00988638	0.011921	0.406919	-0.0332514	0.0134787	0.990162	0.967295	1.01357
jzzaKc	q5pADa	EAScis_Japan	IGDCC3	Wald ratio	1	0.0295356	0.0356202	0.407002	-0.04028	0.0993512	1.02998	0.96052	1.10445
hXz9kW	wDMhki	EAScis_Japan	SH3BP1	Inverse variance weighted	2	-0.0329376	0.0397674	0.407525	-0.110882	0.0450065	0.967599	0.895045	1.04603
Dtqp60	KZSbqy	EAScis_Japan	CLSTN3	Wald ratio	1	0.014403	0.017391	0.407565	-0.0196833	0.0484892	1.01451	0.980509	1.04968
s4kc5j	NvqKxQ	EAScis_Japan	ARAF	Inverse variance weighted	4	-0.0263581	0.0318548	0.407985	-0.0887935	0.0360773	0.973986	0.915034	1.03674
S8uxRc	CgtYhd	EAStrans_Japan	CAT	Weighted mode	3	-0.0361429	0.0348317	0.408431	-0.104413	0.0321273	0.964502	0.900853	1.03265
fCfM6m	akMhmZ	EAScis_Japan	WFIKKN1	Inverse variance weighted	2	0.0115429	0.0139669	0.408551	-0.0158323	0.0389181	1.01161	0.984292	1.03969
BesVtX	n7TadI	EAStrans_Japan	IGDCC3	Wald ratio	1	-0.0310778	0.0376177	0.40872	-0.104809	0.0426529	0.9694	0.900497	1.04358
MRr461	4DQaWR	EAScis_Japan	BCAT1	Wald ratio	1	-0.0412806	0.0500187	0.409199	-0.139317	0.056756	0.95956	0.869952	1.0584
Jzekst	zHoMOI	EAStrans_Japan	NTF3	Wald ratio	1	0.0205469	0.0249009	0.409288	-0.0282589	0.0693527	1.02076	0.972137	1.07181
1fmYwJ	aS9Rvl	EAScis_Japan	YOD1	Weighted mode	3	0.0246843	0.0238514	0.409441	-0.0220643	0.071433	1.02499	0.978177	1.07405
zv6s2C	4SH1r3	EAStrans_Japan	ATXN10	Wald ratio	1	0.0638972	0.0775683	0.410079	-0.0881367	0.215931	1.06598	0.915636	1.24102
gesCGq	D4jIDE	EAStrans_Japan	DARS1	Wald ratio	1	0.0625559	0.07594	0.410079	-0.0862865	0.211398	1.06455	0.917331	1.2354
rq7QsN	pxkm2b	EAStrans_Japan	TBCB	Wald ratio	1	0.0653287	0.0793061	0.410079	-0.0901112	0.220769	1.06751	0.91383	1.24703
eQfdoa	K20hjD	EAStrans_Japan	PSMG4	Wald ratio	1	-0.0861552	0.104641	0.410314	-0.291252	0.118941	0.917452	0.747328	1.1263
25iuvZ	gx7m98	EAScis_Japan	DNAJB1	Weighted median	3	-0.0327538	0.0397924	0.410442	-0.110747	0.0452393	0.967777	0.895165	1.04628
Au51Ae	Aach1Z	EAScis_Japan	AOC3	Weighted median	3	0.0151927	0.0184744	0.410867	-0.021017	0.0514025	1.01531	0.979202	1.05275
RpP1ab	rkVSCy	EAScis_Japan	TBC1D17	Simple mode	3	-0.114117	0.110677	0.410868	-0.331043	0.102809	0.892153	0.718174	1.10828
r2z8R0	8shif1	EAScis_Japan	ARFIP1	Wald ratio	1	-0.0208534	0.0253592	0.410893	-0.0705574	0.0288505	0.979363	0.931874	1.02927
Qq6cAt	uIRnUx	EAScis_Japan	ASRGL1	Wald ratio	1	-0.0225282	0.0273958	0.410893	-0.076224	0.0311676	0.977724	0.926609	1.03166
ZxWYwS	kiKcXI	EAScis_Japan	CASP7	Wald ratio	1	-0.0216296	0.026303	0.410893	-0.0731835	0.0299243	0.978603	0.92943	1.03038
MAJaxn	mnswqL	EAScis_Japan	DOK1	Wald ratio	1	-0.0229103	0.0278604	0.410893	-0.0775166	0.0316961	0.97735	0.925412	1.0322
BvTfIY	KVrlwr	EAScis_Japan	FKBP1B	Wald ratio	1	-0.0232491	0.0282724	0.410893	-0.0786631	0.0321649	0.977019	0.924351	1.03269
fPSQoD	aryd8V	EAScis_Japan	LPP	Wald ratio	1	-0.0234285	0.0284906	0.410893	-0.0792701	0.0324131	0.976844	0.92379	1.03294
eL1ix6	02jcnV	EAScis_Japan	NUDC	Wald ratio	1	-0.0228464	0.0277827	0.410893	-0.0773005	0.0316077	0.977413	0.925612	1.03211
W1Y0yu	6BdbN5	EAScis_Japan	PDE5A	Wald ratio	1	-0.0227308	0.0276422	0.410893	-0.0769094	0.0314478	0.977526	0.925974	1.03195
WtTSHH	RDQyCZ	EAScis_Japan	SLC9A3R1	Wald ratio	1	-0.0209446	0.02547	0.410893	-0.0708657	0.0289766	0.979273	0.931587	1.0294
sDf6fx	oxo0rJ	EAScis_Japan	SULT1A1	Wald ratio	1	-0.0240607	0.0292594	0.410893	-0.081409	0.0332877	0.976226	0.921817	1.03385
RQ2z2L	sa6Uxl	EAScis_Japan	TBCB	Wald ratio	1	-0.0231619	0.0281664	0.410893	-0.0783681	0.0320443	0.977104	0.924624	1.03256
HeDxOu	3yfkAR	EAScis_Japan	TMED8	Wald ratio	1	-0.0217191	0.0264119	0.410893	-0.0734864	0.0300482	0.978515	0.929149	1.0305
bdIELb	WjYuB8	EAScis_Japan	UFD1	Wald ratio	1	-0.021651	0.0263291	0.410893	-0.0732561	0.029954	0.978582	0.929363	1.03041
8YElKC	70CNE2	EAScis_Japan	SCARB2	Weighted mode	3	-0.223978	0.217457	0.411279	-0.650194	0.202238	0.799332	0.521944	1.22414
M6BcDI	XZUBXj	EAStrans_Japan	NPPC	Wald ratio	1	0.0422561	0.0514484	0.411459	-0.0585828	0.143095	1.04316	0.9431	1.15384
FTsHZu	NZSAK3	EAScis_Japan	NFE2	Inverse variance weighted	2	0.0802264	0.0977912	0.411997	-0.111444	0.271897	1.08353	0.894541	1.31245
bIFzRq	GMrnC5	EAScis_Japan	CXCL12	Wald ratio	1	0.0168854	0.0206031	0.41247	-0.0234967	0.0572675	1.01703	0.976777	1.05894
vMlnlE	bQicQH	EAStrans_Japan	TXNL1	Wald ratio	1	0.120116	0.146592	0.412564	-0.167205	0.407437	1.12763	0.846026	1.50296
1Spsjl	0m1byF	EAScis_Japan	STAU1	Wald ratio	1	0.0294703	0.0359885	0.412854	-0.0410672	0.100008	1.02991	0.959765	1.10518
Qglswj	W2BDcC	EAScis_Japan	KCNC4	Weighted mode	3	0.0410954	0.0400835	0.413055	-0.0374683	0.119659	1.04195	0.963225	1.12711
GQCcVK	mRiShW	EAScis_Japan	LCN15	Wald ratio	1	-0.020224	0.0247158	0.413208	-0.068667	0.028219	0.979979	0.933638	1.02862
wW4ACO	k7g3YC	EAScis_Japan	PPIB	Wald ratio	1	-0.0406209	0.0496581	0.41335	-0.137951	0.056709	0.960193	0.871141	1.05835
oPrHJE	zumOpO	EAScis_Japan	TRIAP1	Wald ratio	1	-0.0454806	0.0555989	0.41335	-0.154454	0.0634933	0.955538	0.856883	1.06555
oOER3r	NNKbRW	EAScis_Japan	LSM8	Inverse variance weighted	2	-0.0293692	0.0359035	0.413355	-0.0997401	0.0410017	0.971058	0.905073	1.04185
WscXHZ	un7uKJ	EAScis_Japan	COPB2	Simple mode	3	0.033948	0.0331655	0.413675	-0.0310563	0.0989523	1.03453	0.969421	1.10401
tlbKIn	6wLh60	EAScis_Japan	ADGRF5	Wald ratio	1	-0.649544	0.794637	0.413694	-2.20703	0.907944	0.522284	0.110027	2.47922
CiLVDB	UxKPms	EAScis_Japan	FXYD5	Inverse variance weighted	2	0.0258451	0.0316286	0.413846	-0.0361469	0.0878372	1.02618	0.964499	1.09181
RUBMCg	mIZITW	EAScis_Japan	FYB1	Wald ratio	1	0.0311168	0.0381046	0.414148	-0.0435682	0.105802	1.03161	0.957367	1.1116
wo80o3	3d0McZ	EAScis_Japan	PPP1R12A	Wald ratio	1	0.0291165	0.0356551	0.414148	-0.0407674	0.0990004	1.02954	0.960052	1.10407
tUck34	vT0hTQ	EAScis_Japan	SNAP29	Wald ratio	1	0.031061	0.0380362	0.414148	-0.04349	0.105612	1.03155	0.957442	1.11139
05ioFd	2V9BJV	EAStrans_Japan	GRSF1	Wald ratio	1	0.201748	0.247146	0.414323	-0.282659	0.686155	1.22354	0.753777	1.98606
18Ge0T	O2LCNY	EAScis_Japan	VWA1	Inverse variance weighted	2	0.126878	0.155429	0.414325	-0.177763	0.431518	1.13528	0.837141	1.53959
CrsVua	WlApRC	EAScis_Japan	PROK1	MR Egger	4	-0.0685112	0.0671124	0.414711	-0.200051	0.0630291	0.933783	0.818689	1.06506
MjSC3o	KegJaR	EAStrans_Japan	THOP1	Weighted mode	3	-0.0223619	0.0219364	0.415257	-0.0653572	0.0206335	0.977886	0.936733	1.02085
UIvXvw	9rckkE	EAScis_Japan	FBP1	Wald ratio	1	-0.0291397	0.0357851	0.415475	-0.0992786	0.0409991	0.971281	0.90549	1.04185
WhL0RU	TS0zbk	EAStrans_Japan	TBC1D17	Wald ratio	1	0.0345279	0.0424056	0.415513	-0.0485871	0.117643	1.03513	0.952574	1.12484
QZym4L	bhQEtJ	EAScis_Japan	CRNN	Wald ratio	1	-0.0392619	0.0482321	0.415633	-0.133797	0.055273	0.961499	0.874768	1.05683
2huJ9l	dbA8Yd	EAStrans_Japan	STAU1	Wald ratio	1	-0.192113	0.236021	0.415665	-0.654714	0.270489	0.825214	0.51959	1.3106
UWdJdX	MDxeS8	EAScis_Japan	ADH1B	Simple mode	3	0.0276449	0.0271569	0.415795	-0.0255826	0.0808724	1.02803	0.974742	1.08423
uwZt5D	6LsU50	EAScis_Japan	CHGA	Wald ratio	1	-0.016064	0.0197427	0.415836	-0.0547598	0.0226318	0.984064	0.946713	1.02289
n0fGy9	oXOaBg	EAScis_Japan	COMT	Inverse variance weighted	4	-0.0077311	0.00951352	0.416422	-0.0263776	0.0109154	0.992299	0.973967	1.01098
PNRaIY	Da4Wz8	EAScis_Japan	BGLAP	Inverse variance weighted	3	-0.0141313	0.0173921	0.416496	-0.0482198	0.0199571	0.985968	0.952924	1.02016
KPKFy6	uURRTJ	EAStrans_Japan	LRRC37A2	Wald ratio	1	-0.0278421	0.0342788	0.416663	-0.0950287	0.0393444	0.972542	0.909347	1.04013
s4kc5j	NvqKxQ	EAScis_Japan	ARAF	Weighted median	4	-0.029221	0.0360025	0.416999	-0.0997858	0.0413438	0.971202	0.905031	1.04221
hSJSqn	t9Kjem	EAStrans_Japan	CCDC50	Wald ratio	1	-0.0259532	0.0319771	0.417012	-0.0886283	0.036722	0.974381	0.915186	1.0374
qhjBoo	x3a88P	EAStrans_Japan	BRD2	Inverse variance weighted	2	-0.0761506	0.0938288	0.417027	-0.260055	0.107754	0.926677	0.771009	1.11377
M7K4DJ	S41NYD	EAScis_Japan	PRKAB1	Wald ratio	1	-0.027459	0.0338495	0.417246	-0.0938039	0.038886	0.972915	0.910461	1.03965
m8R4NT	mGLEYA	EAScis_Japan	LATS1	Inverse variance weighted	2	0.047792	0.0589324	0.417387	-0.0677154	0.163299	1.04895	0.934526	1.17739
Dxf6Pu	1Hi0Pp	EAScis_Japan	CEACAM1	Wald ratio	1	-0.0246762	0.0304467	0.417669	-0.0843517	0.0349994	0.975626	0.919108	1.03562
sH0zTW	XeBmdU	EAScis_Japan	OMG	Wald ratio	1	-0.0266124	0.0328358	0.417669	-0.0909706	0.0377457	0.973739	0.913045	1.03847
lUIsDE	vKvcHl	EAStrans_Japan	EIF4G3	Wald ratio	1	-0.0420167	0.0518679	0.417899	-0.143678	0.0596445	0.958854	0.866167	1.06146
oF2IAV	AsLaxP	EAStrans_Japan	STX8	Wald ratio	1	-0.0400886	0.0494878	0.417899	-0.137085	0.0569075	0.960704	0.871896	1.05856
Ln2nuh	dQbsTn	EAScis_Japan	IL21R	Weighted mode	3	-0.0268522	0.0265345	0.418068	-0.0788598	0.0251553	0.973505	0.924169	1.02547
yrtCei	3eD9rd	EAScis_Japan	STX6	Inverse variance weighted	3	-0.0205164	0.025387	0.419005	-0.0702749	0.029242	0.979693	0.932138	1.02967
O45Nlp	eycWcS	EAScis_Japan	NBL1	Inverse variance weighted	3	0.032672	0.0404309	0.419037	-0.0465727	0.111917	1.03321	0.954495	1.11842
ZDyGG2	hkkNoT	EAScis_Japan	LPO	Inverse variance weighted	2	0.0306561	0.0379592	0.419318	-0.043744	0.105056	1.03113	0.957199	1.11077
5lVJ7P	wEJoya	EAScis_Japan	IMPG1	MR Egger	3	-0.312511	0.241974	0.419447	-0.78678	0.161758	0.731608	0.455308	1.17558
VcpO3o	a5hZXR	EAScis_Japan	GJA8	Inverse variance weighted	2	-0.024325	0.0301417	0.419653	-0.0834027	0.0347527	0.975968	0.919981	1.03536
amf8bF	LeUhoR	EAScis_Japan	TRIM40	Simple mode	3	-0.0315199	0.0313101	0.42008	-0.0928877	0.0298479	0.968972	0.911296	1.0303
96SBEy	5vfXTr	EAScis_Japan	RTN4R	Simple mode	3	-0.062517	0.0621126	0.420152	-0.184258	0.0592237	0.939397	0.831721	1.06101
3gWdZo	N8AfWX	EAScis_Japan	LEPR	Inverse variance weighted	4	-0.00910947	0.0113192	0.420947	-0.0312951	0.0130762	0.990932	0.96919	1.01316
n0fGy9	oXOaBg	EAScis_Japan	COMT	Weighted median	4	-0.00844792	0.0105014	0.421133	-0.0290307	0.0121348	0.991588	0.971387	1.01221
5AGj4N	fWN66S	EAScis_Japan	BLMH	Wald ratio	1	0.0101433	0.0126265	0.421782	-0.0146047	0.0348912	1.01019	0.985501	1.03551
NPdHw5	0ZlvUp	EAStrans_Japan	CNTN2	Wald ratio	1	-0.041282	0.0514548	0.422381	-0.142133	0.0595694	0.959558	0.867505	1.06138
mX7Cqb	ncWWPE	EAStrans_Japan	MYO6	Wald ratio	1	-0.0593913	0.0740424	0.422481	-0.204514	0.0857319	0.942338	0.815043	1.08951
EOBuOO	qIfqvv	EAScis_Japan	FGA	Wald ratio	1	0.015458	0.0192738	0.422542	-0.0223187	0.0532347	1.01558	0.977928	1.05468
7NcZ64	flwKnx	EAScis_Japan	LIF	Inverse variance weighted	2	0.0955162	0.1191	0.422563	-0.13792	0.328952	1.10023	0.871168	1.38951
4tehnN	CheMt4	EAScis_Japan	IGFBP3	Inverse variance weighted	3	-0.0242378	0.0302249	0.422603	-0.0834786	0.0350031	0.976054	0.919911	1.03562
MZI9Ca	uA16BB	EAStrans_Japan	AIDA	Weighted median	3	-0.0173796	0.0217043	0.42328	-0.0599199	0.0251608	0.982771	0.94184	1.02548
p43yQd	KGVnto	EAScis_Japan	SLITRK1	Inverse variance weighted	2	-0.0375066	0.0468462	0.423344	-0.129325	0.0543119	0.963188	0.878688	1.05581
eC650n	hfREbX	EAStrans_Japan	FURIN	Weighted median	3	-0.0430993	0.0538333	0.42336	-0.148613	0.062414	0.957816	0.861903	1.0644
FX2bxV	TzOOCb	EAScis_Japan	GALNT5	Wald ratio	1	0.0319037	0.0398972	0.423916	-0.0462949	0.110102	1.03242	0.95476	1.11639
D9ibd6	CCY3bz	EAScis_Japan	RNASE4	Weighted median	3	0.00909586	0.011376	0.423961	-0.013201	0.0313928	1.00914	0.986886	1.03189
Ae18w4	iwwy55	EAScis_Japan	CD4	MR Egger	3	0.0564063	0.0443667	0.4243	-0.0305523	0.143365	1.05803	0.96991	1.15415
Ae18w4	iwwy55	EAScis_Japan	CD4	Weighted median	3	0.0161056	0.0201753	0.424706	-0.023438	0.0556493	1.01624	0.976835	1.05723
ERd2wU	yagVQJ	EAScis_Japan	RECK	Inverse variance weighted	3	-0.00995403	0.0124835	0.425233	-0.0344217	0.0145136	0.990095	0.966164	1.01462
25iuvZ	gx7m98	EAScis_Japan	DNAJB1	Inverse variance weighted	3	-0.0264042	0.0331327	0.425496	-0.0913443	0.0385359	0.973941	0.912703	1.03929
2RC3UB	9sSsS1	EAScis_Japan	C7	Weighted mode	3	0.0189548	0.0190969	0.425525	-0.0184752	0.0563847	1.01914	0.981694	1.058
Ry5Ocr	jxZ2QA	EAStrans_Japan	GTF2IRD1	Inverse variance weighted	2	0.0592776	0.0745258	0.426382	-0.086793	0.205348	1.06107	0.916867	1.22795
8Pw7I2	lAQefg	EAScis_Japan	RSPO3	Weighted mode	4	-0.0234796	0.0255913	0.426549	-0.0736386	0.0266794	0.976794	0.929007	1.02704
IGLE1t	K7Yt4I	EAScis_Japan	C4BPB	Wald ratio	1	0.099801	0.125665	0.427088	-0.146502	0.346104	1.10495	0.863724	1.41355
noYtSF	fjMcGv	EAScis_Japan	DUT	Weighted mode	3	-0.0570557	0.0577198	0.427104	-0.170187	0.0560752	0.944542	0.843507	1.05768
ri7RSX	rareQl	EAScis_Japan	CD33	Wald ratio	1	0.0178154	0.0224738	0.427943	-0.0262333	0.061864	1.01798	0.974108	1.06382
Iv852G	ZghcfG	EAStrans_Japan	TPK1	Simple mode	3	-0.0357607	0.0362577	0.427963	-0.106826	0.0353045	0.964871	0.898682	1.03594
0pUGTI	mBx0f3	EAScis_Japan	HHEX	Simple mode	3	0.0480534	0.048758	0.428253	-0.0475124	0.143619	1.04923	0.953599	1.15444
AOuNpc	vWWh7Q	EAScis_Japan	MMP15	Inverse variance weighted	3	0.0240321	0.0303402	0.428309	-0.0354346	0.0834988	1.02432	0.965186	1.08708
yr0BAJ	lK8G1L	EAScis_Japan	WFIKKN2	Simple mode	3	0.0458881	0.0465983	0.428561	-0.0454445	0.137221	1.04696	0.955573	1.14708
SQ39LO	SOb1vn	EAScis_Japan	PGLYRP1	Inverse variance weighted	4	-0.0135314	0.0170991	0.42874	-0.0470456	0.0199829	0.98656	0.954044	1.02018
Mh1T02	AijSeL	EAScis_Japan	MRPS16	Weighted mode	3	-0.0455819	0.0463238	0.428864	-0.136377	0.0452129	0.955441	0.872514	1.04625
cUcuSD	vd4LAC	EAScis_Japan	CSNK2A1	Wald ratio	1	-0.0157654	0.0199334	0.429001	-0.0548348	0.0233041	0.984358	0.946642	1.02358
NehvdE	6u62WM	EAScis_Japan	ITGA2	Wald ratio	1	-0.0785061	0.0993522	0.429423	-0.273236	0.116224	0.924496	0.760913	1.12325
tOxmTf	xehGNA	EAStrans_Japan	KCNIP4	Inverse variance weighted	2	-0.0184595	0.0233686	0.42957	-0.064262	0.0273429	0.98171	0.937759	1.02772
hmtzpy	JqzzPn	EAStrans_Japan	ACTN2	Wald ratio	1	-0.0196897	0.0249671	0.430332	-0.0686253	0.0292459	0.980503	0.933676	1.02968
0ZWBHH	giDJBr	EAScis_Japan	PECAM1	Inverse variance weighted	4	0.0167958	0.0213001	0.430387	-0.0249524	0.0585439	1.01694	0.975356	1.06029
5FRLld	S5xPeG	EAScis_Japan	CCL2	Wald ratio	1	0.0452843	0.0574336	0.430425	-0.0672854	0.157854	1.04633	0.934928	1.171
PdWrV5	lZ7KFg	EAScis_Japan	TCOF1	Wald ratio	1	-0.039714	0.0503749	0.430481	-0.138449	0.0590208	0.961064	0.870708	1.0608
lKaSWS	3dMAtl	EAScis_Japan	ROBO1	Wald ratio	1	0.0237194	0.0301061	0.430778	-0.0352886	0.0827275	1.024	0.965327	1.08625
q9oEhA	I2sk3f	EAScis_Japan	BTLA	Inverse variance weighted	2	0.0237199	0.0301331	0.431183	-0.0353411	0.0827808	1.024	0.965276	1.0863
ZmqFjK	WHeTrE	EAScis_Japan	PTH	Wald ratio	1	0.0330529	0.0420192	0.431508	-0.0493047	0.11541	1.03361	0.951891	1.12233
Ph1RTr	d0Xrpn	EAStrans_Japan	HSPB6	Wald ratio	1	-0.179724	0.22858	0.431713	-0.627742	0.268293	0.8355	0.533796	1.30773
qbu85c	4u2v63	EAScis_Japan	SPP1	Inverse variance weighted	2	-0.0561267	0.0714317	0.43202	-0.196133	0.0838794	0.945419	0.821903	1.0875
cTFa6y	7C3Vlw	EAScis_Japan	CEP152	Inverse variance weighted	2	-0.101679	0.129524	0.432443	-0.355545	0.152188	0.90332	0.700791	1.16438
nn3UTu	WbNwaD	EAScis_Japan	EGFLAM	Wald ratio	1	0.146649	0.18715	0.433281	-0.220165	0.513463	1.15795	0.802386	1.67107
MjSC3o	KegJaR	EAStrans_Japan	THOP1	Weighted median	3	-0.0177738	0.0226929	0.433491	-0.062252	0.0267043	0.982383	0.939646	1.02706
xg9F0T	Tp3VCg	EAStrans_Japan	CFHR2	Wald ratio	1	0.0183932	0.0234937	0.433686	-0.0276545	0.0644409	1.01856	0.972724	1.06656
r8CAnD	LCmHce	EAScis_Japan	MAP4K5	Weighted mode	3	-0.0490746	0.0506025	0.434448	-0.148256	0.0501062	0.95211	0.862211	1.05138
88VfSX	bdKP40	EAStrans_Japan	PTPRB	Wald ratio	1	0.035503	0.0454574	0.434793	-0.0535935	0.1246	1.03614	0.947817	1.13269
CEnBmU	kmkTPA	EAScis_Japan	HEBP1	Weighted mode	4	-0.0158604	0.0176696	0.435542	-0.0504928	0.018772	0.984265	0.950761	1.01895
bWx0HK	FraEfr	EAScis_Japan	GPRC5C	Inverse variance weighted	2	0.00880127	0.0112957	0.43588	-0.0133383	0.0309409	1.00884	0.98675	1.03142
LitRyw	2DAwq5	EAScis_Japan	EGFL7	MR Egger	3	0.245211	0.200199	0.435882	-0.147179	0.637601	1.27789	0.86314	1.89194
4yDtFQ	wQFgmx	EAStrans_Japan	PPL	Wald ratio	1	0.0640082	0.0821504	0.435886	-0.0970066	0.225023	1.0661	0.90755	1.25235
N1arkG	HAOFZ3	EAScis_Japan	FAM3C	Wald ratio	1	-0.950359	1.22062	0.436221	-3.34277	1.44205	0.386602	0.0353391	4.22935
baQjLp	CEP6O8	EAStrans_Japan	BAG6	Wald ratio	1	-0.0374041	0.0481131	0.436911	-0.131706	0.0568976	0.963287	0.876599	1.05855
3l0O5B	f2eBY2	EAStrans_Japan	VAV3	Wald ratio	1	-0.039855	0.0512657	0.436911	-0.140336	0.0606257	0.960929	0.869066	1.0625
5lVJ7P	wEJoya	EAScis_Japan	IMPG1	Weighted median	3	-0.0240095	0.0308998	0.437152	-0.084573	0.0365541	0.976276	0.918905	1.03723
qlSgij	DOYf0F	EAScis_Japan	TFF3	Wald ratio	1	0.102673	0.132269	0.437608	-0.156575	0.36192	1.10813	0.855067	1.43608
egYb7i	gqczyy	EAScis_Japan	TGFBI	Wald ratio	1	-0.0207299	0.0267134	0.437742	-0.0730882	0.0316284	0.979483	0.929519	1.03213
4IkEaf	pxFTes	EAScis_Japan	UMOD	Wald ratio	1	0.371142	0.478338	0.437809	-0.566401	1.30869	1.44939	0.567564	3.7013
Iv852G	ZghcfG	EAStrans_Japan	TPK1	Weighted mode	3	-0.0353367	0.0367864	0.438119	-0.107438	0.0367646	0.96528	0.898132	1.03745
Tk8Yop	srJ3VF	EAScis_Japan	CEP85	Wald ratio	1	0.184136	0.237485	0.438128	-0.281335	0.649607	1.20218	0.754776	1.91479
bwCKU2	8u24v1	EAScis_Japan	KLK11	MR Egger	3	-0.04608	0.0379037	0.438216	-0.120371	0.0282113	0.954966	0.886591	1.02861
ZplWFr	QQkBtq	EAScis_Japan	LSM1	Inverse variance weighted	3	0.0174736	0.0225452	0.438312	-0.026715	0.0616621	1.01763	0.973639	1.0636
IfRI2d	fvsQKz	EAStrans_Japan	NPL	Simple mode	3	0.033972	0.035493	0.439501	-0.0355943	0.103538	1.03456	0.965032	1.10909
w31mTV	SCyzss	EAScis_Japan	DLL4	Inverse variance weighted	3	0.0209614	0.0271317	0.439772	-0.0322168	0.0741396	1.02118	0.968297	1.07696
lBNmhi	02RCu4	EAScis_Japan	CSF2	Wald ratio	1	-0.0198007	0.0256393	0.43995	-0.0700538	0.0304524	0.980394	0.932344	1.03092
YDRRTL	rI5QHf	EAScis_Japan	RAB6B	Inverse variance weighted	2	0.110541	0.143343	0.440609	-0.170411	0.391494	1.11688	0.843318	1.47919
D1ADBD	X0Du88	EAScis_Japan	TOP1MT	Inverse variance weighted	2	0.0122668	0.0159095	0.440686	-0.0189159	0.0434495	1.01234	0.981262	1.04441
03mTQG	iXnFo2	EAScis_Japan	CFC1	Inverse variance weighted	3	-0.00983745	0.0127666	0.440968	-0.0348601	0.0151852	0.990211	0.965741	1.0153
S4xdOm	36XBAk	EAScis_Japan	GGT1	Inverse variance weighted	2	-0.0595468	0.0772986	0.441093	-0.211052	0.0919584	0.942191	0.809732	1.09632
CbfLUa	l8V8aZ	EAScis_Japan	SCPEP1	Wald ratio	1	0.0289478	0.0376115	0.441506	-0.0447708	0.102666	1.02937	0.956217	1.10812
4susbq	nH1pgU	EAScis_Japan	PADI4	Wald ratio	1	-0.307906	0.400076	0.441526	-1.09206	0.476243	0.734984	0.335526	1.61001
eJQrQB	BdRZ1j	EAScis_Japan	CYB5R2	Inverse variance weighted	2	0.0196283	0.0255044	0.441534	-0.0303603	0.069617	1.01982	0.970096	1.0721
Z3EfvD	xGPLuO	EAStrans_Japan	PTPRS	Wald ratio	1	-0.268403	0.348876	0.441695	-0.9522	0.415395	0.7646	0.385891	1.51497
kBxR5u	ZpbzfF	EAStrans_Japan	TNFSF13B	Wald ratio	1	-0.0330094	0.0429109	0.441742	-0.117115	0.0510959	0.967529	0.889483	1.05242
EMZRC3	nETgOV	EAScis_Japan	ZNRD2	Wald ratio	1	0.0334271	0.0435006	0.442232	-0.051834	0.118688	1.03399	0.949486	1.12602
u98qE6	DTojYb	EAStrans_Japan	CDHR2	Wald ratio	1	0.0367358	0.0478317	0.442474	-0.0570143	0.130486	1.03742	0.944581	1.13938
guBVYe	Bx9jjG	EAScis_Japan	TACSTD2	MR Egger	3	-0.189187	0.157775	0.442521	-0.498426	0.120053	0.827632	0.607486	1.12756
fMSMXH	ECWTtF	EAScis_Japan	ADAMTS4	Wald ratio	1	-0.0198845	0.0260097	0.444568	-0.0708635	0.0310945	0.980312	0.931589	1.03158
pzPolg	ZvKUIN	EAStrans_Japan	KIR3DL2	Inverse variance weighted	2	-0.0402755	0.0527433	0.445097	-0.143652	0.0631013	0.960525	0.866189	1.06513
B03kZn	MLZBgO	EAStrans_Japan	IQGAP2	Inverse variance weighted	2	-0.0323498	0.0423827	0.445298	-0.11542	0.0507204	0.968168	0.890992	1.05203
iq61wG	xvENs5	EAStrans_Japan	ANG	Wald ratio	1	0.202032	0.265309	0.446361	-0.317973	0.722037	1.22389	0.727622	2.05862
ORSzqd	sXxiX6	EAScis_Japan	SUSD5	Wald ratio	1	0.0317572	0.0417223	0.446564	-0.0500184	0.113533	1.03227	0.951212	1.12023
JxsE0o	8b2xB0	EAScis_Japan	AHNAK	Simple mode	5	0.0255326	0.0303032	0.4469	-0.0338616	0.0849269	1.02586	0.966705	1.08864
qNPnta	dJDaum	EAStrans_Japan	PDCD1LG2	Wald ratio	1	-0.00976049	0.0128435	0.44728	-0.0349337	0.0154127	0.990287	0.965669	1.01553
18rk2B	tz6ep1	EAStrans_Japan	UPK3BL1	Wald ratio	1	-0.0627528	0.0826869	0.4479	-0.224819	0.0993136	0.939176	0.798661	1.10441
dLVAgu	JdSyZj	EAScis_Japan	NOMO1	Wald ratio	1	0.172257	0.227044	0.448035	-0.272749	0.617262	1.18798	0.761284	1.85385
sijsAO	tYs6UP	EAScis_Japan	RNF4	Wald ratio	1	-0.0322999	0.0426118	0.448448	-0.115819	0.0512192	0.968216	0.890636	1.05255
xChRCe	odbuOB	EAScis_Japan	KIAA2013	Inverse variance weighted	2	-0.0153015	0.0201899	0.448525	-0.0548738	0.0242708	0.984815	0.946605	1.02457
aiZANO	M8jIc1	EAScis_Japan	ERVV-1	Inverse variance weighted	2	-0.0264229	0.0348644	0.448525	-0.0947571	0.0419113	0.973923	0.909594	1.0428
NR0H7v	0V17ri	EAScis_Japan	RGMA	Weighted median	3	0.0112655	0.0148793	0.448977	-0.017898	0.040429	1.01133	0.982261	1.04126
amf8bF	LeUhoR	EAScis_Japan	TRIM40	MR Egger	3	-0.0832553	0.0708854	0.44902	-0.222191	0.0556802	0.920116	0.800763	1.05726
Pn2UGD	7EakRq	EAStrans_Japan	ST6GAL1	Wald ratio	1	0.927242	1.22554	0.44929	-1.47481	3.3293	2.52753	0.228822	27.9187
eMWFON	bJDH9X	EAStrans_Japan	ALMS1	Wald ratio	1	-0.383006	0.507191	0.450158	-1.3771	0.611088	0.681809	0.252309	1.84243
SfxG2A	IFTQye	EAScis_Japan	CXCL9	Inverse variance weighted	4	0.00966311	0.0128098	0.450637	-0.0154441	0.0347703	1.00971	0.984675	1.03538
VkgGpv	9IbRX5	EAScis_Japan	MYOM2	Wald ratio	1	-0.0631526	0.0839217	0.45174	-0.227639	0.101334	0.9388	0.796412	1.10665
BDLnnc	W515O7	EAScis_Japan	SOX2	Inverse variance weighted	2	0.016288	0.0216489	0.451829	-0.0261439	0.0587199	1.01642	0.974195	1.06048
h62bkE	fhi5KB	EAStrans_Japan	NAMPT	Wald ratio	1	-0.31649	0.420783	0.451963	-1.14122	0.508244	0.728702	0.319428	1.66237
UI23g4	69wQ3O	EAScis_Japan	LMNB2	Wald ratio	1	-0.0780747	0.103836	0.452107	-0.281593	0.125443	0.924895	0.754581	1.13365
A9zQIt	r8q5pm	EAScis_Japan	ENOX2	Simple mode	3	-0.0586865	0.0634461	0.452625	-0.183041	0.0656679	0.943002	0.832734	1.06787
yr0BAJ	lK8G1L	EAScis_Japan	WFIKKN2	MR Egger	3	-0.145539	0.125505	0.453029	-0.391529	0.100451	0.864556	0.676022	1.10567
mXH7Jf	Hl88ol	EAStrans_Japan	FBLN2	Wald ratio	1	0.139067	0.185347	0.453071	-0.224214	0.502348	1.1492	0.799144	1.6526
CWFqjV	jpKToH	EAScis_Japan	SCRIB	Inverse variance weighted	3	0.0351838	0.0469032	0.453172	-0.0567464	0.127114	1.03581	0.944834	1.13555
ViEJA3	JKFcVt	EAStrans_Japan	CETN2	Wald ratio	1	0.04934	0.0658022	0.453362	-0.0796324	0.178312	1.05058	0.923456	1.1952
nY9fUe	MTOoAO	EAScis_Japan	CA4	Wald ratio	1	-0.0320424	0.0427395	0.453426	-0.115812	0.051727	0.968466	0.890643	1.05309
GOj1O8	mwXflx	EAScis_Japan	AOC1	Wald ratio	1	0.0960795	0.128189	0.453548	-0.155171	0.34733	1.10085	0.856268	1.41528
l8fZhO	OeuOnE	EAStrans_Japan	UBE2Z	Wald ratio	1	0.0243535	0.0325115	0.453814	-0.0393691	0.088076	1.02465	0.961396	1.09207
d5skvU	B86SOy	EAStrans_Japan	THRAP3	Wald ratio	1	0.0154067	0.0205935	0.454378	-0.0249565	0.05577	1.01553	0.975352	1.05735
RdbUKE	EULdDj	EAScis_Japan	CBX2	Inverse variance weighted	2	0.010841	0.0144953	0.454521	-0.0175697	0.0392518	1.0109	0.982584	1.04003
O45Nlp	eycWcS	EAScis_Japan	NBL1	MR Egger	3	-0.141983	0.123163	0.454889	-0.383382	0.0994165	0.867636	0.681552	1.10453
v2GZPL	Vh1dzQ	EAStrans_Japan	LMNB1	Wald ratio	1	-0.0192559	0.025783	0.455156	-0.0697905	0.0312787	0.980928	0.932589	1.03177
roFzL1	1QS0ks	EAScis_Japan	IGHMBP2	Wald ratio	1	-0.0137964	0.018485	0.455451	-0.0500271	0.0224342	0.986298	0.951204	1.02269
MwInKF	luq1iv	EAScis_Japan	PRTFDC1	Weighted median	4	-0.0169248	0.0227032	0.45598	-0.061423	0.0275734	0.983218	0.940425	1.02796
721XiL	sbIySW	EAStrans_Japan	LETM1	Inverse variance weighted	2	0.0203438	0.0273295	0.456641	-0.0332221	0.0739097	1.02055	0.967324	1.07671
OGGGm3	ADOC2D	EAScis_Japan	HMCN2	Inverse variance weighted	3	0.0282889	0.0380148	0.456783	-0.0462201	0.102798	1.02869	0.954832	1.10827
bbMnrB	pEJdW2	EAScis_Japan	CLEC1A	Wald ratio	1	0.0281114	0.0377894	0.456938	-0.0459557	0.102179	1.02851	0.955084	1.10758
2To1ec	8jDS4g	EAScis_Japan	FABP3	Wald ratio	1	-0.0420536	0.0565544	0.457121	-0.1529	0.068793	0.958818	0.858215	1.07121
PzLWFJ	j8155n	EAScis_Japan	PDCD1LG2	Inverse variance weighted	3	-0.0200823	0.02701	0.457172	-0.0730219	0.0328574	0.980118	0.92958	1.0334
IubgDO	X6Tvqo	EAStrans_Japan	ZP4	Wald ratio	1	0.0298602	0.040229	0.457932	-0.0489886	0.108709	1.03031	0.952192	1.11484
Wzls6s	x0HA7x	EAStrans_Japan	BAG4	Wald ratio	1	0.11356	0.153079	0.458185	-0.186475	0.413594	1.12026	0.82988	1.51224
0fRIwr	CfbQfb	EAStrans_Japan	KLK8	Wald ratio	1	0.0379809	0.0512108	0.458295	-0.0623923	0.138354	1.03871	0.939514	1.14838
RtAMM5	yYUQaa	EAScis_Japan	DUSP29	Wald ratio	1	0.0716504	0.0968579	0.459453	-0.118191	0.261492	1.07428	0.888526	1.29887
uczZIp	9dRsAd	EAScis_Japan	CINP	Inverse variance weighted	2	0.0216548	0.0292766	0.459506	-0.0357274	0.0790369	1.02189	0.964903	1.08224
1Nnv6x	KbKrzM	EAScis_Japan	CNP	Inverse variance weighted	2	0.0546702	0.0739279	0.459599	-0.0902284	0.199569	1.05619	0.913722	1.22088
XcIvw2	LNPqip	EAScis_Japan	SERPING1	MR Egger	3	0.454497	0.400566	0.4599	-0.330612	1.23961	1.57538	0.718484	3.45425
SMSdXj	9cphaY	EAScis_Japan	AFAP1	Wald ratio	1	-0.0221388	0.0299808	0.460251	-0.0809011	0.0366235	0.978104	0.922285	1.0373
oQGiaG	cMTfVc	EAScis_Japan	PPL	Inverse variance weighted	2	-0.0150905	0.0204467	0.46049	-0.055166	0.024985	0.985023	0.946328	1.0253
O45Nlp	eycWcS	EAScis_Japan	NBL1	Weighted median	3	0.0314899	0.0426717	0.46054	-0.0521466	0.115126	1.03199	0.94919	1.12202
KNsUgj	CI6yCd	EAStrans_Japan	TXK	Wald ratio	1	-0.0404143	0.0547665	0.460552	-0.147757	0.066928	0.960391	0.862641	1.06922
LQwH3c	nSlTup	EAScis_Japan	IL4	Simple mode	3	0.0318597	0.0351807	0.460733	-0.0370945	0.100814	1.03237	0.963585	1.10607
25iuvZ	gx7m98	EAScis_Japan	DNAJB1	Weighted mode	3	-0.0407428	0.0450287	0.461064	-0.128999	0.0475135	0.960076	0.878975	1.04866
KM9eAZ	ilRdx1	EAStrans_Japan	TAGLN3	Wald ratio	1	-0.0318039	0.0431761	0.461361	-0.116429	0.0528214	0.968697	0.890093	1.05424
eqRKNK	aLqjKO	EAScis_Japan	PPM1B	MR Egger	3	-0.112321	0.0996746	0.462068	-0.307683	0.0830411	0.893757	0.735148	1.08659
OLdjjI	Ag4ZT9	EAScis_Japan	KRT6C	Wald ratio	1	-0.0485222	0.0660972	0.462885	-0.178073	0.0810283	0.952636	0.836882	1.0844
Of2eiS	QYGrhB	EAScis_Japan	GASK1A	Wald ratio	1	-0.0269853	0.0367794	0.463127	-0.0990728	0.0451023	0.973376	0.905677	1.04613
0jknmP	EcOAum	EAStrans_Japan	LYSMD3	Wald ratio	1	-0.0603618	0.0823284	0.463447	-0.221726	0.101002	0.941424	0.801135	1.10628
2pAkjU	jPvb1H	EAScis_Japan	DDX39A	Inverse variance weighted	3	0.0250614	0.0342021	0.463714	-0.0419748	0.0920976	1.02538	0.958894	1.09647
ycuEf4	lRYfBo	EAScis_Japan	DNPH1	MR Egger	3	0.0499212	0.0445557	0.463884	-0.0374079	0.13725	1.05119	0.963283	1.14712
jkZKFb	62oMq5	EAScis_Japan	ICAM3	Simple mode	4	-0.0346167	0.0413479	0.463923	-0.115659	0.046425	0.965976	0.890779	1.04752
9psPMC	6VBNrv	EAStrans_Japan	CD5	Wald ratio	1	0.074133	0.101313	0.46434	-0.124441	0.272707	1.07695	0.88299	1.31352
pgTFwp	a3HLas	EAScis_Japan	SCLY	MR Egger	3	0.26846	0.239994	0.464396	-0.201928	0.738849	1.30795	0.817153	2.09352
kGKCR0	Po8SKG	EAScis_Japan	BST2	Wald ratio	1	-0.0258355	0.0353397	0.464741	-0.0951013	0.0434303	0.974495	0.909281	1.04439
w1pyo8	Hf56gA	EAScis_Japan	MMP10	Weighted median	3	0.0130261	0.017819	0.464764	-0.0218991	0.0479513	1.01311	0.978339	1.04912
eqRKNK	aLqjKO	EAScis_Japan	PPM1B	Weighted median	3	0.0124283	0.0170056	0.464881	-0.0209027	0.0457592	1.01251	0.979314	1.04682
gZlpPZ	jBblcL	EAScis_Japan	C2	Inverse variance weighted	2	0.0179386	0.0245562	0.465078	-0.0301916	0.0660687	1.0181	0.97026	1.0683
Mzip62	vhj9lP	EAStrans_Japan	TRIM40	Wald ratio	1	-0.037424	0.0512998	0.465686	-0.137972	0.0631236	0.963268	0.871123	1.06516
NO23Br	a9yk8B	EAScis_Japan	APLP1	Inverse variance weighted	3	-0.0359683	0.0493286	0.465905	-0.132652	0.0607157	0.964671	0.875769	1.0626
25iuvZ	gx7m98	EAScis_Japan	DNAJB1	Simple mode	3	-0.041042	0.0460368	0.466727	-0.131274	0.0491902	0.959789	0.876977	1.05042
ZplWFr	QQkBtq	EAScis_Japan	LSM1	MR Egger	3	0.122906	0.110703	0.466775	-0.0940718	0.339883	1.13078	0.910217	1.40478
HENW5j	qseEGL	EAStrans_Japan	MAX	Inverse variance weighted	2	-0.0184802	0.0254159	0.467158	-0.0682954	0.031335	0.98169	0.933985	1.03183
eqRKNK	aLqjKO	EAScis_Japan	PPM1B	Weighted mode	3	0.0118908	0.0133594	0.467343	-0.0142937	0.0380752	1.01196	0.985808	1.03881
A6cMmg	lBQW7g	EAStrans_Japan	EPPK1	Wald ratio	1	-0.0502349	0.0692221	0.468019	-0.18591	0.0854405	0.951006	0.830348	1.0892
zrQMcn	4QIIkT	EAStrans_Japan	PRSS2	Inverse variance weighted	2	-0.0237297	0.0327103	0.468176	-0.0878418	0.0403825	0.97655	0.915906	1.04121
SuV8BC	tsy27J	EAScis_Japan	CPA1	Wald ratio	1	0.0203307	0.0280355	0.468344	-0.0346189	0.0752803	1.02054	0.965973	1.07819
aDFXfz	DbAdtO	EAScis_Japan	CTSL	Inverse variance weighted	3	0.0581652	0.0803374	0.469059	-0.0992962	0.215627	1.05989	0.905474	1.24064
5aMFj2	N4ypf8	EAStrans_Japan	MYOC	Wald ratio	1	-0.0211123	0.0291609	0.469071	-0.0782676	0.0360431	0.979109	0.924717	1.0367
ZplWFr	QQkBtq	EAScis_Japan	LSM1	Weighted mode	3	0.0242822	0.0274068	0.469093	-0.0294352	0.0779996	1.02458	0.970994	1.08112
BVQRSs	XLPvtz	EAStrans_Japan	FGF12	Inverse variance weighted	2	-0.0352306	0.0486689	0.469138	-0.130622	0.0601605	0.965383	0.87755	1.06201
5Q9zPT	ImIB5Y	EAScis_Japan	THBS2	Wald ratio	1	0.0214096	0.0296126	0.469686	-0.0366311	0.0794504	1.02164	0.964032	1.08269
1uoS0D	GA0Ee2	EAScis_Japan	ITGA6	MR Egger	3	0.226325	0.206166	0.470349	-0.177761	0.63041	1.25398	0.837142	1.87838
cgNFPS	r9nt1q	EAStrans_Japan	CD160	Inverse variance weighted	2	-0.183056	0.253679	0.470539	-0.680267	0.314156	0.832722	0.506481	1.3691
2JfV5R	Df0TSL	EAScis_Japan	CDH1	Wald ratio	1	0.0401377	0.0557971	0.471925	-0.0692246	0.1495	1.04095	0.933117	1.16125
b3umrr	QZjCbZ	EAScis_Japan	DBN1	Weighted mode	3	0.0133454	0.0152035	0.472638	-0.0164535	0.0431444	1.01343	0.983681	1.04409
noYtSF	fjMcGv	EAScis_Japan	DUT	Weighted median	3	-0.0334781	0.0466855	0.473314	-0.124982	0.0580255	0.967076	0.882513	1.05974
LG4ImA	23ALNx	EAScis_Japan	EDIL3	Wald ratio	1	0.0962142	0.134239	0.473535	-0.166894	0.359322	1.10099	0.846289	1.43236
oVHPOe	n1SacF	EAScis_Japan	DNAJC9	Inverse variance weighted	2	-0.0667349	0.0931486	0.473723	-0.249306	0.115836	0.935443	0.779341	1.12281
WcTzlz	becFD7	EAScis_Japan	NEO1	Inverse variance weighted	2	-0.0185763	0.0259488	0.474062	-0.0694359	0.0322833	0.981595	0.93292	1.03281
Gzqpgj	vh9mA5	EAStrans_Japan	CASP4	Wald ratio	1	-0.0176838	0.0247031	0.47408	-0.0661018	0.0307342	0.982472	0.936036	1.03121
8OyIjQ	QFCs91	EAScis_Japan	SCN2B	Wald ratio	1	-0.0257059	0.0359182	0.47419	-0.0961055	0.0446938	0.974622	0.908368	1.04571
zyVZS2	BV8e3B	EAScis_Japan	LRG1	Wald ratio	1	0.0152557	0.0213169	0.4742	-0.0265255	0.0570369	1.01537	0.973823	1.05869
UREG0T	AeTjPF	EAScis_Japan	ACOT13	Weighted mode	4	-0.0216237	0.026515	0.474498	-0.0735932	0.0303457	0.978608	0.92905	1.03081
PNRaIY	Da4Wz8	EAScis_Japan	BGLAP	Weighted median	3	-0.0134524	0.0188244	0.47484	-0.0503482	0.0234434	0.986638	0.950898	1.02372
725Rsm	it8IdE	EAScis_Japan	CPB1	Inverse variance weighted	3	0.0147493	0.0206682	0.475461	-0.0257604	0.0552589	1.01486	0.974569	1.05681
PzLWFJ	j8155n	EAScis_Japan	PDCD1LG2	Weighted median	3	-0.0183633	0.0257575	0.475888	-0.0688479	0.0321213	0.981804	0.933469	1.03264
B3mxrL	UIMMmj	EAScis_Japan	DPEP2	Inverse variance weighted	3	-0.0144298	0.0202416	0.475921	-0.0541035	0.0252438	0.985674	0.947334	1.02557
OWtRcO	w2l051	EAStrans_Japan	SHISA5	Wald ratio	1	-0.220259	0.309084	0.476081	-0.826063	0.385545	0.802311	0.437769	1.47042
F62uxS	0YqH4X	EAScis_Japan	LRTM1	Inverse variance weighted	3	0.0179847	0.0252797	0.476818	-0.0315635	0.067533	1.01815	0.968929	1.06987
Pa4QTM	xWcYTu	EAScis_Japan	CPB2	Inverse variance weighted	2	-0.0180965	0.0254931	0.477792	-0.068063	0.03187	0.982066	0.934202	1.03238
EQ3Njv	3xEJiw	EAScis_Japan	ACAN	Wald ratio	1	-0.538818	0.759219	0.47789	-2.02689	0.949252	0.583437	0.131745	2.58378
5LL8gZ	2glqOa	EAScis_Japan	BAMBI	Inverse variance weighted	3	-0.00745133	0.0105071	0.478219	-0.0280453	0.0131426	0.992576	0.972344	1.01323
kK729e	OuESg0	EAScis_Japan	GLI2	Wald ratio	1	-0.0401349	0.0566154	0.478384	-0.151101	0.0708313	0.96066	0.859761	1.0734
V8XKhP	MZ8ojs	EAScis_Japan	PKD1	Wald ratio	1	0.0217248	0.0306696	0.478728	-0.0383877	0.0818373	1.02196	0.96234	1.08528
RpQOjt	pxAXVb	EAScis_Japan	YTHDF3	Wald ratio	1	-0.069366	0.0979796	0.478968	-0.261406	0.122674	0.932985	0.769968	1.13052
lZVkt1	fpne8C	EAStrans_Japan	ITGB2	Wald ratio	1	-0.0213962	0.030228	0.479053	-0.0806431	0.0378507	0.978831	0.922523	1.03858
n1LJHk	fq3bBB	EAScis_Japan	NFU1	Weighted mode	4	-0.0242094	0.0300392	0.479246	-0.0830862	0.0346674	0.976081	0.920272	1.03528
0ZWBHH	giDJBr	EAScis_Japan	PECAM1	Weighted median	4	0.0176814	0.025014	0.479652	-0.031346	0.0667088	1.01784	0.96914	1.06898
Ar63sP	0Re4Rf	EAStrans_Japan	CCL11	Inverse variance weighted	2	0.0344619	0.0487686	0.47979	-0.0611246	0.130048	1.03506	0.940706	1.13888
IcnQdt	1nOY7d	EAScis_Japan	PNLIPRP2	Wald ratio	1	0.0154438	0.021859	0.479866	-0.0273999	0.0582874	1.01556	0.972972	1.06002
NQ2TQX	QFP9Su	EAStrans_Japan	CXCL14	Inverse variance weighted	2	0.0144035	0.0204429	0.481076	-0.0256645	0.0544715	1.01451	0.974662	1.05598
6yAr2p	9RWrRT	EAStrans_Japan	ITGAX	Wald ratio	1	-0.0596039	0.0845996	0.481096	-0.225419	0.106211	0.942138	0.798182	1.11206
x2dfaD	UVFuN5	EAScis_Japan	ENTPD6	MR Egger	3	-0.890428	0.839397	0.481225	-2.53565	0.75479	0.41048	0.0792106	2.12717
B3mxrL	UIMMmj	EAScis_Japan	DPEP2	Weighted mode	3	-0.0120976	0.0141046	0.48143	-0.0397425	0.0155474	0.987975	0.961037	1.01567
Xw93K3	ALN3nG	EAScis_Japan	AHSG	Wald ratio	1	-0.0986091	0.140095	0.48151	-0.373194	0.175976	0.906097	0.688531	1.19241
l0h8Il	FN4B05	EAScis_Japan	HLA-E	MR Egger	3	-0.217117	0.204907	0.481586	-0.618734	0.1845	0.804836	0.538626	1.20262
NR0H7v	0V17ri	EAScis_Japan	RGMA	Weighted mode	3	0.0111713	0.01305	0.482168	-0.0144067	0.0367493	1.01123	0.985697	1.03743
AheZWN	Qwd7GP	EAScis_Japan	ADAM8	Wald ratio	1	0.0297258	0.0423395	0.482627	-0.0532596	0.112711	1.03017	0.948134	1.11931
SALFOn	uZTza3	EAScis_Japan	FARSA	Wald ratio	1	0.115317	0.164283	0.482718	-0.206679	0.437312	1.12223	0.813281	1.54854
ePsV0T	8bbCMy	EAScis_Japan	TPBGL	Wald ratio	1	0.576731	0.821745	0.48278	-1.03389	2.18735	1.78021	0.355622	8.91157
OU6UUq	x17942	EAScis_Japan	ANGPTL4	Inverse variance weighted	3	0.0155459	0.0221832	0.483431	-0.0279333	0.0590251	1.01567	0.972453	1.0608
NO23Br	a9yk8B	EAScis_Japan	APLP1	Weighted median	3	-0.0231686	0.0330606	0.483433	-0.0879673	0.0416301	0.977098	0.915791	1.04251
lLWQJh	cyatFb	EAScis_Japan	REST	Inverse variance weighted	2	-0.0174587	0.0249315	0.48376	-0.0663245	0.031407	0.982693	0.935827	1.03191
p6Jp68	PEFLq6	EAScis_Japan	PODXL2	Inverse variance weighted	2	0.0117015	0.0167252	0.484159	-0.02108	0.0444829	1.01177	0.979141	1.04549
kSksim	LWM74I	EAStrans_Japan	GORASP2	Wald ratio	1	-0.0283424	0.0405192	0.484252	-0.10776	0.0510753	0.972056	0.897843	1.0524
1VltAU	6zGn6b	EAStrans_Japan	SLA2	Wald ratio	1	-0.0262324	0.0375028	0.484252	-0.0997378	0.047273	0.974109	0.905075	1.04841
n294zv	SQRrbD	EAStrans_Japan	YARS1	Wald ratio	1	-0.0267738	0.0382767	0.484252	-0.101796	0.0482486	0.973581	0.903214	1.04943
FSfjI8	5d4E1F	EAStrans_Japan	GET3	Inverse variance weighted	2	0.0389788	0.0558427	0.485171	-0.0704729	0.148431	1.03975	0.931953	1.16001
LInIkE	8ymDoR	EAScis_Japan	NECTIN4	Wald ratio	1	0.0284065	0.0407109	0.485326	-0.0513868	0.1082	1.02881	0.949911	1.11427
aLGkzm	6Y7sOr	EAScis_Japan	DCTD	Weighted mode	3	-0.0115236	0.0135888	0.485731	-0.0381576	0.0151105	0.988543	0.962561	1.01523
pnmvXf	q2sjNd	EAScis_Japan	GRK5	Inverse variance weighted	2	0.0143893	0.0206686	0.486309	-0.0261212	0.0548998	1.01449	0.974217	1.05643
7EFENU	DTHcUc	EAScis_Japan	PRKD2	Inverse variance weighted	3	0.0145666	0.0209434	0.486728	-0.0264825	0.0556156	1.01467	0.973865	1.05719
Ae18w4	iwwy55	EAScis_Japan	CD4	Weighted mode	3	0.0168587	0.0199536	0.487126	-0.0222504	0.0559679	1.017	0.977995	1.05756
4QxE0Z	SwxFvE	EAScis_Japan	TNC	Wald ratio	1	0.0434741	0.0626173	0.487505	-0.0792558	0.166204	1.04443	0.923804	1.18081
OGwcSl	Zh1UXc	EAScis_Japan	CD28	Wald ratio	1	-0.0326745	0.0470682	0.48756	-0.124928	0.0595792	0.967853	0.88256	1.06139
w1pyo8	Hf56gA	EAScis_Japan	MMP10	Inverse variance weighted	3	0.0125204	0.0180463	0.48781	-0.0228502	0.0478911	1.0126	0.977409	1.04906
GZ3Lk0	Cbm2Ks	EAScis_Japan	REEP4	Inverse variance weighted	2	-0.0123148	0.017756	0.487959	-0.0471166	0.0224869	0.987761	0.953976	1.02274
Ss5IFa	SmwfW0	EAScis_Japan	LEO1	Inverse variance weighted	2	-0.0248894	0.0358934	0.488042	-0.0952405	0.0454617	0.975418	0.909154	1.04651
Y7CnM7	4tTfXH	EAScis_Japan	PARD3	MR Egger	4	-0.0453995	0.05388	0.488153	-0.151004	0.0602054	0.955616	0.859844	1.06205
03mTQG	iXnFo2	EAScis_Japan	CFC1	MR Egger	3	-0.0335573	0.0323733	0.488569	-0.097009	0.0298945	0.967	0.907548	1.03035
ildEBJ	dbIhQF	EAScis_Japan	WFDC1	Simple mode	4	0.0243235	0.0309211	0.488914	-0.0362819	0.0849288	1.02462	0.964368	1.08864
8ZE0RU	ylxnuu	EAStrans_Japan	ROBO1	Inverse variance weighted	2	-0.024086	0.0348787	0.489838	-0.0924482	0.0442761	0.976202	0.911696	1.04527
0ZWBHH	giDJBr	EAScis_Japan	PECAM1	Weighted mode	4	0.0194139	0.0247399	0.489879	-0.0290762	0.0679041	1.0196	0.971342	1.07026
wNCXst	Ro6hTh	EAScis_Japan	LTBP3	Inverse variance weighted	2	0.146295	0.212012	0.490173	-0.269248	0.561838	1.15754	0.763954	1.75389
DqluHi	dl1FeH	EAScis_Japan	NECTIN1	Weighted mode	3	0.0184999	0.0220816	0.490313	-0.0247801	0.0617799	1.01867	0.975524	1.06373
x9p7hP	Pkao2s	EAScis_Japan	CFB	Weighted median	3	0.0135405	0.0196309	0.490351	-0.0249362	0.0520171	1.01363	0.975372	1.05339
d6vyfG	lmFej5	EAScis_Japan	GLOD4	Wald ratio	1	-0.0687006	0.0996733	0.490661	-0.26406	0.126659	0.933606	0.767927	1.13503
rGDDvl	3Mf44W	EAScis_Japan	UROD	Wald ratio	1	-0.0671383	0.0974066	0.490661	-0.258055	0.123779	0.935066	0.772553	1.13177
i6jCUX	edVaxj	EAScis_Japan	MAGED1	Wald ratio	1	0.0337733	0.0490723	0.491304	-0.0624084	0.129955	1.03435	0.939499	1.13878
gW8VYO	Mqc0tv	EAScis_Japan	EIF2AK2	Wald ratio	1	-0.0298236	0.0433389	0.491359	-0.114768	0.0551207	0.970617	0.891573	1.05667
LHGQqy	hhRcfr	EAScis_Japan	KLK13	Inverse variance weighted	2	0.0207378	0.0301462	0.491511	-0.0383487	0.0798243	1.02095	0.962377	1.0831
GMSnnT	QZXc5L	EAScis_Japan	FAM172A	Wald ratio	1	-0.504382	0.733252	0.491534	-1.94156	0.932791	0.603878	0.143481	2.54159
AA5SLl	JKJK9A	EAStrans_Japan	TIMP1	Inverse variance weighted	2	0.059454	0.0864634	0.491692	-0.110014	0.228922	1.06126	0.895821	1.25724
bwCKU2	8u24v1	EAScis_Japan	KLK11	Inverse variance weighted	3	0.0120602	0.0175535	0.49205	-0.0223447	0.0464651	1.01213	0.977903	1.04756
qgZLAk	97AdGw	EAScis_Japan	HSP90B1	Wald ratio	1	-0.0126393	0.0184183	0.492563	-0.0487392	0.0234605	0.98744	0.952429	1.02374
LbtNTd	w2tBZf	EAScis_Japan	NFATC3	Simple mode	3	-0.0178611	0.0214509	0.492635	-0.0599048	0.0241826	0.982297	0.941854	1.02448
jy5HFX	TfA1XD	EAStrans_Japan	CEACAM8	Wald ratio	1	-0.230912	0.336551	0.492642	-0.890551	0.428727	0.793809	0.41043	1.5353
Om1Lkv	IDHcXy	EAScis_Japan	CHCHD6	Wald ratio	1	0.0230741	0.0336367	0.492725	-0.0428538	0.089002	1.02334	0.958051	1.09308
gmhaQu	24npNh	EAScis_Japan	PSTPIP2	Weighted median	3	-0.00939263	0.0137067	0.493181	-0.0362578	0.0174725	0.990651	0.964392	1.01763
3gWdZo	N8AfWX	EAScis_Japan	LEPR	Simple mode	4	-0.0120587	0.0154957	0.493192	-0.0424302	0.0183129	0.988014	0.958457	1.01848
w1pyo8	Hf56gA	EAScis_Japan	MMP10	Weighted mode	3	0.0136647	0.0164426	0.49336	-0.0185629	0.0458922	1.01376	0.981608	1.04696
He0ffy	5DVkLC	EAScis_Japan	SMC3	MR Egger	3	0.198685	0.19459	0.493372	-0.182712	0.580081	1.2198	0.833008	1.78618
zOdapw	JRCG8J	EAStrans_Japan	SCARF1	Wald ratio	1	-0.0148137	0.0216386	0.493598	-0.0572253	0.0275979	0.985295	0.944381	1.02798
4FeXx9	Q2UFeb	EAStrans_Japan	TIA1	Wald ratio	1	-0.0157468	0.0230016	0.493598	-0.06083	0.0293363	0.984376	0.940983	1.02977
dyj3CO	v4Yzix	EAScis_Japan	WAS	Wald ratio	1	-0.00784044	0.0114527	0.493602	-0.0302878	0.0146069	0.99219	0.970166	1.01471
Iq8XV0	d1CIVM	EAStrans_Japan	BHLHE40	Wald ratio	1	0.027151	0.0397291	0.494351	-0.0507179	0.10502	1.02752	0.950547	1.11073
sknYJ6	ZKjpDy	EAScis_Japan	PBK	Wald ratio	1	0.0253179	0.0370523	0.494415	-0.0473045	0.0979403	1.02564	0.953797	1.1029
w0HpUJ	kmWjrc	EAScis_Japan	PTK7	MR Egger	3	-0.176461	0.173399	0.494428	-0.516322	0.1634	0.838231	0.596711	1.17751
bubBaz	Q2eLnd	EAStrans_Japan	LRRC38	Wald ratio	1	0.0111836	0.0163861	0.494922	-0.0209332	0.0433003	1.01125	0.979284	1.04425
2lI9ek	VZUWWR	EAScis_Japan	EFEMP1	MR Egger	3	0.102551	0.101028	0.495238	-0.0954638	0.300565	1.10799	0.908951	1.35062
SjqA2o	C7J3iU	EAScis_Japan	HDAC9	Wald ratio	1	-0.0342238	0.0501992	0.49539	-0.132614	0.0641665	0.966355	0.875803	1.06627
S8uxRc	CgtYhd	EAStrans_Japan	CAT	Inverse variance weighted	3	-0.025074	0.0368145	0.495814	-0.0972304	0.0470824	0.975238	0.907347	1.04821
h8LiLD	RtYKmx	EAScis_Japan	SERPINA12	Inverse variance weighted	2	0.0146126	0.0214977	0.496677	-0.027523	0.0567482	1.01472	0.972852	1.05839
TdBrGU	3vL5J5	EAScis_Japan	KEL	Wald ratio	1	0.0174563	0.0257104	0.497164	-0.032936	0.0678486	1.01761	0.9676	1.0702
Yd8nbc	S2R2HI	EAScis_Japan	MATN2	Wald ratio	1	-0.0380164	0.0561293	0.498215	-0.14803	0.0719971	0.962697	0.862405	1.07465
cptRKV	pIoBqx	EAStrans_Japan	PIGR	Wald ratio	1	-0.0480973	0.0710254	0.498289	-0.187307	0.0911125	0.953041	0.829189	1.09539
l4OZ4O	4xv5tr	EAScis_Japan	C1QTNF5	Inverse variance weighted	2	-0.0236997	0.0350056	0.498389	-0.0923108	0.0449113	0.976579	0.911822	1.04594
1dLOjQ	wDwQJx	EAScis_Japan	PLCB1	Inverse variance weighted	4	-0.0118443	0.0174948	0.498393	-0.046134	0.0224454	0.988226	0.954914	1.0227
x54OOM	ENrBdM	EAScis_Japan	IST1	Simple mode	3	0.048211	0.05893	0.499262	-0.0672919	0.163714	1.04939	0.934922	1.17788
3RuA93	vBZ3Vs	EAScis_Japan	TREML2	Wald ratio	1	-0.0266275	0.0394273	0.499449	-0.103905	0.05065	0.973724	0.901311	1.05195
OGqd4S	enfPXI	EAScis_Japan	INPP5J	Wald ratio	1	-0.133078	0.197242	0.499868	-0.519672	0.253515	0.875397	0.594716	1.28855
G8sPWA	GEEsB3	EAScis_Japan	CD2AP	MR Egger	4	-0.218638	0.267808	0.500045	-0.743542	0.306266	0.803613	0.475427	1.35834
ANKPWB	K0WBWz	EAScis_Japan	LAMP1	Inverse variance weighted	2	0.0128319	0.0190402	0.500351	-0.0244869	0.0501506	1.01291	0.975811	1.05143
Sj8svZ	ElTp1H	EAStrans_Japan	GGT5	Inverse variance weighted	2	0.0184697	0.0274312	0.500752	-0.0352956	0.0722349	1.01864	0.96532	1.07491
n7PGSq	fjKEJo	EAScis_Japan	AK1	Simple mode	3	-0.0288707	0.0354395	0.50085	-0.098332	0.0405907	0.971542	0.906348	1.04143
3gWdZo	N8AfWX	EAScis_Japan	LEPR	Weighted median	4	-0.00928374	0.0137973	0.501031	-0.0363264	0.0177589	0.990759	0.964326	1.01792
H3rw7q	xRomLf	EAScis_Japan	CLASP1	Simple mode	4	0.037607	0.0493085	0.501136	-0.0590376	0.134252	1.03832	0.942671	1.14368
1Xchqh	NNaVCh	EAScis_Japan	PMCH	Wald ratio	1	0.0785898	0.116972	0.501668	-0.150676	0.307855	1.08176	0.860127	1.3605
2mmH8X	MxUtUF	EAStrans_Japan	PHLDB1	Wald ratio	1	0.0769435	0.114576	0.501869	-0.147625	0.301512	1.07998	0.862755	1.3519
VMwyit	ekpVAv	EAStrans_Japan	EGFL7	Wald ratio	1	-0.0100938	0.015031	0.501883	-0.0395546	0.019367	0.989957	0.961218	1.01956
Jw34EU	oz25UV	EAScis_Japan	GNPDA2	Inverse variance weighted	2	0.0459564	0.0684389	0.501905	-0.0881837	0.180097	1.04703	0.915593	1.19733
FuWzvu	fgMHB3	EAStrans_Japan	SAP18	Wald ratio	1	-0.030106	0.0448411	0.50197	-0.117995	0.0577826	0.970343	0.888701	1.05948
n0fGy9	oXOaBg	EAScis_Japan	COMT	Weighted mode	4	-0.00880633	0.0115841	0.502416	-0.0315111	0.0138985	0.991232	0.96898	1.014
LQwH3c	nSlTup	EAScis_Japan	IL4	Inverse variance weighted	3	0.0317537	0.0473543	0.502504	-0.0610607	0.124568	1.03226	0.940766	1.13266
Au51Ae	Aach1Z	EAScis_Japan	AOC3	Weighted mode	3	0.0150477	0.0185798	0.503041	-0.0213687	0.0514641	1.01516	0.978858	1.05281
E368Z8	bflNP1	EAStrans_Japan	AMPD3	Wald ratio	1	-0.0266391	0.0398385	0.503701	-0.104722	0.0514443	0.973713	0.900574	1.05279
dfMBpn	4syko8	EAStrans_Japan	HBQ1	Wald ratio	1	-0.0290377	0.0434256	0.503701	-0.114152	0.0560764	0.97138	0.892122	1.05768
XJlySc	cvbdbL	EAScis_Japan	CELA3A	Inverse variance weighted	2	-0.0171808	0.025701	0.503823	-0.0675548	0.0331932	0.982966	0.934677	1.03375
LxTmYl	cw6wl3	EAScis_Japan	ACE	Inverse variance weighted	2	-0.015445	0.0231293	0.504282	-0.0607785	0.0298885	0.984674	0.941032	1.03034
snouQw	23Uvrp	EAScis_Japan	HCG22	MR Egger	3	0.0462985	0.047104	0.50549	-0.0460253	0.138622	1.04739	0.955018	1.14869
LBgkcw	9ylemC	EAStrans_Japan	DNAJB2	Inverse variance weighted	2	-0.0156664	0.0235719	0.506293	-0.0618673	0.0305346	0.984456	0.940008	1.03101
dyL9tM	Nw5bxy	EAScis_Japan	SCGB2A2	Inverse variance weighted	2	-0.0375095	0.056439	0.506305	-0.14813	0.0731109	0.963185	0.862319	1.07585
KGO4CP	vOXMgc	EAScis_Japan	FCRL2	Wald ratio	1	0.0324457	0.0488949	0.506958	-0.0633882	0.12828	1.03298	0.938579	1.13687
H9ij0x	4zD2zs	EAScis_Japan	CD69	Wald ratio	1	-0.0202748	0.0306304	0.508024	-0.0803103	0.0397608	0.979929	0.92283	1.04056
GK6HXa	58E79s	EAScis_Japan	SNAP23	Wald ratio	1	-0.0205043	0.0309772	0.508024	-0.0812196	0.0402109	0.979704	0.921991	1.04103
HZlkkL	LXgSqL	EAStrans_Japan	JCHAIN	Wald ratio	1	-0.0294758	0.0445575	0.508277	-0.116809	0.0578569	0.970954	0.889756	1.05956
pHCwM7	XLLzoA	EAScis_Japan	GPIHBP1	MR Egger	3	0.195859	0.201045	0.508317	-0.198189	0.589907	1.21636	0.820215	1.80382
BYKjdH	BPgZV9	EAScis_Japan	NFYA	Wald ratio	1	0.0497401	0.0753954	0.509431	-0.0980348	0.197515	1.051	0.906617	1.21837
jkZKFb	62oMq5	EAScis_Japan	ICAM3	Inverse variance weighted	4	-0.0175919	0.0266953	0.509904	-0.0699146	0.0347309	0.982562	0.932473	1.03534
RAq9aX	ZlUmku	EAScis_Japan	FCER2	Wald ratio	1	0.0403024	0.0611913	0.510133	-0.0796325	0.160237	1.04113	0.923456	1.17379
khP6sc	Icdhat	EAScis_Japan	TAP1	Inverse variance weighted	2	-0.102672	0.156073	0.510636	-0.408574	0.20323	0.902423	0.664597	1.22535
0yw4in	onh3dK	EAStrans_Japan	LY96	Simple mode	3	-0.0307557	0.0387639	0.510715	-0.106733	0.0452216	0.969712	0.898766	1.04626
NijJHv	hnDbq6	EAScis_Japan	ERBB4	MR Egger	3	0.266713	0.275859	0.510731	-0.273971	0.807398	1.30567	0.760354	2.24207
ZiUl1v	tW2oKi	EAScis_Japan	PYY	Weighted mode	3	0.0149622	0.0188593	0.510739	-0.022002	0.0519265	1.01507	0.978238	1.0533
tmSlgg	kWQBDL	EAStrans_Japan	TNFRSF12A	Wald ratio	1	-0.0411947	0.0626904	0.511108	-0.164068	0.0816784	0.959642	0.848685	1.08511
725Rsm	it8IdE	EAScis_Japan	CPB1	Weighted mode	3	0.0196358	0.024783	0.511232	-0.0289388	0.0682104	1.01983	0.971476	1.07059
a5pLeN	FVeTX4	EAStrans_Japan	OCLN	Wald ratio	1	0.0205065	0.0312548	0.511756	-0.0407529	0.0817659	1.02072	0.960066	1.0852
fB8F8e	l9dEQL	EAScis_Japan	ESYT2	Inverse variance weighted	2	0.0414731	0.0632401	0.511951	-0.0824776	0.165424	1.04235	0.920832	1.17989
fORjGb	5oZCBo	EAScis_Japan	BOC	Wald ratio	1	-0.0203784	0.0310774	0.511996	-0.0812901	0.0405332	0.979828	0.921926	1.04137
dA27Kt	QN3sOg	EAScis_Japan	COL4A1	Inverse variance weighted	2	0.0165048	0.0251765	0.512104	-0.0328412	0.0658509	1.01664	0.967692	1.06807
S8uxRc	CgtYhd	EAStrans_Japan	CAT	Simple mode	3	-0.0329321	0.041668	0.512156	-0.114601	0.0487373	0.967604	0.891721	1.04994
gmhaQu	24npNh	EAScis_Japan	PSTPIP2	Inverse variance weighted	3	-0.00802053	0.012241	0.512326	-0.0320129	0.0159718	0.992012	0.968494	1.0161
yrtCei	3eD9rd	EAScis_Japan	STX6	MR Egger	3	0.0359098	0.0374004	0.512943	-0.0373951	0.109215	1.03656	0.963295	1.1154
yNIqFw	Xfov8i	EAStrans_Japan	EDF1	Wald ratio	1	0.0201964	0.030887	0.513189	-0.0403422	0.080735	1.0204	0.960461	1.08408
SuTNjx	mGMRaL	EAScis_Japan	TNXB	Wald ratio	1	0.0190345	0.0291235	0.513383	-0.0380475	0.0761165	1.01922	0.962667	1.07909
D9ibd6	CCY3bz	EAScis_Japan	RNASE4	Weighted mode	3	0.00918707	0.0116705	0.513635	-0.0136871	0.0320613	1.00923	0.986406	1.03258
qJw3YN	TeFVLu	EAScis_Japan	HAGH	Wald ratio	1	-0.0228672	0.0350569	0.514214	-0.0915788	0.0458443	0.977392	0.912489	1.04691
DRCbLa	7UHx99	EAScis_Japan	BHMT2	Wald ratio	1	0.0608097	0.0932439	0.5143	-0.121948	0.243568	1.0627	0.885194	1.27579
PzLWFJ	j8155n	EAScis_Japan	PDCD1LG2	Weighted mode	3	-0.0293529	0.0373707	0.514461	-0.102599	0.0438936	0.971074	0.902488	1.04487
zD39YV	7AXbK0	EAStrans_Japan	FKBP5	Inverse variance weighted	2	0.0462626	0.0709767	0.51453	-0.0928517	0.185377	1.04735	0.911329	1.20367
Ocnf8a	yHtRsS	EAScis_Japan	S100A4	Inverse variance weighted	2	-0.0105067	0.0161235	0.514634	-0.0421088	0.0210953	0.989548	0.958766	1.02132
JdDSPv	j2vqST	EAScis_Japan	GPC5	Wald ratio	1	0.0895164	0.137379	0.514659	-0.179747	0.35878	1.09365	0.835482	1.43158
bwCKU2	8u24v1	EAScis_Japan	KLK11	Weighted median	3	0.0106421	0.0163387	0.514825	-0.0213818	0.0426661	1.0107	0.978845	1.04359
NBz1Gm	pLmWwl	EAScis_Japan	ROBO2	Wald ratio	1	-0.0933696	0.1434	0.514974	-0.374434	0.187694	0.910857	0.687679	1.20646
hsbfto	hvzOtM	EAScis_Japan	DGCR6	Wald ratio	1	0.0115877	0.0178066	0.515205	-0.0233132	0.0464886	1.01166	0.976956	1.04759
FHEPxQ	jz5pva	EAScis_Japan	GFRA3	Inverse variance weighted	2	-0.0382655	0.0588085	0.515254	-0.15353	0.0769993	0.962457	0.857675	1.08004
kIIjRA	imUkF9	EAScis_Japan	SUSD2	Inverse variance weighted	4	-0.009998	0.015372	0.515433	-0.0401272	0.0201312	0.990052	0.960667	1.02034
QIbC6S	qVKVLy	EAStrans_Japan	TNFSF12	Wald ratio	1	0.446924	0.687277	0.51551	-0.900138	1.79399	1.56349	0.406513	6.01337
A0r3sQ	pFlETt	EAStrans_Japan	EIF5A	Wald ratio	1	0.0205313	0.0316112	0.51602	-0.0414268	0.0824893	1.02074	0.95942	1.08599
yrtCei	3eD9rd	EAScis_Japan	STX6	Weighted mode	3	-0.0118901	0.0152036	0.516067	-0.0416892	0.017909	0.98818	0.959168	1.01807
oTv4xy	6K7W6n	EAStrans_Japan	SIRPB1	Weighted median	3	-0.0339236	0.0522477	0.516155	-0.136329	0.0684819	0.966645	0.872556	1.07088
Xe5Cm3	PdWfv7	EAStrans_Japan	ADGRG1	Wald ratio	1	0.345528	0.532657	0.516541	-0.69848	1.38954	1.41274	0.497341	4.01298
TrUSnD	HqBoq8	EAScis_Japan	CD38	Wald ratio	1	-0.0378338	0.0583309	0.516593	-0.152162	0.0764948	0.962873	0.858849	1.0795
jHSFZH	6nMJiF	EAScis_Japan	CCAR2	Wald ratio	1	0.00979957	0.0151282	0.517136	-0.0198518	0.0394509	1.00985	0.980344	1.04024
eC650n	hfREbX	EAStrans_Japan	FURIN	Weighted mode	3	-0.0387682	0.0497403	0.517323	-0.136259	0.0587228	0.961974	0.872616	1.06048
Ef0Ly9	yJNWvl	EAScis_Japan	MOG	Wald ratio	1	-0.0349032	0.0539535	0.517688	-0.140652	0.0708456	0.965699	0.868792	1.07342
aLGkzm	6Y7sOr	EAScis_Japan	DCTD	Simple mode	3	-0.0153429	0.0197196	0.517968	-0.0539933	0.0233075	0.984774	0.947438	1.02358
B1HJ3J	qxrxnF	EAStrans_Japan	FCRLB	Wald ratio	1	0.176597	0.27317	0.517973	-0.358816	0.71201	1.19315	0.698503	2.03808
aLGkzm	6Y7sOr	EAScis_Japan	DCTD	MR Egger	3	0.0401133	0.042449	0.518005	-0.0430867	0.123313	1.04093	0.957828	1.13124
I7dF93	krfuCa	EAScis_Japan	EFCAB14	Wald ratio	1	0.0237048	0.0366712	0.51801	-0.0481707	0.0955803	1.02399	0.952971	1.1003
VaReKC	pwcGrK	EAStrans_Japan	ST13	Inverse variance weighted	2	-0.0150434	0.0232739	0.518044	-0.0606603	0.0305735	0.985069	0.941143	1.03105
xa7zdk	iBXT7J	EAScis_Japan	C1QTNF6	MR Egger	3	-0.0552939	0.0585754	0.518341	-0.170102	0.0595139	0.946207	0.843579	1.06132
aEWky8	A7zkIC	EAStrans_Japan	GPRC5C	Inverse variance weighted	2	-0.061531	0.0953031	0.518516	-0.248325	0.125263	0.940324	0.780106	1.13345
Djv8Uv	Aexng7	EAScis_Japan	SCRN1	Inverse variance weighted	2	0.0129237	0.0200199	0.518577	-0.0263154	0.0521628	1.01301	0.974028	1.05355
SD2yTi	E0Y6Ia	EAScis_Japan	CA8	Wald ratio	1	0.0248749	0.0385435	0.518687	-0.0506705	0.10042	1.02519	0.950592	1.10564
LamtG9	bbBBbO	EAScis_Japan	ERI1	MR Egger	3	-0.0364835	0.0387188	0.518917	-0.112372	0.0394054	0.964174	0.893711	1.04019
KgrsZQ	OmQhqG	EAScis_Japan	HTR1B	Weighted median	3	-0.0162375	0.0251771	0.518972	-0.0655845	0.0331096	0.983894	0.93652	1.03366
PoDPv1	0UwdFB	EAScis_Japan	VEGFC	Inverse variance weighted	2	0.00968082	0.0150335	0.519607	-0.0197848	0.0391464	1.00973	0.98041	1.03992
OGGGm3	ADOC2D	EAScis_Japan	HMCN2	Weighted median	3	0.0272305	0.0423	0.519739	-0.0556774	0.110139	1.0276	0.945844	1.11643
nGRY9a	6VSF1c	EAScis_Japan	ANXA4	Weighted mode	3	0.00837589	0.0108179	0.519776	-0.0128272	0.029579	1.00841	0.987255	1.03002
2oKWw8	t7PP3I	EAScis_Japan	DCLRE1C	Inverse variance weighted	2	0.0496414	0.0774557	0.521587	-0.102172	0.201455	1.05089	0.902874	1.22318
PZbplt	MrJN7o	EAScis_Japan	APOL1	Inverse variance weighted	2	-0.0240723	0.0376173	0.52222	-0.0978022	0.0496575	0.976215	0.906828	1.05091
OzRcp8	vHvQo0	EAScis_Japan	ALDH3A1	Simple mode	3	-0.022395	0.0291179	0.522238	-0.0794661	0.0346762	0.977854	0.923609	1.03528
ivH3sF	m8pjoq	EAStrans_Japan	CA4	Wald ratio	1	0.0349629	0.0546848	0.522594	-0.0722194	0.142145	1.03558	0.930327	1.15274
pWFlLq	cQAwX3	EAScis_Japan	ARHGEF5	Inverse variance weighted	3	0.0454122	0.0710664	0.522816	-0.093878	0.184702	1.04646	0.910394	1.20286
2pAkjU	jPvb1H	EAScis_Japan	DDX39A	Weighted median	3	0.0244853	0.0383345	0.523	-0.0506503	0.0996209	1.02479	0.950611	1.10475
hmcONy	RrS7wE	EAScis_Japan	ALDH2	Wald ratio	1	-0.0145034	0.0227385	0.523582	-0.0590708	0.0300641	0.985601	0.94264	1.03052
TMUM4A	aMIJ3M	EAScis_Japan	CNTNAP4	Wald ratio	1	0.926833	1.45363	0.523734	-1.92228	3.77594	2.52649	0.146274	43.6386
lqjrgH	DjWiV9	EAScis_Japan	IL1R2	Wald ratio	1	0.0104029	0.0163309	0.524123	-0.0216058	0.0424115	1.01046	0.978626	1.04332
sF0ul2	Kj2mkK	EAScis_Japan	GAPDH	Wald ratio	1	0.0230278	0.0361691	0.524338	-0.0478635	0.0939192	1.0233	0.953264	1.09847
MZI9Ca	uA16BB	EAStrans_Japan	AIDA	Weighted mode	3	-0.0168886	0.0221212	0.524958	-0.0602462	0.0264691	0.983253	0.941533	1.02682
6bum63	yImMjW	EAStrans_Japan	POLR2F	Wald ratio	1	-0.0242602	0.0381753	0.525106	-0.0990838	0.0505634	0.976032	0.905667	1.05186
M9An2S	b82lmn	EAScis_Japan	SORT1	Inverse variance weighted	3	0.0130212	0.0204984	0.525278	-0.0271556	0.0531979	1.01311	0.97321	1.05464
lzUdWJ	HDnTym	EAScis_Japan	CXCL8	Inverse variance weighted	2	-0.0334837	0.0527424	0.525524	-0.136859	0.0698914	0.967071	0.872093	1.07239
ThVpBh	VnHJ2S	EAScis_Japan	UBXN1	Inverse variance weighted	2	-0.0107278	0.01691	0.525814	-0.0438713	0.0224157	0.98933	0.957077	1.02267
K0fG3w	mH0YHf	EAScis_Japan	ADCYAP1R1	Weighted median	4	-0.00832749	0.0131327	0.526013	-0.0340676	0.0174126	0.991707	0.966506	1.01757
wd6zOU	ELsrxH	EAScis_Japan	BAIAP2	Wald ratio	1	0.0212521	0.0335188	0.526058	-0.0444447	0.0869489	1.02148	0.956529	1.09084
r8CAnD	LCmHce	EAScis_Japan	MAP4K5	Inverse variance weighted	3	-0.0475	0.0749299	0.52613	-0.194363	0.0993626	0.953611	0.823359	1.10447
iu67ub	S1X5LL	EAScis_Japan	CDHR1	Wald ratio	1	-0.0262998	0.0414899	0.526157	-0.10762	0.0550205	0.974043	0.897969	1.05656
R2RLMl	vVlxqz	EAStrans_Japan	CRADD	Wald ratio	1	-0.160355	0.253182	0.5265	-0.65659	0.335881	0.851842	0.518617	1.39917
0gCFAD	aIo2SP	EAStrans_Japan	MGMT	Wald ratio	1	-0.168936	0.26673	0.5265	-0.691727	0.353855	0.844563	0.500711	1.42455
FiOvZo	n2VM7s	EAStrans_Japan	OTUD7B	Wald ratio	1	-0.167174	0.263949	0.5265	-0.684514	0.350165	0.846052	0.504335	1.4193
FsZICH	NSpH4v	EAStrans_Japan	STK11	Wald ratio	1	-0.159649	0.252068	0.5265	-0.653703	0.334404	0.852443	0.520116	1.39711
l8x7qa	TgHS7s	EAStrans_Japan	SUGT1	Wald ratio	1	-0.159683	0.252121	0.5265	-0.653841	0.334475	0.852414	0.520044	1.39721
pNwEzW	XU3SML	EAStrans_Japan	VTI1A	Wald ratio	1	-0.174828	0.276033	0.5265	-0.715852	0.366197	0.839602	0.488775	1.44224
kHZXwa	O6UQK8	EAScis_Japan	LHPP	Inverse variance weighted	2	0.0278165	0.0439461	0.526754	-0.0583178	0.113951	1.02821	0.94335	1.1207
gmhaQu	24npNh	EAScis_Japan	PSTPIP2	Simple mode	3	-0.0123509	0.0162639	0.526911	-0.0442281	0.0195263	0.987725	0.956736	1.01972
BJd5Og	abYCpt	EAStrans_Japan	MYH4	Weighted mode	3	-0.00981305	0.0129331	0.527228	-0.035162	0.0155359	0.990235	0.965449	1.01566
2hptUn	ugNqE4	EAScis_Japan	EGFR	Inverse variance weighted	3	-0.0156268	0.0247434	0.527678	-0.0641239	0.0328702	0.984495	0.937889	1.03342
D9ibd6	CCY3bz	EAScis_Japan	RNASE4	MR Egger	3	0.031788	0.0347373	0.528205	-0.0362971	0.0998731	1.0323	0.964354	1.10503
h9XNWT	T5YJu8	EAStrans_Japan	BRD1	Wald ratio	1	-0.011654	0.0184867	0.528431	-0.0478879	0.0245798	0.988414	0.953241	1.02488
BFV1tb	gVtw73	EAStrans_Japan	PLG	Inverse variance weighted	2	-0.00923879	0.0146561	0.528452	-0.0379648	0.0194872	0.990804	0.962747	1.01968
ItSRn7	8wIaXs	EAScis_Japan	LGALS8	Wald ratio	1	-0.147842	0.234609	0.528587	-0.607677	0.311992	0.862567	0.544615	1.36614
FC8Kr5	kOsfAx	EAScis_Japan	SEZ6	Inverse variance weighted	2	0.00661065	0.0104967	0.528837	-0.0139629	0.0271843	1.00663	0.986134	1.02756
i6x05i	nFYwPV	EAScis_Japan	CEP164	Wald ratio	1	0.0547446	0.087033	0.529343	-0.11584	0.225329	1.05627	0.890618	1.25274
x9p7hP	Pkao2s	EAScis_Japan	CFB	Weighted mode	3	0.0153374	0.0203349	0.529415	-0.024519	0.0551938	1.01546	0.975779	1.05675
VyLBpG	Lc8n5D	EAScis_Japan	IL13RA2	Wald ratio	1	0.00666712	0.0106116	0.529818	-0.0141317	0.0274659	1.00669	0.985968	1.02785
5DY7Tm	FQsgby	EAStrans_Japan	MEGF9	Wald ratio	1	-0.0290652	0.0462864	0.530041	-0.119787	0.0616562	0.971353	0.88711	1.0636
0vzB9r	FpTMg6	EAScis_Japan	FAM13A	MR Egger	4	0.157913	0.209757	0.530098	-0.253211	0.569037	1.17106	0.776304	1.76657
GA8m10	pNMOOL	EAScis_Japan	GORASP2	Wald ratio	1	0.137297	0.218831	0.53039	-0.291612	0.566205	1.14717	0.747059	1.76157
5nZBrI	BiSruj	EAScis_Japan	MAP2K1	Wald ratio	1	0.132229	0.210754	0.53039	-0.280848	0.545307	1.14137	0.755143	1.72514
9lZ4gK	TLXuY7	EAScis_Japan	OGA	Wald ratio	1	0.14439	0.230137	0.53039	-0.306678	0.595458	1.15533	0.735888	1.81386
jgb4Mc	p39OG7	EAScis_Japan	RAB11FIP3	Wald ratio	1	0.132526	0.211227	0.53039	-0.281479	0.546531	1.14171	0.754667	1.72725
mEl9GX	N1QxeZ	EAStrans_Japan	LELP1	Wald ratio	1	-0.0669334	0.106809	0.530881	-0.27628	0.142413	0.935257	0.758601	1.15305
GHuRnV	p2Qj0H	EAStrans_Japan	ANXA4	Wald ratio	1	0.00669643	0.0106875	0.530942	-0.014251	0.0276438	1.00672	0.98585	1.02803
n7PGSq	fjKEJo	EAScis_Japan	AK1	Weighted mode	3	-0.0279333	0.0372173	0.531212	-0.100879	0.0450125	0.972453	0.904042	1.04604
w3ynhz	rNHykc	EAStrans_Japan	GPR158	Wald ratio	1	0.0224912	0.0359213	0.531233	-0.0479145	0.0928969	1.02275	0.953215	1.09735
CKBy0E	AqaV1r	EAScis_Japan	DEFB4A	Inverse variance weighted	2	0.0290081	0.0463315	0.531251	-0.0618017	0.119818	1.02943	0.940069	1.12729
D9ibd6	CCY3bz	EAScis_Japan	RNASE4	Inverse variance weighted	3	0.00628068	0.0100499	0.532003	-0.0134171	0.0259784	1.0063	0.986673	1.02632
6D5iJA	yPXp9y	EAScis_Japan	PEPD	Wald ratio	1	0.0227656	0.0364316	0.532046	-0.0486403	0.0941715	1.02303	0.952524	1.09875
lAZvsR	hCFJPE	EAStrans_Japan	SAA4	Wald ratio	1	0.0304592	0.0487586	0.532172	-0.0651076	0.126026	1.03093	0.936967	1.13431
eD7SQJ	855IV4	EAScis_Japan	CCL13	MR Egger	3	-0.146343	0.162446	0.53317	-0.464738	0.172052	0.863861	0.6283	1.18774
EmZHIb	1lVqob	EAScis_Japan	LIFR	Inverse variance weighted	2	-0.0166187	0.026683	0.533403	-0.0689173	0.0356799	0.983519	0.933404	1.03632
Dw5DHa	YyGwGE	EAStrans_Japan	CLSPN	Wald ratio	1	-0.0959494	0.154134	0.533608	-0.398052	0.206153	0.90851	0.671627	1.22894
gyWQQC	WpA8om	EAScis_Japan	ADAMTS13	Wald ratio	1	0.361741	0.581111	0.533614	-0.777237	1.50072	1.43583	0.459674	4.48491
zmWQrL	MEea42	EAStrans_Japan	BACH1	Wald ratio	1	-0.016242	0.0260965	0.53369	-0.0673911	0.034907	0.983889	0.93483	1.03552
W9BcLq	p6R8WW	EAStrans_Japan	BECN1	Wald ratio	1	-0.0154082	0.0247568	0.53369	-0.0639315	0.0331151	0.98471	0.938069	1.03367
kIzkLj	sTz48i	EAStrans_Japan	BOLA2	Wald ratio	1	-0.0142423	0.0228834	0.53369	-0.0590937	0.0306092	0.985859	0.942618	1.03108
T5DMJ0	BrVkbI	EAStrans_Japan	DNAJB1	Wald ratio	1	-0.0146294	0.0235055	0.53369	-0.0607002	0.0314413	0.985477	0.941105	1.03194
VCDMTB	XcaBSk	EAStrans_Japan	MYCBP2	Wald ratio	1	-0.0155941	0.0250555	0.53369	-0.0647029	0.0335146	0.984527	0.937346	1.03408
KAbbcj	zuDp9O	EAStrans_Japan	PPME1	Wald ratio	1	-0.0144954	0.0232902	0.53369	-0.0601442	0.0311534	0.985609	0.941629	1.03164
MJWQlx	aiP8ho	EAStrans_Japan	UBXN1	Wald ratio	1	-0.0151688	0.0243721	0.53369	-0.0629381	0.0326005	0.984946	0.939002	1.03314
3UxWrW	rScUqz	EAStrans_Japan	UROD	Wald ratio	1	-0.0152978	0.0245793	0.53369	-0.0634733	0.0328777	0.984819	0.938499	1.03342
CjFMKJ	9kcdJc	EAStrans_Japan	ACYP1	Wald ratio	1	-0.0145204	0.0233303	0.53369	-0.0602477	0.031207	0.985585	0.941531	1.0317
VklZye	58ndEw	EAScis_Japan	ERP29	Inverse variance weighted	2	-0.0212827	0.0342894	0.534811	-0.0884898	0.0459244	0.978942	0.915312	1.047
x2dfaD	UVFuN5	EAScis_Japan	ENTPD6	Inverse variance weighted	3	-0.107255	0.172877	0.534987	-0.446093	0.231584	0.898297	0.640124	1.2606
BGzQ0R	qqltUZ	EAScis_Japan	AMPD3	Wald ratio	1	0.061775	0.0996128	0.535158	-0.133466	0.257016	1.06372	0.875057	1.29307
ERd2wU	yagVQJ	EAScis_Japan	RECK	Weighted median	3	-0.00895572	0.0144685	0.53593	-0.037314	0.0194026	0.991084	0.963374	1.01959
NYIxa2	AiFbjZ	EAStrans_Japan	PZP	Inverse variance weighted	2	0.0474006	0.076632	0.536214	-0.102798	0.197599	1.04854	0.902309	1.21847
OhtE1u	ZRbfny	EAScis_Japan	BATF	MR Egger	3	0.0524005	0.0589027	0.537148	-0.0630487	0.16785	1.0538	0.938898	1.18276
MuD0n5	M5BAlX	EAStrans_Japan	YOD1	Wald ratio	1	-0.271555	0.440147	0.537258	-1.13424	0.591133	0.762193	0.321666	1.80603
tJpXcK	PGQoxh	EAScis_Japan	PDCD5	Inverse variance weighted	2	0.0102065	0.0165538	0.53752	-0.0222389	0.0426519	1.01026	0.978007	1.04357
hfh9lp	yG60Fe	EAScis_Japan	PTX3	Wald ratio	1	-0.0332278	0.0539212	0.537743	-0.138913	0.0724577	0.967318	0.870303	1.07515
guBVYe	Bx9jjG	EAScis_Japan	TACSTD2	Simple mode	3	0.0177929	0.0241574	0.538079	-0.0295556	0.0651415	1.01795	0.970877	1.06731
gdiD8Q	6sP6m9	EAScis_Japan	ROBO4	Wald ratio	1	-0.0286434	0.0465212	0.538089	-0.119825	0.0625381	0.971763	0.887076	1.06454
vCalen	89F8of	EAStrans_Japan	AGRN	Inverse variance weighted	2	0.018593	0.0301982	0.538093	-0.0405955	0.0777815	1.01877	0.960217	1.08089
VyDeTX	VjU6L1	EAScis_Japan	MFGE8	Inverse variance weighted	2	0.0246293	0.0400673	0.538755	-0.0539026	0.103161	1.02494	0.947524	1.10867
A30J8t	YtDUsL	EAScis_Japan	PDE4D	Weighted median	3	0.0262058	0.0426471	0.538898	-0.0573825	0.109794	1.02655	0.944233	1.11605
suNcVh	Pudwq6	EAScis_Japan	FRMD4B	Wald ratio	1	-0.0507964	0.0826993	0.539063	-0.212887	0.111294	0.950472	0.808247	1.11772
czqLsB	h5fiCS	EAScis_Japan	TNFRSF10C	MR Egger	3	0.476166	0.538937	0.539316	-0.58015	1.53248	1.60989	0.559815	4.62966
JzAIFa	gbRa87	EAScis_Japan	SIAE	Wald ratio	1	-0.021446	0.0349466	0.539428	-0.0899414	0.0470494	0.978782	0.913985	1.04817
kXwbTP	BRi4Dq	EAScis_Japan	CES1	Wald ratio	1	0.0218256	0.0355817	0.539617	-0.0479146	0.0915658	1.02207	0.953215	1.09589
Y0EcJn	02qsMV	EAScis_Japan	INSR	Simple mode	4	0.073883	0.107079	0.539789	-0.135992	0.283758	1.07668	0.872849	1.32811
OQTjkF	tFlG0p	EAScis_Japan	PTPRB	Wald ratio	1	0.16603	0.2708	0.539805	-0.364738	0.696797	1.18061	0.694378	2.00731
RFb4zG	83sufq	EAStrans_Japan	PTGES2	Inverse variance weighted	2	0.0672438	0.109717	0.539953	-0.147802	0.282289	1.06956	0.862602	1.32616
QvRkPf	KDYQXu	EAScis_Japan	GART	Wald ratio	1	-0.194567	0.317901	0.540514	-0.817654	0.42852	0.823191	0.441466	1.53498
KqL3g0	JzMWah	EAScis_Japan	CTSV	Wald ratio	1	-0.0103408	0.0169109	0.540876	-0.0434862	0.0228046	0.989712	0.957446	1.02307
1dLOjQ	wDwQJx	EAScis_Japan	PLCB1	Weighted mode	4	-0.0135421	0.0197031	0.541255	-0.0521601	0.0250759	0.986549	0.949177	1.02539
JtLaOG	dCPS04	EAScis_Japan	GBP1	Simple mode	3	-0.0149008	0.0204128	0.541331	-0.0549099	0.0251084	0.98521	0.94657	1.02543
gnx2Ae	2dVWtO	EAScis_Japan	SERPINA9	Inverse variance weighted	2	-0.0551211	0.0902539	0.541376	-0.232019	0.121777	0.94637	0.792931	1.1295
yFomt2	O1ezXC	EAScis_Japan	IL11	Inverse variance weighted	2	0.0205416	0.03366	0.541686	-0.0454321	0.0865152	1.02075	0.955584	1.09037
lzjj4w	YapDry	EAScis_Japan	CPM	Wald ratio	1	-0.0139445	0.022878	0.542185	-0.0587854	0.0308965	0.986152	0.942909	1.03138
fGOH1O	7JKdQx	EAScis_Japan	BACH1	Wald ratio	1	-0.0250492	0.0411156	0.542367	-0.105636	0.0555375	0.975262	0.899752	1.05711
3O6Kf4	KwAOeu	EAScis_Japan	BANK1	Wald ratio	1	-0.0215835	0.0354271	0.542367	-0.0910206	0.0478536	0.978648	0.912999	1.04902
wimqIL	0aiDQB	EAScis_Japan	CNST	Wald ratio	1	-0.0221472	0.0363523	0.542367	-0.0933977	0.0491034	0.978096	0.910831	1.05033
PyeIeL	0BrrCi	EAScis_Japan	SERPINE1	Wald ratio	1	-0.0212724	0.0349409	0.54265	-0.0897565	0.0472118	0.978952	0.914154	1.04834
MwInKF	luq1iv	EAScis_Japan	PRTFDC1	Weighted mode	4	-0.0156418	0.0228467	0.542723	-0.0604214	0.0291379	0.98448	0.941368	1.02957
TFi5fY	Ho3kJW	EAStrans_Japan	PLA2G15	Wald ratio	1	0.0179839	0.029562	0.542957	-0.0399575	0.0759254	1.01815	0.96083	1.07888
8Pw7I2	lAQefg	EAScis_Japan	RSPO3	Simple mode	4	0.0411559	0.060173	0.543096	-0.0767833	0.159095	1.04201	0.926091	1.17245
5mP3ke	wmljH8	EAScis_Japan	NCR1	Wald ratio	1	-0.0159147	0.0261704	0.543109	-0.0672087	0.0353793	0.984211	0.935	1.03601
IMcLKp	NPYQKz	EAScis_Japan	KHK	MR Egger	4	-0.105744	0.14563	0.543247	-0.39118	0.179691	0.899655	0.676259	1.19685
n0fGy9	oXOaBg	EAScis_Japan	COMT	MR Egger	4	-0.0134602	0.0185492	0.543479	-0.0498167	0.0228963	0.98663	0.951404	1.02316
QrYcLB	Hc9QPP	EAScis_Japan	PINLYP	Wald ratio	1	-0.0144226	0.0237393	0.543494	-0.0609517	0.0321066	0.985681	0.940869	1.03263
Yu70C6	I1MUbn	EAScis_Japan	SNAPIN	Wald ratio	1	-0.0417507	0.0688239	0.544096	-0.176646	0.0931441	0.959109	0.838077	1.09762
YSXPY0	RVzmUV	EAScis_Japan	SERPINF2	Wald ratio	1	0.0161925	0.026713	0.544405	-0.0361649	0.0685499	1.01632	0.964481	1.07095
X5GZLG	Jdh0xh	EAScis_Japan	TMED4	Simple mode	3	0.0352485	0.0487511	0.544784	-0.0603036	0.130801	1.03588	0.941479	1.13974
0vzB9r	FpTMg6	EAScis_Japan	FAM13A	Inverse variance weighted	4	-0.0277042	0.0457592	0.54489	-0.117392	0.0619838	0.972676	0.889236	1.06395
He0ffy	5DVkLC	EAScis_Japan	SMC3	Weighted median	3	0.0173862	0.0287178	0.544902	-0.0389007	0.0736732	1.01754	0.961846	1.07645
AMSw3o	IzyUPw	EAScis_Japan	METAP2	MR Egger	3	0.582142	0.671642	0.545367	-0.734277	1.89856	1.78987	0.479852	6.67629
ASlquN	I49wno	EAScis_Japan	TP73	Inverse variance weighted	2	-0.019674	0.0325533	0.545602	-0.0834784	0.0441304	0.980518	0.919911	1.04512
zRhLka	FaD1ko	EAStrans_Japan	CTHRC1	Wald ratio	1	-0.0301586	0.0499521	0.546009	-0.128065	0.0677475	0.970292	0.879796	1.0701
XJmXwA	LB5oFB	EAScis_Japan	DENR	Inverse variance weighted	2	0.0126578	0.0209696	0.546092	-0.0284426	0.0537582	1.01274	0.971958	1.05523
bTvvJD	sh0VcB	EAScis_Japan	CLEC3B	Wald ratio	1	0.0232265	0.0385222	0.546549	-0.0522769	0.09873	1.0235	0.949066	1.10377
w82B3A	xY83GO	EAStrans_Japan	MAEA	Wald ratio	1	-0.00674247	0.0111884	0.546753	-0.0286717	0.0151867	0.99328	0.971735	1.0153
6NeoaU	2fo7CO	EAScis_Japan	TYRP1	Inverse variance weighted	3	-0.00738016	0.0122466	0.546756	-0.0313835	0.0166232	0.992647	0.969104	1.01676
ildEBJ	dbIhQF	EAScis_Japan	WFDC1	MR Egger	4	0.0816999	0.113721	0.547087	-0.141193	0.304592	1.08513	0.868322	1.35607
UofXp6	mrOX7J	EAScis_Japan	SSC4D	Weighted median	3	0.00861053	0.0143011	0.547117	-0.0194197	0.0366408	1.00865	0.980768	1.03732
199OWi	XKLjw2	EAScis_Japan	GADD45B	Wald ratio	1	0.0237173	0.0393919	0.547118	-0.0534909	0.100925	1.024	0.947915	1.10619
2IISm5	2rgV1L	EAScis_Japan	SFTPD	Wald ratio	1	0.0145407	0.0241615	0.547297	-0.0328157	0.0618972	1.01465	0.967717	1.06385
QhYqDa	t42jDu	EAScis_Japan	NAGA	Wald ratio	1	-0.0170377	0.0283359	0.547657	-0.0725761	0.0385008	0.983107	0.929995	1.03925
X5GZLG	Jdh0xh	EAScis_Japan	TMED4	Weighted mode	3	0.0224414	0.0312967	0.547775	-0.0389001	0.0837829	1.0227	0.961847	1.08739
pyj92l	GlAiEp	EAScis_Japan	DYNC1H1	Inverse variance weighted	2	-0.024891	0.0414114	0.547796	-0.106057	0.0562754	0.975416	0.899373	1.05789
x3UN4Q	PwNoCS	EAScis_Japan	MYO6	Wald ratio	1	-0.0371023	0.0617737	0.548096	-0.158179	0.0839742	0.963578	0.853697	1.0876
6E3ZpG	ctzJxy	EAScis_Japan	MTSS2	Wald ratio	1	-0.112162	0.18717	0.549005	-0.479016	0.254692	0.893899	0.619392	1.29006
EwiY9T	tdcus1	EAScis_Japan	PCYT2	Wald ratio	1	-0.109176	0.182188	0.549005	-0.466264	0.247911	0.896572	0.627342	1.28135
fqZiWs	9XgCSa	EAScis_Japan	RNF5	Wald ratio	1	-0.117997	0.196908	0.549005	-0.503937	0.267942	0.888698	0.604148	1.30727
rbbEhj	4WAeg2	EAScis_Japan	PPIF	Wald ratio	1	-0.0374514	0.0625039	0.54905	-0.159959	0.0850562	0.963241	0.852179	1.08878
XgIlft	ZfmQdt	EAStrans_Japan	LYPD1	Wald ratio	1	0.131377	0.219455	0.549406	-0.298755	0.561508	1.1404	0.741741	1.75332
dzBJOE	1a2bfS	EAScis_Japan	LAMTOR5	Wald ratio	1	-0.176439	0.294871	0.549601	-0.754387	0.401509	0.83825	0.470299	1.49408
8dN3H6	WmH26b	EAScis_Japan	COLEC12	Wald ratio	1	-0.0199873	0.0334137	0.549722	-0.0854781	0.0455035	0.980211	0.918073	1.04655
K0fG3w	mH0YHf	EAScis_Japan	ADCYAP1R1	Weighted mode	4	-0.00851379	0.0126701	0.549728	-0.0333471	0.0163196	0.991522	0.967203	1.01645
vQQVKB	q2SAua	EAScis_Japan	GFOD2	Wald ratio	1	-0.0904227	0.151186	0.549781	-0.386748	0.205902	0.913545	0.679262	1.22863
mln7Yu	jAq7SN	EAScis_Japan	TADA3	Wald ratio	1	0.0148398	0.0248519	0.550419	-0.0338698	0.0635495	1.01495	0.966697	1.06561
Cue9B2	rEGbjc	EAScis_Japan	NRP1	Wald ratio	1	-0.0273958	0.0459122	0.550707	-0.117384	0.062592	0.972976	0.889244	1.06459
03mTQG	iXnFo2	EAScis_Japan	CFC1	Simple mode	3	-0.0151569	0.0213302	0.551029	-0.0569641	0.0266503	0.984957	0.944628	1.02701
24g6aY	MRz3Or	EAScis_Japan	SH2D1A	Wald ratio	1	-0.013195	0.0221319	0.551043	-0.0565735	0.0301835	0.986892	0.944997	1.03064
Wi6wsD	u4HTsK	EAStrans_Japan	ANGPT2	Inverse variance weighted	2	-0.0242599	0.0407404	0.551525	-0.104111	0.0555912	0.976032	0.901125	1.05717
tv6DFm	Er14Rl	EAScis_Japan	SEL1L	Wald ratio	1	-0.0136174	0.0228723	0.551597	-0.0584471	0.0312122	0.986475	0.943228	1.0317
we5lma	mVrt2v	EAStrans_Japan	CREBZF	Wald ratio	1	-0.112943	0.189858	0.551922	-0.485064	0.259178	0.893201	0.615658	1.29586
X5GZLG	Jdh0xh	EAScis_Japan	TMED4	Inverse variance weighted	3	0.0161735	0.0272236	0.552446	-0.0371847	0.0695318	1.01631	0.963498	1.07201
0pUGTI	mBx0f3	EAScis_Japan	HHEX	Weighted mode	3	0.0274336	0.0387843	0.552669	-0.0485836	0.103451	1.02781	0.952578	1.10899
KgrsZQ	OmQhqG	EAScis_Japan	HTR1B	Inverse variance weighted	3	-0.0194788	0.0328536	0.55325	-0.0838717	0.0449142	0.98071	0.919549	1.04594
JKgzsq	GJXJgi	EAScis_Japan	CA7	Inverse variance weighted	2	0.0151748	0.025671	0.554437	-0.0351404	0.06549	1.01529	0.96547	1.06768
H4S7RI	JqVx2r	EAScis_Japan	TREH	Wald ratio	1	-0.164615	0.278528	0.554507	-0.71053	0.381299	0.84822	0.491384	1.46419
sfHmT9	fEUhsI	EAScis_Japan	CTAG1A	Simple mode	5	-0.0154259	0.0239465	0.554538	-0.0623611	0.0315093	0.984692	0.939544	1.03201
qGyPEb	WAITdP	EAScis_Japan	CRADD	Inverse variance weighted	2	0.0383252	0.0648665	0.554634	-0.0888132	0.165464	1.03907	0.915016	1.17994
qmEKao	U3ke8L	EAScis_Japan	CALB2	Wald ratio	1	-0.00879038	0.0148867	0.554866	-0.0379684	0.0203876	0.991248	0.962743	1.0206
725Rsm	it8IdE	EAScis_Japan	CPB1	Simple mode	3	0.019605	0.0279142	0.555209	-0.035107	0.0743169	1.0198	0.965502	1.07715
We10lb	nc68p5	EAScis_Japan	STX7	Wald ratio	1	-0.0108492	0.0183894	0.555211	-0.0468924	0.025194	0.989209	0.95419	1.02551
4tehnN	CheMt4	EAScis_Japan	IGFBP3	MR Egger	3	-0.324648	0.38673	0.555417	-1.08264	0.433343	0.722781	0.3387	1.54241
u5CpYo	nrvDOH	EAStrans_Japan	VIPR1	Wald ratio	1	0.0180601	0.0306447	0.555634	-0.0420035	0.0781238	1.01822	0.958866	1.08126
0pUGTI	mBx0f3	EAScis_Japan	HHEX	Inverse variance weighted	3	0.0199645	0.0338795	0.555673	-0.0464393	0.0863683	1.02017	0.954623	1.09021
0UKTOF	pC3dpW	EAStrans_Japan	LTO1	Wald ratio	1	0.0231112	0.0392587	0.556068	-0.0538357	0.100058	1.02338	0.947588	1.10524
Q3ZUhD	sslXgg	EAScis_Japan	CD82	Inverse variance weighted	2	-0.0154962	0.0263239	0.55608	-0.067091	0.0360986	0.984623	0.93511	1.03676
OGGGm3	ADOC2D	EAScis_Japan	HMCN2	MR Egger	3	0.277689	0.331499	0.556087	-0.372049	0.927427	1.32008	0.689321	2.528
tR5Pmd	hh9Lia	EAStrans_Japan	CEP43	Wald ratio	1	0.0209523	0.035595	0.556108	-0.0488139	0.0907185	1.02117	0.952358	1.09496
pXeiqi	NSNRar	EAStrans_Japan	EIF4E	Wald ratio	1	0.0187539	0.0318602	0.556108	-0.0436921	0.0812	1.01893	0.957249	1.08459
XcGQAe	2bcGje	EAStrans_Japan	KLK3	Wald ratio	1	0.025456	0.04336	0.557147	-0.0595296	0.110442	1.02578	0.942208	1.11677
1UbDaF	JXtW7d	EAScis_Japan	CFI	Inverse variance weighted	2	-0.0247093	0.0420993	0.557251	-0.107224	0.0578054	0.975593	0.898324	1.05951
6GsQ9Y	Apu9G3	EAScis_Japan	CIAPIN1	Inverse variance weighted	2	-0.0470251	0.080139	0.557343	-0.204098	0.110047	0.954063	0.815383	1.11633
yxY77L	3vwlhy	EAScis_Japan	AZU1	Wald ratio	1	0.0248603	0.0423749	0.557423	-0.0581945	0.107915	1.02517	0.943466	1.11395
IhcsKe	N1PMnU	EAScis_Japan	ATP1B2	Wald ratio	1	0.0133113	0.0226996	0.557599	-0.0311799	0.0578025	1.0134	0.969301	1.05951
SSAuto	ghCwtk	EAScis_Japan	DCDC2C	Inverse variance weighted	2	0.0270211	0.0461446	0.558162	-0.0634223	0.117464	1.02739	0.938547	1.12464
eD7SQJ	855IV4	EAScis_Japan	CCL13	Weighted median	3	0.0178783	0.0305528	0.55844	-0.0420053	0.0777619	1.01804	0.958865	1.08087
LbYpy5	JTlP3l	EAStrans_Japan	MAGEA3	Wald ratio	1	-0.0149161	0.0255141	0.558802	-0.0649238	0.0350916	0.985195	0.937139	1.03571
BJd5Og	abYCpt	EAStrans_Japan	MYH4	Simple mode	3	-0.00960134	0.0138423	0.559648	-0.0367322	0.0175296	0.990445	0.963934	1.01768
3U8ItX	N6EW9v	EAScis_Japan	CRYGD	Wald ratio	1	-0.0179142	0.0307595	0.5603	-0.0782028	0.0423744	0.982245	0.924777	1.04328
2pAkjU	jPvb1H	EAScis_Japan	DDX39A	Weighted mode	3	0.0268099	0.0387513	0.560559	-0.0491427	0.102762	1.02717	0.952045	1.10823
ahJVeR	vMuSl6	EAScis_Japan	GCHFR	Inverse variance weighted	3	-0.0285296	0.0490861	0.561095	-0.124738	0.0676792	0.971874	0.882728	1.07002
TjEjAc	LNOPoy	EAScis_Japan	PAFAH1B3	Wald ratio	1	-0.0518722	0.0892705	0.561194	-0.226842	0.123098	0.94945	0.797046	1.131
Ppwqi3	bqAXeq	EAScis_Japan	QDPR	MR Egger	4	-0.0505601	0.0733981	0.562097	-0.19442	0.0933002	0.950697	0.823312	1.09779
M9An2S	b82lmn	EAScis_Japan	SORT1	Weighted mode	3	0.0178234	0.0258794	0.562169	-0.0329004	0.0685471	1.01798	0.967635	1.07095
viW7GU	ifZAPA	EAScis_Japan	SERPINA11	Wald ratio	1	-0.0119803	0.0206995	0.562743	-0.0525513	0.0285907	0.988091	0.948806	1.029
gVq6og	lOzRwD	EAScis_Japan	DGKA	Wald ratio	1	0.0333731	0.0576686	0.562788	-0.0796573	0.146403	1.03394	0.923433	1.15766
1tInRt	2hjP7Q	EAStrans_Japan	GPNMB	Simple mode	4	-0.0114058	0.0175883	0.562883	-0.0458789	0.0230673	0.988659	0.955158	1.02334
yC4Vzi	5eHbgk	EAScis_Japan	AMOTL2	Wald ratio	1	-0.0619144	0.107357	0.564133	-0.272335	0.148506	0.939963	0.761599	1.1601
AZutwd	V0KoLe	EAScis_Japan	MFAP4	Weighted mode	3	0.0218503	0.0319114	0.564222	-0.040696	0.0843966	1.02209	0.960121	1.08806
tAMbna	gD26Xe	EAScis_Japan	RAB37	Inverse variance weighted	2	-0.0321251	0.0558147	0.564908	-0.141522	0.0772718	0.968385	0.868036	1.08034
e64xyo	vA8Shs	EAScis_Japan	SERPINA3	Inverse variance weighted	3	-0.00934125	0.0162407	0.565173	-0.041173	0.0224905	0.990702	0.959663	1.02275
x4Tibs	R8tzP0	EAStrans_Japan	MAMDC2	Wald ratio	1	-0.0542433	0.0943084	0.565177	-0.239088	0.130601	0.947202	0.787346	1.13951
XWz7la	QAxvQv	EAScis_Japan	ARHGAP5	Inverse variance weighted	2	0.0272188	0.047376	0.565612	-0.0656382	0.120076	1.02759	0.93647	1.12758
HCMeje	Q8ofQQ	EAScis_Japan	GHR	Inverse variance weighted	2	0.0347629	0.0605912	0.566152	-0.0839958	0.153522	1.03537	0.919435	1.16593
He0ffy	5DVkLC	EAScis_Japan	SMC3	Weighted mode	3	0.0206145	0.0302899	0.566362	-0.0387537	0.0799827	1.02083	0.961988	1.08327
UL2fJ1	FqwWBO	EAScis_Japan	TNFRSF9	Weighted mode	5	0.00942552	0.0151064	0.566486	-0.0201831	0.0390341	1.00947	0.980019	1.03981
bjY8x9	p6GT2P	EAScis_Japan	AHSA1	Weighted median	3	0.0140611	0.0245386	0.566631	-0.0340345	0.0621568	1.01416	0.966538	1.06413
gmhaQu	24npNh	EAScis_Japan	PSTPIP2	Weighted mode	3	-0.00991032	0.0145798	0.5668	-0.0384867	0.0186661	0.990139	0.962244	1.01884
XgESIL	6ZZdYr	EAScis_Japan	CD59	Wald ratio	1	0.213697	0.373218	0.566928	-0.517809	0.945204	1.23825	0.595825	2.57334
CX3VPi	cTA2sR	EAStrans_Japan	WASL	Wald ratio	1	0.118303	0.206657	0.567011	-0.286745	0.52335	1.12558	0.750703	1.68767
M9An2S	b82lmn	EAScis_Japan	SORT1	Weighted median	3	0.0138819	0.0242808	0.567509	-0.0337084	0.0614722	1.01398	0.966853	1.0634
NO23Br	a9yk8B	EAScis_Japan	APLP1	Simple mode	3	-0.026823	0.0396031	0.568061	-0.104445	0.0507992	0.973534	0.900824	1.05211
1dLOjQ	wDwQJx	EAScis_Japan	PLCB1	MR Egger	4	-0.0761029	0.112401	0.56818	-0.296409	0.144204	0.926721	0.743483	1.15512
mHHJ9i	xegW77	EAScis_Japan	NAGPA	Inverse variance weighted	2	0.0854089	0.149763	0.568478	-0.208126	0.378944	1.08916	0.812105	1.46074
VuiNEu	D5T4Cb	EAStrans_Japan	CTNNA1	Inverse variance weighted	2	0.0223227	0.0391541	0.568593	-0.0544193	0.0990648	1.02257	0.947035	1.10414
OdBUaf	9dqZeU	EAStrans_Japan	ARTN	Wald ratio	1	-0.0289749	0.0508941	0.569141	-0.128727	0.0707776	0.971441	0.879214	1.07334
yr0BAJ	lK8G1L	EAScis_Japan	WFIKKN2	Weighted median	3	0.0177773	0.0313102	0.570186	-0.0435908	0.0791453	1.01794	0.957346	1.08236
BcojyL	jwBEaw	EAScis_Japan	PLXNB2	Inverse variance weighted	3	-0.0117638	0.0207331	0.570447	-0.0524008	0.0288731	0.988305	0.948948	1.02929
eiBxAa	ir0HVi	EAStrans_Japan	CD38	Inverse variance weighted	2	-0.0196149	0.0345739	0.570488	-0.0873799	0.04815	0.980576	0.916329	1.04933
kR8HME	NLmIhn	EAScis_Japan	CA5A	Simple mode	3	-0.0276239	0.0411233	0.570952	-0.108226	0.0529777	0.972754	0.897425	1.05441
vVhDbe	Utj8xr	EAScis_Japan	MAPK9	Wald ratio	1	-0.0199071	0.035196	0.57166	-0.0888912	0.0490769	0.98029	0.914945	1.0503
o8Au7l	QIpERW	EAScis_Japan	XPNPEP2	Inverse variance weighted	2	0.00573319	0.0101372	0.571693	-0.0141357	0.0256021	1.00575	0.985964	1.02593
nfIrT1	BYZdiD	EAStrans_Japan	APOM	Wald ratio	1	-0.0111185	0.0196776	0.572052	-0.0496867	0.0274497	0.988943	0.951528	1.02783
i6Dm90	zXkxGj	EAScis_Japan	AMBP	Wald ratio	1	-0.1432	0.253665	0.572397	-0.640385	0.353984	0.86658	0.52709	1.42473
bm2yG4	cNcvlt	EAStrans_Japan	FOS	Inverse variance weighted	2	0.0201855	0.0358135	0.573007	-0.050009	0.0903801	1.02039	0.951221	1.09459
oV87db	MK3Nhv	EAScis_Japan	CEACAM21	Wald ratio	1	-0.0180151	0.0319709	0.573107	-0.0806781	0.044648	0.982146	0.922491	1.04566
MZI9Ca	uA16BB	EAStrans_Japan	AIDA	MR Egger	3	0.080218	0.101645	0.574663	-0.119007	0.279443	1.08352	0.887802	1.32239
eKmNkJ	tMy1gn	EAStrans_Japan	PFDN4	Wald ratio	1	0.0546211	0.0974825	0.575263	-0.136445	0.245687	1.05614	0.872455	1.2785
sShHnn	ysPxRR	EAScis_Japan	FKBP7	Inverse variance weighted	2	-0.0261278	0.0466612	0.575515	-0.117584	0.0653282	0.974211	0.889066	1.06751
n9r1sW	UVN0RN	EAScis_Japan	TRAF3IP2	Inverse variance weighted	2	-0.00748711	0.0133962	0.57623	-0.0337436	0.0187694	0.992541	0.966819	1.01895
0vzYAT	ymONkc	EAScis_Japan	CGN	Wald ratio	1	0.0129683	0.0232055	0.576268	-0.0325146	0.0584511	1.01305	0.968008	1.06019
nLleyb	niXmKE	EAScis_Japan	GGA1	Wald ratio	1	0.0386837	0.0693095	0.576756	-0.0971629	0.17453	1.03944	0.907408	1.19069
MZl36x	7p6Uqw	EAScis_Japan	ARG1	Wald ratio	1	-0.0440745	0.0789707	0.576768	-0.198857	0.110708	0.956883	0.819667	1.11707
bA02iG	ykZ9FK	EAStrans_Japan	SELPLG	Inverse variance weighted	2	-0.00666973	0.0119562	0.576948	-0.0301039	0.0167644	0.993352	0.970345	1.01691
UIKoSA	fYpMq9	EAScis_Japan	NFKB2	Wald ratio	1	0.0251261	0.0450429	0.576964	-0.063158	0.11341	1.02544	0.938795	1.12009
YXnaIr	2ru8Xx	EAStrans_Japan	AGER	Weighted mode	3	-0.0455021	0.0690132	0.577452	-0.180768	0.0897638	0.955518	0.834629	1.09392
2WDQsD	ECTMFj	EAStrans_Japan	NPTX2	Wald ratio	1	-0.0139988	0.0251288	0.577471	-0.0632513	0.0352537	0.986099	0.938708	1.03588
A9NjXA	dq0CQK	EAStrans_Japan	SHPK	Wald ratio	1	0.0156041	0.028063	0.578185	-0.0393994	0.0706075	1.01573	0.961367	1.07316
Bg8G8R	Z2f5jc	EAScis_Japan	MINDY1	Inverse variance weighted	2	0.0373802	0.0672379	0.578252	-0.0944061	0.169166	1.03809	0.909913	1.18432
B6oSh9	nuP5f8	EAScis_Japan	CKAP4	Wald ratio	1	0.0351978	0.0633325	0.578374	-0.0889339	0.159329	1.03582	0.914906	1.17272
xeBdCZ	05rQXS	EAStrans_Japan	FETUB	Wald ratio	1	0.238939	0.429973	0.578411	-0.603808	1.08168	1.2699	0.546726	2.94964
V4HAU3	9lVG5l	EAStrans_Japan	AIF1L	Wald ratio	1	0.0672982	0.121125	0.578478	-0.170107	0.304703	1.06961	0.843574	1.35622
A6jkdR	eFXP0V	EAScis_Japan	FLI1	Inverse variance weighted	2	-0.00862395	0.0155255	0.578573	-0.039054	0.0218061	0.991413	0.961699	1.02205
K4qUDK	COZA5A	EAScis_Japan	IL6	Weighted median	4	0.0137026	0.024671	0.57861	-0.0346524	0.0620577	1.0138	0.965941	1.06402
BahBjG	i3WdQ5	EAScis_Japan	PALM3	Wald ratio	1	0.0126282	0.0227457	0.578765	-0.0319533	0.0572097	1.01271	0.968552	1.05888
CrsVua	WlApRC	EAScis_Japan	PROK1	Simple mode	4	0.0107854	0.0173834	0.578907	-0.023286	0.0448568	1.01084	0.976983	1.04588
YwUlhf	ppwfdU	EAScis_Japan	NTRK2	Inverse variance weighted	2	-0.023959	0.0432215	0.579353	-0.108673	0.0607552	0.976326	0.897024	1.06264
xYoXsX	LZlcfI	EAStrans_Japan	NEB	Inverse variance weighted	2	0.013069	0.0235797	0.579409	-0.0331472	0.0592852	1.01315	0.967396	1.06108
uWIrek	SGZ9gb	EAScis_Japan	PTTG1	Wald ratio	1	-0.0468722	0.0846201	0.579638	-0.212728	0.118983	0.954209	0.808376	1.12635
P9OZkA	bpPNHa	EAScis_Japan	CALB1	Wald ratio	1	-0.0209126	0.0377828	0.579925	-0.0949668	0.0531417	0.979305	0.909403	1.05458
4lpyqI	EcPopf	EAStrans_Japan	CORO6	Wald ratio	1	0.0205681	0.0371807	0.580132	-0.0523062	0.0934423	1.02078	0.949038	1.09795
WZt5Zc	l1zezQ	EAStrans_Japan	TUBB3	Wald ratio	1	0.0199681	0.0360961	0.580132	-0.0507803	0.0907164	1.02017	0.950487	1.09496
B09lyO	NIrz5c	EAScis_Japan	UNC79	Wald ratio	1	-0.0231795	0.0419343	0.580429	-0.105371	0.0590116	0.977087	0.899991	1.06079
NLhCdd	uGWm6D	EAScis_Japan	TP53BP1	Weighted median	3	-0.0275636	0.0499422	0.58101	-0.12545	0.0703231	0.972813	0.8821	1.07285
p4PzNC	KOBwl6	EAStrans_Japan	CINP	Wald ratio	1	0.0211629	0.0384327	0.581874	-0.0541651	0.096491	1.02139	0.947276	1.1013
sxD278	iA8CfS	EAScis_Japan	CR1	Wald ratio	1	0.0315443	0.0573193	0.582096	-0.0808015	0.14389	1.03205	0.922377	1.15476
rqa8tj	plaqSQ	EAScis_Japan	ASPN	Wald ratio	1	0.0085263	0.0154968	0.582185	-0.0218475	0.0389001	1.00856	0.978389	1.03967
mhtjaz	8zqRfL	EAScis_Japan	ADGRV1	Wald ratio	1	0.0252331	0.0458789	0.582324	-0.0646896	0.115156	1.02555	0.937358	1.12205
Mh1T02	AijSeL	EAScis_Japan	MRPS16	Simple mode	3	0.051107	0.0786642	0.582547	-0.103075	0.205289	1.05244	0.902059	1.22788
AuDqn0	2bgp3L	EAStrans_Japan	MRI1	Inverse variance weighted	2	-0.0123813	0.0225426	0.58284	-0.0565648	0.0318022	0.987695	0.945005	1.03231
fJahAw	ViG8fR	EAScis_Japan	SFTPA1	MR Egger	4	-0.0595781	0.091817	0.582974	-0.239539	0.120383	0.942162	0.78699	1.12793
IU7R7I	zC2dFV	EAScis_Japan	IL3	Wald ratio	1	0.0190121	0.0347063	0.583829	-0.0490123	0.0870366	1.01919	0.952169	1.09094
5HKGFl	BvC44S	EAScis_Japan	RSPO1	Wald ratio	1	0.111055	0.202816	0.583989	-0.286463	0.508574	1.11746	0.750915	1.66292
tW8pLE	hH2XvF	EAStrans_Japan	COPE	Wald ratio	1	0.333894	0.610831	0.584638	-0.863334	1.53112	1.39639	0.421753	4.62336
Bzgvia	MVZCDL	EAScis_Japan	UGDH	Wald ratio	1	0.0364365	0.0666789	0.584759	-0.0942542	0.167127	1.03711	0.910051	1.1819
7sb9iY	3F3rNk	EAScis_Japan	VPS28	Wald ratio	1	-0.0467802	0.0857223	0.585259	-0.214796	0.121235	0.954297	0.806706	1.12889
UBNVzs	S32HqU	EAScis_Japan	DCTN2	Inverse variance weighted	2	-0.00802681	0.0147236	0.58564	-0.0368851	0.0208315	0.992005	0.963787	1.02105
EpoAGx	ZL7S3s	EAScis_Japan	HS1BP3	Wald ratio	1	-0.0932387	0.171443	0.586548	-0.429268	0.24279	0.910976	0.650986	1.2748
n1LJHk	fq3bBB	EAScis_Japan	NFU1	Weighted median	4	-0.0138622	0.0254914	0.586579	-0.0638255	0.036101	0.986233	0.938169	1.03676
lkbkIc	1QmF51	EAScis_Japan	CD200	Wald ratio	1	0.0718596	0.132284	0.586976	-0.187416	0.331135	1.0745	0.829098	1.39255
jGWirf	8oTpQ6	EAScis_Japan	CAPS	Wald ratio	1	-0.0191802	0.0353211	0.587114	-0.0884095	0.0500492	0.981003	0.915386	1.05132
89K4EI	ceM6uz	EAScis_Japan	BTC	Inverse variance weighted	2	0.0159075	0.029325	0.587504	-0.0415694	0.0733844	1.01603	0.959283	1.07614
i6V6CW	fFqztV	EAScis_Japan	CTSH	Wald ratio	1	-0.0117712	0.021716	0.587782	-0.0543346	0.0307922	0.988298	0.947115	1.03127
2qaYBf	2kwsgZ	EAScis_Japan	FUS	Inverse variance weighted	3	0.0316898	0.0584972	0.588003	-0.0829647	0.146344	1.0322	0.920384	1.15759
eTgDgR	4nJUj9	EAScis_Japan	APPL2	Wald ratio	1	-0.0088359	0.0163289	0.588424	-0.0408405	0.0231687	0.991203	0.959982	1.02344
G2lKlJ	H8Qgyn	EAScis_Japan	CDC26	Wald ratio	1	-0.00819503	0.0151445	0.588424	-0.0378783	0.0214883	0.991838	0.96283	1.02172
u4WwYX	QWjYAT	EAScis_Japan	CIRBP	Wald ratio	1	-0.00793752	0.0146687	0.588424	-0.0366881	0.020813	0.992094	0.963977	1.02103
tVZN4x	ZGyfXi	EAScis_Japan	DBI	Wald ratio	1	-0.00859865	0.0158904	0.588424	-0.0397439	0.0225466	0.991438	0.961036	1.0228
33rT0Z	imHBE4	EAScis_Japan	PDAP1	Wald ratio	1	-0.00790879	0.0146156	0.588424	-0.0365553	0.0207377	0.992122	0.964105	1.02095
0yZgYY	Mm8f5c	EAScis_Japan	RNF41	Wald ratio	1	-0.00897148	0.0165794	0.588424	-0.0414671	0.0235242	0.991069	0.959381	1.0238
WZopGT	CzZDtA	EAScis_Japan	SYAP1	Wald ratio	1	-0.0080286	0.014837	0.588424	-0.0371091	0.0210519	0.992004	0.963571	1.02128
7scrhX	FOHhXm	EAScis_Japan	TNFAIP8L2	Wald ratio	1	-0.00867132	0.0160247	0.588424	-0.0400798	0.0227371	0.991366	0.960713	1.023
IWnfem	lZaei0	EAScis_Japan	ECM1	Wald ratio	1	-0.0169771	0.0313958	0.588683	-0.078513	0.0445587	0.983166	0.92449	1.04557
9cyv63	oXX6xs	EAStrans_Japan	VWF	Wald ratio	1	-0.0343729	0.0635996	0.588881	-0.159028	0.0902823	0.966211	0.852972	1.09448
SrryjY	LQVScy	EAScis_Japan	LTBP2	Inverse variance weighted	3	0.0346103	0.0640539	0.588969	-0.0909354	0.160156	1.03522	0.913077	1.17369
46QsoU	qLw7R1	EAScis_Japan	PDXDC1	Inverse variance weighted	2	0.0311454	0.05765	0.589025	-0.0818487	0.144139	1.03164	0.921411	1.15505
2sGXyW	oWJNaA	EAStrans_Japan	LAT	Wald ratio	1	0.0762184	0.141263	0.589506	-0.200656	0.353093	1.0792	0.818194	1.42346
AItR5f	Qk3pN5	EAStrans_Japan	MESD	Wald ratio	1	0.0746489	0.138354	0.589506	-0.196524	0.345822	1.07751	0.821581	1.41315
vsAX3z	5zwP9T	EAStrans_Japan	VASH1	Wald ratio	1	0.0723529	0.134098	0.589506	-0.19048	0.335185	1.07503	0.826563	1.3982
Ppwqi3	bqAXeq	EAScis_Japan	QDPR	Weighted median	4	-0.011591	0.0214861	0.589566	-0.0537039	0.0305218	0.988476	0.947713	1.03099
o9z0Tx	jc1qXN	EAScis_Japan	BAX	Wald ratio	1	-0.195353	0.362405	0.589855	-0.905667	0.514961	0.822544	0.404272	1.67357
tluu86	qeIqOt	EAStrans_Japan	HLA-E	Wald ratio	1	-0.0239143	0.0443661	0.589872	-0.110872	0.0630432	0.976369	0.895054	1.06507
0hddfg	MWbAGe	EAScis_Japan	TPSD1	Wald ratio	1	-0.0212624	0.0394729	0.590123	-0.0986292	0.0561045	0.978962	0.906079	1.05771
YaTUyy	aiXWMb	EAStrans_Japan	PTPRF	Wald ratio	1	0.185827	0.345032	0.590178	-0.490435	0.862089	1.20421	0.61236	2.3681
jkZKFb	62oMq5	EAScis_Japan	ICAM3	MR Egger	4	-0.141909	0.223446	0.590334	-0.579864	0.296046	0.8677	0.559974	1.34453
XVYlyu	GpR0qs	EAScis_Japan	NLGN2	Wald ratio	1	0.0484913	0.0901169	0.590513	-0.128138	0.22512	1.04969	0.879732	1.25247
1SlCwh	7VZ5vc	EAStrans_Japan	FEN1	Wald ratio	1	-0.129647	0.241329	0.591115	-0.602652	0.343358	0.878405	0.547358	1.40967
A9zQIt	r8q5pm	EAScis_Japan	ENOX2	MR Egger	3	-0.146833	0.196381	0.591276	-0.53174	0.238074	0.863438	0.587582	1.2688
qEc7Z1	fStDNd	EAScis_Japan	CD74	Wald ratio	1	-0.0267232	0.0498126	0.591631	-0.124356	0.0709096	0.973631	0.883065	1.07348
at5odm	1q7u0D	EAStrans_Japan	WFDC2	Inverse variance weighted	2	-0.00640701	0.0119481	0.591795	-0.0298253	0.0170113	0.993613	0.970615	1.01716
AsUh7X	vFPncG	EAStrans_Japan	CD200	Inverse variance weighted	2	-0.00752834	0.014041	0.591843	-0.0350487	0.0199921	0.9925	0.965558	1.02019
4or13K	S6xFEQ	EAScis_Japan	INSL5	Wald ratio	1	0.0104525	0.019505	0.592036	-0.0277773	0.0486822	1.01051	0.972605	1.04989
Rp7Acb	dpx5Ld	EAStrans_Japan	SIGLEC1	Wald ratio	1	0.0231174	0.0432721	0.59318	-0.061696	0.107931	1.02339	0.940169	1.11397
IdJyHI	OdGarD	EAScis_Japan	ACADM	Weighted mode	3	0.020295	0.0323148	0.594132	-0.0430421	0.0836321	1.0205	0.957871	1.08723
5HDy0B	du7dBR	EAScis_Japan	KIAA1549L	Wald ratio	1	-0.136801	0.256732	0.594134	-0.639994	0.366393	0.872144	0.527295	1.44252
yFVUVO	WmxC7P	EAScis_Japan	DYNLT1	Wald ratio	1	-0.0124222	0.023316	0.594189	-0.0581216	0.0332772	0.987655	0.943535	1.03384
Ppwqi3	bqAXeq	EAScis_Japan	QDPR	Weighted mode	4	-0.0131805	0.022206	0.594585	-0.0567042	0.0303432	0.986906	0.944874	1.03081
MjSC3o	KegJaR	EAStrans_Japan	THOP1	Inverse variance weighted	3	-0.0175853	0.0330449	0.594613	-0.0823534	0.0471828	0.982568	0.920946	1.04831
gM40e0	OlRhMK	EAScis_Japan	ATP6V1G1	Inverse variance weighted	2	0.0389693	0.0733352	0.595151	-0.104768	0.182706	1.03974	0.900534	1.20046
mkFc45	qM8UyS	EAStrans_Japan	ECHS1	Wald ratio	1	0.0630148	0.118858	0.595995	-0.169947	0.295977	1.06504	0.843709	1.34444
l7VZLT	inE4SS	EAStrans_Japan	JAM3	Wald ratio	1	0.0601108	0.113381	0.595995	-0.162115	0.282337	1.06195	0.850343	1.32623
G82R9J	tpioM3	EAStrans_Japan	NEXN	Wald ratio	1	0.0647165	0.122068	0.595995	-0.174536	0.303969	1.06686	0.839846	1.35523
6NeoaU	2fo7CO	EAScis_Japan	TYRP1	Weighted median	3	-0.00699717	0.0132098	0.596322	-0.0328883	0.018894	0.993027	0.967647	1.01907
0oenoM	1jVfkg	EAStrans_Japan	INPP5D	MR Egger	3	0.0559338	0.0760857	0.596431	-0.0931941	0.205062	1.05753	0.911017	1.2276
K4St3s	xZXGrF	EAScis_Japan	KLK10	Wald ratio	1	0.0316015	0.0597039	0.596595	-0.0854182	0.148621	1.03211	0.918128	1.16023
7LrDGz	4oJLVn	EAScis_Japan	CD8A	MR Egger	3	0.364126	0.495712	0.596676	-0.60747	1.33572	1.43926	0.544727	3.80274
jBEvOh	yNMMCZ	EAScis_Japan	SLAMF1	Wald ratio	1	-0.022272	0.0421059	0.596839	-0.1048	0.0602556	0.977974	0.900505	1.06211
G5Ba9b	MlzyHa	EAScis_Japan	TSC22D1	Wald ratio	1	0.166532	0.315068	0.597111	-0.451	0.784064	1.1812	0.636991	2.19036
mBpk1E	sQRKim	EAScis_Japan	HPCAL1	Wald ratio	1	0.160047	0.302799	0.597111	-0.433439	0.753534	1.17357	0.648276	2.12449
2BTdDJ	jy3WMF	EAScis_Japan	CASP8	Wald ratio	1	-0.0451631	0.0854491	0.597126	-0.212643	0.122317	0.955842	0.808444	1.13011
vi1K3r	TGTqt9	EAScis_Japan	DARS1	Wald ratio	1	-0.0402134	0.0760842	0.597126	-0.189339	0.108912	0.960584	0.827506	1.11506
1FdfH0	izM10E	EAScis_Japan	FKBP4	Wald ratio	1	-0.0398799	0.0754532	0.597126	-0.187768	0.108008	0.960905	0.828807	1.11406
KAWeIP	aY0gny	EAScis_Japan	NUDT5	Wald ratio	1	-0.0423138	0.0800582	0.597126	-0.199228	0.1146	0.958569	0.819363	1.12143
mYJDC4	s4mVkC	EAScis_Japan	PARK7	Wald ratio	1	-0.0439507	0.0831551	0.597126	-0.206935	0.119033	0.957001	0.813073	1.12641
ZBtqk6	JuSlW7	EAScis_Japan	PFKFB2	Wald ratio	1	-0.043771	0.0828152	0.597126	-0.206089	0.118547	0.957173	0.813761	1.12586
LGZLky	L93LR7	EAScis_Japan	PLPBP	Wald ratio	1	-0.0430734	0.0814953	0.597126	-0.202804	0.116657	0.957841	0.816438	1.12373
dvM0u7	JbNH2Y	EAScis_Japan	RWDD1	Wald ratio	1	-0.0441817	0.0835923	0.597126	-0.208023	0.119659	0.95678	0.812189	1.12711
tzQujm	4xa8m4	EAScis_Japan	STAMBP	Wald ratio	1	-0.0459516	0.0869409	0.597126	-0.216356	0.124453	0.955088	0.805449	1.13253
[truncated: 1,469 more rows]

## Sheet: EAS_IEU
id.exposure	id.outcome	outcome	exposure	method	nsnp	b	se	pval	lo_ci	up_ci	or	or_lci95	or_uci95
gZ1W1c	GCoMJD	EAScis_JapanNew	PSCA	Wald ratio	1	0.221284	0.015667	2.69318e-45	0.190576	0.251991	1.24768	1.20995	1.28658
RF0pxG	dp5Hf2	EAScis_JapanNew	SCRG1	Wald ratio	1	-0.209504	0.039227	9.25233e-08	-0.286389	-0.13262	0.810986	0.75097	0.875798
Iux0WP	mejYuZ	EAScis_JapanNew	PTPRB	Inverse variance weighted	2	-0.123538	0.0243162	3.76425e-07	-0.171198	-0.0758788	0.883788	0.842655	0.926929
Si2uhQ	Uwcpye	EAScis_JapanNew	ISLR2	Wald ratio	1	-0.119314	0.0243972	1.00581e-06	-0.167133	-0.0714958	0.887529	0.846087	0.931
xOar3I	xWIAmo	EAScis_JapanNew	ICAM5	Wald ratio	1	-0.17744	0.036707	1.33849e-06	-0.249386	-0.105494	0.837411	0.779279	0.89988
rBWQpF	zMg0a2	EAScis_JapanNew	SELE	Wald ratio	1	-0.103727	0.0216943	1.74152e-06	-0.146248	-0.0612064	0.901471	0.863943	0.940629
NxpatX	jl7GDf	EAScis_JapanNew	NCR3LG1	Wald ratio	1	-0.138858	0.0291876	1.96086e-06	-0.196066	-0.08165	0.870352	0.821958	0.921594
harp54	rbQd5O	EAScis_JapanNew	TIE1	Wald ratio	1	-0.0996267	0.023384	2.04e-05	-0.145459	-0.0537941	0.905175	0.864625	0.947627
NtESqf	0D236d	EAStrans_JapanNew	TMPRSS15	Inverse variance weighted	2	-0.0907296	0.0256856	0.000411949	-0.141073	-0.0403857	0.913265	0.868426	0.960419
a8xNqT	HKppth	EAScis_JapanNew	SMTN	Wald ratio	1	-0.139429	0.0395458	0.000422255	-0.216939	-0.0619195	0.869855	0.804979	0.939959
HPOCxK	yqf2OY	EAScis_JapanNew	GP6	Wald ratio	1	0.10585	0.0304343	0.000505183	0.046199	0.165501	1.11166	1.04728	1.17998
bTaFXL	pclq2w	EAScis_JapanNew	MSTN	Wald ratio	1	0.196299	0.0592195	0.00091718	0.0802289	0.312369	1.21689	1.08354	1.36666
kWt1nu	N9uitC	EAScis_JapanNew	LY96	Inverse variance weighted	2	0.145946	0.0442141	0.000963823	0.0592858	0.232605	1.15713	1.06108	1.26188
lRfPds	0BeBeN	EAStrans_JapanNew	GIMAP8	Wald ratio	1	0.258939	0.078939	0.00103718	0.104219	0.41366	1.29555	1.10984	1.51234
OZOEOp	Yo3P7D	EAScis_JapanNew	PCDH12	Wald ratio	1	0.14628	0.044721	0.00107186	0.0586271	0.233933	1.15752	1.06038	1.26356
OU563U	KPmmqi	EAScis_JapanNew	SERPINI1	Wald ratio	1	0.0704702	0.0221269	0.00144846	0.0271014	0.113839	1.07301	1.02747	1.12057
edPDy6	Mf3bSp	EAScis_JapanNew	CD109	Wald ratio	1	-0.121126	0.0383071	0.00156701	-0.196208	-0.0460443	0.885922	0.821841	0.955
QgHzrF	w52zyE	EAScis_JapanNew	FCRL5	Wald ratio	1	0.138122	0.0441339	0.00175042	0.0516192	0.224624	1.14812	1.05297	1.25185
DEqrat	xNHhlC	EAScis_JapanNew	PYY	Inverse variance weighted	3	0.0743208	0.0239951	0.00195269	0.0272904	0.121351	1.07715	1.02767	1.12902
K4zMrG	s16Srh	EAStrans_JapanNew	GAMT	Wald ratio	1	-0.0996675	0.032638	0.00226016	-0.163638	-0.0356971	0.905138	0.849049	0.964933
wiFpkc	ZwP7zM	EAScis_JapanNew	MDM1	Wald ratio	1	0.0950111	0.031541	0.00259274	0.0331907	0.156832	1.09967	1.03375	1.1698
2y742o	ZrgX6v	EAScis_JapanNew	CCN2	Inverse variance weighted	2	0.086897	0.0295257	0.00324941	0.0290267	0.144767	1.09078	1.02945	1.15577
xao6KA	nKMqE0	EAStrans_JapanNew	ITGA2	Wald ratio	1	-0.114056	0.0388114	0.00329575	-0.190126	-0.0379853	0.892208	0.826855	0.962727
ID43gz	gLM5xA	EAScis_JapanNew	GFER	Inverse variance weighted	2	0.0786711	0.0269364	0.00349331	0.0258758	0.131466	1.08185	1.02621	1.1405
25kS9x	in26T3	EAStrans_JapanNew	TERF1	Inverse variance weighted	2	-0.102694	0.0359095	0.00423904	-0.173077	-0.0323115	0.902403	0.841073	0.968205
xLH7bo	P87f9H	EAScis_JapanNew	PGR	Inverse variance weighted	2	0.091437	0.0320777	0.00436525	0.0285647	0.154309	1.09575	1.02898	1.16685
abK8DG	ezjTGb	EAScis_JapanNew	IST1	Inverse variance weighted	2	-0.0842463	0.0297667	0.00465157	-0.142589	-0.0259036	0.919205	0.86711	0.974429
eTfSwK	ed94rP	EAScis_JapanNew	EPHA4	Inverse variance weighted	2	-0.103335	0.0365115	0.00465204	-0.174897	-0.031772	0.901825	0.839543	0.968727
qkQj6u	k30oA0	EAStrans_JapanNew	CASP10	Wald ratio	1	0.125674	0.044672	0.00490404	0.0381173	0.213231	1.13391	1.03885	1.23767
d8QLw9	WN8Iit	EAStrans_JapanNew	FXN	Wald ratio	1	0.131671	0.0468037	0.00490404	0.0399362	0.223407	1.14073	1.04074	1.25033
7AalI6	TFiKKC	EAScis_JapanNew	LRRC25	Inverse variance weighted	3	0.0683586	0.0244242	0.00512928	0.0204871	0.11623	1.07075	1.0207	1.12325
DIrDkx	WQp3B9	EAStrans_JapanNew	ADAMTS8	Wald ratio	1	-0.102372	0.0367913	0.00539396	-0.174483	-0.0302614	0.902693	0.839891	0.970192
BijJA3	7DiUvQ	EAScis_JapanNew	TGFA	Inverse variance weighted	2	-0.0641506	0.0233417	0.0059901	-0.1099	-0.0184008	0.937864	0.895923	0.981767
JmbImN	sjyX7O	EAStrans_JapanNew	CNTNAP2	Wald ratio	1	-0.111649	0.040987	0.00644942	-0.191984	-0.0313146	0.894358	0.82532	0.969171
2UAVOw	dNu9Wt	EAScis_JapanNew	DOC2B	Inverse variance weighted	2	0.0506425	0.0185931	0.00645503	0.0142	0.0870849	1.05195	1.0143	1.09099
xNYcHL	albFk6	EAScis_JapanNew	PTPN9	Inverse variance weighted	3	0.0615115	0.0226429	0.00659584	0.0171314	0.105892	1.06344	1.01728	1.1117
eiio3n	8nWA9n	EAStrans_JapanNew	FOXO3	Wald ratio	1	-0.11831	0.0435878	0.00664169	-0.203742	-0.0328781	0.88842	0.815672	0.967656
t1Otre	QOU1I3	EAStrans_JapanNew	CDC25A	Inverse variance weighted	2	0.0655825	0.0242804	0.00691211	0.0179929	0.113172	1.06778	1.01816	1.11982
y4IfdD	vHqd5R	EAScis_JapanNew	SLC9A3R2	Inverse variance weighted	2	-0.0612164	0.022746	0.0071173	-0.105798	-0.0166343	0.94062	0.899606	0.983503
65gbAn	R6LiJH	EAStrans_JapanNew	IGSF3	Inverse variance weighted	2	0.0968816	0.0360536	0.00720632	0.0262166	0.167547	1.10173	1.02656	1.1824
pxvxxe	4dOeHC	EAScis_JapanNew	DCUN1D2	Wald ratio	1	-0.0929618	0.034643	0.00728729	-0.160862	-0.0250615	0.911228	0.851409	0.97525
e6APi9	eEzQaY	EAScis_JapanNew	PDXDC1	Inverse variance weighted	2	-0.0533117	0.0199546	0.00754792	-0.0924226	-0.0142007	0.948084	0.91172	0.9859
1dkheL	mtTkEe	EAScis_JapanNew	VCAN	Inverse variance weighted	2	0.0764985	0.0286446	0.00757149	0.020355	0.132642	1.0795	1.02056	1.14184
0WGXzT	Y8CdOS	EAScis_JapanNew	EDIL3	Inverse variance weighted	2	0.0616244	0.0231069	0.00765495	0.0163348	0.106914	1.06356	1.01647	1.11284
MICNt0	wMScy3	EAScis_JapanNew	PMM2	Weighted median	3	0.0796469	0.0302361	0.00843435	0.0203842	0.13891	1.0829	1.02059	1.14902
w7tq4m	VOoBtX	EAScis_JapanNew	IGFBP7	Inverse variance weighted	2	-0.105301	0.040152	0.0087274	-0.183999	-0.0266028	0.900054	0.831937	0.973748
LjUnB6	wXPSJc	EAStrans_JapanNew	NFKB1	Inverse variance weighted	2	0.0545988	0.0209487	0.00915231	0.0135394	0.0956582	1.05612	1.01363	1.10038
iqgBiD	XqXd2r	EAScis_JapanNew	ENTR1	Wald ratio	1	-0.142167	0.0546231	0.00924933	-0.249229	-0.0351062	0.867476	0.779402	0.965503
SpWcRw	XZrR41	EAStrans_JapanNew	MFAP3	Wald ratio	1	0.0756002	0.0290548	0.00926853	0.0186528	0.132548	1.07853	1.01883	1.14173
hLFTMt	qETLOs	EAScis_JapanNew	BOC	Inverse variance weighted	3	0.0509097	0.0195929	0.00936674	0.0125075	0.0893118	1.05223	1.01259	1.09342
VYRUAj	Vzf2qg	EAStrans_JapanNew	BRK1	Wald ratio	1	-0.0932129	0.0362522	0.0101336	-0.164267	-0.0221586	0.911	0.848515	0.978085
OrRrpr	SSQjma	EAStrans_JapanNew	ITGB2	Wald ratio	1	0.103093	0.0403614	0.0106419	0.0239845	0.182201	1.10859	1.02427	1.19986
DUhUEp	uuimJw	EAStrans_JapanNew	CETN2	Inverse variance weighted	3	0.064291	0.02519	0.0107033	0.0149185	0.113663	1.0664	1.01503	1.12038
RnxXpV	4vjLKR	EAStrans_JapanNew	TBCA	Inverse variance weighted	3	-0.0521408	0.0205076	0.0110061	-0.0923357	-0.0119458	0.949195	0.911799	0.988125
F2HV0p	UMUOZp	EAStrans_JapanNew	VSNL1	Wald ratio	1	0.114196	0.0452365	0.0115892	0.025532	0.202859	1.12097	1.02586	1.2249
bVIIGq	ekNDyZ	EAScis_JapanNew	BCAM	Inverse variance weighted	2	-0.0890287	0.0353048	0.0116784	-0.158226	-0.0198312	0.914819	0.853657	0.980364
79xy6g	L7IN5Z	EAScis_JapanNew	PAEP	Inverse variance weighted	3	0.0502372	0.0199234	0.011685	0.0111874	0.089287	1.05152	1.01125	1.09339
C62SYR	6YMjnC	EAScis_JapanNew	CDC26	Wald ratio	1	-0.0964612	0.038534	0.0123049	-0.171988	-0.0209346	0.908045	0.841989	0.979283
fvIiJg	yYQvCe	EAScis_JapanNew	DBI	Wald ratio	1	-0.101212	0.0404318	0.0123049	-0.180458	-0.0219657	0.903741	0.834887	0.978274
olbFor	of5yBe	EAScis_JapanNew	PDAP1	Wald ratio	1	-0.0930919	0.037188	0.0123049	-0.16598	-0.0202034	0.91111	0.847063	0.979999
fPCV7o	h5mezh	EAScis_JapanNew	RNF41	Wald ratio	1	-0.1056	0.0421849	0.0123049	-0.188283	-0.0229181	0.899784	0.82838	0.977343
H8yoR6	TEI88a	EAScis_JapanNew	SUGT1	Wald ratio	1	-0.103391	0.0413023	0.0123049	-0.184344	-0.0224386	0.901774	0.83165	0.977811
YGLlC3	QgrW5J	EAStrans_JapanNew	ADAMTSL4	Wald ratio	1	-0.122122	0.0490518	0.0127865	-0.218264	-0.0259809	0.88504	0.803913	0.974354
4rGsvN	A5e9mF	EAStrans_JapanNew	PTRHD1	Inverse variance weighted	3	-0.0509501	0.0205574	0.013196	-0.0912425	-0.0106577	0.950326	0.912796	0.989399
NHG1iJ	3qkYhj	EAStrans_JapanNew	TNFSF13	Inverse variance weighted	4	0.0564928	0.0228673	0.0134941	0.0116728	0.101313	1.05812	1.01174	1.10662
nNZKFN	uMTPJn	EAScis_JapanNew	CFHR5	Wald ratio	1	-0.109148	0.0441839	0.0134997	-0.195748	-0.0225474	0.896598	0.822219	0.977705
onmypi	c7iq7H	EAScis_JapanNew	IFIT3	Wald ratio	1	0.0799402	0.0324534	0.0137692	0.0163315	0.143549	1.08322	1.01647	1.15436
aq2G78	1J0jjg	EAScis_JapanNew	MFAP3	Inverse variance weighted	4	0.0423408	0.0172051	0.0138573	0.00861875	0.0760629	1.04325	1.00866	1.07903
79xy6g	L7IN5Z	EAScis_JapanNew	PAEP	Weighted median	3	0.0651118	0.0265041	0.0140234	0.0131636	0.11706	1.06728	1.01325	1.12419
KVB1jV	LJ68Kx	EAScis_JapanNew	IFNL1	Inverse variance weighted	2	0.0612261	0.0249403	0.014092	0.0123432	0.110109	1.06314	1.01242	1.1164
rIE5Gv	uVs0Se	EAScis_JapanNew	CSTB	Wald ratio	1	-0.0489539	0.0199839	0.0142988	-0.0881224	-0.00978546	0.952225	0.915649	0.990262
nPYWyS	Bs8XId	EAStrans_JapanNew	OXCT1	Inverse variance weighted	2	0.0558445	0.0229225	0.0148414	0.0109163	0.100773	1.05743	1.01098	1.10603
nKbtmL	AlwJ3X	EAStrans_JapanNew	RICTOR	Wald ratio	1	-0.0880254	0.0361799	0.0149746	-0.158938	-0.0171128	0.915738	0.853049	0.983033
MsfcbH	vZZunh	EAScis_JapanNew	CD27	Weighted median	4	-0.0671056	0.0276107	0.0150815	-0.121223	-0.0129885	0.935096	0.885837	0.987095
pFIk2k	1H6lOq	EAScis_JapanNew	CSF2RA	Wald ratio	1	0.0869846	0.0358962	0.0153833	0.0166281	0.157341	1.09088	1.01677	1.17039
G9mfA5	Ks2GZy	EAScis_JapanNew	CRX	Wald ratio	1	-0.0824022	0.0340544	0.0155324	-0.149149	-0.0156555	0.920902	0.861441	0.984466
bW7C0y	rUvANI	EAScis_JapanNew	ATP1B4	Wald ratio	1	0.0843839	0.0348827	0.0155601	0.0160137	0.152754	1.08805	1.01614	1.16504
vfZH5u	k0VB5W	EAScis_JapanNew	NOP56	Inverse variance weighted	2	0.0622514	0.0257487	0.0156211	0.0117839	0.112719	1.06423	1.01185	1.11932
irXwda	YgukHL	EAStrans_JapanNew	BRD1	Inverse variance weighted	2	0.0592887	0.0245331	0.0156628	0.0112038	0.107374	1.06108	1.01127	1.11335
rNUeZC	Cnza6E	EAScis_JapanNew	SOWAHA	Inverse variance weighted	3	-0.0504599	0.0209412	0.0159703	-0.0915047	-0.00941506	0.950792	0.912557	0.990629
zYrEoP	0rU9cP	EAScis_JapanNew	PXN	Wald ratio	1	-0.0861129	0.0358149	0.0161995	-0.15631	-0.0159157	0.917491	0.855294	0.98421
OvYclm	kkuNOL	EAScis_JapanNew	IL15RA	Inverse variance weighted	2	-0.0549382	0.0228683	0.0162892	-0.0997601	-0.0101163	0.946544	0.905054	0.989935
LBy6av	wvifce	EAScis_JapanNew	SCG2	Inverse variance weighted	2	-0.0810643	0.0340599	0.0173103	-0.147822	-0.0143069	0.922134	0.862585	0.985795
wW78FA	M5qZrK	EAStrans_JapanNew	HSP90B1	Wald ratio	1	-0.0663472	0.0279277	0.0175167	-0.121085	-0.0116089	0.935806	0.885958	0.988458
EXEBXQ	da1mqJ	EAScis_JapanNew	GDNF	Inverse variance weighted	3	-0.0567337	0.0238936	0.0175758	-0.103565	-0.00990232	0.944846	0.901617	0.990147
wrNZ4b	0Mvvhb	EAScis_JapanNew	CUZD1	Inverse variance weighted	2	-0.0937717	0.0395618	0.0177755	-0.171313	-0.0162307	0.910491	0.842558	0.9839
oPvUh8	rPa1pZ	EAScis_JapanNew	TMED1	Wald ratio	1	0.0727809	0.0307183	0.0178217	0.012573	0.132989	1.07549	1.01265	1.14224
dvYB3z	yixkCp	EAScis_JapanNew	SNRPB2	Wald ratio	1	0.102046	0.0432439	0.0182854	0.0172884	0.186804	1.10743	1.01744	1.20539
74HlsA	vaflcS	EAStrans_JapanNew	MAP1LC3B2	Wald ratio	1	0.0824224	0.0350189	0.0185899	0.0137853	0.151059	1.08591	1.01388	1.16307
NMLe9V	DnXkmI	EAStrans_JapanNew	APP	Wald ratio	1	-0.0809698	0.0346371	0.0194048	-0.148858	-0.0130811	0.922222	0.861691	0.987004
7Y9Uzt	glwjiC	EAScis_JapanNew	TPM3	Weighted median	3	0.0742366	0.0317905	0.0195338	0.0119273	0.136546	1.07706	1.012	1.14631
ANsztw	xzxZW1	EAScis_JapanNew	FASLG	Wald ratio	1	-0.0855317	0.0366811	0.019713	-0.157427	-0.0136368	0.918024	0.85434	0.986456
ejlhgz	lE2RaV	EAStrans_JapanNew	CTRC	Wald ratio	1	0.0847574	0.0364171	0.0199436	0.0133799	0.156135	1.08845	1.01347	1.16898
OHoWYg	PKKrrp	EAScis_JapanNew	RAB27B	Inverse variance weighted	2	0.0637765	0.0274146	0.0199988	0.0100439	0.117509	1.06585	1.01009	1.12469
0yycpL	hB0txv	EAStrans_JapanNew	TFF3	Wald ratio	1	-0.0738551	0.0317485	0.0200049	-0.136082	-0.0116281	0.928806	0.872771	0.988439
7Y9Uzt	glwjiC	EAScis_JapanNew	TPM3	Inverse variance weighted	3	0.0630185	0.0270917	0.0200124	0.00991869	0.116118	1.06505	1.00997	1.12313
aH2PJ7	lnJmSS	EAScis_JapanNew	DNPEP	Inverse variance weighted	2	-0.0600356	0.0258177	0.0200522	-0.110638	-0.00943297	0.941731	0.895263	0.990611
QSML2s	JC6lMF	EAStrans_JapanNew	LONP1	Weighted median	3	0.0517552	0.0222677	0.0201132	0.00811055	0.0953999	1.05312	1.00814	1.1001
CUOgie	6O9aJJ	EAScis_JapanNew	FGF9	Inverse variance weighted	2	-0.0562551	0.0242342	0.0202699	-0.103754	-0.00875612	0.945298	0.901447	0.991282
gjwega	v1Xfzr	EAStrans_JapanNew	SEL1L	Inverse variance weighted	2	0.0623386	0.0269854	0.0208833	0.00944727	0.11523	1.06432	1.00949	1.12213
6RQOHm	dGKOWb	EAScis_JapanNew	CEBPA	Inverse variance weighted	4	0.0475547	0.0206791	0.021468	0.00702366	0.0880857	1.0487	1.00705	1.09208
VbpIkH	EuKa1V	EAStrans_JapanNew	SLAMF7	Inverse variance weighted	2	-0.0611337	0.0265968	0.0215314	-0.113263	-0.00900394	0.940697	0.892915	0.991036
DluoUW	9HEXMi	EAScis_JapanNew	TRAF2	Wald ratio	1	-0.0879861	0.0383412	0.0217436	-0.163135	-0.0128373	0.915774	0.849477	0.987245
8AA8Uw	tC47Xz	EAStrans_JapanNew	GMPR2	Wald ratio	1	-0.0698395	0.0304811	0.0219496	-0.129583	-0.0100965	0.932543	0.878462	0.989954
mg2g9I	dO6Fc4	EAStrans_JapanNew	MIF	Wald ratio	1	-0.0808912	0.0353046	0.0219496	-0.150088	-0.0116942	0.922294	0.860632	0.988374
pl35fF	cW82S0	EAStrans_JapanNew	PDCD5	Wald ratio	1	-0.090954	0.0396964	0.0219496	-0.168759	-0.013149	0.91306	0.844712	0.986937
QDm14e	ME7qIJ	EAStrans_JapanNew	PEBP1	Wald ratio	1	-0.0911971	0.0398025	0.0219496	-0.16921	-0.0131841	0.912838	0.844332	0.986902
FlVLiv	Utp1Ee	EAStrans_JapanNew	CA12	Wald ratio	1	0.0508864	0.0223405	0.0227406	0.00709903	0.0946737	1.0522	1.00712	1.0993
WSc4OW	9zyM1V	EAStrans_JapanNew	TMOD4	Wald ratio	1	0.119645	0.0526254	0.0229945	0.0164995	0.222791	1.1271	1.01664	1.24956
SPl5dD	BcbTR3	EAScis_JapanNew	PTPRR	Wald ratio	1	-0.0774347	0.0340614	0.0230028	-0.144195	-0.0106744	0.925487	0.865719	0.989382
DtSAyK	1aszYp	EAScis_JapanNew	DHRS4L2	Inverse variance weighted	2	0.0621447	0.0273539	0.0230942	0.00853097	0.115758	1.06412	1.00857	1.12272
PMiGzv	rWy9lY	EAScis_JapanNew	B4GALT1	Inverse variance weighted	2	0.0702077	0.0309127	0.0231373	0.0096188	0.130797	1.07273	1.00967	1.13974
zYzp4k	3M5Zh8	EAScis_JapanNew	JCHAIN	Wald ratio	1	-0.094426	0.0417072	0.0235729	-0.176172	-0.0126798	0.909895	0.838474	0.9874
uvGDlu	rZQStt	EAScis_JapanNew	EPHX2	Inverse variance weighted	2	-0.0600331	0.0265445	0.0237222	-0.11206	-0.00800581	0.941733	0.89399	0.992026
EEZpTP	jR0Qym	EAScis_JapanNew	THBD	Inverse variance weighted	3	0.0565848	0.0250831	0.024077	0.00742202	0.105748	1.05822	1.00745	1.11154
dxpD40	syGKfn	EAScis_JapanNew	SAA4	Inverse variance weighted	5	-0.0341389	0.0151536	0.0242681	-0.06384	-0.00443786	0.966437	0.938155	0.995572
h49arc	DU0rzO	EAScis_JapanNew	NTF3	Weighted median	7	-0.0411618	0.0182987	0.0244847	-0.0770272	-0.00529633	0.959674	0.925865	0.994718
zyr9bA	c8Drm2	EAScis_JapanNew	RAB33A	Inverse variance weighted	2	-0.0633498	0.0281758	0.0245523	-0.118574	-0.0081252	0.938615	0.888186	0.991908
r02eQV	KsAhYP	EAScis_JapanNew	TPR	Wald ratio	1	0.0774068	0.0344308	0.0245645	0.00992237	0.144891	1.08048	1.00997	1.15591
UbTrGR	dJMPao	EAScis_JapanNew	AIF1L	Wald ratio	1	0.0891711	0.0397232	0.0247803	0.0113136	0.167029	1.09327	1.01138	1.18179
5MbJxd	faAzRK	EAScis_JapanNew	TRIM5	Inverse variance weighted	3	-0.0410918	0.0183323	0.0249938	-0.0770232	-0.00516051	0.959741	0.925868	0.994853
E3D4Hp	646vOW	EAScis_JapanNew	HTRA2	Wald ratio	1	0.109639	0.0489898	0.0252208	0.0136194	0.205659	1.11588	1.01371	1.22833
LChXU9	tJIPGi	EAScis_JapanNew	TXNDC15	Inverse variance weighted	4	-0.0259679	0.0116148	0.0253675	-0.0487329	-0.00320289	0.974366	0.952436	0.996802
G4qFER	I2g1ts	EAStrans_JapanNew	CDA	Wald ratio	1	-0.065023	0.0290857	0.0253804	-0.122031	-0.00801494	0.937046	0.885121	0.992017
I4duCu	laD1oz	EAScis_JapanNew	SERPING1	Inverse variance weighted	4	0.0438821	0.0196425	0.0254809	0.0053827	0.0823815	1.04486	1.0054	1.08587
7AalI6	TFiKKC	EAScis_JapanNew	LRRC25	Weighted median	3	0.0668092	0.0299619	0.0257604	0.00808387	0.125535	1.06909	1.00812	1.13375
u8rsV5	gzGy2u	EAStrans_JapanNew	VPS37A	Inverse variance weighted	2	-0.0646145	0.0290091	0.0259214	-0.121472	-0.00775667	0.937429	0.885616	0.992273
AlKpwg	uwlLLV	EAScis_JapanNew	FUS	Inverse variance weighted	3	-0.047588	0.0214062	0.0262091	-0.0895441	-0.00563194	0.953527	0.914348	0.994384
dsfi2I	0wvxcL	EAScis_JapanNew	LPO	Inverse variance weighted	2	0.0703567	0.0317435	0.0266631	0.00813951	0.132574	1.07289	1.00817	1.14176
5SmUfX	cz7gIb	EAScis_JapanNew	PROCR	Wald ratio	1	-0.0792956	0.0357818	0.0266856	-0.149428	-0.00916324	0.923767	0.861201	0.990879
o6tLvm	pt2fnn	EAStrans_JapanNew	SMAD5	Wald ratio	1	-0.0809662	0.0365801	0.0268704	-0.152663	-0.00926924	0.922225	0.858419	0.990774
G95GpN	ybi6hn	EAStrans_JapanNew	ATP6AP2	Wald ratio	1	0.0754511	0.0342729	0.0277021	0.00827619	0.142626	1.07837	1.00831	1.1533
M58Hdl	xOlpFG	EAScis_JapanNew	SCARF2	Inverse variance weighted	4	0.0521147	0.0237031	0.0279034	0.00565655	0.0985729	1.0535	1.00567	1.10359
fEhcg0	hO7ihc	EAScis_JapanNew	LPA	Wald ratio	1	-0.0987745	0.0449415	0.02796	-0.18686	-0.0106892	0.905947	0.82956	0.989368
jYfqrd	dmWRJS	EAScis_JapanNew	LILRA4	Wald ratio	1	0.082656	0.0377841	0.0286996	0.00859922	0.156713	1.08617	1.00864	1.16966
BXAAbQ	vOUgv3	EAScis_JapanNew	CALCB	Inverse variance weighted	3	0.0456019	0.0208498	0.0287309	0.00473624	0.0864675	1.04666	1.00475	1.09032
0SgCtk	aIFKh6	EAStrans_JapanNew	CTSD	Inverse variance weighted	2	-0.0386735	0.0176991	0.0288852	-0.0733638	-0.00398318	0.962065	0.929263	0.996025
nWf9HH	Pv7tYY	EAStrans_JapanNew	DNAJB2	Inverse variance weighted	2	-0.0456235	0.0209223	0.0292118	-0.0866312	-0.00461579	0.955402	0.917015	0.995395
pu7OPp	L8G6qF	EAStrans_JapanNew	SERPINF1	Wald ratio	1	-0.0992627	0.0456059	0.0295154	-0.18865	-0.00987518	0.905505	0.828076	0.990173
YGmEC2	k7z5m4	EAScis_JapanNew	ATP6V1G1	Weighted median	4	-0.0355929	0.0164137	0.0301215	-0.0677636	-0.00342207	0.965033	0.934481	0.996584
rmJi8M	RTQrnr	EAStrans_JapanNew	THSD1	Inverse variance weighted	2	0.0502326	0.023207	0.0304229	0.00474678	0.0957184	1.05152	1.00476	1.10045
KiEVqW	x6ADTJ	EAStrans_JapanNew	NDUFA5	Inverse variance weighted	5	0.0363513	0.0168089	0.0305702	0.00340586	0.0692966	1.03702	1.00341	1.07175
IlcGiP	0C64QY	EAStrans_JapanNew	TRAF2	Inverse variance weighted	3	-0.0348453	0.0161285	0.0307351	-0.0664572	-0.00323353	0.965755	0.935703	0.996772
JCR3ug	jIiHXk	EAStrans_JapanNew	GSTA3	Wald ratio	1	0.102173	0.0474129	0.0311652	0.0092435	0.195102	1.10757	1.00929	1.21543
BIHVsE	KP2fuY	EAScis_JapanNew	HARS1	Inverse variance weighted	2	0.042591	0.0197914	0.0313983	0.00379973	0.0813822	1.04351	1.00381	1.08479
XDgmrH	Unm6Oc	EAScis_JapanNew	MORF4L1	Wald ratio	1	0.0543775	0.0252895	0.0315391	0.00481014	0.103945	1.05588	1.00482	1.10954
fGhuGD	s4IcVE	EAScis_JapanNew	FCGR2A	Wald ratio	1	0.100436	0.0468295	0.031976	0.00864989	0.192221	1.10565	1.00869	1.21194
U8BGSf	vVoVSn	EAScis_JapanNew	OTOA	Weighted median	3	-0.0524546	0.0245072	0.0323247	-0.100489	-0.00442043	0.948897	0.904395	0.995589
3smRFy	hLOyda	EAStrans_JapanNew	PTPRR	Wald ratio	1	-0.0716984	0.0336193	0.0329528	-0.137592	-0.00580461	0.930812	0.871454	0.994212
TV32Lw	ciiddZ	EAStrans_JapanNew	ARHGEF1	Wald ratio	1	0.0640495	0.0301038	0.0333682	0.00504614	0.123053	1.06615	1.00506	1.13094
hkyPpC	i4xNog	EAStrans_JapanNew	BANK1	Wald ratio	1	0.0593201	0.0278809	0.0333682	0.00467353	0.113967	1.06111	1.00468	1.12071
0GR5w4	T30G7Y	EAStrans_JapanNew	CAMKK1	Wald ratio	1	0.0584019	0.0274493	0.0333682	0.00460119	0.112203	1.06014	1.00461	1.11874
fRlawH	gbSSJi	EAStrans_JapanNew	CLEC1B	Wald ratio	1	0.0644933	0.0303123	0.0333682	0.0050811	0.123905	1.06662	1.00509	1.13191
pNq26t	tWnzmE	EAStrans_JapanNew	CXCL5	Wald ratio	1	0.0552565	0.025971	0.0333682	0.00435338	0.10616	1.05681	1.00436	1.112
oUpyOC	yO1FNQ	EAStrans_JapanNew	DOK1	Wald ratio	1	0.0676541	0.031798	0.0333682	0.00533013	0.129978	1.07	1.00534	1.1388
FdYqTc	lbZSB0	EAStrans_JapanNew	EHD3	Wald ratio	1	0.0532767	0.0250404	0.0333682	0.0041974	0.102356	1.05472	1.00421	1.10778
LvF3qH	SzRZUE	EAStrans_JapanNew	HS1BP3	Wald ratio	1	0.0531055	0.02496	0.0333682	0.00418392	0.102027	1.05454	1.00419	1.10741
OZIST6	H4TPi4	EAStrans_JapanNew	MECR	Wald ratio	1	0.0561096	0.0263719	0.0333682	0.00442059	0.107799	1.05771	1.00443	1.11382
1i6xry	lOn5ih	EAStrans_JapanNew	METAP1D	Wald ratio	1	0.0642073	0.0301779	0.0333682	0.00505857	0.123356	1.06631	1.00507	1.13129
mJ5wFt	L04pCk	EAStrans_JapanNew	NAA80	Wald ratio	1	0.0584537	0.0274737	0.0333682	0.00460527	0.112302	1.0602	1.00462	1.11885
wnNpjI	cTyWx4	EAStrans_JapanNew	NDUFB7	Wald ratio	1	0.0638949	0.0300311	0.0333682	0.00503396	0.122756	1.06598	1.00505	1.13061
nggQkJ	uhLRlZ	EAStrans_JapanNew	NFATC1	Wald ratio	1	0.0674777	0.0317151	0.0333682	0.00531623	0.129639	1.06981	1.00533	1.13842
RXVbJ7	bDNd7q	EAStrans_JapanNew	OTUD7B	Wald ratio	1	0.06466	0.0303907	0.0333682	0.00509424	0.124226	1.0668	1.00511	1.13227
jnJUyV	dKD0rC	EAStrans_JapanNew	SEC31A	Wald ratio	1	0.0567224	0.0266599	0.0333682	0.00446887	0.108976	1.05836	1.00448	1.11514
MwWjkM	w30Bes	EAStrans_JapanNew	SH2B3	Wald ratio	1	0.0679885	0.0319551	0.0333682	0.00535648	0.130621	1.07035	1.00537	1.13954
LvAzNU	edXvgn	EAStrans_JapanNew	TXLNA	Wald ratio	1	0.0678745	0.0319015	0.0333682	0.00534749	0.130402	1.07023	1.00536	1.13929
LChXU9	tJIPGi	EAScis_JapanNew	TXNDC15	Weighted median	4	-0.0274734	0.0129128	0.0333689	-0.0527824	-0.00216438	0.972901	0.948586	0.997838
tT0q1W	sUzAjD	EAStrans_JapanNew	CDH23	Inverse variance weighted	2	-0.0613361	0.0288446	0.0334671	-0.117871	-0.00480073	0.940507	0.88881	0.995211
NudDlA	KznaOy	EAScis_JapanNew	GM2A	Wald ratio	1	0.0698453	0.0328867	0.0336855	0.00538737	0.134303	1.07234	1.0054	1.14374
9HNix2	Z4YKKa	EAScis_JapanNew	AMBP	Inverse variance weighted	2	0.0782003	0.0368277	0.0337195	0.00601801	0.150383	1.08134	1.00604	1.16228
GpODrV	60DyQL	EAStrans_JapanNew	DTX2	Wald ratio	1	0.0790926	0.0372649	0.0338006	0.00605342	0.152132	1.0823	1.00607	1.16431
6ZZzcZ	s2iL4E	EAStrans_JapanNew	PPIB	Inverse variance weighted	2	0.0505354	0.02384	0.0340255	0.0038089	0.0972619	1.05183	1.00382	1.10215
mBbKjc	9iO7G2	EAScis_JapanNew	CTSZ	Inverse variance weighted	2	-0.0574859	0.0271619	0.0343094	-0.110723	-0.00424856	0.944135	0.895186	0.99576
SEtHv8	IDrIes	EAScis_JapanNew	C2orf69	Wald ratio	1	-0.0733861	0.0347755	0.0348339	-0.141546	-0.00522618	0.929242	0.868015	0.994787
ThZMPW	P8ALyS	EAStrans_JapanNew	PIK3IP1	Wald ratio	1	0.0889679	0.042208	0.0350444	0.00624024	0.171696	1.09305	1.00626	1.18732
vo7xgV	tIzgEu	EAScis_JapanNew	ACOX1	Inverse variance weighted	3	0.0546411	0.0259829	0.0354692	0.00371455	0.105568	1.05616	1.00372	1.11134
BqTWUn	Dl1HLh	EAScis_JapanNew	SERPINI2	Inverse variance weighted	2	-0.0673087	0.032034	0.0356264	-0.130095	-0.00452211	0.934907	0.878012	0.995488
Bu12B6	99YMf4	EAScis_JapanNew	MUC16	Inverse variance weighted	2	0.045574	0.0217629	0.0362496	0.00291876	0.0882292	1.04663	1.00292	1.09224
fluuxJ	Fwsjqv	EAScis_JapanNew	TFPI2	Wald ratio	1	0.0668428	0.0319334	0.0363315	0.00425344	0.129432	1.06913	1.00426	1.13818
3XGPia	YEEfrG	EAScis_JapanNew	ITIH5	Inverse variance weighted	3	0.0507	0.0242733	0.0367335	0.0031243	0.0982757	1.05201	1.00313	1.10327
tTltzo	ovUlDL	EAScis_JapanNew	C7	Weighted median	3	-0.05214	0.0249793	0.0368588	-0.101099	-0.00318047	0.949196	0.903843	0.996825
dJLX6X	SBINll	EAScis_JapanNew	TNFSF13	Wald ratio	1	0.100757	0.0482767	0.0368819	0.00613445	0.195379	1.10601	1.00615	1.21577
UrTI99	zRiRYu	EAScis_JapanNew	DUT	Inverse variance weighted	3	0.0431225	0.0206664	0.0369249	0.00261624	0.0836287	1.04407	1.00262	1.08723
U8BGSf	vVoVSn	EAScis_JapanNew	OTOA	Inverse variance weighted	3	-0.0551417	0.0264327	0.0369683	-0.10695	-0.00333353	0.946351	0.898571	0.996672
myqr5B	rkZ2Mf	EAScis_JapanNew	IL12A	Wald ratio	1	0.100016	0.0480213	0.0372742	0.0058945	0.194138	1.10519	1.00591	1.21426
cLL0r2	yLAJmi	EAScis_JapanNew	GCHFR	Weighted median	4	0.0475588	0.0228397	0.0373165	0.00279294	0.0923247	1.04871	1.0028	1.09672
1cCESU	qTh4ff	EAScis_JapanNew	RNF4	Inverse variance weighted	2	-0.0606607	0.0291466	0.0374133	-0.117788	-0.0035333	0.941142	0.888884	0.996473
kZS3WF	yNgzAm	EAScis_JapanNew	BABAM1	Wald ratio	1	-0.0786598	0.0378391	0.0376361	-0.152824	-0.00449513	0.924354	0.85828	0.995515
cYCz1T	aI1G7e	EAScis_JapanNew	CD6	Wald ratio	1	-0.0815618	0.039245	0.0376841	-0.158482	-0.00464169	0.921676	0.853438	0.995369
TEmImo	AzwkX4	EAStrans_JapanNew	CASQ2	Wald ratio	1	-0.104074	0.0500936	0.0377473	-0.202257	-0.0058904	0.901159	0.816885	0.994127
jQ1ztY	7nfXJR	EAStrans_JapanNew	CFC1	Weighted median	3	-0.0590131	0.0284458	0.0380255	-0.114767	-0.00325931	0.942694	0.891574	0.996746
azN0u5	v9kB0K	EAScis_JapanNew	EBAG9	Wald ratio	1	0.0639764	0.030858	0.038149	0.00349468	0.124458	1.06607	1.0035	1.13253
F7VZaW	Cuib2R	EAScis_JapanNew	SDC1	Wald ratio	1	0.0978066	0.0471781	0.0381594	0.00533764	0.190276	1.10275	1.00535	1.20958
vuN83K	Q8Ez2r	EAScis_JapanNew	MANSC1	Wald ratio	1	-0.132149	0.0638087	0.0383567	-0.257214	-0.00708417	0.87621	0.773203	0.992941
5g87XW	RGqgEd	EAStrans_JapanNew	C2orf69	Inverse variance weighted	3	0.0418281	0.0202167	0.0385469	0.00220345	0.0814528	1.04272	1.00221	1.08486
R6MQg2	5Ji8m7	EAScis_JapanNew	IL3RA	Inverse variance weighted	2	-0.0940567	0.0455228	0.0388147	-0.183281	-0.00483206	0.910231	0.832534	0.99518
0lTFnX	eXolAS	EAScis_JapanNew	GYS1	Weighted median	3	0.0596247	0.0289668	0.0395536	0.00284977	0.1164	1.06144	1.00285	1.12344
QYAQ6Y	kOmEWY	EAScis_JapanNew	ITGAX	Inverse variance weighted	3	-0.0361778	0.0175891	0.0397033	-0.0706525	-0.00170303	0.964469	0.931786	0.998298
19bkHO	3n4ae8	EAScis_JapanNew	SSB	Inverse variance weighted	2	0.0524725	0.0255188	0.0397607	0.0024556	0.102489	1.05387	1.00246	1.10793
xTvHxI	TRzTuR	EAScis_JapanNew	SPRED2	Inverse variance weighted	3	-0.0574806	0.0280934	0.0407509	-0.112544	-0.0024176	0.94414	0.893558	0.997585
MltTmX	G5O5dj	EAScis_JapanNew	FGF21	Inverse variance weighted	2	0.0532913	0.0260597	0.0408578	0.00221429	0.104368	1.05474	1.00222	1.11001
M58Hdl	xOlpFG	EAScis_JapanNew	SCARF2	Weighted median	4	0.0556109	0.0272241	0.0410813	0.00225166	0.10897	1.05719	1.00225	1.11513
sXDNZ1	0GkK6c	EAScis_JapanNew	LILRA2	Wald ratio	1	-0.0231786	0.0113789	0.0416521	-0.0454813	-0.000875939	0.977088	0.955537	0.999124
6RQOHm	dGKOWb	EAScis_JapanNew	CEBPA	Weighted median	4	0.0414415	0.0203468	0.0416748	0.00156168	0.0813212	1.04231	1.00156	1.08472
o8ncSD	fyRQE1	EAScis_JapanNew	CD72	Wald ratio	1	-0.0865192	0.0425023	0.0417869	-0.169824	-0.00321469	0.917118	0.843814	0.99679
rNUeZC	Cnza6E	EAScis_JapanNew	SOWAHA	Weighted median	3	-0.0510068	0.0250572	0.0417889	-0.100119	-0.00189474	0.950272	0.90473	0.998107
OgekwU	AWfoiH	EAStrans_JapanNew	CDH3	Inverse variance weighted	2	0.0662072	0.0325304	0.0418264	0.00244769	0.129967	1.06845	1.00245	1.13879
wTwMRA	VLjOXi	EAScis_JapanNew	MYOM3	Wald ratio	1	0.0756779	0.0372201	0.042027	0.00272646	0.148629	1.07862	1.00273	1.16024
QEWqJm	6W5RSh	EAScis_JapanNew	INPP5D	Inverse variance weighted	5	0.0314608	0.0154979	0.0423564	0.00108487	0.0618368	1.03196	1.00109	1.06379
GqfExg	B8Ymeb	EAScis_JapanNew	MSLN	Wald ratio	1	0.0403565	0.0199017	0.0425818	0.00134912	0.0793639	1.04118	1.00135	1.0826
No2uiS	AdmBaG	EAScis_JapanNew	CXADR	Inverse variance weighted	4	0.0322515	0.0159096	0.042645	0.00106866	0.0634343	1.03278	1.00107	1.06549
nz4R83	oPFg2j	EAScis_JapanNew	GZMB	Inverse variance weighted	2	0.0650983	0.0321528	0.0429032	0.00207872	0.128118	1.06726	1.00208	1.13669
0ljijD	9CBLAb	EAScis_JapanNew	CD177	Inverse variance weighted	2	0.0868058	0.0429124	0.0430873	0.00269758	0.170914	1.09068	1.0027	1.18639
guaCxv	HqTvfD	EAScis_JapanNew	SMPD1	Inverse variance weighted	4	-0.0399406	0.0197658	0.0433112	-0.0786815	-0.0011997	0.960846	0.924334	0.998801
aDxva5	4IpWIC	EAScis_JapanNew	CDH15	Inverse variance weighted	2	-0.0342332	0.0169637	0.0435891	-0.0674821	-0.000984247	0.966346	0.934744	0.999016
QzRR9W	4z3vS3	EAScis_JapanNew	ITGA6	Inverse variance weighted	6	-0.0258248	0.0128273	0.0440858	-0.0509663	-0.000683358	0.974506	0.950311	0.999317
lDK7kz	3gL0Q2	EAScis_JapanNew	ILKAP	Wald ratio	1	0.100588	0.0501328	0.0448096	0.00232803	0.198849	1.10582	1.00233	1.22
0lTFnX	eXolAS	EAScis_JapanNew	GYS1	Inverse variance weighted	3	0.0441508	0.0220083	0.0448458	0.00101453	0.0872871	1.04514	1.00102	1.09121
BPwdQ1	ckm5Oq	EAScis_JapanNew	PLXDC2	Weighted median	4	-0.0424171	0.0211521	0.0449266	-0.0838751	-0.000959063	0.95847	0.919546	0.999041
ldR5Fl	llxXp8	EAScis_JapanNew	EGFR	Inverse variance weighted	4	0.0375085	0.0187237	0.0451493	0.000809998	0.0742069	1.03822	1.00081	1.07703
yZUQqH	USdHPx	EAScis_JapanNew	AFP	Inverse variance weighted	2	-0.0623786	0.0311913	0.0455141	-0.123514	-0.00124367	0.939527	0.88381	0.998757
h31IgK	Ojo04C	EAScis_JapanNew	CD40	Inverse variance weighted	2	0.0510806	0.0255435	0.0455273	0.00101533	0.101146	1.05241	1.00102	1.10644
QeqpW6	BViUtJ	EAScis_JapanNew	MME	Inverse variance weighted	2	0.0653346	0.0326971	0.0456974	0.0012483	0.129421	1.06752	1.00125	1.13817
QDpc94	V8Fot4	EAScis_JapanNew	CD300LG	Weighted median	3	0.0625689	0.0314341	0.0465384	0.000958023	0.12418	1.06457	1.00096	1.13222
eWCcOc	cwFtzR	EAScis_JapanNew	LGALS8	Inverse variance weighted	3	0.0426743	0.0215228	0.0473954	0.000489646	0.084859	1.0436	1.00049	1.08856
zGEVF9	QC595e	EAStrans_JapanNew	ANGPTL7	Wald ratio	1	-0.0929593	0.0469007	0.0474741	-0.184885	-0.00103397	0.911231	0.8312	0.998967
QuUVPw	GdEJhd	EAScis_JapanNew	LGALS4	Inverse variance weighted	3	-0.0442817	0.0223778	0.0478356	-0.0881421	-0.000421278	0.956684	0.915631	0.999579
oYsHyA	pTS1br	EAScis_JapanNew	EGFLAM	Inverse variance weighted	3	0.0321689	0.0162624	0.0479153	0.000294655	0.0640431	1.03269	1.00029	1.06614
rK5Qac	NH0Otn	EAScis_JapanNew	CDA	Inverse variance weighted	2	-0.0613818	0.0310355	0.0479516	-0.122211	-0.000552329	0.940464	0.884961	0.999448
Ghgfo7	cIEbkg	EAScis_JapanNew	PBK	Inverse variance weighted	4	-0.0309669	0.0156573	0.0479531	-0.0616553	-0.000278449	0.969508	0.940207	0.999722
o551cA	xVpdhF	EAStrans_JapanNew	BGN	Wald ratio	1	0.0744758	0.0377201	0.0483326	0.00054438	0.148407	1.07732	1.00054	1.15999
Dm4jgs	1GarM0	EAScis_JapanNew	CLSTN3	Inverse variance weighted	3	0.0437872	0.0222171	0.0487382	0.000241616	0.0873327	1.04476	1.00024	1.09126
yt7I4v	gCYfEh	EAScis_JapanNew	CLSPN	Weighted median	4	-0.0419162	0.0212786	0.0488524	-0.0836221	-0.000210173	0.95895	0.919779	0.99979
2WiI7c	c4nJGR	EAScis_JapanNew	SRP14	Inverse variance weighted	3	-0.0389418	0.0197714	0.0488836	-0.0776938	-0.000189918	0.961807	0.925248	0.99981
lABL8n	CCYDKa	EAStrans_JapanNew	C9orf40	Inverse variance weighted	2	-0.0528046	0.0268665	0.0493632	-0.105463	-0.00014619	0.948565	0.899908	0.999854
xTvHxI	TRzTuR	EAScis_JapanNew	SPRED2	Weighted median	3	-0.0676034	0.0344545	0.0497501	-0.135134	-7.25818e-05	0.934631	0.873599	0.999927
zxNy2c	eLok0y	EAStrans_JapanNew	PRKAB1	Inverse variance weighted	2	0.0395545	0.0201601	0.0497601	4.07277e-05	0.0790683	1.04035	1.00004	1.08228
Odjwmu	d7vG1p	EAScis_JapanNew	FRMD4B	Inverse variance weighted	4	0.0299409	0.0152676	0.0498699	1.64588e-05	0.0598653	1.03039	1.00002	1.06169
UFGVsD	UCTvfg	EAStrans_JapanNew	BHMT2	Inverse variance weighted	2	-0.0503835	0.0257095	0.050028	-0.100774	7.07698e-06	0.950865	0.904137	1.00001
xZR4vv	Cmufo1	EAScis_JapanNew	PRSS53	Weighted median	3	-0.0447185	0.0228303	0.0501439	-0.0894659	2.88923e-05	0.956267	0.914419	1.00003
EXEBXQ	da1mqJ	EAScis_JapanNew	GDNF	Weighted median	3	-0.0566398	0.0289242	0.0502049	-0.113331	5.16613e-05	0.944934	0.892855	1.00005
BXAAbQ	vOUgv3	EAScis_JapanNew	CALCB	Weighted median	3	0.0476698	0.0243487	0.0502538	-5.36296e-05	0.0953931	1.04882	0.999946	1.10009
PElBG8	4Hho5V	EAScis_JapanNew	CD5	Inverse variance weighted	2	0.0534507	0.0273121	0.0503432	-8.0945e-05	0.106982	1.0549	0.999919	1.11291
8EyyPy	iVCyPj	EAStrans_JapanNew	JCHAIN	Wald ratio	1	-0.071919	0.036851	0.0509837	-0.144147	0.000308914	0.930606	0.86576	1.00031
7x8itk	sWLRPk	EAScis_JapanNew	IL1RN	Weighted median	3	-0.0438062	0.0224475	0.0509984	-0.0878034	0.000190959	0.957139	0.915941	1.00019
qp7kB2	akPlgs	EAScis_JapanNew	LRP11	Inverse variance weighted	2	0.0543172	0.0278372	0.0510275	-0.000243628	0.108878	1.05582	0.999756	1.11503
SMjvAe	ucB989	EAScis_JapanNew	TSHB	Inverse variance weighted	2	0.0503711	0.0258245	0.0511143	-0.000244854	0.100987	1.05166	0.999755	1.10626
R9VOPA	vUpKAB	EAScis_JapanNew	FOLR1	Inverse variance weighted	4	-0.0333616	0.0171371	0.0515645	-0.0669502	0.000227029	0.967189	0.935242	1.00023
AaIrU3	ybW1AL	EAStrans_JapanNew	MED18	Inverse variance weighted	2	0.0453555	0.0233344	0.0519292	-0.000379872	0.091091	1.0464	0.99962	1.09537
ymwD1r	XE8ddn	EAScis_JapanNew	PKN3	Inverse variance weighted	2	0.0524049	0.0270085	0.0523417	-0.00053172	0.105341	1.0538	0.999468	1.11109
DUhUEp	uuimJw	EAStrans_JapanNew	CETN2	Weighted median	3	0.0537924	0.0277658	0.052701	-0.000628532	0.108213	1.05527	0.999372	1.11429
6jE8oR	wfC6Uu	EAStrans_JapanNew	SEZ6	Weighted median	3	-0.0506618	0.0261648	0.0528357	-0.101945	0.000621109	0.9506	0.903079	1.00062
Ghgfo7	cIEbkg	EAScis_JapanNew	PBK	Weighted median	4	-0.036146	0.0186833	0.0530309	-0.0727652	0.000473259	0.9645	0.929819	1.00047
aUSEYz	adSJTm	EAScis_JapanNew	KRT19	Weighted median	6	0.0351313	0.018196	0.0535179	-0.00053281	0.0707953	1.03576	0.999467	1.07336
EEZpTP	jR0Qym	EAScis_JapanNew	THBD	Weighted median	3	0.0602232	0.0312217	0.0537447	-0.000971354	0.121418	1.06207	0.999029	1.1291
UrTI99	zRiRYu	EAScis_JapanNew	DUT	Weighted median	3	0.0504982	0.0261849	0.0537896	-0.000824123	0.10182	1.05179	0.999176	1.10718
786nUy	TCgg08	EAScis_JapanNew	INHBC	Wald ratio	1	0.0717151	0.0372866	0.0544363	-0.0013666	0.144797	1.07435	0.998634	1.1558
o0QH4K	2Q38qw	EAStrans_JapanNew	GLRX5	Inverse variance weighted	2	-0.0488873	0.0254294	0.0545463	-0.0987289	0.000954299	0.952288	0.905988	1.00095
RkPuEB	EG6QCG	EAScis_JapanNew	CENPJ	Weighted median	3	-0.0576187	0.0299712	0.0545469	-0.116362	0.00112488	0.94401	0.890153	1.00113
U9MC0p	a6ZE2T	EAStrans_JapanNew	CCL20	Wald ratio	1	0.0650793	0.0338872	0.0547989	-0.00133965	0.131498	1.06724	0.998661	1.14054
XXukKd	0QU1RQ	EAScis_JapanNew	KRT17	Weighted median	4	-0.0431598	0.0224974	0.0550553	-0.0872547	0.000935001	0.957758	0.916444	1.00094
rvde5P	2THYxX	EAStrans_JapanNew	BACH1	Inverse variance weighted	2	-0.0466296	0.0243242	0.0552372	-0.0943049	0.00104579	0.954441	0.910005	1.00105
SnO789	wKdLkY	EAScis_JapanNew	PMCH	Inverse variance weighted	3	0.0377492	0.0197643	0.0561374	-0.000988853	0.0764873	1.03847	0.999012	1.07949
yX8vEJ	DFC5po	EAScis_JapanNew	CASP8	Inverse variance weighted	2	-0.0611637	0.032047	0.0563188	-0.123976	0.00164847	0.940669	0.883401	1.00165
X6tFZE	qeAoW0	EAStrans_JapanNew	MRPL46	Wald ratio	1	-0.0730268	0.0382845	0.0564588	-0.148064	0.00201079	0.929576	0.862376	1.00201
b1bwH3	EgMy4U	EAScis_JapanNew	BCHE	Inverse variance weighted	2	0.0630391	0.0330757	0.0566629	-0.00178932	0.127868	1.06507	0.998212	1.1364
mWKE25	WJHYOf	EAStrans_JapanNew	PLXDC1	Wald ratio	1	-0.0647815	0.0339915	0.0566745	-0.131405	0.00184191	0.937272	0.876863	1.00184
gz8oHt	g8gpZf	EAScis_JapanNew	NGFR	Inverse variance weighted	3	0.053398	0.0280201	0.0566892	-0.00152151	0.108317	1.05485	0.99848	1.1144
KuymKu	05Gpph	EAScis_JapanNew	TLR2	Inverse variance weighted	5	0.036824	0.0193491	0.057022	-0.00110015	0.0747482	1.03751	0.9989	1.07761
cWRMm1	5W6xsW	EAStrans_JapanNew	THRAP3	Wald ratio	1	0.0566689	0.0297822	0.0570698	-0.00170427	0.115042	1.05831	0.998297	1.12192
La0Ltn	rIcSvQ	EAStrans_JapanNew	PCNA	Wald ratio	1	0.0915479	0.04813	0.0571585	-0.00278688	0.185883	1.09587	0.997217	1.20428
n4K5Wp	xGDkRd	EAScis_JapanNew	SERPINA11	Wald ratio	1	0.0484994	0.0254993	0.0571724	-0.00147921	0.0984781	1.04969	0.998522	1.10349
DskEVN	Q4M7Ht	EAStrans_JapanNew	CINP	Inverse variance weighted	2	-0.0427	0.0224742	0.0574384	-0.0867494	0.00134935	0.958199	0.916907	1.00135
aUSEYz	adSJTm	EAScis_JapanNew	KRT19	Inverse variance weighted	6	0.0265965	0.0140215	0.0578497	-0.00088567	0.0540786	1.02695	0.999115	1.05557
qZiJUb	xDcvDr	EAStrans_JapanNew	CDKL5	Wald ratio	1	0.0438769	0.023147	0.0580156	-0.00149113	0.0892449	1.04485	0.99851	1.09335
vzUEXA	KmMGsx	EAStrans_JapanNew	BAG6	Wald ratio	1	-0.0700487	0.0369751	0.0581608	-0.14252	0.00242245	0.932348	0.86717	1.00243
cAc72r	24jCsN	EAStrans_JapanNew	VAV3	Wald ratio	1	-0.0746386	0.0393979	0.0581608	-0.151858	0.00258118	0.928079	0.85911	1.00258
CgZuza	dsSy1u	EAScis_JapanNew	ZHX2	Inverse variance weighted	3	0.0483723	0.0255466	0.058292	-0.00169896	0.0984436	1.04956	0.998302	1.10345
xNYcHL	albFk6	EAScis_JapanNew	PTPN9	Weighted median	3	0.0549069	0.0289983	0.0582976	-0.00192975	0.111743	1.05644	0.998072	1.11823
I3rEd5	FpPvlz	EAScis_JapanNew	BGLAP	Inverse variance weighted	4	0.0433601	0.0229935	0.059328	-0.00170715	0.0884273	1.04431	0.998294	1.09245
fItqBa	B4rpiq	EAScis_JapanNew	GBA	Inverse variance weighted	4	-0.0345569	0.0183492	0.0596606	-0.0705214	0.0014075	0.966033	0.931908	1.00141
eMGQ18	aRuQ5v	EAStrans_JapanNew	BLVRB	Inverse variance weighted	3	-0.0410686	0.021823	0.0598499	-0.0838417	0.00170442	0.959763	0.919577	1.00171
HiYeeS	BFCJzm	EAScis_JapanNew	KLB	Inverse variance weighted	2	-0.0442613	0.023536	0.0600295	-0.090392	0.0018693	0.956704	0.913573	1.00187
k59tRV	TnoLFf	EAScis_JapanNew	ATRN	Wald ratio	1	0.0883287	0.0470129	0.0602691	-0.00381651	0.180474	1.09235	0.996191	1.19778
tBZBti	naATjh	EAStrans_JapanNew	PACS2	Wald ratio	1	0.0634846	0.0337897	0.0602702	-0.00274332	0.129712	1.06554	0.99726	1.1385
3CxLHp	W8lAO6	EAScis_JapanNew	PLIN1	Wald ratio	1	0.0767533	0.0408614	0.060329	-0.00333505	0.156842	1.07978	0.996671	1.16981
5g87XW	RGqgEd	EAStrans_JapanNew	C2orf69	Weighted median	3	0.0458124	0.0244425	0.0608907	-0.00209501	0.0937197	1.04688	0.997907	1.09825
QPIpnj	W4umiv	EAScis_JapanNew	PFDN4	Inverse variance weighted	3	0.0448993	0.0239904	0.0612686	-0.0021219	0.0919205	1.04592	0.99788	1.09628
OudDzd	SJGKfD	EAScis_JapanNew	SEMA6C	Inverse variance weighted	4	-0.0334464	0.0178794	0.0613906	-0.06849	0.00159714	0.967107	0.933803	1.0016
iHMHWg	A73BXc	EAStrans_JapanNew	RABEP1	Inverse variance weighted	3	-0.048026	0.025675	0.0614098	-0.098349	0.00229706	0.953109	0.906333	1.0023
Vy1oJV	oxSckL	EAScis_JapanNew	CSF1R	Wald ratio	1	-0.0540724	0.0289117	0.0614481	-0.110739	0.00259462	0.947364	0.895172	1.0026
S43Eum	tvPERm	EAScis_JapanNew	ENOX2	Weighted median	5	-0.0365278	0.0195407	0.0615787	-0.0748276	0.001772	0.964131	0.927903	1.00177
5UBqwg	hWqidE	EAScis_JapanNew	IL5	Inverse variance weighted	2	-0.0705025	0.0377401	0.0617475	-0.144473	0.00346814	0.931925	0.865478	1.00347
fNdDY9	BLDuvN	EAScis_JapanNew	UBXN1	Inverse variance weighted	3	-0.0495216	0.0265179	0.0618348	-0.101497	0.00245347	0.951685	0.903484	1.00246
AKfpTm	U6FlsP	EAScis_JapanNew	SF3B4	Inverse variance weighted	3	0.0394791	0.0211476	0.0619242	-0.00197014	0.0809283	1.04027	0.998032	1.08429
v5k1A1	bUY3zC	EAScis_JapanNew	BRD3	Wald ratio	1	0.0571168	0.0306316	0.0622322	-0.00292111	0.117155	1.05878	0.997083	1.12429
gtaTd5	NrEijX	EAStrans_JapanNew	LY9	Wald ratio	1	-0.0516304	0.0277083	0.0624126	-0.105939	0.00267792	0.94968	0.89948	1.00268
xZR4vv	Cmufo1	EAScis_JapanNew	PRSS53	Inverse variance weighted	3	-0.0369825	0.0198476	0.0624171	-0.0758839	0.00191884	0.963693	0.926924	1.00192
DEqrat	xNHhlC	EAScis_JapanNew	PYY	Weighted median	3	0.0549824	0.0295101	0.062438	-0.0028574	0.112822	1.05652	0.997147	1.11943
XXukKd	0QU1RQ	EAScis_JapanNew	KRT17	Inverse variance weighted	4	-0.034411	0.0184824	0.0626278	-0.0706365	0.00181452	0.966174	0.931801	1.00182
qoZmcb	zX9CFg	EAScis_JapanNew	FXYD5	Inverse variance weighted	2	0.0467339	0.0251074	0.0626938	-0.00247667	0.0959444	1.04784	0.997526	1.1007
RkPuEB	EG6QCG	EAScis_JapanNew	CENPJ	Inverse variance weighted	3	-0.0442185	0.0237861	0.0630262	-0.0908391	0.00240224	0.956745	0.913165	1.00241
LHWZZM	OcpZIM	EAScis_JapanNew	DPEP2	Inverse variance weighted	3	-0.0365326	0.0196629	0.0631776	-0.0750719	0.00200681	0.964127	0.927677	1.00201
eWCcOc	cwFtzR	EAScis_JapanNew	LGALS8	Weighted median	3	0.0454506	0.0244708	0.0632633	-0.00251226	0.0934134	1.0465	0.997491	1.09792
PbKzp7	kq4yuQ	EAStrans_JapanNew	FCRL2	Wald ratio	1	0.0404496	0.0217872	0.0633719	-0.00225339	0.0831526	1.04128	0.997749	1.08671
O5fu0M	qWzpFb	EAScis_JapanNew	NUB1	Inverse variance weighted	3	-0.0514763	0.0277461	0.0635589	-0.105859	0.00290609	0.949826	0.899552	1.00291
zM66vg	djl6zc	EAScis_JapanNew	CIT	Wald ratio	1	-0.0530551	0.0286207	0.0637774	-0.109152	0.00304144	0.948328	0.896594	1.00305
kvLXEs	Fkelbz	EAScis_JapanNew	KLRK1	Weighted median	3	-0.0593676	0.0320485	0.0639643	-0.122183	0.00344749	0.94236	0.884987	1.00345
Paeoyg	bSFgtV	EAScis_JapanNew	ANKRA2	Inverse variance weighted	2	-0.0431711	0.023347	0.0644426	-0.0889313	0.00258906	0.957748	0.914908	1.00259
mjPIsB	wH4nyr	EAStrans_JapanNew	TPSG1	Wald ratio	1	0.101898	0.0551869	0.0648323	-0.00626852	0.210064	1.10727	0.993751	1.23376
Wstpva	gtsI1z	EAScis_JapanNew	CD28	Wald ratio	1	0.0650237	0.0352171	0.0648392	-0.0040019	0.134049	1.06718	0.996006	1.14345
gz8oHt	g8gpZf	EAScis_JapanNew	NGFR	Weighted median	3	0.0636742	0.0344881	0.0648534	-0.00392243	0.131271	1.06575	0.996085	1.14028
cGp1Mn	s223eT	EAStrans_JapanNew	PRDX2	Weighted median	4	-0.037963	0.0205729	0.0649956	-0.0782859	0.00235996	0.962749	0.9247	1.00236
RjOKDb	ZMDDD4	EAStrans_JapanNew	ADGRG1	Inverse variance weighted	2	-0.0478671	0.0259459	0.065055	-0.0987211	0.0029869	0.95326	0.905995	1.00299
lCGAwQ	vCZTfT	EAScis_JapanNew	QSOX1	Inverse variance weighted	11	-0.0205834	0.0111585	0.0650907	-0.0424541	0.00128731	0.979627	0.958434	1.00129
NHG1iJ	3qkYhj	EAStrans_JapanNew	TNFSF13	Weighted median	4	0.0487746	0.0264438	0.0651154	-0.00305518	0.100604	1.04998	0.996949	1.10584
Q47xt9	EMGbTF	EAStrans_JapanNew	AOC3	Wald ratio	1	-0.0760981	0.0412762	0.065237	-0.156999	0.00480328	0.926725	0.854705	1.00481
LK05P1	WuJ1lN	EAStrans_JapanNew	PODXL2	Wald ratio	1	0.0398451	0.0216304	0.0654621	-0.00255045	0.0822406	1.04065	0.997453	1.08572
r46sYs	pR90M9	EAScis_JapanNew	ABHD14B	Wald ratio	1	-0.0842319	0.0457516	0.0656115	-0.173905	0.00544131	0.919218	0.840377	1.00546
TTtHfn	2N92ym	EAScis_JapanNew	NUDT2	Wald ratio	1	-0.083354	0.0452748	0.0656115	-0.172093	0.0053846	0.920025	0.841901	1.0054
2WiI7c	c4nJGR	EAScis_JapanNew	SRP14	Weighted median	3	-0.0462228	0.0251168	0.0657216	-0.0954517	0.00300603	0.954829	0.908962	1.00301
a1tH3Q	7OTMJi	EAStrans_JapanNew	GH1	Wald ratio	1	0.111131	0.0604859	0.0661651	-0.00742142	0.229683	1.11754	0.992606	1.2582
qB1i2K	A8PGgU	EAScis_JapanNew	CHIT1	Wald ratio	1	0.0334828	0.0182393	0.0663943	-0.00226619	0.0692317	1.03405	0.997736	1.07168
jfPHOc	YS3Z1u	EAStrans_JapanNew	EZR	Wald ratio	1	0.077839	0.0424031	0.0664035	-0.00527114	0.160949	1.08095	0.994743	1.17463
QDpc94	V8Fot4	EAScis_JapanNew	CD300LG	Inverse variance weighted	3	0.0469878	0.0256082	0.0665246	-0.00320429	0.0971798	1.04811	0.996801	1.10206
fItqBa	B4rpiq	EAScis_JapanNew	GBA	Weighted median	4	-0.0393611	0.0214553	0.0665701	-0.0814134	0.00269123	0.961404	0.921813	1.00269
cLL0r2	yLAJmi	EAScis_JapanNew	GCHFR	Inverse variance weighted	4	0.0328087	0.0179472	0.0675394	-0.00236781	0.0679852	1.03335	0.997635	1.07035
z4SGnk	Ru2WAr	EAScis_JapanNew	CD300E	Inverse variance weighted	2	0.0449795	0.0246119	0.0676176	-0.00325994	0.0932188	1.04601	0.996745	1.0977
7x8itk	sWLRPk	EAScis_JapanNew	IL1RN	Inverse variance weighted	3	-0.0342463	0.0188329	0.0689977	-0.0711587	0.00266608	0.966333	0.931314	1.00267
PFTlfd	pJDpE9	EAScis_JapanNew	IL1RAP	Wald ratio	1	-0.144237	0.0794283	0.0693805	-0.299916	0.0114429	0.865683	0.740881	1.01151
LQdHHj	lxzV9D	EAStrans_JapanNew	SCGB2A2	Wald ratio	1	-0.0580381	0.0319743	0.0695016	-0.120708	0.00463165	0.943614	0.886293	1.00464
w3dd4b	uAU8p2	EAScis_JapanNew	TJAP1	Inverse variance weighted	2	0.0429768	0.0236951	0.0697176	-0.00346562	0.0894191	1.04391	0.99654	1.09354
52Pet5	wYLXQg	EAScis_JapanNew	MTIF3	Inverse variance weighted	3	0.0380416	0.0209753	0.0697338	-0.00307003	0.0791532	1.03877	0.996935	1.08237
I4duCu	laD1oz	EAScis_JapanNew	SERPING1	Weighted median	4	0.0429582	0.0237292	0.0702413	-0.00355104	0.0894675	1.04389	0.996455	1.09359
1MTZGw	T6XWKH	EAScis_JapanNew	SERPINA9	Inverse variance weighted	3	-0.0456845	0.0252775	0.0707123	-0.0952283	0.00385934	0.955343	0.909165	1.00387
yt7I4v	gCYfEh	EAScis_JapanNew	CLSPN	Inverse variance weighted	4	-0.0320224	0.0177195	0.0707346	-0.0667526	0.00270794	0.968485	0.935427	1.00271
3UAWRJ	B6Meyh	EAStrans_JapanNew	FCGR2B	Wald ratio	1	-0.0507288	0.0280732	0.0707587	-0.105752	0.00429455	0.950536	0.899648	1.0043
URwdJb	wqnDby	EAScis_JapanNew	SLC39A14	Wald ratio	1	-0.0692416	0.0383206	0.0707772	-0.14435	0.00586671	0.933101	0.865585	1.00588
mTSPxD	Xh5K7b	EAScis_JapanNew	NTRK2	Inverse variance weighted	5	-0.0283221	0.0156991	0.0712231	-0.0590924	0.00244825	0.972075	0.94262	1.00245
mwltHk	hvKBaK	EAScis_JapanNew	LGALS9	Inverse variance weighted	4	0.0343618	0.0190619	0.0714439	-0.00299947	0.0717231	1.03496	0.997005	1.07436
CXZ9bL	BDRo9A	EAScis_JapanNew	STAM	Wald ratio	1	-0.0814278	0.045192	0.0715736	-0.170004	0.00714843	0.921799	0.843661	1.00717
Hjms5Q	xAiERC	EAScis_JapanNew	VTI1A	MR Egger	5	-0.160629	0.0587451	0.0716787	-0.275769	-0.0454885	0.851608	0.758988	0.955531
3XGPia	YEEfrG	EAScis_JapanNew	ITIH5	Weighted median	3	0.0498252	0.0276744	0.0717964	-0.00441664	0.104067	1.05109	0.995593	1.10967
KJ7imE	4ekLDi	EAScis_JapanNew	PDCD6	Wald ratio	1	0.0566488	0.0314808	0.0719441	-0.00505356	0.118351	1.05828	0.994959	1.12564
w9ED29	TaJjw6	EAStrans_JapanNew	SCGN	Wald ratio	1	-0.0578378	0.0321451	0.0719756	-0.120842	0.00516661	0.943803	0.886174	1.00518
K663au	Y2eSxL	EAScis_JapanNew	DRG2	Inverse variance weighted	2	-0.0455183	0.0253509	0.0725696	-0.0952062	0.00416951	0.955502	0.909185	1.00418
Zr2rEl	8ftWfj	EAScis_JapanNew	ADGRF5	Wald ratio	1	-0.0677732	0.0377468	0.0725789	-0.141757	0.00621049	0.934472	0.867832	1.00623
csGwYs	RhFGwW	EAScis_JapanNew	ABRAXAS2	Inverse variance weighted	2	-0.0506822	0.0282363	0.0726655	-0.106025	0.00466109	0.950581	0.899402	1.00467
eUiNKF	7fWene	EAScis_JapanNew	HMOX1	Inverse variance weighted	2	-0.0446298	0.0248742	0.0727776	-0.0933832	0.00412357	0.956351	0.910844	1.00413
77au7i	Kf4fJL	EAScis_JapanNew	MYH9	Wald ratio	1	0.0651999	0.0364043	0.0732937	-0.00615242	0.136552	1.06737	0.993866	1.14631
5803SF	bqPSP8	EAScis_JapanNew	BCL2	Inverse variance weighted	5	-0.0213691	0.011953	0.073814	-0.0447969	0.00205872	0.978858	0.956192	1.00206
KfTkxS	7uX8Bd	EAStrans_JapanNew	CPE	Wald ratio	1	-0.0546218	0.0306234	0.0744786	-0.114644	0.00540007	0.946843	0.891684	1.00541
QEWqJm	6W5RSh	EAScis_JapanNew	INPP5D	Weighted median	5	0.0328707	0.0184296	0.0744912	-0.00325126	0.0689926	1.03342	0.996754	1.07143
prIlun	efRNSb	EAScis_JapanNew	L3HYPDH	Wald ratio	1	0.0489895	0.0274672	0.0744943	-0.00484617	0.102825	1.05021	0.995166	1.1083
HGCJvG	KRmwfZ	EAScis_JapanNew	DGCR6	Inverse variance weighted	2	-0.0457905	0.0256743	0.0745024	-0.096112	0.00453111	0.955242	0.908362	1.00454
MICNt0	wMScy3	EAScis_JapanNew	PMM2	Inverse variance weighted	3	0.0570696	0.032039	0.0748705	-0.00572674	0.119866	1.05873	0.99429	1.12735
ewBrRl	7cS4Cv	EAScis_JapanNew	EPHA2	Inverse variance weighted	4	0.0351117	0.0197422	0.0753199	-0.00358298	0.0738063	1.03574	0.996423	1.0766
XerQYZ	pED1dg	EAStrans_JapanNew	NDUFS6	Wald ratio	1	-0.0652656	0.0367324	0.0756035	-0.137261	0.00672988	0.936819	0.871743	1.00675
bgqSrg	IHo61C	EAScis_JapanNew	CNTN2	Wald ratio	1	0.0433678	0.02442	0.0757476	-0.00449546	0.091231	1.04432	0.995515	1.09552
BJuuWP	0Jx9YR	EAScis_JapanNew	GAS2	Wald ratio	1	-0.0805388	0.0453516	0.0757532	-0.169428	0.00835028	0.922619	0.844148	1.00839
KU5gjq	y5GtSv	EAScis_JapanNew	NOTCH1	Inverse variance weighted	3	-0.0853459	0.0481205	0.0761317	-0.179662	0.00897036	0.918195	0.835553	1.00901
eWil2p	W4VETr	EAStrans_JapanNew	REXO2	Wald ratio	1	-0.058068	0.0327449	0.0761718	-0.122248	0.00611205	0.943586	0.884929	1.00613
U1iwPK	8mAaVX	EAStrans_JapanNew	RGS8	Wald ratio	1	0.068681	0.0387416	0.0762622	-0.00725252	0.144615	1.07109	0.992774	1.15559
HS8wzo	D4OLEe	EAStrans_JapanNew	MYO6	Wald ratio	1	0.0544003	0.0306884	0.0762841	-0.00574898	0.11455	1.05591	0.994268	1.12137
QzRR9W	4z3vS3	EAScis_JapanNew	ITGA6	Weighted median	6	-0.0286999	0.0162245	0.0769068	-0.0604999	0.00310013	0.971708	0.941294	1.0031
hToWAu	LtOvLd	EAScis_JapanNew	CBX2	Wald ratio	1	0.05081	0.0288181	0.0778795	-0.00567359	0.107294	1.05212	0.994342	1.11326
XGewk7	K4am5N	EAScis_JapanNew	IMPA1	Inverse variance weighted	3	-0.0375499	0.0213078	0.0780255	-0.0793133	0.00421342	0.963146	0.92375	1.00422
2MJLuN	WHH2gH	EAScis_JapanNew	TRIAP1	Wald ratio	1	0.0662707	0.0376121	0.078077	-0.0074489	0.13999	1.06852	0.992579	1.15026
Ymt7Tw	lmYdd2	EAScis_JapanNew	GIT1	Inverse variance weighted	2	-0.0535553	0.0304228	0.0783456	-0.113184	0.00607339	0.947854	0.892986	1.00609
pb4fk9	p5vA5w	EAStrans_JapanNew	BMPER	Wald ratio	1	-0.0678741	0.0385624	0.0783886	-0.143456	0.0077081	0.934378	0.866359	1.00774
rfV4bH	STxMAC	EAScis_JapanNew	MAP1LC3A	Inverse variance weighted	2	-0.0362149	0.0205806	0.0784656	-0.0765529	0.00412314	0.964433	0.926304	1.00413
HliXJw	gcUfWE	EAStrans_JapanNew	DSG3	Wald ratio	1	0.103347	0.0588312	0.0789741	-0.0119622	0.218656	1.10888	0.988109	1.2444
4U2Udg	V9gqAb	EAStrans_JapanNew	GOPC	Inverse variance weighted	2	0.0499895	0.0284867	0.0792871	-0.00584439	0.105823	1.05126	0.994173	1.11163
Q3FXWP	HMQ2LV	EAScis_JapanNew	TGFB2	Weighted median	4	0.035326	0.0201316	0.0793023	-0.00413204	0.074784	1.03596	0.995876	1.07765
N6diNy	AxgEBO	EAScis_JapanNew	USO1	Inverse variance weighted	2	-0.0563096	0.0321343	0.0797184	-0.119293	0.00667357	0.945246	0.887548	1.0067
S43Eum	tvPERm	EAScis_JapanNew	ENOX2	Inverse variance weighted	5	-0.0283676	0.0161932	0.0798033	-0.0601063	0.00337096	0.972031	0.941664	1.00338
I8sqy5	6OteZP	EAScis_JapanNew	CLASP1	Weighted median	4	-0.0385096	0.0219826	0.0798048	-0.0815955	0.00457634	0.962223	0.921645	1.00459
58RITp	3Ymdct	EAScis_JapanNew	IL18	Inverse variance weighted	4	-0.0317445	0.0181433	0.0801782	-0.0673054	0.00381639	0.968754	0.93491	1.00382
k7iMwR	1nrA3b	EAScis_JapanNew	PPM1A	Wald ratio	1	-0.0668976	0.0382414	0.0802303	-0.141851	0.00805549	0.935291	0.867751	1.00809
zHAYJW	rNct6E	EAScis_JapanNew	SLK	Weighted median	3	-0.0562642	0.0321809	0.0803996	-0.119339	0.00681037	0.945289	0.887507	1.00683
yOqRYD	3T4kI6	EAScis_JapanNew	SNU13	Inverse variance weighted	6	-0.0268946	0.0153872	0.0804889	-0.0570536	0.0032643	0.973464	0.944543	1.00327
v1b8j1	0hfnaL	EAScis_JapanNew	DLG4	Inverse variance weighted	2	-0.0560108	0.0320477	0.0805102	-0.118824	0.00680265	0.945529	0.887964	1.00683
8Zi8Ig	YQycML	EAScis_JapanNew	SIAE	Weighted median	3	0.0432092	0.0247427	0.0807509	-0.00528637	0.0917049	1.04416	0.994728	1.09604
QuUVPw	GdEJhd	EAScis_JapanNew	LGALS4	Weighted median	3	-0.0468402	0.026825	0.0807865	-0.0994171	0.00573678	0.95424	0.905365	1.00575
vo7xgV	tIzgEu	EAScis_JapanNew	ACOX1	Weighted median	3	0.0554242	0.0317677	0.081042	-0.00684048	0.117689	1.05699	0.993183	1.12489
GZ5gpf	jD4Rrn	EAScis_JapanNew	CDON	Inverse variance weighted	2	0.0475081	0.0272496	0.0812565	-0.00590112	0.100917	1.04865	0.994116	1.10619
t6y0dV	5wmCgR	EAStrans_JapanNew	CPOX	Wald ratio	1	0.0574457	0.0329577	0.0813317	-0.00715147	0.122043	1.05913	0.992874	1.1298
kkYj23	cUqaBZ	EAScis_JapanNew	DBH	Wald ratio	1	-0.0351022	0.0201417	0.0813755	-0.07458	0.00437559	0.965507	0.928133	1.00439
TM8CH5	izTzaI	EAScis_JapanNew	CSNK1D	Inverse variance weighted	3	0.0432939	0.0248724	0.081747	-0.00545606	0.0920438	1.04424	0.994559	1.09641
HeN6ih	41RFu1	EAScis_JapanNew	RNF43	MR Egger	6	0.128889	0.0558247	0.0821387	0.0194728	0.238306	1.13756	1.01966	1.2691
SBdvn8	10uwIh	EAScis_JapanNew	EPB41L5	Weighted median	3	-0.0501704	0.0288685	0.0822291	-0.106753	0.00641179	0.951067	0.898748	1.00643
UUxLwU	H786yd	EAScis_JapanNew	KIFBP	Inverse variance weighted	2	-0.0475498	0.0273851	0.0825042	-0.101225	0.00612501	0.953563	0.90373	1.00614
lCnSQT	nXZMyj	EAStrans_JapanNew	ATXN3	Inverse variance weighted	2	-0.0447305	0.0257633	0.0825264	-0.0952265	0.00576552	0.956255	0.909167	1.00578
CcTYe3	YJc1Tf	EAStrans_JapanNew	IPCEF1	Wald ratio	1	-0.0761784	0.0439171	0.0828128	-0.162256	0.00989919	0.926651	0.850224	1.00995
h49arc	DU0rzO	EAScis_JapanNew	NTF3	Weighted mode	7	-0.0513041	0.0247373	0.0834295	-0.0997893	-0.00281898	0.94999	0.905028	0.997185
qHXffb	1Ijq0o	EAScis_JapanNew	PPIF	Wald ratio	1	0.066727	0.0385967	0.0838403	-0.00892256	0.142377	1.069	0.991117	1.15301
LHWZZM	OcpZIM	EAScis_JapanNew	DPEP2	Weighted median	3	-0.0415696	0.0240826	0.084325	-0.0887715	0.00563233	0.959283	0.915055	1.00565
g6n1Tf	s7ccWk	EAStrans_JapanNew	DDX25	Wald ratio	1	-0.0417195	0.0241904	0.0845949	-0.0891327	0.0056938	0.959139	0.914724	1.00571
CBcN7j	nkXvAa	EAScis_JapanNew	ATOX1	Inverse variance weighted	3	-0.0357861	0.0207908	0.0852062	-0.0765361	0.00496389	0.964847	0.92632	1.00498
52Pet5	wYLXQg	EAScis_JapanNew	MTIF3	Weighted median	3	0.0485524	0.0282211	0.0853545	-0.00676095	0.103866	1.04975	0.993262	1.10945
eEq6GI	dxXd9J	EAScis_JapanNew	CACNB1	Weighted median	5	0.0265307	0.0154308	0.0855541	-0.00371371	0.0567751	1.02689	0.996293	1.05842
7K5ax7	lfw2S3	EAScis_JapanNew	IGF1R	MR Egger	4	0.177613	0.0555899	0.0855719	0.068657	0.286569	1.19436	1.07107	1.33185
STVXVy	hhk6N8	EAScis_JapanNew	ATP5F1D	Wald ratio	1	0.0540489	0.031451	0.0857033	-0.00759504	0.115693	1.05554	0.992434	1.12265
h49arc	DU0rzO	EAScis_JapanNew	NTF3	Inverse variance weighted	7	-0.0278101	0.0162063	0.0861607	-0.0595744	0.00395422	0.972573	0.942165	1.00396
7UftoI	RUvRXI	EAScis_JapanNew	ARID4B	Inverse variance weighted	3	0.0407769	0.023767	0.0862186	-0.0058065	0.0873602	1.04162	0.99421	1.09129
jQ1ztY	7nfXJR	EAStrans_JapanNew	CFC1	Inverse variance weighted	3	-0.0464249	0.027078	0.0864398	-0.0994978	0.00664809	0.954636	0.905292	1.00667
jBoTkv	jLZ3tu	EAScis_JapanNew	JUN	Wald ratio	1	0.0544093	0.0317366	0.0864547	-0.00779441	0.116613	1.05592	0.992236	1.12368
Q3FXWP	HMQ2LV	EAScis_JapanNew	TGFB2	Inverse variance weighted	4	0.0316233	0.0184479	0.086493	-0.0045346	0.0677812	1.03213	0.995476	1.07013
GRTbDK	9cPMUg	EAScis_JapanNew	MPRIP	Wald ratio	1	0.0445267	0.0259835	0.0865922	-0.00640091	0.0954544	1.04553	0.99362	1.10016
3OoS2M	Gt5cvh	EAScis_JapanNew	PRSS27	Inverse variance weighted	3	0.0259936	0.0151709	0.0866413	-0.00374134	0.0557286	1.02633	0.996266	1.05731
AKfpTm	U6FlsP	EAScis_JapanNew	SF3B4	Weighted median	3	0.0473332	0.0276418	0.0868268	-0.00684468	0.101511	1.04847	0.993179	1.10684
MsfcbH	vZZunh	EAScis_JapanNew	CD27	MR Egger	4	-0.129632	0.040973	0.0870538	-0.209939	-0.0493251	0.878418	0.810633	0.951872
IAe6tp	0AQLUD	EAStrans_JapanNew	TAFA5	Wald ratio	1	-0.0756673	0.0442418	0.0872083	-0.162381	0.0110467	0.927125	0.850117	1.01111
8GMkoB	uMj6c9	EAStrans_JapanNew	SMPD3	Wald ratio	1	0.0619891	0.0362507	0.087264	-0.00906231	0.13304	1.06395	0.990979	1.1423
pqjMbL	xBLjEQ	EAScis_JapanNew	NFU1	Inverse variance weighted	4	0.0314227	0.0184004	0.087688	-0.00464202	0.0674875	1.03192	0.995369	1.06982
17fBQk	BPHfNM	EAScis_JapanNew	FOLH1	Wald ratio	1	0.056579	0.0332699	0.0890163	-0.00862988	0.121788	1.05821	0.991407	1.12951
9HUKjL	apFVBk	EAScis_JapanNew	SNAP29	Weighted median	3	0.0455832	0.0268112	0.0891021	-0.0069668	0.0981331	1.04664	0.993057	1.10311
uaGIP6	erL9LA	EAStrans_JapanNew	PPME1	Inverse variance weighted	2	-0.0346185	0.0203734	0.0892821	-0.0745504	0.00531346	0.965974	0.928161	1.00533
YaI5Gz	xezs8n	EAScis_JapanNew	DBN1	Inverse variance weighted	4	-0.0264454	0.0155698	0.0894126	-0.0569623	0.00407145	0.973901	0.94463	1.00408
MhnT08	1nXDJD	EAScis_JapanNew	TDRKH	Inverse variance weighted	2	-0.0547963	0.0322643	0.0894404	-0.118034	0.00844173	0.946678	0.888666	1.00848
CBcN7j	nkXvAa	EAScis_JapanNew	ATOX1	Weighted median	3	-0.0389068	0.0229222	0.0896311	-0.0838343	0.00602058	0.96184	0.919584	1.00604
aoUG1t	VYEYn8	EAScis_JapanNew	MARCO	Wald ratio	1	-0.0736326	0.0434797	0.0903612	-0.158853	0.0115875	0.929013	0.853122	1.01165
GNZn3l	YYmn4O	EAScis_JapanNew	PNPT1	Wald ratio	1	0.0600327	0.0354522	0.0903903	-0.0094536	0.129519	1.06187	0.990591	1.13828
eU6yRD	F4TMiT	EAStrans_JapanNew	LAMP1	Wald ratio	1	0.0631669	0.0373578	0.0908627	-0.0100543	0.136388	1.0652	0.989996	1.14613
NTxo6v	KPIN4M	EAStrans_JapanNew	NCLN	Wald ratio	1	0.0588275	0.0348128	0.0910615	-0.00940554	0.127061	1.06059	0.990639	1.13549
SIUi6C	qQ22f4	EAScis_JapanNew	COPE	Inverse variance weighted	2	-0.0319874	0.0189491	0.0913987	-0.0691277	0.00515293	0.968519	0.933208	1.00517
TyAIPe	fx5A54	EAStrans_JapanNew	BPIFA2	Wald ratio	1	-0.083503	0.0495265	0.0917912	-0.180575	0.0135691	0.919888	0.83479	1.01366
dfQEk9	3IaTiW	EAStrans_JapanNew	NT5C1A	MR Egger	4	-0.259955	0.0849745	0.0922971	-0.426505	-0.0934048	0.771086	0.652787	0.910825
1MTZGw	T6XWKH	EAScis_JapanNew	SERPINA9	Weighted median	3	-0.0526755	0.0312953	0.0923405	-0.114014	0.0086632	0.948688	0.892245	1.0087
qYpqXp	pS8uh1	EAScis_JapanNew	ARHGEF12	Wald ratio	1	0.0639427	0.0380154	0.0925644	-0.0105674	0.138453	1.06603	0.989488	1.1485
ccTu32	8wyPWB	EAStrans_JapanNew	CLINT1	Wald ratio	1	-0.0468218	0.0278516	0.0927401	-0.101411	0.00776732	0.954257	0.903562	1.0078
Pa45eX	TGGhz5	EAScis_JapanNew	MED21	Wald ratio	1	0.070384	0.041886	0.092885	-0.0117125	0.15248	1.07292	0.988356	1.16472
UOI4wf	spipgH	EAScis_JapanNew	LXN	Inverse variance weighted	2	-0.041511	0.024716	0.0930515	-0.0899544	0.00693245	0.959339	0.913973	1.00696
aegenE	j878Ab	EAScis_JapanNew	CEMIP2	Inverse variance weighted	2	-0.0389605	0.023233	0.0935531	-0.0844972	0.0065762	0.961789	0.918974	1.0066
MYLeBT	CPWNBb	EAStrans_JapanNew	PPM1B	Wald ratio	1	-0.0916865	0.0546906	0.0936485	-0.19888	0.0155071	0.912391	0.819648	1.01563
wG8s3V	zBXkuo	EAScis_JapanNew	DDX58	Inverse variance weighted	4	0.0282087	0.0168269	0.0936594	-0.00477207	0.0611894	1.02861	0.995239	1.0631
Dm4jgs	1GarM0	EAScis_JapanNew	CLSTN3	Weighted median	3	0.0456212	0.0272231	0.0937724	-0.00773613	0.0989786	1.04668	0.992294	1.10404
0PQCvf	OqcGk7	EAScis_JapanNew	RABGAP1L	Inverse variance weighted	3	0.0410049	0.0244685	0.0937733	-0.00695345	0.0889632	1.04186	0.993071	1.09304
CzOWsN	D7qpEr	EAScis_JapanNew	FAM3C	Inverse variance weighted	2	0.0427204	0.0255356	0.0943327	-0.00732941	0.0927701	1.04365	0.992697	1.09721
MwKQT6	TWhvTK	EAScis_JapanNew	NT5E	Inverse variance weighted	3	-0.0378049	0.0226084	0.0944927	-0.0821175	0.0065076	0.962901	0.921164	1.00653
8idEfA	EVy4vk	EAStrans_JapanNew	NCS1	Wald ratio	1	-0.075141	0.044941	0.0945262	-0.163225	0.0129435	0.927613	0.8494	1.01303
O3dWff	2p6xH5	EAStrans_JapanNew	CA8	Wald ratio	1	0.0649234	0.0388345	0.0945641	-0.0111922	0.141039	1.06708	0.98887	1.15147
VzVbgI	xka05H	EAScis_JapanNew	HPCAL1	Wald ratio	1	0.0624508	0.0373894	0.0948636	-0.0108324	0.135734	1.06444	0.989226	1.14538
xXni3K	G8k1go	EAStrans_JapanNew	COL4A1	Wald ratio	1	0.0519753	0.0311454	0.0951582	-0.00906974	0.11302	1.05335	0.990971	1.11965
CvhuGU	NtNmVm	EAScis_JapanNew	CPB1	MR Egger	4	0.202977	0.0675656	0.0952394	0.070548	0.335405	1.22504	1.0731	1.39851
4Ach86	R2pzxO	EAScis_JapanNew	CTRC	Inverse variance weighted	4	-0.0458247	0.0274849	0.0954606	-0.099695	0.00804563	0.955209	0.905113	1.00808
DqEju9	hUTtCf	EAScis_JapanNew	CA11	Weighted median	3	-0.0465571	0.0279738	0.09605	-0.101386	0.00827149	0.95451	0.903584	1.00831
pO1XJU	cJsiYg	EAScis_JapanNew	IL1B	Inverse variance weighted	2	0.0453171	0.0272434	0.0962289	-0.00807991	0.0987141	1.04636	0.991953	1.10375
Xm7jTi	7JxkTH	EAScis_JapanNew	VCPKMT	Weighted median	4	-0.0348045	0.0209422	0.0965266	-0.0758513	0.00624223	0.965794	0.926954	1.00626
ibhbim	sl8XIa	EAScis_JapanNew	SCGB1A1	Inverse variance weighted	3	0.0392468	0.0236246	0.0966597	-0.00705742	0.0855509	1.04003	0.992967	1.08932
SYeLTM	dUtNiH	EAStrans_JapanNew	GCG	Wald ratio	1	0.0604821	0.0364175	0.096754	-0.0108962	0.13186	1.06235	0.989163	1.14095
oYsHyA	pTS1br	EAScis_JapanNew	EGFLAM	Weighted median	3	0.0341778	0.0205802	0.0967712	-0.0061594	0.0745151	1.03477	0.99386	1.07736
h49arc	DU0rzO	EAScis_JapanNew	NTF3	MR Egger	7	-0.0975368	0.0477984	0.0967962	-0.191222	-0.00385198	0.907069	0.825949	0.996155
5SMaqU	AFycwY	EAScis_JapanNew	FBN2	Inverse variance weighted	2	0.0391992	0.0236207	0.097009	-0.0070973	0.0854957	1.03998	0.992928	1.08926
EfpkFf	d3cFTv	EAScis_JapanNew	STX6	MR Egger	4	-0.167777	0.0565016	0.0971635	-0.27852	-0.0570339	0.845542	0.756903	0.944562
0frGr8	jzpGjX	EAScis_JapanNew	MYH7B	Wald ratio	1	0.0685968	0.0413567	0.0971837	-0.0124623	0.149656	1.071	0.987615	1.16143
DInVwv	iCCndR	EAStrans_JapanNew	ODAM	Weighted median	4	-0.0375258	0.0226503	0.0975712	-0.0819205	0.00686884	0.96317	0.921345	1.00689
x5uvAQ	XFek4y	EAStrans_JapanNew	MZT1	Wald ratio	1	0.0761585	0.0461492	0.0988882	-0.0142939	0.166611	1.07913	0.985808	1.18129
QYAQ6Y	kOmEWY	EAScis_JapanNew	ITGAX	Weighted median	3	-0.0338114	0.0204988	0.0990597	-0.0739891	0.00636634	0.966754	0.928682	1.00639
eXW3So	CRAJh8	EAScis_JapanNew	HYOU1	Inverse variance weighted	2	-0.0545383	0.0331277	0.0997007	-0.119468	0.0103919	0.946922	0.887392	1.01045
TnrtoC	cRgojC	EAScis_JapanNew	BLOC1S3	Inverse variance weighted	3	-0.0286326	0.0173991	0.0998374	-0.0627348	0.00546953	0.971773	0.939193	1.00548
uSGv0c	5yWHDn	EAScis_JapanNew	IFNAR1	Wald ratio	1	0.0933991	0.0567627	0.0998811	-0.0178558	0.204654	1.0979	0.982303	1.2271
fL0crJ	QD5z4q	EAScis_JapanNew	C3	Inverse variance weighted	3	-0.0287136	0.0174519	0.0999077	-0.0629193	0.00549209	0.971695	0.939019	1.00551
MIZP5K	uitGvg	EAStrans_JapanNew	LZTFL1	Inverse variance weighted	3	-0.0395372	0.0240449	0.100113	-0.0866651	0.00759081	0.961234	0.916984	1.00762
wQa96i	6PqbSG	EAScis_JapanNew	CRYBB1	Inverse variance weighted	2	-0.0495999	0.0301879	0.100375	-0.108768	0.00956838	0.95161	0.896938	1.00961
9XP7ov	IN6E8c	EAScis_JapanNew	MPO	Wald ratio	1	-0.060382	0.0367657	0.100519	-0.132443	0.0116789	0.941405	0.875953	1.01175
LpBVeb	s9UPSl	EAScis_JapanNew	RPE	Inverse variance weighted	3	-0.0505192	0.0307758	0.100689	-0.11084	0.00980146	0.950736	0.895082	1.00985
zhnQAv	WN92hN	EAScis_JapanNew	SIL1	Wald ratio	1	-0.0636725	0.038829	0.101043	-0.139777	0.0124323	0.938312	0.869552	1.01251
YxU3sm	xy185D	EAScis_JapanNew	C7orf50	Inverse variance weighted	3	0.0395957	0.0241744	0.101439	-0.00778617	0.0869775	1.04039	0.992244	1.09087
DInVwv	iCCndR	EAStrans_JapanNew	ODAM	Inverse variance weighted	4	-0.0287693	0.0175666	0.101479	-0.0632	0.00566129	0.971641	0.938756	1.00568
Ww5VoL	UNK7sN	EAScis_JapanNew	HS6ST1	Wald ratio	1	0.0510731	0.0311969	0.101606	-0.0100729	0.112219	1.0524	0.989978	1.11876
AlKpwg	uwlLLV	EAScis_JapanNew	FUS	Weighted median	3	-0.044984	0.0274893	0.101752	-0.098863	0.00889505	0.956013	0.905867	1.00893
DqEju9	hUTtCf	EAScis_JapanNew	CA11	Inverse variance weighted	3	-0.0621788	0.0380034	0.101811	-0.136665	0.012308	0.939715	0.872262	1.01238
Hj2ZUY	tG3QVT	EAScis_JapanNew	MAN2B2	Wald ratio	1	-0.0344047	0.0210339	0.101906	-0.075631	0.00682168	0.96618	0.927158	1.00684
3eUtni	q8Lcyj	EAStrans_JapanNew	S100P	Wald ratio	1	-0.0631436	0.0386059	0.101924	-0.138811	0.012524	0.938809	0.870392	1.0126
ArqKvl	Ldlr2L	EAScis_JapanNew	P4HB	Wald ratio	1	-0.0617179	0.0377357	0.101938	-0.13568	0.0122441	0.940148	0.873122	1.01232
YGmEC2	k7z5m4	EAScis_JapanNew	ATP6V1G1	Inverse variance weighted	4	-0.0301347	0.0184494	0.102391	-0.0662956	0.0060261	0.970315	0.935854	1.00604
X7HwAx	Q3dPq5	EAStrans_JapanNew	CD59	Inverse variance weighted	2	-0.0723446	0.0443042	0.102489	-0.159181	0.0144916	0.93021	0.852842	1.0146
dB02bl	2opLvx	EAStrans_JapanNew	C9	Wald ratio	1	0.0596393	0.036528	0.102531	-0.0119555	0.131234	1.06145	0.988116	1.14023
cGp1Mn	s223eT	EAStrans_JapanNew	PRDX2	Inverse variance weighted	4	-0.0266819	0.0163438	0.102567	-0.0587158	0.00535203	0.973671	0.942975	1.00537
GeXzDr	Zmfd4R	EAScis_JapanNew	ICAM2	Inverse variance weighted	3	-0.0527448	0.0323884	0.103417	-0.116226	0.0107364	0.948622	0.890274	1.01079
aUSEYz	adSJTm	EAScis_JapanNew	KRT19	Weighted mode	6	0.045273	0.0227904	0.103714	0.000603816	0.0899422	1.04631	1.0006	1.09411
qHjLHt	A205Jg	EAStrans_JapanNew	GBP1	Inverse variance weighted	3	0.0380711	0.023415	0.103966	-0.00782238	0.0839646	1.03881	0.992208	1.08759
NN6tJj	O1rzOV	EAScis_JapanNew	DTYMK	Inverse variance weighted	2	-0.0511285	0.0314557	0.104074	-0.112782	0.0105246	0.950157	0.893346	1.01058
LQNcLX	QqSVRU	EAScis_JapanNew	LAMB1	Weighted median	3	0.0395234	0.0243356	0.104355	-0.00817439	0.0872211	1.04031	0.991859	1.09114
dT8tHW	fBpHki	EAScis_JapanNew	MIF	Inverse variance weighted	3	-0.0391425	0.0241113	0.104502	-0.0864006	0.00811564	0.961614	0.917227	1.00815
Qcz6O8	9QUBws	EAScis_JapanNew	ELOA	Wald ratio	1	0.0833185	0.0513304	0.104551	-0.0172891	0.183926	1.08689	0.982859	1.20193
d4ccBz	3gycUj	EAScis_JapanNew	SERPINA6	Inverse variance weighted	3	-0.0308495	0.0190423	0.105222	-0.0681725	0.00647346	0.969621	0.934099	1.00649
0kxsuS	4CYNqd	EAScis_JapanNew	GP2	Weighted median	5	-0.0405463	0.0250443	0.105451	-0.0896333	0.00854059	0.960265	0.914266	1.00858
BZ5pw8	dbIcqC	EAScis_JapanNew	GMFG	Wald ratio	1	0.0380402	0.0235248	0.105873	-0.00806838	0.0841488	1.03877	0.991964	1.08779
a6hG0O	tx7cOv	EAScis_JapanNew	ICA1	Wald ratio	1	0.038322	0.023699	0.105873	-0.00812815	0.0847721	1.03907	0.991905	1.08847
AjOkpm	sLiHV2	EAScis_JapanNew	PACS2	Wald ratio	1	0.0395902	0.0244833	0.105873	-0.00839713	0.0875775	1.04038	0.991638	1.09153
Gbfx3D	kkIWM0	EAStrans_JapanNew	CD5L	Wald ratio	1	0.081172	0.0501995	0.105881	-0.0172191	0.179563	1.08456	0.982928	1.19669
ueLqM9	DxzUc0	EAStrans_JapanNew	GPD1	Wald ratio	1	-0.0530219	0.0327928	0.105906	-0.117296	0.0112521	0.948359	0.889322	1.01132
rrVykP	d6Ml2T	EAScis_JapanNew	NOS3	Wald ratio	1	0.0599878	0.0371033	0.105926	-0.0127346	0.13271	1.06182	0.987346	1.14192
nhq3QR	zWSgXT	EAStrans_JapanNew	FOXO1	Wald ratio	1	0.0365629	0.0226341	0.106227	-0.00780002	0.0809258	1.03724	0.99223	1.08429
kvLXEs	Fkelbz	EAScis_JapanNew	KLRK1	Inverse variance weighted	3	-0.044005	0.0272424	0.106243	-0.0974	0.00939003	0.956949	0.907193	1.00943
LURSfP	4XcZrM	EAStrans_JapanNew	CD109	Wald ratio	1	0.0653497	0.0405062	0.106674	-0.0140425	0.144742	1.06753	0.986056	1.15574
eToZoR	sCddsN	EAScis_JapanNew	PLCB1	Inverse variance weighted	7	-0.0191574	0.0118799	0.106834	-0.042442	0.00412724	0.981025	0.958446	1.00414
nnCULp	vnV1Ur	EAScis_JapanNew	PCDH1	Inverse variance weighted	4	-0.0319315	0.019811	0.107004	-0.070761	0.00689805	0.968573	0.931685	1.00692
DU4OoY	z65W0f	EAScis_JapanNew	DDX39A	Inverse variance weighted	2	-0.0463263	0.0287577	0.107198	-0.102691	0.0100388	0.95473	0.902405	1.01009
qUDM9O	0jUGjw	EAScis_JapanNew	SEL1L	Weighted median	4	0.0421515	0.0261664	0.107201	-0.00913463	0.0934376	1.04305	0.990907	1.09794
2Z25Yy	YGZlUC	EAScis_JapanNew	PODXL	Weighted median	3	-0.0406832	0.0252558	0.107213	-0.0901846	0.00881814	0.960133	0.913763	1.00886
3lcYKK	OKm6mb	EAScis_JapanNew	FABP2	Inverse variance weighted	2	-0.0454417	0.0282327	0.107498	-0.100778	0.00989442	0.955575	0.904134	1.00994
wSsmK3	eL3pEs	EAScis_JapanNew	IL6R	Wald ratio	1	0.0228447	0.0142014	0.1077	-0.00499011	0.0506795	1.02311	0.995022	1.05199
HHmHnc	qxd61K	EAScis_JapanNew	HAVCR1	Weighted median	3	0.0576327	0.0358542	0.107963	-0.0126416	0.127907	1.05933	0.987438	1.13645
AN4EkP	tkuz9y	EAScis_JapanNew	STXBP1	Wald ratio	1	0.0571364	0.0355691	0.108197	-0.0125791	0.126852	1.0588	0.9875	1.13525
YjQhv1	9wotYF	EAStrans_JapanNew	ACYP1	Wald ratio	1	-0.0381672	0.0238327	0.109275	-0.0848794	0.00854499	0.962552	0.918623	1.00858
Jp2yUN	8x7oOF	EAStrans_JapanNew	BECN1	Wald ratio	1	-0.0405009	0.02529	0.109275	-0.0900692	0.00906746	0.960308	0.913868	1.00911
pQnbzM	aG1KxZ	EAStrans_JapanNew	DNAJB1	Wald ratio	1	-0.0384538	0.0240117	0.109275	-0.0855168	0.00860916	0.962276	0.918038	1.00865
74xDyO	VWKgGN	EAStrans_JapanNew	MYCBP2	Wald ratio	1	-0.0409895	0.0255951	0.109275	-0.091156	0.00917687	0.959839	0.912875	1.00922
K1dmAx	STlyR0	EAStrans_JapanNew	UBXN1	Wald ratio	1	-0.0398716	0.024897	0.109275	-0.0886697	0.00892657	0.960913	0.915148	1.00897
Eyx891	GqC9zh	EAStrans_JapanNew	UROD	Wald ratio	1	-0.0402106	0.0251087	0.109275	-0.0894237	0.00900247	0.960587	0.914458	1.00904
3Ao5EJ	eEPzY8	EAStrans_JapanNew	IL1RN	Wald ratio	1	-0.0626085	0.0390949	0.109277	-0.139234	0.0140175	0.939311	0.870024	1.01412
ckayXW	kcjIlA	EAStrans_JapanNew	TSHB	Wald ratio	1	0.0513053	0.0320494	0.109417	-0.0115116	0.114122	1.05264	0.988554	1.12089
hs7eJJ	l77GZt	EAScis_JapanNew	CPPED1	Inverse variance weighted	2	-0.0375229	0.0234593	0.109712	-0.0835032	0.0084574	0.963172	0.919888	1.00849
waS4gS	WwfsHw	EAScis_JapanNew	GADD45B	Weighted median	4	-0.0408965	0.0256172	0.110389	-0.0911063	0.00931318	0.959928	0.912921	1.00936
WwmmTk	nSSRkH	EAScis_JapanNew	CD209	Wald ratio	1	0.0294907	0.0184981	0.110878	-0.00676553	0.0657469	1.02993	0.993257	1.06796
sr0Oao	2ZSRfr	EAScis_JapanNew	CLEC4M	Wald ratio	1	0.0318861	0.0200006	0.110878	-0.00731506	0.0710872	1.0324	0.992712	1.07367
Lg6b4N	V4ziwo	EAScis_JapanNew	LYPD3	Inverse variance weighted	4	-0.0598324	0.0375321	0.110899	-0.133395	0.0137305	0.941922	0.875119	1.01383
rLsEqJ	LQS9pc	EAScis_JapanNew	PDGFRB	Inverse variance weighted	2	0.0202349	0.0127015	0.111135	-0.00466002	0.0451298	1.02044	0.995351	1.04616
kbS0jo	KVy1sb	EAScis_JapanNew	FCER2	Inverse variance weighted	2	0.049428	0.0310319	0.111202	-0.0113945	0.11025	1.05067	0.98867	1.11656
ldR5Fl	llxXp8	EAScis_JapanNew	EGFR	Weighted median	4	0.0418476	0.026277	0.111259	-0.00965526	0.0933504	1.04274	0.990391	1.09785
qMOPfq	9W9I0c	EAScis_JapanNew	TEX33	Wald ratio	1	-0.0544274	0.034196	0.111468	-0.121452	0.0125969	0.947027	0.885634	1.01268
GQrFDO	IOX46r	EAScis_JapanNew	BACH1	Inverse variance weighted	2	-0.0442099	0.0277772	0.111477	-0.0986532	0.0102334	0.956753	0.906057	1.01029
QbXd7y	59Opuf	EAScis_JapanNew	CD8A	MR Egger	6	0.102744	0.0504931	0.111599	0.00377786	0.201711	1.10821	1.00379	1.22349
IlcGiP	0C64QY	EAStrans_JapanNew	TRAF2	Weighted median	3	-0.0305388	0.0191973	0.111657	-0.0681654	0.00708782	0.969923	0.934106	1.00711
4RilrV	pO1TKJ	EAStrans_JapanNew	USP8	Wald ratio	1	-0.0592402	0.0372397	0.111659	-0.13223	0.0137495	0.94248	0.876139	1.01384
ILUcgC	30SBxd	EAStrans_JapanNew	STK11	Wald ratio	1	-0.0573364	0.0360429	0.111659	-0.12798	0.0133077	0.944276	0.879871	1.0134
U0KCQv	Fc35T4	EAStrans_JapanNew	CNTNAP4	Wald ratio	1	-0.0574874	0.036138	0.111661	-0.128318	0.0133431	0.944134	0.879574	1.01343
Wg5B3K	ByGOTV	EAStrans_JapanNew	PKLR	Wald ratio	1	-0.0550056	0.034585	0.111735	-0.122792	0.0127811	0.94648	0.884447	1.01286
E0L4hJ	f9TWez	EAStrans_JapanNew	DUSP13	Wald ratio	1	-0.0678846	0.0426854	0.111756	-0.151548	0.0157787	0.934368	0.859377	1.0159
AfQrHd	pE1o48	EAStrans_JapanNew	PTP4A3	Wald ratio	1	0.0561982	0.0353482	0.11187	-0.0130843	0.125481	1.05781	0.987001	1.13369
Zhjo7X	TD1tAl	EAScis_JapanNew	IL7	Inverse variance weighted	3	0.0284025	0.0178661	0.111894	-0.00661518	0.0634201	1.02881	0.993407	1.06547
aErVBA	acXIYJ	EAScis_JapanNew	SCAMP3	Inverse variance weighted	3	-0.0347796	0.021883	0.111984	-0.0776703	0.00811116	0.965818	0.925269	1.00814
2D5eTJ	XH4XMf	EAScis_JapanNew	TP53INP1	Wald ratio	1	-0.0481353	0.0302905	0.112033	-0.107505	0.011234	0.953005	0.898072	1.0113
3BI2xp	4n22CM	EAScis_JapanNew	IL6	Inverse variance weighted	13	-0.017941	0.0112949	0.112191	-0.0400789	0.0041969	0.982219	0.960714	1.00421
bqIIUe	XOyKuL	EAScis_JapanNew	CA13	Wald ratio	1	0.0393818	0.0248083	0.112412	-0.00924251	0.0880062	1.04017	0.9908	1.09199
2FGsv3	iGBAEX	EAScis_JapanNew	PPP1R2	Wald ratio	1	0.0397326	0.0250293	0.112412	-0.00932484	0.0887901	1.04053	0.990719	1.09285
Zr7r42	mMaDh8	EAScis_JapanNew	PTX3	Wald ratio	1	0.0605075	0.0381406	0.11264	-0.0142479	0.135263	1.06238	0.985853	1.14484
Eshvt9	s1OkAq	EAScis_JapanNew	TBCA	Inverse variance weighted	2	0.0407037	0.0256602	0.112682	-0.0095904	0.0909977	1.04154	0.990455	1.09527
pS5vur	9SHxOu	EAStrans_JapanNew	CPTP	Wald ratio	1	0.0446972	0.0281846	0.112769	-0.0105447	0.099939	1.04571	0.989511	1.1051
pd1rOB	ItSRud	EAScis_JapanNew	HAO1	Inverse variance weighted	4	-0.0299535	0.0188912	0.112833	-0.0669802	0.00707312	0.970491	0.935214	1.0071
xzC0nD	faQqxw	EAStrans_JapanNew	ITGB1BP1	Inverse variance weighted	2	0.0412923	0.0260493	0.112929	-0.00976423	0.0923489	1.04216	0.990283	1.09675
ewBrRl	7cS4Cv	EAScis_JapanNew	EPHA2	Weighted median	4	0.0381835	0.0240881	0.112929	-0.00902911	0.0853961	1.03892	0.991012	1.08915
YKiZDp	CDvX6x	EAScis_JapanNew	MECR	Inverse variance weighted	3	0.035635	0.0224905	0.113091	-0.00844627	0.0797163	1.03628	0.991589	1.08298
0jfSsT	6yUnsw	EAScis_JapanNew	ESAM	MR Egger	4	-0.19952	0.0735878	0.113363	-0.343752	-0.0552878	0.819124	0.709105	0.946213
6YLC1d	fqy6Au	EAScis_JapanNew	NPL	Inverse variance weighted	3	0.0475656	0.0300474	0.113418	-0.0113274	0.106459	1.04871	0.988736	1.11233
lUEscz	b48PLQ	EAScis_JapanNew	AMPD3	Inverse variance weighted	2	0.0464381	0.0293555	0.113668	-0.0110987	0.103975	1.04753	0.988963	1.10957
t6mWc2	dTDvOP	EAStrans_JapanNew	ARL2BP	Wald ratio	1	0.175503	0.111048	0.114009	-0.0421507	0.393158	1.19185	0.958725	1.48165
5ZrvhH	BEGxMr	EAScis_JapanNew	INSL3	Inverse variance weighted	3	0.0547762	0.0347547	0.115007	-0.013343	0.122895	1.0563	0.986746	1.13077
oZ2ig8	M3GJ31	EAStrans_JapanNew	NMT1	Wald ratio	1	-0.0488856	0.0310416	0.115293	-0.109727	0.0119559	0.95229	0.896079	1.01203
FuMVgb	LP5q62	EAStrans_JapanNew	PLEKHO1	Wald ratio	1	-0.0479469	0.0304455	0.115293	-0.10762	0.0117263	0.953184	0.897969	1.0118
XjOqZb	ARvySs	EAScis_JapanNew	SPINT1	Wald ratio	1	-0.0502847	0.0319313	0.115308	-0.11287	0.0123006	0.950959	0.893267	1.01238
YqYmYW	fcou3y	EAStrans_JapanNew	ATRN	Wald ratio	1	0.060126	0.03819	0.115397	-0.0147264	0.134978	1.06197	0.985382	1.14451
jP3Dus	0d6tOP	EAStrans_JapanNew	NOMO1	Wald ratio	1	0.0688956	0.0437704	0.115482	-0.0168943	0.154686	1.07132	0.983248	1.16729
Lg6b4N	V4ziwo	EAScis_JapanNew	LYPD3	Weighted median	4	-0.0478146	0.0304026	0.115784	-0.107404	0.0117744	0.95331	0.898163	1.01184
Q1vFbd	Ibfz1q	EAStrans_JapanNew	PXDNL	Inverse variance weighted	2	0.0401834	0.0255656	0.116003	-0.00992527	0.0902921	1.041	0.990124	1.09449
mV6ns1	Xrp0G8	EAScis_JapanNew	ALCAM	MR Egger	6	0.100285	0.0501579	0.116199	0.00197512	0.198594	1.10549	1.00198	1.21969
LT5XFE	tkLxpl	EAStrans_JapanNew	IL15	Inverse variance weighted	3	-0.0270478	0.017222	0.116291	-0.0608029	0.0067074	0.973315	0.941009	1.00673
8fq4G5	kqVM4O	EAScis_JapanNew	IMMT	Weighted median	3	-0.0381824	0.0243214	0.116436	-0.0858522	0.00948752	0.962537	0.91773	1.00953
PuWEdx	7rYapK	EAScis_JapanNew	FUT1	Wald ratio	1	0.0561543	0.0358057	0.11681	-0.0140248	0.126333	1.05776	0.986073	1.13466
rzhzTm	OVAvAL	EAStrans_JapanNew	CLU	Wald ratio	1	0.0588802	0.037549	0.11686	-0.0147157	0.132476	1.06065	0.985392	1.14165
Z4TK3l	x869Wi	EAStrans_JapanNew	HMCN2	Weighted median	3	0.0474612	0.0302796	0.117013	-0.0118867	0.106809	1.04861	0.988184	1.11272
d4ccBz	3gycUj	EAScis_JapanNew	SERPINA6	Weighted median	3	-0.0355159	0.0226641	0.117103	-0.0799375	0.00890583	0.965107	0.923174	1.00895
RnxXpV	4vjLKR	EAStrans_JapanNew	TBCA	Weighted median	3	-0.0421758	0.0269142	0.117104	-0.0949275	0.010576	0.958701	0.909439	1.01063
7ViMBW	zVMkhj	EAStrans_JapanNew	RNASE4	Wald ratio	1	-0.0434221	0.0277167	0.117199	-0.0977467	0.0109026	0.957507	0.906879	1.01096
h49arc	DU0rzO	EAScis_JapanNew	NTF3	Simple mode	7	-0.0468806	0.0256467	0.117322	-0.0971482	0.00338688	0.954201	0.907422	1.00339
ibhbim	sl8XIa	EAScis_JapanNew	SCGB1A1	Weighted median	3	0.0470526	0.030047	0.117356	-0.0118395	0.105945	1.04818	0.98823	1.11176
iZK7O9	weN88w	EAScis_JapanNew	CD300LF	Wald ratio	1	0.0274139	0.0175087	0.117411	-0.00690305	0.0617309	1.02779	0.993121	1.06368
LsLeG4	Vz4hMx	EAScis_JapanNew	RTKN2	Wald ratio	1	0.0531746	0.033986	0.117676	-0.013438	0.119787	1.05461	0.986652	1.12726
KaLLYp	oucB1B	EAStrans_JapanNew	GPNMB	Inverse variance weighted	4	-0.0304362	0.0194532	0.11768	-0.0685645	0.00769205	0.970022	0.933733	1.00772
DDBkD3	e7JZBE	EAStrans_JapanNew	SERPINB5	Inverse variance weighted	2	0.0304381	0.0194581	0.117749	-0.00769967	0.068576	1.03091	0.99233	1.07098
xuzGlU	OA8pmW	EAScis_JapanNew	TEK	Inverse variance weighted	2	-0.0741456	0.0474435	0.118095	-0.167135	0.0188437	0.928536	0.846085	1.01902
y4j9gF	GNuheP	EAScis_JapanNew	SFRP4	Inverse variance weighted	3	-0.0303239	0.0194217	0.118443	-0.0683905	0.00774259	0.970131	0.933896	1.00777
elBlmW	rzgwv2	EAScis_JapanNew	APOD	Inverse variance weighted	3	0.0287116	0.0183899	0.118461	-0.00733264	0.0647558	1.02913	0.992694	1.0669
F3P8gj	KXHcal	EAStrans_JapanNew	FABP9	Wald ratio	1	-0.0517152	0.0331766	0.119048	-0.116741	0.013311	0.949599	0.889815	1.0134
p4HSkr	9iROXe	EAScis_JapanNew	RTBDN	Weighted median	3	0.0529672	0.0340134	0.119413	-0.0136992	0.119633	1.0544	0.986394	1.12708
tTltzo	ovUlDL	EAScis_JapanNew	C7	Inverse variance weighted	3	-0.0415534	0.0266887	0.119479	-0.0938633	0.0107565	0.959298	0.910407	1.01081
LChXU9	tJIPGi	EAScis_JapanNew	TXNDC15	Weighted mode	4	-0.0303826	0.0141126	0.120381	-0.0580432	-0.002722	0.970074	0.943609	0.997282
dq7i9v	4L5Y1C	EAScis_JapanNew	PRKAR2A	Inverse variance weighted	4	-0.0443717	0.0285686	0.120385	-0.100366	0.0116228	0.956598	0.904506	1.01169
iXLEwn	s7ucGq	EAScis_JapanNew	ADAM23	Weighted median	7	-0.0242781	0.0156495	0.120814	-0.0549512	0.00639496	0.976014	0.946531	1.00642
lXqfc9	KkjqJ1	EAScis_JapanNew	ROBO2	Wald ratio	1	0.0620408	0.0400067	0.12096	-0.0163724	0.140454	1.06401	0.983761	1.1508
27THxW	hai0Ha	EAScis_JapanNew	ANKRD54	Wald ratio	1	-0.0683941	0.0441524	0.12137	-0.154933	0.0181446	0.933892	0.856473	1.01831
5Os4Pq	enNAgS	EAScis_JapanNew	ITGB1BP1	Wald ratio	1	0.0528747	0.0341407	0.121447	-0.0140411	0.11979	1.0543	0.986057	1.12726
ILv1yF	VUmvi5	EAScis_JapanNew	STC1	Inverse variance weighted	6	0.0256901	0.016595	0.121608	-0.00683614	0.0582164	1.02602	0.993187	1.05994
vyLqsR	flY9DB	EAScis_JapanNew	F7	Inverse variance weighted	4	-0.0285838	0.0184677	0.121677	-0.0647806	0.0076129	0.971821	0.937273	1.00764
phoozU	6Ww6n8	EAScis_JapanNew	FXN	Wald ratio	1	0.0526623	0.0340333	0.121773	-0.014043	0.119368	1.05407	0.986055	1.12678
SJ10vQ	195a6f	EAScis_JapanNew	LONP1	Wald ratio	1	0.0498416	0.0322104	0.121773	-0.0132908	0.112974	1.0511	0.986797	1.1196
dq7i9v	4L5Y1C	EAScis_JapanNew	PRKAR2A	MR Egger	4	-0.173989	0.0670239	0.121856	-0.305356	-0.0426223	0.840306	0.736861	0.958273
nnCULp	vnV1Ur	EAScis_JapanNew	PCDH1	Weighted median	4	-0.0381735	0.0246799	0.121926	-0.0865461	0.0101992	0.962546	0.917093	1.01025
gupnW7	eXngRT	EAStrans_JapanNew	STXBP1	Wald ratio	1	0.0825994	0.0534088	0.121972	-0.0220818	0.187281	1.08611	0.97816	1.20597
a4g9UL	WVdCjs	EAScis_JapanNew	MLN	Inverse variance weighted	2	-0.0691905	0.0447518	0.122082	-0.156904	0.0185232	0.933149	0.854786	1.0187
g7jw9K	8QfkB8	EAScis_JapanNew	SORBS1	Inverse variance weighted	2	0.047584	0.0307922	0.122267	-0.0127686	0.107937	1.04873	0.987313	1.11398
mFodAq	g2PjSM	EAStrans_JapanNew	F11	Wald ratio	1	-0.0717979	0.0464933	0.122524	-0.162925	0.0193289	0.930719	0.849655	1.01952
GOhozU	opeA49	EAScis_JapanNew	NAA80	Wald ratio	1	0.0500548	0.032419	0.122589	-0.0134864	0.113596	1.05133	0.986604	1.1203
Abdfrn	3rRmgf	EAScis_JapanNew	UMOD	Inverse variance weighted	2	0.0430005	0.0278832	0.123033	-0.0116505	0.0976515	1.04394	0.988417	1.10258
jPxFaV	brKA2K	EAScis_JapanNew	SIRT5	Inverse variance weighted	2	0.0298929	0.0194071	0.123485	-0.00814493	0.0679308	1.03034	0.991888	1.07029
Z12lZU	sHWn9q	EAScis_JapanNew	DDX25	Wald ratio	1	-0.043583	0.0282975	0.123519	-0.0990462	0.0118802	0.957353	0.905701	1.01195
5ZrvhH	BEGxMr	EAScis_JapanNew	INSL3	Weighted median	3	0.0653235	0.0424155	0.12354	-0.0178109	0.148458	1.0675	0.982347	1.16004
ufhPdp	cECN18	EAStrans_JapanNew	ZNF830	Wald ratio	1	0.0532336	0.0345703	0.123594	-0.0145243	0.120991	1.05468	0.985581	1.12862
kdW6Av	4cNgwE	EAScis_JapanNew	IL10RB	Inverse variance weighted	2	0.0402144	0.0261721	0.124406	-0.0110828	0.0915117	1.04103	0.988978	1.09583
JNruki	rQKZbd	EAStrans_JapanNew	MARS1	Inverse variance weighted	2	-0.0357688	0.0232791	0.124411	-0.0813959	0.00985823	0.964863	0.921829	1.00991
mwbrwD	Qej6vC	EAScis_JapanNew	NXPH3	Inverse variance weighted	2	0.0460213	0.0299568	0.124476	-0.0126941	0.104737	1.0471	0.987386	1.11042
I8sqy5	6OteZP	EAScis_JapanNew	CLASP1	Inverse variance weighted	4	-0.0281009	0.0183127	0.124905	-0.0639937	0.00779194	0.97229	0.938011	1.00782
C6Rso4	4oR0Nq	EAStrans_JapanNew	DLGAP5	Wald ratio	1	0.0679885	0.0443084	0.124922	-0.018856	0.154833	1.07035	0.981321	1.16746
QsD7uk	G9IXuv	EAScis_JapanNew	RGS8	Wald ratio	1	0.0875069	0.0570413	0.125006	-0.0242941	0.199308	1.09145	0.975999	1.22056
lBW0Fs	HAIRqk	EAScis_JapanNew	LSM8	MR Egger	5	-0.154092	0.0729707	0.125166	-0.297114	-0.011069	0.857194	0.742959	0.988992
X0hxCO	cH51sK	EAScis_JapanNew	CCDC28A	Wald ratio	1	0.0549877	0.0358643	0.125223	-0.0153063	0.125282	1.05653	0.98481	1.13347
uy7MI9	4kZwRS	EAStrans_JapanNew	IL12RB2	Inverse variance weighted	2	0.0321747	0.0209896	0.125303	-0.00896482	0.0733143	1.0327	0.991075	1.07607
bvlA0r	4O9VPw	EAStrans_JapanNew	GRIN2B	Wald ratio	1	0.0541543	0.0353584	0.125625	-0.015148	0.123457	1.05565	0.984966	1.1314
4dDfmp	hiZdUa	EAStrans_JapanNew	TNFRSF11B	Inverse variance weighted	2	-0.0484549	0.0316673	0.125986	-0.110523	0.0136129	0.9527	0.895366	1.01371
q0JXhn	UrMZna	EAScis_JapanNew	GAD1	Inverse variance weighted	2	-0.0434397	0.0284092	0.126246	-0.0991217	0.0122422	0.95749	0.905633	1.01232
zUu4hL	kciQCd	EAScis_JapanNew	CNTN4	Wald ratio	1	0.0444745	0.0291197	0.126686	-0.0126001	0.101549	1.04548	0.987479	1.10688
NIc2Ef	vWPqRF	EAStrans_JapanNew	PPIE	Wald ratio	1	-0.0555736	0.0364108	0.126936	-0.126939	0.0157914	0.945942	0.880788	1.01592
amDrmz	kgu52V	EAScis_JapanNew	M6PR	Wald ratio	1	-0.0506739	0.0332222	0.127184	-0.115789	0.0144416	0.950589	0.890663	1.01455
8spi8z	ACTfjI	EAScis_JapanNew	TNFRSF8	Inverse variance weighted	2	-0.0438852	0.0287943	0.127485	-0.100322	0.0125516	0.957064	0.904546	1.01263
72Hd5E	qG1QY2	EAStrans_JapanNew	MYOM3	Wald ratio	1	-0.0685726	0.0450134	0.127663	-0.156799	0.0196536	0.933726	0.854876	1.01985
Oc6oR8	HjCqUP	EAScis_JapanNew	OGA	Inverse variance weighted	2	-0.0521141	0.0342154	0.127729	-0.119176	0.0149481	0.949221	0.887651	1.01506
MsfcbH	vZZunh	EAScis_JapanNew	CD27	Weighted mode	4	-0.0764476	0.0366106	0.128005	-0.148204	-0.0046909	0.926401	0.862255	0.99532
KIblEp	8c7uak	EAScis_JapanNew	FARSA	Inverse variance weighted	2	0.0370169	0.0243247	0.128063	-0.0106595	0.0846934	1.03771	0.989397	1.08838
8JpYXZ	PZZnyy	EAScis_JapanNew	LILRA6	Wald ratio	1	0.0245269	0.0161187	0.128099	-0.00706577	0.0561195	1.02483	0.992959	1.05772
ysRFS3	Lk6jJg	EAScis_JapanNew	TSNAX	Wald ratio	1	0.0489305	0.0321666	0.12822	-0.014116	0.111977	1.05015	0.985983	1.11849
EHgGHI	Z7JSfB	EAScis_JapanNew	LETM1	Wald ratio	1	-0.0616568	0.0405918	0.128776	-0.141217	0.0179031	0.940206	0.868301	1.01806
aUds50	kYDiXt	EAScis_JapanNew	PRG2	Weighted median	4	0.0353312	0.0232702	0.128938	-0.0102783	0.0809407	1.03596	0.989774	1.08431
hLFTMt	qETLOs	EAScis_JapanNew	BOC	Weighted mode	3	0.0738292	0.0294443	0.128988	0.0161183	0.13154	1.07662	1.01625	1.14058
s5fm6x	vObT5Y	EAStrans_JapanNew	NIT2	Inverse variance weighted	4	-0.0259423	0.0170887	0.12899	-0.0594361	0.00755152	0.974391	0.942296	1.00758
pNcvdy	PzR490	EAScis_JapanNew	FCER1A	Weighted median	4	0.0371273	0.0244677	0.129166	-0.0108295	0.0850841	1.03783	0.989229	1.08881
5Fxsii	R0b7Rw	EAStrans_JapanNew	CALCOCO1	Wald ratio	1	0.0609139	0.0401992	0.129695	-0.0178764	0.139704	1.06281	0.982282	1.14993
IlFr9o	WMbkeb	EAStrans_JapanNew	CDC42BPB	Wald ratio	1	0.0570506	0.0376496	0.129695	-0.0167426	0.130844	1.05871	0.983397	1.13979
R16QTY	ycrmlK	EAStrans_JapanNew	LCN2	Wald ratio	1	0.0526016	0.0348202	0.130875	-0.015646	0.120849	1.05401	0.984476	1.12845
KU5gjq	y5GtSv	EAScis_JapanNew	NOTCH1	Weighted median	3	-0.0537077	0.0355595	0.130951	-0.123404	0.0159888	0.947709	0.883906	1.01612
J2sUv1	0OHQo8	EAScis_JapanNew	MAX	Wald ratio	1	0.0500475	0.0331665	0.131305	-0.0149588	0.115054	1.05132	0.985152	1.12193
a0XZqF	o8X0f6	EAScis_JapanNew	MYDGF	Wald ratio	1	0.0477864	0.0316681	0.131305	-0.014283	0.109856	1.04895	0.985818	1.11612
d3SCTd	pW05qU	EAScis_JapanNew	NIT2	Wald ratio	1	0.050948	0.0337633	0.131305	-0.015228	0.117124	1.05227	0.984887	1.12426
bWBWqs	WWcQvl	EAScis_JapanNew	NT5C	Wald ratio	1	0.0521891	0.0345857	0.131305	-0.015599	0.119977	1.05357	0.984522	1.12747
YWPvG7	Fr2BQB	EAScis_JapanNew	PTRHD1	Wald ratio	1	0.0499442	0.0330981	0.131305	-0.014928	0.114816	1.05121	0.985183	1.12167
3SRfH6	2UtakN	EAScis_JapanNew	VSIR	Wald ratio	1	0.044872	0.0297367	0.131305	-0.0134119	0.103156	1.04589	0.986678	1.10866
aUds50	kYDiXt	EAScis_JapanNew	PRG2	Inverse variance weighted	4	0.0304053	0.0201506	0.131323	-0.00908979	0.0699005	1.03087	0.990951	1.0724
GYM8s0	FrZpqm	EAStrans_JapanNew	PTGR1	Wald ratio	1	0.0552379	0.0366122	0.131367	-0.0165219	0.126998	1.05679	0.983614	1.13541
4rGsvN	A5e9mF	EAStrans_JapanNew	PTRHD1	Weighted median	3	-0.0404399	0.0268086	0.131436	-0.0929848	0.0121051	0.960367	0.911207	1.01218
tBfIEr	ktNDAu	EAScis_JapanNew	CA4	Inverse variance weighted	2	-0.0535794	0.0355396	0.131657	-0.123237	0.0160782	0.947831	0.884054	1.01621
HybpOq	Z3XyMO	EAScis_JapanNew	PTPRM	Inverse variance weighted	2	-0.0628536	0.0417148	0.131876	-0.144615	0.0189074	0.939081	0.865356	1.01909
puq0l5	gvAgUB	EAScis_JapanNew	CNPY4	Inverse variance weighted	3	-0.0285096	0.018941	0.132278	-0.0656339	0.00861478	0.971893	0.936474	1.00865
9waZhB	T7uvSz	EAStrans_JapanNew	PPIF	Wald ratio	1	0.0805674	0.0535276	0.132284	-0.0243467	0.185482	1.0839	0.975947	1.2038
rxmPch	1BX36O	EAStrans_JapanNew	LYPD3	Inverse variance weighted	2	-0.0412869	0.0274371	0.132379	-0.0950636	0.0124897	0.959554	0.909315	1.01257
7Y9Uzt	glwjiC	EAScis_JapanNew	TPM3	Weighted mode	3	0.0771463	0.0313135	0.132729	0.0157719	0.138521	1.0802	1.0159	1.14857
I0hERw	E5IwvB	EAScis_JapanNew	PRSS22	Inverse variance weighted	2	0.0387093	0.0257789	0.133203	-0.0118173	0.0892359	1.03947	0.988252	1.09334
PlAOBT	rblhZs	EAScis_JapanNew	IGFBP6	Wald ratio	1	0.0845529	0.0563543	0.133516	-0.0259016	0.195007	1.08823	0.974431	1.21532
inthi8	0okXaz	EAStrans_JapanNew	ZPR1	Wald ratio	1	-0.0504318	0.0336422	0.133857	-0.116371	0.015507	0.950819	0.890145	1.01563
lBz45D	ijmfRp	EAScis_JapanNew	PI3	Inverse variance weighted	2	-0.0411605	0.0274681	0.134009	-0.094998	0.0126771	0.959675	0.909375	1.01276
dPgcW2	ukEBIJ	EAScis_JapanNew	DTD1	Wald ratio	1	0.0587454	0.039258	0.134551	-0.0182002	0.135691	1.06051	0.981964	1.14533
6HUTZk	zleW4s	EAScis_JapanNew	PRDX3	Wald ratio	1	0.05559	0.0371493	0.134551	-0.0172227	0.128403	1.05716	0.982925	1.13701
QPIpnj	W4umiv	EAScis_JapanNew	PFDN4	Weighted median	3	0.0446326	0.029876	0.135195	-0.0139244	0.10319	1.04564	0.986172	1.1087
mRmwMl	zHKCFh	EAStrans_JapanNew	TRIM25	Wald ratio	1	0.0617643	0.0413925	0.135657	-0.019365	0.142894	1.06371	0.980821	1.15361
I7LCUr	VHi7nk	EAScis_JapanNew	CHM	Inverse variance weighted	2	0.0320012	0.0214478	0.135685	-0.0100364	0.0740388	1.03252	0.990014	1.07685
Hg6b6o	tLqVQk	EAStrans_JapanNew	PODXL	Wald ratio	1	-0.0494323	0.0331882	0.136368	-0.114481	0.0156166	0.95177	0.891829	1.01574
w4T2oM	K7HpKA	EAScis_JapanNew	TNFAIP8	Wald ratio	1	-0.0585311	0.0393015	0.136413	-0.135562	0.0184999	0.943149	0.873225	1.01867
5MbJxd	faAzRK	EAScis_JapanNew	TRIM5	Weighted median	3	-0.0340605	0.022884	0.136647	-0.0789131	0.0107922	0.966513	0.92412	1.01085
WTW2AN	tOciA6	EAScis_JapanNew	KAZALD1	Inverse variance weighted	2	0.0394618	0.026518	0.136722	-0.0125136	0.0914371	1.04025	0.987564	1.09575
qUDM9O	0jUGjw	EAScis_JapanNew	SEL1L	Weighted mode	4	0.0491277	0.0243313	0.136773	0.0014384	0.0968171	1.05035	1.00144	1.10166
qWjoyO	SY9J5c	EAScis_JapanNew	MARS1	Inverse variance weighted	2	-0.043499	0.0292728	0.137283	-0.100874	0.0138757	0.957434	0.904047	1.01397
DI71dd	e36wIS	EAScis_JapanNew	OLFM4	Inverse variance weighted	4	-0.027559	0.0185471	0.137307	-0.0639113	0.0087933	0.972817	0.938088	1.00883
wILe6i	gYmsna	EAScis_JapanNew	CD34	Inverse variance weighted	3	-0.0814016	0.0547835	0.137311	-0.188777	0.025974	0.921823	0.827971	1.02631
GlPS5z	KGuA41	EAStrans_JapanNew	NPPC	Wald ratio	1	0.0691822	0.0465902	0.137568	-0.0221347	0.160499	1.07163	0.978109	1.1741
ppeo03	5T7u3x	EAStrans_JapanNew	NGRN	Wald ratio	1	-0.060542	0.0407935	0.13778	-0.140497	0.0194133	0.941254	0.868926	1.0196
XU0fGs	kaASRo	EAScis_JapanNew	PRND	Wald ratio	1	0.0524331	0.0353602	0.13812	-0.0168729	0.121739	1.05383	0.983269	1.12946
qG9MHM	HreBcD	EAScis_JapanNew	PPP3R1	Weighted median	4	-0.0307474	0.0207371	0.138147	-0.071392	0.0098972	0.96972	0.931097	1.00995
6ADzqA	8y3kVS	EAStrans_JapanNew	NXPH3	Wald ratio	1	-0.0393774	0.0265653	0.138264	-0.0914453	0.0126906	0.961388	0.912611	1.01277
7nvJwz	GwWUdA	EAScis_JapanNew	AFAP1	Inverse variance weighted	3	-0.035159	0.0237208	0.138288	-0.0816518	0.0113339	0.965452	0.921593	1.0114
dxpD40	syGKfn	EAScis_JapanNew	SAA4	Weighted median	5	-0.0297501	0.0200855	0.138561	-0.0691177	0.00961751	0.970688	0.933217	1.00966
od1kqM	pmRxVq	EAStrans_JapanNew	TADA3	Wald ratio	1	-0.0396863	0.0268015	0.138674	-0.0922172	0.0128447	0.961091	0.911907	1.01293
5803SF	bqPSP8	EAScis_JapanNew	BCL2	Weighted median	5	-0.0225041	0.0152193	0.139233	-0.0523339	0.00732579	0.977747	0.949012	1.00735
4mPKpW	dhgLdp	EAStrans_JapanNew	LYSMD3	Weighted median	3	0.0431148	0.0291589	0.139243	-0.0140366	0.100266	1.04406	0.986061	1.10547
CZqWEz	FcMZzW	EAStrans_JapanNew	CXCL11	Wald ratio	1	-0.0584482	0.0395698	0.139652	-0.136005	0.0191087	0.943227	0.872838	1.01929
toa5eu	M5PzH6	EAStrans_JapanNew	MYH4	Weighted median	4	-0.0340729	0.0230792	0.139852	-0.0793082	0.0111624	0.966501	0.923755	1.01122
oBxuHL	yLXrgf	EAScis_JapanNew	ENTPD5	Inverse variance weighted	2	-0.029437	0.0199407	0.139883	-0.0685209	0.00964682	0.970992	0.933774	1.00969
3ji2an	y0v8wQ	EAScis_JapanNew	UNG	Wald ratio	1	-0.0491887	0.0333252	0.139938	-0.114506	0.0161286	0.952001	0.891807	1.01626
cM0Fja	z1t77C	EAScis_JapanNew	HHEX	Weighted median	3	0.0331398	0.0224632	0.140133	-0.010888	0.0771676	1.0337	0.989171	1.08022
EBVq0Y	gfF6R8	EAScis_JapanNew	TMED8	Inverse variance weighted	2	0.0356072	0.0241607	0.140544	-0.0117477	0.0829621	1.03625	0.988321	1.0865
e0hZHP	YAKA5j	EAStrans_JapanNew	HDAC9	Wald ratio	1	0.106701	0.0724802	0.140983	-0.0353602	0.248762	1.1126	0.965258	1.28244
FR1KpS	7fK7Dz	EAScis_JapanNew	SCN3A	Wald ratio	1	0.053686	0.0364839	0.141156	-0.0178224	0.125194	1.05515	0.982336	1.13337
hLFTMt	qETLOs	EAScis_JapanNew	BOC	Weighted median	3	0.0395162	0.0268559	0.14118	-0.0131215	0.0921538	1.04031	0.986964	1.09653
mwltHk	hvKBaK	EAScis_JapanNew	LGALS9	Weighted median	4	0.0321148	0.0218302	0.141259	-0.0106724	0.074902	1.03264	0.989384	1.07778
ExhE5x	gn1iNI	EAStrans_JapanNew	SMPDL3A	Wald ratio	1	0.162728	0.110694	0.141542	-0.0542318	0.379687	1.17672	0.947212	1.46183
YGmEC2	k7z5m4	EAScis_JapanNew	ATP6V1G1	Simple mode	4	-0.0628018	0.0316957	0.141864	-0.124925	-0.000678237	0.93913	0.882563	0.999322
5ZLyw4	b869im	EAStrans_JapanNew	MSTN	Inverse variance weighted	2	0.0366999	0.0249863	0.141887	-0.0122733	0.085673	1.03738	0.987802	1.08945
WuGLvW	Hng26L	EAScis_JapanNew	ERBB4	Inverse variance weighted	6	-0.0279631	0.0190473	0.14208	-0.0652958	0.0093696	0.972424	0.93679	1.00941
GYhdij	1qiLaI	EAScis_JapanNew	HNMT	Inverse variance weighted	2	0.042126	0.0287005	0.142164	-0.0141269	0.0983788	1.04303	0.985972	1.10338
38GmDn	t9xSZE	EAStrans_JapanNew	ENTR1	Wald ratio	1	0.0755625	0.0515002	0.142314	-0.025378	0.176503	1.07849	0.974941	1.19304
Hq6XRA	26NpfQ	EAScis_JapanNew	SEPTIN9	Inverse variance weighted	2	0.0408261	0.0278367	0.142477	-0.0137338	0.0953859	1.04167	0.98636	1.10008
iCHPQr	iHuQDV	EAScis_JapanNew	IGFBP1	Inverse variance weighted	3	0.0329321	0.0224552	0.142493	-0.01108	0.0769442	1.03348	0.988981	1.07998
LB7SyG	1DV9Bm	EAScis_JapanNew	ADGRG2	Wald ratio	1	0.0484035	0.0330802	0.143408	-0.0164337	0.113241	1.04959	0.983701	1.1199
YhJlVF	N6qDJJ	EAScis_JapanNew	SELP	Wald ratio	1	0.0534498	0.0365374	0.1435	-0.0181635	0.125063	1.0549	0.982	1.13322
aq2G78	1J0jjg	EAScis_JapanNew	MFAP3	Weighted median	4	0.0315086	0.0215407	0.143535	-0.0107111	0.0737284	1.03201	0.989346	1.07651
LBsQ2v	6ljefU	EAScis_JapanNew	SRC	MR Egger	4	0.0971343	0.0414361	0.14375	0.0159195	0.178349	1.10201	1.01605	1.19524
58RITp	3Ymdct	EAScis_JapanNew	IL18	Weighted median	4	-0.0310982	0.0212864	0.144033	-0.0728196	0.0106233	0.96938	0.929769	1.01068
lHNGUy	RGvYqe	EAStrans_JapanNew	ESPL1	Wald ratio	1	0.0524741	0.0359608	0.14451	-0.0180092	0.122957	1.05388	0.982152	1.13084
oCASNG	4EDn5f	EAScis_JapanNew	FN1	Inverse variance weighted	4	0.0254517	0.0174426	0.14452	-0.00873589	0.0596393	1.02578	0.991302	1.06145
RbkDIN	un7o1X	EAScis_JapanNew	CASP7	Wald ratio	1	0.0518072	0.0355137	0.144622	-0.0177997	0.121414	1.05317	0.982358	1.12909
y9Du2o	Pbetvi	EAScis_JapanNew	LPP	Wald ratio	1	0.056116	0.0384674	0.144622	-0.0192801	0.131512	1.05772	0.980905	1.14055
63e50s	tS2yFb	EAScis_JapanNew	PDE5A	Wald ratio	1	0.0544448	0.0373218	0.144622	-0.0187059	0.127596	1.05595	0.981468	1.13609
SbSVoK	h2RzN7	EAScis_JapanNew	SULT1A1	Wald ratio	1	0.0576301	0.0395053	0.144622	-0.0198003	0.135061	1.05932	0.980394	1.14461
WjGnF4	vBkBml	EAScis_JapanNew	TBCB	Wald ratio	1	0.0554774	0.0380297	0.144622	-0.0190607	0.130016	1.05705	0.98112	1.13885
Tmo8TJ	s3GR1u	EAScis_JapanNew	UFD1	Wald ratio	1	0.0518586	0.035549	0.144622	-0.0178174	0.121535	1.05323	0.98234	1.12923
SK3LC6	4fJkIe	EAScis_JapanNew	TBC1D23	Inverse variance weighted	2	-0.0340533	0.0233629	0.144957	-0.0798446	0.011738	0.96652	0.92326	1.01181
FfwRXM	FMW2Dt	EAStrans_JapanNew	ASAH1	Wald ratio	1	-0.0552937	0.0379549	0.145164	-0.129685	0.0190978	0.946207	0.878372	1.01928
vcaS9H	GTdBdG	EAScis_JapanNew	MMP10	MR Egger	5	-0.106758	0.0546318	0.145684	-0.213837	0.000320238	0.898743	0.80748	1.00032
HbQZuV	TwLbMQ	EAStrans_JapanNew	SLC16A1	Wald ratio	1	0.0513489	0.035294	0.1457	-0.0178274	0.120525	1.05269	0.982331	1.12809
w4NkXc	rVH6gZ	EAScis_JapanNew	FCN2	Inverse variance weighted	2	-0.0266434	0.0183149	0.145742	-0.0625407	0.00925385	0.973708	0.939375	1.0093
UGBawX	ZEJ4Fz	EAStrans_JapanNew	DYNC1H1	Inverse variance weighted	2	-0.0362202	0.0249035	0.14583	-0.0850312	0.0125907	0.964428	0.918484	1.01267
FNB8A4	N34Ybk	EAStrans_JapanNew	FUCA1	Wald ratio	1	-0.0815676	0.0561031	0.145978	-0.19153	0.0283945	0.92167	0.825695	1.0288
cpxxS6	6PMTGD	EAScis_JapanNew	DLGAP5	Inverse variance weighted	2	0.0341054	0.0234602	0.146015	-0.0118766	0.0800874	1.03469	0.988194	1.08338
Af6uuK	etNrHA	EAScis_JapanNew	SPART	MR Egger	4	-0.177268	0.0764649	0.146305	-0.327139	-0.0273968	0.837555	0.720983	0.972975
NErhUA	jDlZtu	EAStrans_JapanNew	TRAF3	Inverse variance weighted	2	-0.0314921	0.0216907	0.146537	-0.074006	0.0110217	0.968999	0.928666	1.01108
D2H8E1	GelHaU	EAScis_JapanNew	MRPL28	Weighted median	3	0.0366351	0.0252342	0.146556	-0.0128239	0.0860941	1.03731	0.987258	1.08991
lIbXWT	aZO7gF	EAScis_JapanNew	RGCC	Inverse variance weighted	3	-0.0333695	0.0229886	0.146622	-0.0784273	0.0116882	0.967181	0.924569	1.01176
5i0Umn	E2WIux	EAScis_JapanNew	SART1	Weighted median	3	0.0291417	0.0201018	0.147141	-0.0102579	0.0685412	1.02957	0.989795	1.07094
8JOO6a	Mh3oI0	EAScis_JapanNew	GHR	Weighted median	4	-0.0344206	0.0237531	0.147309	-0.0809765	0.0121354	0.966165	0.922215	1.01221
j2EErM	3fo7tB	EAStrans_JapanNew	APOA1	Wald ratio	1	-0.0704986	0.0486519	0.147326	-0.165856	0.0248591	0.931929	0.847168	1.02517
urXq0w	pmszzh	EAStrans_JapanNew	TMPRSS11D	Inverse variance weighted	2	0.0509794	0.0351885	0.147408	-0.0179902	0.119949	1.0523	0.982171	1.12744
vY4bTO	C8maWZ	EAScis_JapanNew	SUSD2	Simple mode	6	-0.0628433	0.0366978	0.14749	-0.134771	0.0090844	0.939091	0.873916	1.00913
tppMAy	cBygpe	EAStrans_JapanNew	EPGN	Inverse variance weighted	2	-0.0400968	0.0277068	0.147846	-0.0944022	0.0142085	0.960696	0.909917	1.01431
aUP03S	mzJOVw	EAScis_JapanNew	ISM2	Inverse variance weighted	4	0.0242253	0.0167545	0.148204	-0.00861342	0.0570641	1.02452	0.991424	1.05872
J5T6RR	p3RYJC	EAScis_JapanNew	KCTD5	Weighted median	3	-0.0396196	0.0274101	0.148335	-0.0933435	0.0141042	0.961155	0.910881	1.0142
pFaJgZ	uLRVtS	EAScis_JapanNew	DCTD	MR Egger	5	-0.148794	0.0768892	0.148411	-0.299497	0.0019087	0.861747	0.741191	1.00191
uvum1j	l7pqIk	EAScis_JapanNew	TACC3	Inverse variance weighted	2	-0.0606247	0.0419531	0.148441	-0.142853	0.0216034	0.941176	0.866882	1.02184
1oHC2t	MrxixZ	EAScis_JapanNew	PARD3	MR Egger	4	-0.196242	0.0855627	0.148806	-0.363945	-0.0285392	0.821813	0.694929	0.971864
y1sq3R	B4RXok	EAScis_JapanNew	ALDH2	Inverse variance weighted	2	-0.032701	0.0226666	0.149106	-0.0771276	0.0117255	0.967828	0.925772	1.01179
MTOnOH	gZPlDk	EAScis_JapanNew	GBP1	MR Egger	5	-0.0957255	0.0495896	0.149115	-0.192921	0.0014702	0.908713	0.824547	1.00147
LEwcQd	Ddl8w4	EAScis_JapanNew	RLN2	Inverse variance weighted	4	-0.0240164	0.0166536	0.149269	-0.0566575	0.00862458	0.97627	0.944918	1.00866
u6JPrp	krNm1F	EAScis_JapanNew	ITGB7	Wald ratio	1	0.0579656	0.040259	0.14992	-0.0209421	0.136873	1.05968	0.979276	1.14668
xW9M30	TedtYD	EAStrans_JapanNew	PTGES2	Inverse variance weighted	2	0.0345733	0.0240508	0.150572	-0.0125662	0.0817128	1.03518	0.987512	1.08514
G6kuep	xW2x8m	EAStrans_JapanNew	PCDH7	Wald ratio	1	0.0447382	0.0311575	0.151039	-0.0163305	0.105807	1.04575	0.983802	1.11161
eMGQ18	aRuQ5v	EAStrans_JapanNew	BLVRB	Weighted median	3	-0.0385324	0.0268373	0.151065	-0.0911334	0.0140687	0.962201	0.912896	1.01417
6sxXqm	6UHzPA	EAStrans_JapanNew	TAX1BP1	Wald ratio	1	0.0512368	0.0357035	0.151269	-0.018742	0.121216	1.05257	0.981433	1.12887
8bF5tx	t6mlPC	EAStrans_JapanNew	SNX5	Wald ratio	1	0.0540993	0.0377105	0.151403	-0.0198133	0.128012	1.05559	0.980382	1.13657
wgUoQz	rBsEq5	EAScis_JapanNew	PRDX2	Inverse variance weighted	3	-0.03032	0.0211382	0.151466	-0.0717509	0.0111108	0.970135	0.930763	1.01117
ywamyU	ts5XFU	EAScis_JapanNew	NPR1	Inverse variance weighted	2	0.0339687	0.023687	0.151554	-0.0124578	0.0803953	1.03455	0.987619	1.08372
nZg6UL	X9N0Ud	EAStrans_JapanNew	APPL2	Inverse variance weighted	2	-0.0334698	0.0233618	0.151952	-0.0792589	0.0123193	0.967084	0.923801	1.0124
7EJ9Nu	kRKXVX	EAScis_JapanNew	KLRB1	Wald ratio	1	0.0549656	0.0383754	0.152054	-0.0202502	0.130181	1.0565	0.979953	1.13904
YxU3sm	xy185D	EAScis_JapanNew	C7orf50	Weighted median	3	0.0415073	0.0289887	0.152188	-0.0153105	0.098325	1.04238	0.984806	1.10332
pxlO8o	P7Ezr5	EAStrans_JapanNew	BLOC1S2	Inverse variance weighted	2	-0.0424584	0.0296588	0.15227	-0.10059	0.0156729	0.95843	0.904304	1.0158
sZ2Exz	zRuK0h	EAStrans_JapanNew	CFHR5	Wald ratio	1	-0.0609419	0.0425784	0.152348	-0.144396	0.0225118	0.940878	0.865545	1.02277
hSrYU3	MfEAUf	EAStrans_JapanNew	TGFB2	Wald ratio	1	0.0432601	0.0302259	0.152366	-0.0159827	0.102503	1.04421	0.984144	1.10794
ggKoXL	LvbIDt	EAScis_JapanNew	ATG16L1	Wald ratio	1	-0.0669173	0.0467687	0.152484	-0.158584	0.0247493	0.935273	0.853351	1.02506
RetynM	VvsVgh	EAScis_JapanNew	CALCOCO2	Wald ratio	1	-0.0591793	0.0413606	0.152484	-0.140246	0.0218874	0.942538	0.869144	1.02213
Dkyl1j	RGAeix	EAScis_JapanNew	CDC42BPB	Wald ratio	1	-0.0657955	0.0459846	0.152484	-0.155925	0.0243344	0.936322	0.855623	1.02463
o6b0mB	4Fid2q	EAScis_JapanNew	CRYZL1	Wald ratio	1	-0.0684446	0.0478361	0.152484	-0.162203	0.0253142	0.933845	0.850268	1.02564
htLDCK	Rt7E04	EAScis_JapanNew	EIF4G1	Wald ratio	1	-0.0652788	0.0456235	0.152484	-0.154701	0.0241433	0.936806	0.856671	1.02444
tVGmBJ	sxmXhS	EAScis_JapanNew	GCC1	Wald ratio	1	-0.0692856	0.0484239	0.152484	-0.164197	0.0256253	0.93306	0.848575	1.02596
iBmY1B	NHo9lM	EAScis_JapanNew	GIPC3	Wald ratio	1	-0.0657171	0.0459298	0.152484	-0.15574	0.0243054	0.936396	0.855782	1.0246
zZiEAi	p4XIuE	EAScis_JapanNew	LACTB2	Wald ratio	1	-0.0684948	0.0478712	0.152484	-0.162322	0.0253328	0.933798	0.850167	1.02566
zbG56y	77N7AD	EAScis_JapanNew	LAT2	Wald ratio	1	-0.0675586	0.0472169	0.152484	-0.160104	0.0249865	0.934673	0.852055	1.0253
eqswUn	ynqrSE	EAScis_JapanNew	MINK1	Wald ratio	1	-0.0605351	0.0423081	0.152484	-0.143459	0.0223889	0.941261	0.866356	1.02264
xxE6oj	kGhKp6	EAScis_JapanNew	NDUFB7	Wald ratio	1	-0.0663652	0.0463828	0.152484	-0.157276	0.0245451	0.935789	0.854469	1.02485
RCSFXp	hKk1Ao	EAScis_JapanNew	NFE2	Wald ratio	1	-0.060932	0.0425855	0.152484	-0.1444	0.0225357	0.940887	0.865542	1.02279
cvmOtq	xLCs09	EAScis_JapanNew	PLA2G4A	Wald ratio	1	-0.0707712	0.0494622	0.152484	-0.167717	0.0261747	0.931675	0.845593	1.02652
HeRrKw	GC5UJS	EAScis_JapanNew	PLEKHO1	Wald ratio	1	-0.0678518	0.0474218	0.152484	-0.160798	0.0250949	0.934399	0.851464	1.02541
LwtFm8	LMlkoK	EAScis_JapanNew	PRKG1	Wald ratio	1	-0.0667707	0.0466663	0.152484	-0.158237	0.0246951	0.93541	0.853648	1.025
1AVzZZ	PCZsEP	EAScis_JapanNew	TOP2B	Wald ratio	1	-0.068361	0.0477777	0.152484	-0.162005	0.0252833	0.933923	0.850437	1.02561
EWeaCX	HCDcL0	EAScis_JapanNew	TWF2	Wald ratio	1	-0.0674037	0.0471086	0.152484	-0.159737	0.0249292	0.934818	0.852368	1.02524
Lddl5a	cNPL0V	EAScis_JapanNew	VPS53	Wald ratio	1	-0.0705085	0.0492786	0.152484	-0.167095	0.0260775	0.93192	0.84612	1.02642
4mH0VU	fQhVEE	EAScis_JapanNew	WASHC3	Wald ratio	1	-0.0638124	0.0445987	0.152484	-0.151226	0.023601	0.938181	0.859654	1.02388
3zfIsN	ullnG6	EAScis_JapanNew	YWHAQ	Wald ratio	1	-0.0703898	0.0491956	0.152484	-0.166813	0.0260336	0.93203	0.846358	1.02638
4nGeSV	EcRrYE	EAScis_JapanNew	NT5C1A	Wald ratio	1	0.0578323	0.0404433	0.152729	-0.0214366	0.137101	1.05954	0.978792	1.14694
O5fu0M	qWzpFb	EAScis_JapanNew	NUB1	Weighted median	3	-0.045791	0.0320372	0.152916	-0.108584	0.0170019	0.955242	0.897104	1.01715
m8OfMx	iBvUs4	EAStrans_JapanNew	NUDT2	Wald ratio	1	-0.0764989	0.0535625	0.153229	-0.181481	0.0284836	0.926354	0.834034	1.02889
499rhP	o65Vdo	EAStrans_JapanNew	PGD	Wald ratio	1	-0.0813498	0.056959	0.153229	-0.192989	0.0302898	0.921871	0.824491	1.03075
B5OZP7	Tt3fdC	EAScis_JapanNew	ADA	Inverse variance weighted	3	0.0394212	0.0276213	0.153521	-0.0147165	0.0935589	1.04021	0.985391	1.09808
dVkNVV	l2dQ1R	EAScis_JapanNew	METAP1	Inverse variance weighted	3	0.0318798	0.0223393	0.15356	-0.0119053	0.0756648	1.03239	0.988165	1.0786
H8lI7K	SUU6JK	EAScis_JapanNew	VPS37A	Weighted median	3	0.0381376	0.0267354	0.153729	-0.0142638	0.0905389	1.03887	0.985837	1.09476
t0biEI	dLHuoN	EAStrans_JapanNew	HPGDS	Wald ratio	1	0.0664591	0.0465986	0.15381	-0.0248742	0.157792	1.06872	0.975433	1.17092
n9SsuA	6ki62N	EAScis_JapanNew	SCRIB	MR Egger	8	0.0579021	0.0355688	0.154672	-0.0118127	0.127617	1.05961	0.988257	1.13612
TM8CH5	izTzaI	EAScis_JapanNew	CSNK1D	Weighted mode	3	0.0730931	0.0327219	0.155094	0.00895818	0.137228	1.07583	1.009	1.14709
A1OEPo	IcxQ0X	EAScis_JapanNew	LRTM2	MR Egger	5	0.0784498	0.0415059	0.155141	-0.00290166	0.159801	1.08161	0.997103	1.17328
DnHGiX	7vc6QO	EAStrans_JapanNew	KLK3	Inverse variance weighted	2	0.0336543	0.0236806	0.155265	-0.0127596	0.0800682	1.03423	0.987321	1.08336
8Zi8Ig	YQycML	EAScis_JapanNew	SIAE	Weighted mode	3	0.0573393	0.0257143	0.155518	0.0069393	0.107739	1.05902	1.00696	1.11376
R9VOPA	vUpKAB	EAScis_JapanNew	FOLR1	Weighted median	4	-0.0284252	0.0200233	0.155722	-0.0676707	0.0108204	0.971975	0.934568	1.01088
kGFsKV	FlyCaK	EAStrans_JapanNew	DUSP3	Wald ratio	1	0.0445291	0.0313756	0.155833	-0.0169671	0.106025	1.04554	0.983176	1.11185
QRTji1	mKxKSU	EAStrans_JapanNew	SLK	Wald ratio	1	0.109948	0.0775699	0.156365	-0.0420891	0.261985	1.11622	0.958784	1.29951
oXC39E	RYz4YE	EAScis_JapanNew	MUC2	Inverse variance weighted	2	0.0293508	0.0207149	0.156514	-0.0112503	0.0699519	1.02979	0.988813	1.07246
1JMnWz	zfDKSg	EAScis_JapanNew	THSD1	Inverse variance weighted	3	-0.0379622	0.0268254	0.157023	-0.09054	0.0146157	0.962749	0.913438	1.01472
rNUeZC	Cnza6E	EAScis_JapanNew	SOWAHA	Simple mode	3	-0.0622061	0.0280923	0.157216	-0.117267	-0.00714514	0.939689	0.889348	0.99288
BPwdQ1	ckm5Oq	EAScis_JapanNew	PLXDC2	Inverse variance weighted	4	-0.0292929	0.0207179	0.157392	-0.0698999	0.0113141	0.971132	0.932487	1.01138
hvJ8UL	ZcoxxH	EAScis_JapanNew	PPCDC	Wald ratio	1	0.0425008	0.0300838	0.15773	-0.0164634	0.101465	1.04342	0.983671	1.10679
4Yypim	LaoKtg	EAStrans_JapanNew	PAM	Wald ratio	1	0.070108	0.049636	0.157819	-0.0271785	0.167395	1.07262	0.973188	1.18222
no4iqQ	gEWKfv	EAScis_JapanNew	MTDH	Wald ratio	1	-0.0619184	0.0438495	0.15793	-0.147863	0.0240266	0.93996	0.862549	1.02432
vKi29g	7PQMXf	EAScis_JapanNew	CREB3	Inverse variance weighted	5	-0.0246722	0.0174841	0.158207	-0.058941	0.00959653	0.97563	0.942762	1.00964
U8BGSf	vVoVSn	EAScis_JapanNew	OTOA	Simple mode	3	-0.0821666	0.0372627	0.158244	-0.155201	-0.00913173	0.921118	0.856243	0.99091
DI71dd	e36wIS	EAScis_JapanNew	OLFM4	Weighted median	4	-0.0309676	0.0219508	0.158312	-0.0739912	0.012056	0.969507	0.92868	1.01213
PUKwh7	SJ6IIr	EAScis_JapanNew	DAPP1	Inverse variance weighted	3	0.0221888	0.0157333	0.158449	-0.0086485	0.0530261	1.02244	0.991389	1.05446
s5fm6x	vObT5Y	EAStrans_JapanNew	NIT2	Weighted median	4	-0.0286177	0.0202977	0.158571	-0.0684013	0.0111659	0.971788	0.933886	1.01123
KaYvji	WGxSVJ	EAScis_JapanNew	SEMA3G	Weighted median	3	0.0372042	0.0263885	0.15858	-0.0145173	0.0889257	1.0379	0.985588	1.093
hYFsXR	sjFPvN	EAStrans_JapanNew	LRIG1	Wald ratio	1	0.0739846	0.0524968	0.158742	-0.0289092	0.176878	1.07679	0.971505	1.19349
txhwdn	fhEhAr	EAScis_JapanNew	GORASP2	Wald ratio	1	-0.0690401	0.0489994	0.158835	-0.165079	0.0269987	0.933289	0.847827	1.02737
UwaUIo	5SPJh1	EAScis_JapanNew	MAP2K1	Wald ratio	1	-0.0664918	0.0471908	0.158835	-0.158986	0.0260022	0.935671	0.853008	1.02634
q2PZyD	0f1Efq	EAScis_JapanNew	RAB11FIP3	Wald ratio	1	-0.0666411	0.0472968	0.158835	-0.159343	0.0260606	0.935531	0.852704	1.0264
No2uiS	AdmBaG	EAScis_JapanNew	CXADR	Weighted median	4	0.0288491	0.020486	0.159062	-0.0113035	0.0690018	1.02927	0.98876	1.07144
WuGLvW	Hng26L	EAScis_JapanNew	ERBB4	Weighted median	6	-0.033736	0.0239668	0.159246	-0.080711	0.013239	0.966827	0.92246	1.01333
PRjKnB	1uYOb1	EAScis_JapanNew	AHSA1	Weighted median	3	0.0326578	0.0232152	0.159503	-0.0128439	0.0781596	1.0332	0.987238	1.0813
nmf6eE	O32p2c	EAScis_JapanNew	RAB3GAP1	Weighted median	7	0.030277	0.0215349	0.15974	-0.0119315	0.0724855	1.03074	0.988139	1.07518
wFtfPW	FPWRK3	EAScis_JapanNew	ESM1	Inverse variance weighted	3	-0.0318296	0.0226501	0.15994	-0.0762237	0.0125646	0.968672	0.926609	1.01264
MICNt0	wMScy3	EAScis_JapanNew	PMM2	Simple mode	3	0.088581	0.040544	0.16052	0.00911463	0.168047	1.09262	1.00916	1.18299
pqKCqN	cKRqNl	EAScis_JapanNew	ITPRIP	Inverse variance weighted	2	0.0458929	0.0327181	0.160713	-0.0182345	0.11002	1.04696	0.981931	1.1163
iHMHWg	A73BXc	EAStrans_JapanNew	RABEP1	Weighted median	3	-0.0433214	0.0308879	0.160755	-0.103862	0.0172188	0.957604	0.90135	1.01737
oDhqgq	qUH68y	EAScis_JapanNew	ENTPD6	MR Egger	7	0.0950645	0.0577753	0.160803	-0.0181751	0.208304	1.09973	0.981989	1.23159
B1wdwK	RaPRkc	EAStrans_JapanNew	BRSK2	Wald ratio	1	-0.0509721	0.0363472	0.160806	-0.122213	0.0202684	0.950305	0.88496	1.02048
5f9F6L	2CXyv4	EAScis_JapanNew	MTHFSD	Weighted median	3	-0.0397821	0.028374	0.160896	-0.0953951	0.0158308	0.960999	0.909014	1.01596
pNIQI2	oSxldq	EAStrans_JapanNew	ZBP1	Wald ratio	1	-0.0417214	0.0297665	0.161028	-0.100064	0.016621	0.959137	0.90478	1.01676
1e54hu	uZA9fV	EAStrans_JapanNew	AIF1	Inverse variance weighted	2	-0.0400528	0.0285826	0.161124	-0.0960748	0.0159691	0.960739	0.908396	1.0161
wgUoQz	rBsEq5	EAScis_JapanNew	PRDX2	Weighted median	3	-0.0348542	0.0248748	0.161159	-0.0836088	0.0139005	0.965746	0.919791	1.014
Dethxa	RqwdDE	EAStrans_JapanNew	IGFBP2	Wald ratio	1	0.0543125	0.0387701	0.161248	-0.021677	0.130302	1.05581	0.978556	1.13917
22haOq	ucEMMI	EAScis_JapanNew	YY1	Inverse variance weighted	3	0.0297653	0.0212493	0.161284	-0.0118834	0.0714139	1.03021	0.988187	1.07403
ueclMO	S4R0KL	EAScis_JapanNew	FGF19	Wald ratio	1	0.0428266	0.0305759	0.161314	-0.0171022	0.102755	1.04376	0.983043	1.10822
DexZvq	47bXeL	EAScis_JapanNew	RNASE4	MR Egger	4	0.124385	0.0572305	0.16182	0.0122135	0.236557	1.13245	1.01229	1.26688
guaCxv	HqTvfD	EAScis_JapanNew	SMPD1	Weighted median	4	-0.0336245	0.0240411	0.161924	-0.080745	0.013496	0.966935	0.922429	1.01359
vZVx0u	sJQYMG	EAScis_JapanNew	MSRA	Inverse variance weighted	2	-0.0357347	0.0255655	0.162183	-0.0858431	0.0143738	0.964896	0.917738	1.01448
XDTRIL	EOMzkR	EAScis_JapanNew	SLAMF7	Weighted median	3	0.0388856	0.0278215	0.162209	-0.0156446	0.0934158	1.03965	0.984477	1.09792
adxUJl	8ozQDK	EAScis_JapanNew	MOCS2	Wald ratio	1	0.0450424	0.0322705	0.162781	-0.0182077	0.108293	1.04607	0.981957	1.11437
HSSMjd	Uc3gLk	EAScis_JapanNew	MELTF	Wald ratio	1	0.0619157	0.0443698	0.162882	-0.0250492	0.148881	1.06387	0.975262	1.16053
6RQOHm	dGKOWb	EAScis_JapanNew	CEBPA	Simple mode	4	0.0752345	0.0409229	0.163291	-0.00497444	0.155443	1.07814	0.995038	1.16818
Nh0qBw	6WBlJA	EAScis_JapanNew	SERPINA1	Inverse variance weighted	3	0.0228305	0.0163977	0.163833	-0.00930905	0.05497	1.02309	0.990734	1.05651
2Z25Yy	YGZlUC	EAScis_JapanNew	PODXL	Inverse variance weighted	3	-0.0288944	0.0207773	0.164326	-0.069618	0.0118292	0.971519	0.93275	1.0119
5yCdbb	AaQYru	EAStrans_JapanNew	CALCOCO2	MR Egger	4	0.0863577	0.0401342	0.164334	0.00769471	0.165021	1.0902	1.00772	1.17942
CgZuza	dsSy1u	EAScis_JapanNew	ZHX2	Weighted median	3	0.0393081	0.028285	0.164615	-0.0161304	0.0947466	1.04009	0.983999	1.09938
qLUvCS	Y0nq6l	EAScis_JapanNew	DPP7	Wald ratio	1	0.0489123	0.0352046	0.16472	-0.0200888	0.117913	1.05013	0.980112	1.12515
oiLqhC	zE1SFg	EAScis_JapanNew	TMPRSS15	Inverse variance weighted	5	0.021834	0.0157201	0.164857	-0.00897744	0.0526454	1.02207	0.991063	1.05406
7Y9Uzt	glwjiC	EAScis_JapanNew	TPM3	Simple mode	3	0.0767061	0.0357691	0.165186	0.00659869	0.146814	1.07972	1.00662	1.15814
JWmTlv	EaUYjd	EAScis_JapanNew	IL6ST	Wald ratio	1	-0.0391412	0.0282143	0.165356	-0.0944413	0.0161588	0.961615	0.909881	1.01629
x1MdbK	777LsS	EAStrans_JapanNew	IDS	Wald ratio	1	0.0489238	0.0352817	0.165545	-0.0202284	0.118076	1.05014	0.979975	1.12533
t7YPy3	sjK48M	EAStrans_JapanNew	LSM8	Inverse variance weighted	2	0.0370665	0.0267401	0.165693	-0.0153441	0.089477	1.03776	0.984773	1.0936
4Ach86	R2pzxO	EAScis_JapanNew	CTRC	Weighted median	4	-0.0325253	0.0234831	0.166036	-0.0785521	0.0135015	0.967998	0.924454	1.01359
udhJBu	gzaGej	EAScis_JapanNew	SEPTIN3	MR Egger	5	0.0639746	0.0351263	0.16611	-0.00487302	0.132822	1.06607	0.995139	1.14205
x8ZmDD	hjGKGz	EAScis_JapanNew	DCC	Inverse variance weighted	3	-0.0340572	0.0245974	0.16618	-0.0822681	0.0141537	0.966516	0.921025	1.01425
m8F8Yd	6sE7gc	EAScis_JapanNew	CRELD1	Wald ratio	1	-0.0764314	0.0553368	0.167217	-0.184892	0.0320288	0.926417	0.831194	1.03255
VgnqUu	zQiW0Y	EAScis_JapanNew	TRIM40	Inverse variance weighted	4	0.0237124	0.0171862	0.167668	-0.0099725	0.0573974	1.024	0.990077	1.05908
3Y1jF5	z9bDSp	EAScis_JapanNew	GBP2	Wald ratio	1	-0.0364164	0.0264111	0.167947	-0.0881821	0.0153493	0.964239	0.915594	1.01547
ntVanZ	Mu6Q3h	EAScis_JapanNew	RNASET2	Wald ratio	1	0.0669977	0.0485984	0.168018	-0.0282551	0.162251	1.06929	0.97214	1.17615
nmf6eE	O32p2c	EAScis_JapanNew	RAB3GAP1	Simple mode	7	0.0507069	0.0323779	0.168366	-0.0127538	0.114167	1.05201	0.987327	1.12094
79xy6g	L7IN5Z	EAScis_JapanNew	PAEP	Weighted mode	3	0.0652559	0.0308177	0.168414	0.00485318	0.125659	1.06743	1.00486	1.1339
OahiLq	G0wBFX	EAStrans_JapanNew	SERPINH1	Inverse variance weighted	2	-0.0332833	0.0241676	0.168455	-0.0806519	0.0140852	0.967264	0.922515	1.01418
pATpwX	zFLs0r	EAScis_JapanNew	CEP350	Inverse variance weighted	3	0.0313985	0.0228338	0.169103	-0.0133557	0.0761527	1.0319	0.986733	1.07913
AzZjzp	LVYDtE	EAScis_JapanNew	CD22	Inverse variance weighted	3	0.0318547	0.0231702	0.169189	-0.0135588	0.0772683	1.03237	0.986533	1.08033
hu7JKo	0vwAe2	EAScis_JapanNew	IGFBPL1	Inverse variance weighted	2	0.0300542	0.0218656	0.169287	-0.0128023	0.0729107	1.03051	0.987279	1.07563
ykKGIe	Dqoqze	EAScis_JapanNew	VNN2	Wald ratio	1	-0.030291	0.0220579	0.169675	-0.0735244	0.0129425	0.970163	0.929113	1.01303
ldR5Fl	llxXp8	EAScis_JapanNew	EGFR	Weighted mode	4	0.0618446	0.0343783	0.169859	-0.00553683	0.129226	1.0638	0.994478	1.13795
0PcEfq	wPDHBU	EAScis_JapanNew	HPGDS	Wald ratio	1	0.0566762	0.0413021	0.16999	-0.024276	0.137628	1.05831	0.976016	1.14755
UpK9cy	PQjXqf	EAScis_JapanNew	PALM	Wald ratio	1	0.0551178	0.0401665	0.16999	-0.0236085	0.133844	1.05667	0.976668	1.14321
scQ4fH	ruhSLE	EAScis_JapanNew	NPPC	Inverse variance weighted	5	-0.0258978	0.0188747	0.170034	-0.0628921	0.0110965	0.974435	0.939045	1.01116
D21iZw	ZPDoSB	EAStrans_JapanNew	DEFB116	Wald ratio	1	0.0438654	0.0319796	0.170167	-0.0188146	0.106545	1.04484	0.981361	1.11243
5ahH9b	xL9Hym	EAScis_JapanNew	CRISP2	Inverse variance weighted	3	-0.0270821	0.0197584	0.17048	-0.0658086	0.0116444	0.973281	0.93631	1.01171
TlSi07	IyLcBP	EAScis_JapanNew	SPINK5	Inverse variance weighted	5	0.0233007	0.0169996	0.170481	-0.0100186	0.05662	1.02357	0.990031	1.05825
9dqdgJ	HxT3WK	EAStrans_JapanNew	CD2	Wald ratio	1	0.0528623	0.0385873	0.170706	-0.0227688	0.128493	1.05428	0.977488	1.13711
6jE8oR	wfC6Uu	EAStrans_JapanNew	SEZ6	Weighted mode	3	-0.0635878	0.0303117	0.170822	-0.122999	-0.00417682	0.938392	0.884265	0.995832
y91meL	iDutMI	EAStrans_JapanNew	GNPDA2	Wald ratio	1	0.0408037	0.0297953	0.170853	-0.0175951	0.0992025	1.04165	0.982559	1.10429
aUP03S	mzJOVw	EAScis_JapanNew	ISM2	Weighted median	4	0.0271126	0.0197997	0.170892	-0.0116948	0.06592	1.02748	0.988373	1.06814
yW63Vh	9O0Ywh	EAScis_JapanNew	MATN3	MR Egger	4	0.139293	0.0664372	0.170968	0.00907596	0.26951	1.14946	1.00912	1.30932
gsxe9x	hWPpY9	EAStrans_JapanNew	TNPO1	Inverse variance weighted	2	0.0408273	0.0298207	0.17097	-0.0176213	0.0992759	1.04167	0.982533	1.10437
MrAWHz	xKBtkj	EAScis_JapanNew	PRUNE2	Inverse variance weighted	3	-0.0290075	0.0211928	0.171079	-0.0705453	0.0125303	0.971409	0.931885	1.01261
T6rMwM	ltyKpy	EAStrans_JapanNew	RILP	Wald ratio	1	-0.0605554	0.0442424	0.171087	-0.14727	0.0261597	0.941242	0.863061	1.0265
pEh9W0	2TwlWs	EAScis_JapanNew	PSMG4	Weighted median	3	0.0459411	0.0335696	0.171145	-0.0198553	0.111738	1.04701	0.980341	1.11822
d3Tcrn	vnr9ke	EAScis_JapanNew	AP1G2	Inverse variance weighted	2	0.0273429	0.0200106	0.171808	-0.011878	0.0665638	1.02772	0.988192	1.06883
ExrVIB	O4y8T7	EAStrans_JapanNew	MCTS1	Wald ratio	1	-0.04167	0.030499	0.171853	-0.101448	0.018108	0.959186	0.903528	1.01827
ShAZyo	gAB6N1	EAStrans_JapanNew	PRDX1	Weighted median	3	0.0294359	0.0215489	0.171938	-0.0128	0.0716718	1.02987	0.987282	1.0743
tDxxMn	iUGQDI	EAStrans_JapanNew	GSTA1	Inverse variance weighted	2	-0.0296934	0.0217413	0.172014	-0.0723063	0.0129195	0.970743	0.930246	1.013
mGchlk	V8AIJV	EAScis_JapanNew	RBM19	Wald ratio	1	-0.0465837	0.0341467	0.172497	-0.113511	0.0203438	0.954485	0.892694	1.02055
m9k3Lj	NvxDQV	EAScis_JapanNew	TGOLN2	Wald ratio	1	0.0672752	0.0493315	0.17265	-0.0294145	0.163965	1.06959	0.971014	1.17817
iNfJZ0	5qBcsC	EAScis_JapanNew	BCAT1	Inverse variance weighted	2	0.0384575	0.0282411	0.173275	-0.016895	0.0938099	1.03921	0.983247	1.09835
DdnxUJ	nzv7UX	EAScis_JapanNew	GLYR1	Inverse variance weighted	2	0.0694498	0.0510206	0.173447	-0.0305506	0.16945	1.07192	0.969911	1.18465
eTYCxT	UTKo4a	EAStrans_JapanNew	PDE4D	Inverse variance weighted	2	-0.0337779	0.024816	0.173472	-0.0824173	0.0148615	0.966786	0.920888	1.01497
3cnJW3	zpL3n9	EAStrans_JapanNew	THOP1	Inverse variance weighted	3	-0.0327917	0.0241021	0.173661	-0.0800318	0.0144484	0.96774	0.923087	1.01455
6YofDQ	TZa7vb	EAStrans_JapanNew	CSH1	Wald ratio	1	0.0788805	0.0580246	0.17401	-0.0348478	0.192609	1.08208	0.965752	1.21241
ruzpZw	KbnGNQ	EAScis_JapanNew	EIF4EBP1	Inverse variance weighted	3	0.0319521	0.0235273	0.174435	-0.0141613	0.0780656	1.03247	0.985938	1.08119
CPQYPw	gRhCX0	EAStrans_JapanNew	DNAJA4	Inverse variance weighted	2	-0.0354723	0.0261302	0.174616	-0.0866875	0.0157429	0.965149	0.916964	1.01587
rNgx15	PhlD9j	EAScis_JapanNew	NFASC	Inverse variance weighted	3	0.032862	0.0242306	0.175028	-0.0146299	0.080354	1.03341	0.985477	1.08367
uzE5fA	NIinNB	EAScis_JapanNew	CEACAM3	Inverse variance weighted	2	-0.0234834	0.0173191	0.175122	-0.0574288	0.010462	0.97679	0.944189	1.01052
zUPW0p	SJLvBL	EAScis_JapanNew	BST1	Wald ratio	1	-0.0360203	0.0265653	0.175126	-0.0880882	0.0160476	0.964621	0.91568	1.01618
RxPMxA	FP61Kp	EAStrans_JapanNew	NXPH1	Wald ratio	1	0.0487312	0.0359419	0.175153	-0.021715	0.119177	1.04994	0.978519	1.12657
8d9kdk	gGx8Nz	EAScis_JapanNew	F3	MR Egger	3	-0.41155	0.116282	0.175305	-0.639463	-0.183637	0.662623	0.527576	0.832238
79xy6g	L7IN5Z	EAScis_JapanNew	PAEP	Simple mode	3	0.0652559	0.0316658	0.175479	0.00319092	0.127321	1.06743	1.0032	1.13578
BehAGf	oZ7KMG	EAScis_JapanNew	CALCA	Inverse variance weighted	2	-0.0482861	0.0356911	0.176091	-0.118241	0.0216685	0.952861	0.888482	1.0219
LgQbEO	0qjD87	EAScis_JapanNew	GID8	Inverse variance weighted	4	-0.0271471	0.0200722	0.176225	-0.0664887	0.0121945	0.973218	0.935674	1.01227
SnO789	wKdLkY	EAScis_JapanNew	PMCH	Weighted median	3	0.0329802	0.0244209	0.176859	-0.0148848	0.0808452	1.03353	0.985225	1.0842
iMLaKp	Xx9Cs8	EAStrans_JapanNew	ATP5IF1	Inverse variance weighted	2	-0.0392201	0.0290514	0.177009	-0.0961609	0.0177207	0.961539	0.908318	1.01788
5az26F	QtVb1s	EAStrans_JapanNew	FLRT2	Inverse variance weighted	2	-0.0459214	0.0340253	0.177136	-0.112611	0.0207681	0.955117	0.893498	1.02099
KIqlkh	IYL2IE	EAScis_JapanNew	GCNT1	Weighted median	5	0.0274599	0.0203496	0.177207	-0.0124254	0.0673451	1.02784	0.987652	1.06966
Tsq0Ft	g8TwLd	EAStrans_JapanNew	ADAM12	Wald ratio	1	-0.052898	0.0392012	0.177209	-0.129732	0.0239363	0.948477	0.878331	1.02423
toa5eu	M5PzH6	EAStrans_JapanNew	MYH4	MR Egger	4	-0.109142	0.0533227	0.177279	-0.213654	-0.00462918	0.896603	0.807628	0.995382
OudDzd	SJGKfD	EAScis_JapanNew	SEMA6C	Weighted median	4	-0.0299374	0.0221951	0.177392	-0.0734398	0.013565	0.970506	0.929192	1.01366
ejtzJT	CaaKJi	EAStrans_JapanNew	BIRC2	Inverse variance weighted	2	-0.0408738	0.0303264	0.177724	-0.100313	0.0185659	0.95995	0.904554	1.01874
5ahH9b	xL9Hym	EAScis_JapanNew	CRISP2	Weighted median	3	-0.0295491	0.0219276	0.177795	-0.0725273	0.0134291	0.970883	0.93004	1.01352
oiLqhC	zE1SFg	EAScis_JapanNew	TMPRSS15	Weighted median	5	0.0261477	0.0194069	0.17787	-0.0118898	0.0641852	1.02649	0.988181	1.06629
B4JcuH	s3W57j	EAScis_JapanNew	FOLR2	MR Egger	6	0.0889861	0.0545136	0.17794	-0.0178607	0.195833	1.09307	0.982298	1.21632
L8kBX9	U5kkwe	EAStrans_JapanNew	ACY1	Wald ratio	1	-0.0481349	0.035752	0.178188	-0.118209	0.021939	0.953005	0.88851	1.02218
U7YIji	XrRAn2	EAStrans_JapanNew	EIF4G3	Wald ratio	1	-0.0508413	0.0377666	0.178239	-0.124864	0.0231812	0.950429	0.882617	1.02345
lFGyMU	k1sXva	EAStrans_JapanNew	STX8	Wald ratio	1	-0.0485083	0.0360335	0.178239	-0.119134	0.0221175	0.952649	0.887689	1.02236
ILv1yF	VUmvi5	EAScis_JapanNew	STC1	Weighted median	6	0.0284853	0.0211617	0.178277	-0.0129916	0.0699622	1.02889	0.987092	1.07247
nz8gt7	xLvZ46	EAStrans_JapanNew	CHL1	Inverse variance weighted	2	0.0480035	0.0356701	0.17838	-0.02191	0.117917	1.04917	0.978328	1.12515
nH7ryk	LJcUIy	EAScis_JapanNew	TIMP2	Wald ratio	1	-0.0436581	0.0324469	0.178456	-0.107254	0.0199378	0.957281	0.898297	1.02014
XDTRIL	EOMzkR	EAScis_JapanNew	SLAMF7	Inverse variance weighted	3	0.0312756	0.0232632	0.178812	-0.0143204	0.0768715	1.03177	0.985782	1.0799
4GNLZ3	XjUA57	EAScis_JapanNew	PNMA2	Inverse variance weighted	3	0.0210618	0.0156757	0.17908	-0.00966262	0.0517862	1.02129	0.990384	1.05315
6zPw1a	WyEJOh	EAStrans_JapanNew	PQBP1	Wald ratio	1	0.0567908	0.0422693	0.179094	-0.0260569	0.139639	1.05843	0.97428	1.14986
LqUXv0	Ovq7vZ	EAScis_JapanNew	REG3G	Wald ratio	1	0.0483319	0.0359891	0.179286	-0.0222069	0.118871	1.04952	0.978038	1.12622
0kxsuS	4CYNqd	EAScis_JapanNew	GP2	Inverse variance weighted	5	-0.0259423	0.0193232	0.17942	-0.0638158	0.0119313	0.974391	0.938178	1.012
LQNcLX	QqSVRU	EAScis_JapanNew	LAMB1	Inverse variance weighted	3	0.0276879	0.0206273	0.179502	-0.0127417	0.0681174	1.02807	0.987339	1.07049
ufQjcr	ddXiNQ	EAStrans_JapanNew	GET3	Inverse variance weighted	3	-0.0247918	0.0184973	0.180151	-0.0610465	0.0114629	0.975513	0.94078	1.01153
nmf6eE	O32p2c	EAScis_JapanNew	RAB3GAP1	Weighted mode	7	0.0436936	0.0288124	0.180184	-0.0127786	0.100166	1.04466	0.987303	1.10535
fWBbkH	5MZapS	EAScis_JapanNew	OPLAH	Wald ratio	1	-0.0356409	0.0266057	0.180376	-0.087788	0.0165062	0.964987	0.915955	1.01664
iYBfF8	zu4JPP	EAScis_JapanNew	PAG1	Inverse variance weighted	3	-0.0333712	0.0249135	0.180414	-0.0822017	0.0154593	0.96718	0.921086	1.01558
kauOzp	TSbzfr	EAScis_JapanNew	CIAPIN1	Inverse variance weighted	2	-0.0348973	0.0260543	0.180439	-0.0859637	0.0161692	0.965705	0.917628	1.0163
1Yai1c	ntOVrn	EAScis_JapanNew	SPINK2	Wald ratio	1	0.0276528	0.0206514	0.180561	-0.0128239	0.0681294	1.02804	0.987258	1.0705
a3DPv6	ksy46F	EAScis_JapanNew	B2M	Inverse variance weighted	4	0.0228622	0.0170784	0.180683	-0.0106116	0.0563359	1.02313	0.989445	1.05795
PUKwh7	SJ6IIr	EAScis_JapanNew	DAPP1	Weighted median	3	0.0268609	0.0200731	0.180845	-0.0124823	0.0662042	1.02722	0.987595	1.06844
D2H8E1	GelHaU	EAScis_JapanNew	MRPL28	Inverse variance weighted	3	0.0271075	0.020288	0.181506	-0.0126571	0.066872	1.02748	0.987423	1.06916
SLSW1Z	sVn0pc	EAScis_JapanNew	LRP2BP	Wald ratio	1	-0.0431791	0.0323215	0.181574	-0.106529	0.020171	0.95774	0.898949	1.02038
saFVx1	QE2EnU	EAStrans_JapanNew	C2CD2L	Wald ratio	1	-0.0542084	0.040582	0.181623	-0.133749	0.0253324	0.947235	0.874809	1.02566
wQ5XGl	qBtGc6	EAScis_JapanNew	EVI5	Inverse variance weighted	2	-0.0342769	0.0256617	0.181639	-0.0845738	0.0160199	0.966304	0.918904	1.01615
AMsasz	WTBy5m	EAStrans_JapanNew	C1QTNF5	Wald ratio	1	0.057292	0.0429258	0.181983	-0.0268426	0.141427	1.05896	0.973514	1.15192
QSML2s	JC6lMF	EAStrans_JapanNew	LONP1	Inverse variance weighted	3	0.0309772	0.0232116	0.182021	-0.0145175	0.076472	1.03146	0.985587	1.07947
TVPhNh	TKQCkx	EAScis_JapanNew	AKT1S1	MR Egger	5	0.0997984	0.0577178	0.182238	-0.0133285	0.212925	1.10495	0.98676	1.23729
i4IHtH	TAa2dv	EAScis_JapanNew	CPVL	Weighted median	3	0.0429759	0.0322301	0.182397	-0.0201951	0.106147	1.04391	0.980007	1.11199
Urki8g	hQ9u9g	EAScis_JapanNew	GIPR	Wald ratio	1	-0.0511139	0.0383569	0.182667	-0.126293	0.0240656	0.95017	0.881356	1.02436
BiJR8f	q6RDI0	EAScis_JapanNew	CRKL	Inverse variance weighted	2	-0.0384474	0.0288692	0.182932	-0.0950311	0.0181362	0.962282	0.909345	1.0183
qSo36j	i688mC	EAScis_JapanNew	SKIV2L	Inverse variance weighted	3	0.0264714	0.0198842	0.183097	-0.0125016	0.0654445	1.02682	0.987576	1.06763
qG9MHM	HreBcD	EAScis_JapanNew	PPP3R1	Inverse variance weighted	4	-0.0226701	0.0170387	0.183353	-0.0560659	0.0107258	0.977585	0.945477	1.01078
ldR5Fl	llxXp8	EAScis_JapanNew	EGFR	Simple mode	4	0.0622047	0.0361034	0.18337	-0.00855799	0.132967	1.06418	0.991479	1.14221
SQUP5m	lqavw9	EAScis_JapanNew	CST3	Inverse variance weighted	3	0.0373146	0.0280781	0.183863	-0.0177186	0.0923477	1.03802	0.982437	1.09675
yt7I4v	gCYfEh	EAScis_JapanNew	CLSPN	Weighted mode	4	-0.0459899	0.0267379	0.183915	-0.0983962	0.00641641	0.955052	0.90629	1.00644
ouBepR	hsH5lg	EAScis_JapanNew	SLC16A1	MR Egger	3	-2.35055	0.699854	0.184227	-3.72226	-0.978832	0.0953171	0.0241792	0.37575
NdfLDt	NSgwhS	EAScis_JapanNew	CLSTN2	MR Egger	4	-0.268048	0.134409	0.184286	-0.531491	-0.00460594	0.764871	0.587728	0.995405
KqqI86	NHSpAW	EAScis_JapanNew	HNRNPUL1	Wald ratio	1	0.0562454	0.0423716	0.184366	-0.0268029	0.139294	1.05786	0.973553	1.14946
lMs6p5	xClCUr	EAScis_JapanNew	CPE	Wald ratio	1	0.0684885	0.0516023	0.18443	-0.032652	0.169629	1.07089	0.967875	1.18487
V4oRTr	GGPDd0	EAScis_JapanNew	CCL14	Inverse variance weighted	3	0.0328666	0.0247822	0.184766	-0.0157064	0.0814397	1.03341	0.984416	1.08485
NfHjWj	gNPZdY	EAScis_JapanNew	MDGA1	Inverse variance weighted	2	0.0201434	0.0151951	0.184954	-0.00963892	0.0499258	1.02035	0.990407	1.05119
Ghgfo7	cIEbkg	EAScis_JapanNew	PBK	Weighted mode	4	-0.0366992	0.0214144	0.185087	-0.0786714	0.00527302	0.963966	0.924344	1.00529
BPwdQ1	ckm5Oq	EAScis_JapanNew	PLXDC2	Weighted mode	4	-0.044254	0.0258234	0.185095	-0.0948678	0.00635981	0.956711	0.909493	1.00638
ShJd4U	8mhs8e	EAScis_JapanNew	LAG3	MR Egger	4	0.12827	0.064522	0.185145	0.00180703	0.254733	1.13686	1.00181	1.29012
AtX1BR	5su9nA	EAStrans_JapanNew	GGCT	Wald ratio	1	0.0480011	0.0362318	0.185226	-0.0230132	0.119015	1.04917	0.97725	1.12639
VGKVIc	RDxrv6	EAScis_JapanNew	EHBP1	Inverse variance weighted	2	0.0271094	0.0204631	0.185238	-0.0129982	0.067217	1.02748	0.987086	1.06953
qWZ2Fu	rihisH	EAScis_JapanNew	KIAA0319	Inverse variance weighted	2	-0.0352171	0.0265909	0.185369	-0.0873353	0.0169011	0.965396	0.91637	1.01704
MJtBaU	r6fpv5	EAStrans_JapanNew	TFF2	Inverse variance weighted	2	-0.0293336	0.0221505	0.185407	-0.0727485	0.0140813	0.971092	0.929835	1.01418
BdrXgW	DliQ28	EAScis_JapanNew	BAG6	Inverse variance weighted	3	-0.0280395	0.021181	0.185567	-0.0695541	0.0134752	0.97235	0.93281	1.01357
IllnA4	orMmAs	EAScis_JapanNew	HMCN2	Weighted median	7	0.0291636	0.0220301	0.185568	-0.0140154	0.0723426	1.02959	0.986082	1.07502
3YGj2f	IYlFf0	EAScis_JapanNew	CD163	Weighted median	6	0.0232614	0.0175723	0.185586	-0.0111804	0.0577032	1.02353	0.988882	1.0594
kE6YEy	SrKalM	EAScis_JapanNew	FGF16	Wald ratio	1	-0.0469373	0.0354683	0.185716	-0.116455	0.0225805	0.954147	0.89007	1.02284
cgeW2e	ns769P	EAScis_JapanNew	SH3BGRL2	Weighted median	3	0.0258864	0.0195712	0.185943	-0.0124732	0.064246	1.02622	0.987604	1.06635
h6ZCf8	nnwZGd	EAStrans_JapanNew	SIGLEC5	Wald ratio	1	0.0407919	0.0308621	0.186253	-0.0196979	0.101282	1.04164	0.980495	1.10659
iXLEwn	s7ucGq	EAScis_JapanNew	ADAM23	Inverse variance weighted	7	-0.0167205	0.0126522	0.186317	-0.0415188	0.00807777	0.983418	0.959331	1.00811
elBlmW	rzgwv2	EAScis_JapanNew	APOD	Weighted median	3	0.0286031	0.0216601	0.186653	-0.0138506	0.0710568	1.02902	0.986245	1.07364
mV1OsP	xXrvN3	EAScis_JapanNew	PSME2	MR Egger	4	-0.100864	0.0510282	0.18672	-0.20088	-0.000849044	0.904056	0.818011	0.999151
dq7i9v	4L5Y1C	EAScis_JapanNew	PRKAR2A	Weighted median	4	-0.0413732	0.031338	0.18676	-0.102796	0.0200493	0.959471	0.902311	1.02025
0jfSsT	6yUnsw	EAScis_JapanNew	ESAM	Inverse variance weighted	4	-0.0323805	0.0245289	0.186804	-0.0804571	0.0156962	0.968138	0.922694	1.01582
y01Hky	mUWKb2	EAScis_JapanNew	FLRT2	MR Egger	4	-0.102462	0.0518644	0.186869	-0.204116	-0.000807602	0.902613	0.815368	0.999193
a0AcFC	jI6oTj	EAStrans_JapanNew	STX4	Inverse variance weighted	2	0.0258727	0.0196244	0.187372	-0.0125912	0.0643366	1.02621	0.987488	1.06645
LpBVeb	s9UPSl	EAScis_JapanNew	RPE	Weighted median	3	-0.0479625	0.0363831	0.187416	-0.119273	0.0233484	0.95317	0.887565	1.02362
3QRqQl	PCchbu	EAStrans_JapanNew	DNM1	Weighted mode	3	0.0625354	0.0317673	0.187852	0.000271525	0.124799	1.06453	1.00027	1.13292
M0ix6m	KgtHMN	EAScis_JapanNew	COL28A1	Wald ratio	1	-0.0225945	0.0171652	0.188075	-0.0562384	0.0110493	0.977659	0.945314	1.01111
I0ZIvK	0FmJVH	EAScis_JapanNew	LRTM1	Inverse variance weighted	5	0.0144744	0.0110025	0.188323	-0.00709048	0.0360392	1.01458	0.992935	1.0367
GFQjwX	zRq9LU	EAStrans_JapanNew	ANG	Wald ratio	1	0.0437583	0.0332893	0.188683	-0.0214887	0.109005	1.04473	0.978741	1.11517
QhRcy7	hdDOmG	EAScis_JapanNew	ADCYAP1R1	MR Egger	6	-0.0562886	0.0355781	0.188787	-0.126022	0.0134445	0.945266	0.881596	1.01354
PHZxxr	nFbAC5	EAScis_JapanNew	FUCA1	Inverse variance weighted	2	-0.0435219	0.033129	0.188944	-0.108455	0.021411	0.957412	0.897219	1.02164
axMg9T	VxcKFG	EAScis_JapanNew	RLN1	Wald ratio	1	-0.0382135	0.0290909	0.188985	-0.0952317	0.0188047	0.962507	0.909162	1.01898
6GQNhj	bLczsZ	EAScis_JapanNew	HK2	Wald ratio	1	-0.0502121	0.0382357	0.189107	-0.125154	0.0247298	0.951028	0.882361	1.02504
qMUrrU	Z1XSA1	EAStrans_JapanNew	TTF2	Wald ratio	1	0.044337	0.0337641	0.189135	-0.0218406	0.110515	1.04533	0.978396	1.11685
wZhvTh	FoiWQT	EAScis_JapanNew	MTPN	Inverse variance weighted	3	-0.0253127	0.0192982	0.189635	-0.0631372	0.0125118	0.975005	0.938815	1.01259
jQ1ztY	7nfXJR	EAStrans_JapanNew	CFC1	Weighted mode	3	-0.0684226	0.0349888	0.189688	-0.137001	0.000155494	0.933866	0.87197	1.00016
NWHjo7	VWMDgE	EAScis_JapanNew	CHCHD10	Weighted median	3	0.045681	0.0348507	0.189938	-0.0226264	0.113988	1.04674	0.977628	1.12074
WgnOaP	ZAHYCL	EAScis_JapanNew	FUT3	Wald ratio	1	-0.0266607	0.0203585	0.190345	-0.0665633	0.013242	0.973692	0.935604	1.01333
9FM5Om	ZyRd2L	EAScis_JapanNew	INPP1	Wald ratio	1	0.051424	0.0392766	0.19044	-0.0255581	0.128406	1.05277	0.974766	1.13701
LvoYaD	VVBywu	EAStrans_JapanNew	CD93	Wald ratio	1	-0.0454056	0.0346908	0.190581	-0.1134	0.0225885	0.95561	0.892794	1.02285
UcTdwq	KJe8HV	EAScis_JapanNew	DOK1	Inverse variance weighted	2	0.0387064	0.0295862	0.190787	-0.0192827	0.0966954	1.03947	0.980902	1.10152
w7LP5g	XSbKOv	EAScis_JapanNew	CCNE1	MR Egger	5	0.104387	0.0622053	0.191919	-0.0175352	0.22631	1.11003	0.982618	1.25396
y4j9gF	GNuheP	EAScis_JapanNew	SFRP4	Weighted mode	3	-0.0452977	0.0233824	0.192317	-0.0911273	0.00053186	0.955713	0.912902	1.00053
8E2yI6	DM0ArS	EAScis_JapanNew	CALY	Wald ratio	1	-0.0607148	0.0465788	0.192409	-0.152009	0.0305796	0.941092	0.85898	1.03105
6EzrLC	FyXRfI	EAStrans_JapanNew	NID2	Wald ratio	1	0.0524708	0.040257	0.19244	-0.026433	0.131375	1.05387	0.973913	1.14039
2YA1dq	IGN31L	EAScis_JapanNew	FGFR4	Inverse variance weighted	2	0.0202618	0.0155672	0.193063	-0.0102499	0.0507734	1.02047	0.989802	1.05208
EQf4HY	NxUcep	EAScis_JapanNew	CDH2	Inverse variance weighted	4	0.02508	0.0192866	0.19347	-0.0127218	0.0628818	1.0254	0.987359	1.0649
Y3gapx	kjJgtU	EAStrans_JapanNew	ARAF	Inverse variance weighted	2	0.0405635	0.0311936	0.193471	-0.0205759	0.101703	1.0414	0.979634	1.10705
aobQpU	jVBJEd	EAScis_JapanNew	KCNC4	Inverse variance weighted	2	0.0362589	0.0278858	0.193511	-0.0183973	0.0909151	1.03692	0.981771	1.09518
vNvv4X	HbVNQH	EAScis_JapanNew	F12	Wald ratio	1	-0.0206888	0.0159182	0.193706	-0.0518886	0.0105109	0.979524	0.949435	1.01057
efwGdr	l0iNpR	EAStrans_JapanNew	SEMA6C	Wald ratio	1	-0.0599937	0.0461652	0.193757	-0.150477	0.03049	0.94177	0.860297	1.03096
9Efoqr	EgRsOg	EAScis_JapanNew	ITGAV	Inverse variance weighted	4	0.0373034	0.0287122	0.193869	-0.0189725	0.0935794	1.03801	0.981206	1.0981
f7Uq8v	4erw8i	EAScis_JapanNew	PTPN6	Inverse variance weighted	2	-0.0338196	0.0260424	0.19407	-0.0848627	0.0172236	0.966746	0.918638	1.01737
FMNXLG	prq1DF	EAStrans_JapanNew	XG	Wald ratio	1	-0.0761549	0.0586454	0.194093	-0.1911	0.0387901	0.926673	0.82605	1.03955
OfblKl	67I327	EAScis_JapanNew	SMOC1	Inverse variance weighted	2	-0.185048	0.142515	0.194132	-0.464377	0.0942801	0.831064	0.628527	1.09887
KX6RcG	41NDwL	EAStrans_JapanNew	BOLA2	Inverse variance weighted	2	-0.0247425	0.0190705	0.194486	-0.0621208	0.0126357	0.975561	0.939769	1.01272
BPwdQ1	ckm5Oq	EAScis_JapanNew	PLXDC2	Simple mode	4	-0.0458165	0.0275574	0.194982	-0.099829	0.00819598	0.955217	0.904992	1.00823
8d9kdk	gGx8Nz	EAScis_JapanNew	F3	Inverse variance weighted	3	-0.0484391	0.0373843	0.195076	-0.121712	0.0248341	0.952715	0.885403	1.02515
vMjDjE	13OCGs	EAStrans_JapanNew	HEXIM1	Inverse variance weighted	2	-0.0330382	0.0255032	0.195163	-0.0830245	0.016948	0.967502	0.920329	1.01709
rSYXad	0FG73z	EAScis_JapanNew	SAT1	Inverse variance weighted	2	-0.0474504	0.0366284	0.195164	-0.119242	0.0243412	0.953658	0.887593	1.02464
SG32QU	Hj8YKE	EAScis_JapanNew	TRIM24	Weighted median	3	0.0371599	0.0286849	0.195164	-0.0190625	0.0933823	1.03786	0.981118	1.09788
7AalI6	TFiKKC	EAScis_JapanNew	LRRC25	Weighted mode	3	0.065951	0.0344141	0.195372	-0.00150054	0.133403	1.06817	0.998501	1.14271
A5VOQI	RRT48Q	EAStrans_JapanNew	LELP1	Inverse variance weighted	2	0.0290552	0.0224452	0.195494	-0.0149374	0.0730478	1.02948	0.985174	1.07578
vvcyZj	5r27kK	EAStrans_JapanNew	MPHOSPH8	Weighted median	5	-0.0290407	0.0224406	0.195625	-0.0730243	0.0149428	0.971377	0.929578	1.01506
MICNt0	wMScy3	EAScis_JapanNew	PMM2	Weighted mode	3	0.08883	0.0464185	0.195775	-0.00215026	0.17981	1.09289	0.997852	1.19699
ciIlAM	Bo5QJm	EAScis_JapanNew	FNDC1	Inverse variance weighted	3	-0.0309889	0.0239558	0.195808	-0.0779422	0.0159644	0.969486	0.925018	1.01609
zzdt5e	uMODuB	EAStrans_JapanNew	GP1BA	Inverse variance weighted	2	0.0366921	0.0283777	0.196016	-0.0189283	0.0923125	1.03737	0.98125	1.09671
qdxNwc	wxs7Vu	EAStrans_JapanNew	LRIG3	Weighted median	3	0.0325159	0.025151	0.196072	-0.0167801	0.0818119	1.03305	0.98336	1.08525
iqlu3a	ktk6B2	EAScis_JapanNew	ASRGL1	Inverse variance weighted	2	0.0369606	0.0285893	0.196076	-0.0190744	0.0929955	1.03765	0.981106	1.09746
4VYjo6	EAS40j	EAScis_JapanNew	MMP13	Weighted median	6	-0.0276927	0.0214268	0.196207	-0.0696893	0.0143038	0.972687	0.932684	1.01441
OnEPUW	jdNCXT	EAStrans_JapanNew	SFTPD	Wald ratio	1	0.0406538	0.0315074	0.196948	-0.0211007	0.102408	1.04149	0.97912	1.10784
2Yvwcb	wGjnp9	EAScis_JapanNew	CD300C	Wald ratio	1	-0.0299288	0.0231965	0.196971	-0.075394	0.0155363	0.970515	0.927378	1.01566
yNcPWh	WV1j39	EAScis_JapanNew	CHL1	Inverse variance weighted	4	0.0255138	0.0197755	0.196991	-0.0132462	0.0642738	1.02584	0.986841	1.06638
iCL5JI	afCOiv	EAScis_JapanNew	ACP5	Inverse variance weighted	4	0.0285937	0.0221768	0.197276	-0.0148729	0.0720604	1.02901	0.985237	1.07472
UrTI99	zRiRYu	EAScis_JapanNew	DUT	Weighted mode	3	0.0562199	0.029535	0.197293	-0.00166867	0.114108	1.05783	0.998333	1.12087
DInVwv	iCCndR	EAStrans_JapanNew	ODAM	Weighted mode	4	-0.0419459	0.0254075	0.197319	-0.0917446	0.00785278	0.958922	0.912338	1.00788
cSSaM7	Kx7HGa	EAScis_JapanNew	TOP1	Inverse variance weighted	2	-0.020628	0.0160238	0.197977	-0.0520347	0.0107787	0.979583	0.949296	1.01084
oWEigF	6sQ6PB	EAScis_JapanNew	MRPS16	Inverse variance weighted	3	-0.0263443	0.0204687	0.198076	-0.0664629	0.0137743	0.974	0.935698	1.01387
ApYOKF	ItyBEO	EAScis_JapanNew	TPSG1	Inverse variance weighted	5	-0.0219555	0.0170618	0.198158	-0.0553967	0.0114857	0.978284	0.94611	1.01155
aErVBA	acXIYJ	EAScis_JapanNew	SCAMP3	Weighted median	3	-0.0329459	0.0256083	0.198258	-0.0831382	0.0172465	0.967591	0.920224	1.0174
JwneZ7	l9AhJX	EAScis_JapanNew	ENOPH1	Inverse variance weighted	3	0.0236868	0.0184115	0.198261	-0.0123997	0.0597732	1.02397	0.987677	1.0616
7gp554	UDHWi2	EAScis_JapanNew	KLF4	Inverse variance weighted	3	0.0270375	0.0210223	0.198395	-0.0141661	0.0682412	1.02741	0.985934	1.07062
qHjLHt	A205Jg	EAStrans_JapanNew	GBP1	Weighted median	3	0.0350146	0.0272364	0.198589	-0.0183688	0.088398	1.03563	0.981799	1.09242
AKfpTm	U6FlsP	EAScis_JapanNew	SF3B4	Simple mode	3	0.0593404	0.031343	0.198838	-0.00209195	0.120773	1.06114	0.99791	1.12837
UNf6UB	4Oj5rP	EAScis_JapanNew	LRRC37A2	Weighted median	3	0.0321535	0.0250303	0.198939	-0.016906	0.0812129	1.03268	0.983236	1.0846
XAu4dM	XSPRKE	EAScis_JapanNew	SCP2	Inverse variance weighted	3	0.0288256	0.0224426	0.198996	-0.0151618	0.072813	1.02925	0.984953	1.07553
AWtO9A	tJnsw7	EAScis_JapanNew	FAM171B	Inverse variance weighted	2	-0.0336366	0.0261897	0.199022	-0.0849685	0.0176953	0.966923	0.918541	1.01785
M58Hdl	xOlpFG	EAScis_JapanNew	SCARF2	Simple mode	4	0.0604766	0.0368217	0.199045	-0.011694	0.132647	1.06234	0.988374	1.14185
fFjQn1	ZslZT0	EAScis_JapanNew	ATP5PO	Inverse variance weighted	2	-0.0338044	0.0263458	0.199456	-0.0854423	0.0178334	0.966761	0.918106	1.01799
9G43DC	HssFgQ	EAStrans_JapanNew	CD38	Weighted median	3	0.0397178	0.0309587	0.199516	-0.0209611	0.100397	1.04052	0.979257	1.10561
U0hgyt	seeM8V	EAScis_JapanNew	FZD8	Wald ratio	1	-0.0473234	0.0369049	0.199735	-0.119657	0.0250101	0.953779	0.887225	1.02533
wEJJT4	DApBin	EAScis_JapanNew	FKBP1B	Inverse variance weighted	2	0.0320739	0.0250247	0.199951	-0.0169745	0.0811223	1.03259	0.983169	1.0845
U9JSTF	ABHpFF	EAStrans_JapanNew	TNFRSF13C	Inverse variance weighted	2	-0.0368124	0.0287438	0.200297	-0.0931502	0.0195255	0.963857	0.911057	1.01972
JCCYH1	t8nmUr	EAScis_JapanNew	PDCD5	Wald ratio	1	-0.052386	0.0409061	0.20032	-0.132562	0.02779	0.948963	0.875849	1.02818
EEZpTP	jR0Qym	EAScis_JapanNew	THBD	Weighted mode	3	0.0635816	0.0337726	0.200455	-0.00261263	0.129776	1.06565	0.997391	1.13857
4Ach86	R2pzxO	EAScis_JapanNew	CTRC	MR Egger	4	-0.142489	0.0757315	0.200631	-0.290922	0.00594507	0.867197	0.747574	1.00596
IllnA4	orMmAs	EAScis_JapanNew	HMCN2	Weighted mode	7	0.0462706	0.0321919	0.200656	-0.0168254	0.109367	1.04736	0.983315	1.11557
fGeFum	Vbxa1f	EAScis_JapanNew	NFKB2	Wald ratio	1	-0.0524905	0.0410311	0.200796	-0.132911	0.0279304	0.948863	0.875543	1.02832
FwQMMm	0BEGgm	EAStrans_JapanNew	TLR4	Wald ratio	1	-0.0410376	0.0320822	0.200848	-0.103919	0.0218435	0.959793	0.901299	1.02208
puq0l5	gvAgUB	EAScis_JapanNew	CNPY4	Weighted median	3	-0.0286658	0.0224102	0.200848	-0.0725899	0.0152583	0.971741	0.929982	1.01538
xZR4vv	Cmufo1	EAScis_JapanNew	PRSS53	Weighted mode	3	-0.0509793	0.0271201	0.200898	-0.104135	0.00217614	0.950298	0.901104	1.00218
jZ1f0C	m2Btrv	EAStrans_JapanNew	SAFB2	Wald ratio	1	0.0426371	0.033352	0.20111	-0.0227329	0.108007	1.04356	0.977524	1.11406
QfKXV0	ysToKb	EAScis_JapanNew	CETN2	Inverse variance weighted	3	0.0281397	0.0220227	0.201334	-0.0150247	0.0713042	1.02854	0.985088	1.07391
rCMwHe	3oF01Q	EAStrans_JapanNew	CST1	Wald ratio	1	-0.0435644	0.034095	0.201343	-0.110391	0.0232618	0.957371	0.895484	1.02353
aRuiKu	vo3fFu	EAStrans_JapanNew	INPP5D	Simple mode	3	-0.0463941	0.0247653	0.201885	-0.0949341	0.00214576	0.954666	0.909433	1.00215
vo7xgV	tIzgEu	EAScis_JapanNew	ACOX1	Weighted mode	3	0.0556491	0.0297056	0.201885	-0.00257392	0.113872	1.05723	0.997429	1.12061
3XGPia	YEEfrG	EAScis_JapanNew	ITIH5	Simple mode	3	0.068728	0.0366909	0.201914	-0.00318609	0.140642	1.07114	0.996819	1.15101
NWT1r4	taiiOH	EAScis_JapanNew	HDGF	Inverse variance weighted	2	-0.0288068	0.0225767	0.201972	-0.073057	0.0154435	0.971604	0.929548	1.01556
c09oa9	BoQgU6	EAStrans_JapanNew	UROS	Wald ratio	1	0.0635928	0.0498652	0.202205	-0.034143	0.161329	1.06566	0.966433	1.17507
cbXLCz	W36vYp	EAStrans_JapanNew	TREH	Wald ratio	1	-0.0498329	0.0391037	0.20253	-0.126476	0.0268104	0.951388	0.881195	1.02717
6YLC1d	fqy6Au	EAScis_JapanNew	NPL	Weighted median	3	0.0432668	0.0339543	0.20257	-0.0232837	0.109817	1.04422	0.976985	1.11607
qvZZj1	LwGKKm	EAScis_JapanNew	ASPSCR1	Inverse variance weighted	3	0.0258358	0.0202758	0.202586	-0.0139048	0.0655763	1.02617	0.986191	1.06777
M58Hdl	xOlpFG	EAScis_JapanNew	SCARF2	Weighted mode	4	0.0604766	0.037246	0.2029	-0.0125256	0.133479	1.06234	0.987553	1.1428
0PELaU	mPbuTx	EAScis_JapanNew	PEBP1	Inverse variance weighted	5	-0.0267429	0.0210165	0.203206	-0.0679352	0.0144494	0.973612	0.934321	1.01455
7AalI6	TFiKKC	EAScis_JapanNew	LRRC25	Simple mode	3	0.0654551	0.0351049	0.203252	-0.00335051	0.134261	1.06764	0.996655	1.14369
VWdLei	qVnEQC	EAScis_JapanNew	TPP1	Inverse variance weighted	2	0.0429734	0.0338216	0.203875	-0.023317	0.109264	1.04391	0.976953	1.11546
vaJBrC	1nTBSm	EAScis_JapanNew	DMP1	Weighted median	3	0.0334913	0.0263594	0.203883	-0.0181731	0.0851556	1.03406	0.981991	1.08889
jcKf7E	jTdZNL	EAScis_JapanNew	EXOSC10	MR Egger	4	0.113298	0.0608962	0.203885	-0.0060587	0.232654	1.11997	0.99396	1.26195
6ZVT0k	zppR1F	EAScis_JapanNew	TMPRSS5	Weighted median	3	-0.0280281	0.0220625	0.203945	-0.0712706	0.0152145	0.972361	0.93121	1.01533
I3rEd5	FpPvlz	EAScis_JapanNew	BGLAP	Weighted median	4	0.0359322	0.0282858	0.203969	-0.019508	0.0913723	1.03659	0.980681	1.09568
l9VaHi	6MlPiw	EAScis_JapanNew	CASC3	Inverse variance weighted	2	-0.0334795	0.0263551	0.203969	-0.0851355	0.0181765	0.967075	0.918388	1.01834
xwtDqw	y2mgsU	EAScis_JapanNew	SPINT3	Inverse variance weighted	4	0.0345354	0.0271929	0.204079	-0.0187626	0.0878334	1.03514	0.981412	1.09181
MsfcbH	vZZunh	EAScis_JapanNew	CD27	Simple mode	4	-0.0730698	0.0451804	0.204242	-0.161623	0.0154839	0.929536	0.850762	1.0156
yt7I4v	gCYfEh	EAScis_JapanNew	CLSPN	Simple mode	4	-0.0444466	0.0275008	0.204471	-0.098348	0.00945493	0.956527	0.906333	1.0095
djCqlV	qMoCpM	EAScis_JapanNew	HCG22	Weighted mode	5	-0.0294671	0.0194573	0.204479	-0.0676034	0.00866916	0.970963	0.934631	1.00871
RfvAFw	hzphge	EAScis_JapanNew	TSPAN8	Wald ratio	1	0.0522252	0.0411895	0.204825	-0.0285062	0.132957	1.05361	0.971896	1.1422
6BMQdn	eW5bcH	EAScis_JapanNew	EFCAB14	Wald ratio	1	-0.0385069	0.030373	0.204869	-0.098038	0.0210242	0.962225	0.906614	1.02125
YUtVxj	mVzfvy	EAStrans_JapanNew	APOA2	Inverse variance weighted	2	-0.0439857	0.0347064	0.205025	-0.11201	0.0240389	0.956968	0.894035	1.02433
3GGgYd	xOWQSx	EAScis_JapanNew	NPY	Inverse variance weighted	2	0.0426947	0.0336902	0.205057	-0.0233381	0.108727	1.04362	0.976932	1.11486
8nTAZQ	pWYxaW	EAScis_JapanNew	COMT	MR Egger	4	-0.0720012	0.0388745	0.205201	-0.148195	0.00419276	0.93053	0.862263	1.0042
wG8s3V	zBXkuo	EAScis_JapanNew	DDX58	Weighted median	4	0.0253577	0.0200162	0.205208	-0.0138742	0.0645895	1.02568	0.986222	1.06672
py5M5T	aatBwa	EAScis_JapanNew	ATXN10	Inverse variance weighted	2	-0.0381619	0.0301341	0.205369	-0.0972249	0.020901	0.962557	0.907352	1.02112
2GI2ce	F4O9SU	EAScis_JapanNew	SEMA7A	MR Egger	4	0.139597	0.0754147	0.205373	-0.00821579	0.28741	1.14981	0.991818	1.33297
waS4gS	WwfsHw	EAScis_JapanNew	GADD45B	Inverse variance weighted	4	-0.0255634	0.0201867	0.205388	-0.0651294	0.0140025	0.974761	0.936946	1.0141
zHAYJW	rNct6E	EAScis_JapanNew	SLK	Weighted mode	3	-0.0639968	0.0346008	0.205607	-0.131814	0.00382073	0.938008	0.876504	1.00383
dVuOqR	FZ7MJq	EAScis_JapanNew	DCTN1	Inverse variance weighted	2	-0.0400864	0.0316827	0.205783	-0.102185	0.0220117	0.960706	0.902863	1.02226
Wp79Sa	cGn70G	EAScis_JapanNew	STK4	Inverse variance weighted	3	0.0241308	0.0190785	0.205937	-0.0132631	0.0615247	1.02442	0.986824	1.06346
IRmblP	A8qiBx	EAScis_JapanNew	PSMA1	Inverse variance weighted	2	-0.037895	0.0299635	0.205978	-0.0966235	0.0208335	0.962814	0.907898	1.02105
vvcyZj	5r27kK	EAStrans_JapanNew	MPHOSPH8	Inverse variance weighted	5	-0.0223654	0.0176849	0.205994	-0.0570279	0.0122971	0.977883	0.944568	1.01237
v7JbwQ	mYcQ7Y	EAScis_JapanNew	TGFBR3	MR Egger	5	0.0938831	0.0583637	0.206076	-0.0205098	0.208276	1.09843	0.979699	1.23155
mq5CnJ	fiEbGG	EAScis_JapanNew	NAGA	Inverse variance weighted	5	-0.021571	0.0170619	0.206132	-0.0550123	0.0118704	0.97866	0.946473	1.01194
LlX2lq	aKM6Iu	EAScis_JapanNew	CDCP1	MR Egger	5	-0.106608	0.0663378	0.206404	-0.23663	0.0234146	0.898878	0.789283	1.02369
UrTI99	zRiRYu	EAScis_JapanNew	DUT	Simple mode	3	0.0570214	0.03092	0.206468	-0.00358176	0.117625	1.05868	0.996425	1.12482
7oxAlc	gtG3gs	EAStrans_JapanNew	OFD1	Wald ratio	1	0.0486604	0.0385352	0.206678	-0.0268686	0.124189	1.04986	0.973489	1.13223
tQfM2s	PBFp9h	EAScis_JapanNew	CLGN	Wald ratio	1	0.0267107	0.0211669	0.206981	-0.0147764	0.0681978	1.02707	0.985332	1.07058
PVfOYr	GSo7Vv	EAScis_JapanNew	MAP2K6	Weighted median	4	-0.0290917	0.0230561	0.207028	-0.0742817	0.0160983	0.971327	0.92841	1.01623
ZKPAYY	rElPSp	EAStrans_JapanNew	BCL2L11	Wald ratio	1	0.0567433	0.044974	0.20706	-0.0314057	0.144892	1.05838	0.969082	1.15592
guiSnG	ciIveJ	EAScis_JapanNew	KDM3A	Inverse variance weighted	2	0.0286614	0.0227283	0.207291	-0.0158859	0.0732088	1.02908	0.98424	1.07596
esSGbr	ObtdeS	EAStrans_JapanNew	BTN1A1	Wald ratio	1	0.0336571	0.02669	0.207295	-0.0186553	0.0859695	1.03423	0.981518	1.08977
djCqlV	qMoCpM	EAScis_JapanNew	HCG22	Simple mode	5	-0.0307161	0.0204491	0.207492	-0.0707964	0.00936424	0.969751	0.931652	1.00941
vhrlDo	VLQMKk	EAScis_JapanNew	ADM	Inverse variance weighted	4	-0.0346189	0.0274656	0.207508	-0.0884514	0.0192136	0.965974	0.915348	1.0194
lDttmp	y0C68p	EAStrans_JapanNew	EEF1D	Wald ratio	1	-0.0563625	0.0447222	0.207568	-0.144018	0.0312929	0.945196	0.865872	1.03179
EU6kp4	pnwRVD	EAStrans_JapanNew	PDE1C	Inverse variance weighted	3	0.0272928	0.021663	0.207712	-0.0151667	0.0697522	1.02767	0.984948	1.07224
QKouYp	PlVw6U	EAStrans_JapanNew	DENND2B	Inverse variance weighted	2	-0.031682	0.0251539	0.207841	-0.0809837	0.0176197	0.968815	0.922209	1.01778
viho74	9MXYJs	EAStrans_JapanNew	TNFRSF10A	Wald ratio	1	0.0577664	0.045887	0.208072	-0.032172	0.147705	1.05947	0.96834	1.15917
xMpFtB	qHNQH8	EAScis_JapanNew	CA5A	Wald ratio	1	0.0510516	0.0405563	0.208108	-0.0284387	0.130542	1.05238	0.971962	1.13945
vrFVz1	VuoLZu	EAScis_JapanNew	APOA1	Wald ratio	1	-0.0528695	0.0420023	0.208129	-0.135194	0.029455	0.948504	0.873546	1.02989
eEq6GI	dxXd9J	EAScis_JapanNew	CACNB1	Weighted mode	5	0.0291781	0.0194856	0.208636	-0.0090137	0.0673698	1.02961	0.991027	1.06969
aNaN78	AXyymL	EAScis_JapanNew	SHH	Weighted median	3	0.0352763	0.0280698	0.20885	-0.0197405	0.0902932	1.03591	0.980453	1.0945
f1C3tv	iQMOEi	EAStrans_JapanNew	SHD	Wald ratio	1	0.0470486	0.037439	0.208872	-0.0263318	0.120429	1.04817	0.974012	1.12798
UWkCgL	8GIprf	EAScis_JapanNew	DCXR	Inverse variance weighted	4	-0.0325381	0.0258966	0.208948	-0.0832954	0.0182192	0.967986	0.920079	1.01839
JlTUlX	ViF4b4	EAScis_JapanNew	RBPMS2	Inverse variance weighted	2	-0.0375765	0.0299195	0.209145	-0.0962187	0.0210658	0.963121	0.908265	1.02129
PFXY0u	5GeLPL	EAStrans_JapanNew	BID	Inverse variance weighted	2	0.0376688	0.0299987	0.209232	-0.0211286	0.0964662	1.03839	0.979093	1.10127
xTvHxI	TRzTuR	EAScis_JapanNew	SPRED2	Weighted mode	3	-0.0876201	0.04802	0.209606	-0.181739	0.00649906	0.916109	0.833819	1.00652
jWEt5I	gnWFeI	EAStrans_JapanNew	SEZ6L	Weighted median	4	-0.0309346	0.0246607	0.209693	-0.0792696	0.0174003	0.969539	0.923791	1.01755
wFtfPW	FPWRK3	EAScis_JapanNew	ESM1	Weighted median	3	-0.0341443	0.0272243	0.209775	-0.0875038	0.0192153	0.966432	0.916215	1.0194
waS4gS	WwfsHw	EAScis_JapanNew	GADD45B	Weighted mode	4	-0.0409331	0.0257376	0.209971	-0.0913788	0.00951269	0.959893	0.912672	1.00956
Uc3aFi	FLL0ff	EAScis_JapanNew	ZNRD2	Inverse variance weighted	3	0.0257989	0.0205801	0.209994	-0.0145382	0.066136	1.02613	0.985567	1.06837
TuDGbf	lWFnnu	EAScis_JapanNew	BDNF	Inverse variance weighted	4	0.0229315	0.0182931	0.210003	-0.012923	0.058786	1.0232	0.98716	1.06055
eEq6GI	dxXd9J	EAScis_JapanNew	CACNB1	Inverse variance weighted	5	0.0150753	0.0120273	0.210049	-0.00849808	0.0386487	1.01519	0.991538	1.03941
BRTgMd	csv8S4	EAStrans_JapanNew	NEDD4L	Wald ratio	1	-0.0526633	0.0420535	0.210463	-0.135088	0.0297615	0.948699	0.873639	1.03021
UNf6UB	4Oj5rP	EAScis_JapanNew	LRRC37A2	Inverse variance weighted	3	0.0279032	0.0222886	0.210605	-0.0157825	0.071589	1.0283	0.984341	1.07421
35CVCZ	6xIpfj	EAStrans_JapanNew	SIGLEC9	Wald ratio	1	0.0609942	0.0487299	0.210687	-0.0345164	0.156505	1.06289	0.966072	1.16942
xKuebx	shLI7Z	EAStrans_JapanNew	CSDE1	Inverse variance weighted	2	0.0303437	0.0242447	0.210731	-0.0171759	0.0778633	1.03081	0.982971	1.08097
LHWZZM	OcpZIM	EAScis_JapanNew	DPEP2	Weighted mode	3	-0.0532446	0.0292993	0.210813	-0.110671	0.004182	0.948148	0.895233	1.00419
QSML2s	JC6lMF	EAStrans_JapanNew	LONP1	Weighted mode	3	0.052945	0.02917	0.211177	-0.00422829	0.110118	1.05437	0.995781	1.11641
2WiI7c	c4nJGR	EAScis_JapanNew	SRP14	Weighted mode	3	-0.0532221	0.0293319	0.21127	-0.110713	0.0042684	0.948169	0.895196	1.00428
jQ1ztY	7nfXJR	EAStrans_JapanNew	CFC1	Simple mode	3	-0.0684226	0.0377152	0.211318	-0.142344	0.00549925	0.933866	0.867322	1.00551
lWkqJS	QAZnKl	EAScis_JapanNew	DUSP29	Weighted median	4	0.0250818	0.020069	0.21138	-0.0142534	0.0644171	1.0254	0.985848	1.06654
CGXrIK	6kVpAu	EAScis_JapanNew	MFGE8	Wald ratio	1	0.0419541	0.0335759	0.211471	-0.0238546	0.107763	1.04285	0.976428	1.11378
pTeXSb	9cNmFx	EAStrans_JapanNew	GYS1	Wald ratio	1	-0.0496493	0.0397409	0.211546	-0.127541	0.0282428	0.951563	0.880257	1.02865
KiEVqW	x6ADTJ	EAStrans_JapanNew	NDUFA5	Weighted median	5	0.0276532	0.0221499	0.211862	-0.0157605	0.071067	1.02804	0.984363	1.07365
reyerh	Pu33bY	EAStrans_JapanNew	HNMT	Wald ratio	1	0.0609153	0.0487945	0.211883	-0.0347219	0.156553	1.06281	0.965874	1.16947
3JSFD5	fAbiP4	EAScis_JapanNew	DDI2	Inverse variance weighted	4	-0.0297545	0.0238396	0.21199	-0.0764801	0.0169711	0.970684	0.926371	1.01712
[truncated: 7,119 more rows]

## Sheet: EAS_629
id.exposure	id.outcome	outcome	exposure	method	nsnp	b	se	pval	lo_ci	up_ci	or	or_lci95	or_uci95
[truncated: 4,014 more rows]

[truncated: 5 more sheets: EUR_Finngen, decode_UKBB, decode_Catalog846, decode_Finngen, EUR_Catalog846]
