# Supplementary material for: Plasma proteome-wide Mendelian randomization reveals multi-ancestry drug targets for gastric cancer
Source: Front Oncol. 2026 May 1;16:1821512. doi: 10.3389/fonc.2026.1821512 (PMC13175846; doi:10.3389/fonc.2026.1821512)
Supplement: Supplementary Table 7 — Results of 13 proteome-wide Mendelian randomization identified proteins for GC. [file Table7.xlsx]

## Sheet: Sheet1
Population	pQTL	GWAS	Protein	Protein full name	nsnp	b	se	pval	lo_ci	up_ci	Q	Q_pval	Intercept_p
East Asia	UKBPPP	IEU	ICAM5	Intercellular Adhesion Molecule 5	1	-0.17744	0.036707	1.33849e-06	-0.249386	-0.105494
East Asia	UKBPPP	Japan	SMOC1	SPARC Related Modular Calcium Binding 1	2	0.372391	0.0723804	2.67638e-07	0.230526	0.514257
East Asia	UKBPPP	IEU	PSCA	Prostate Stem Cell Antigen	1	0.221284	0.015667	2.69318e-45	0.190576	0.251991
East Asia	UKBPPP	Japan	SATB1	SATB Homeobox 1	1	0.154182	0.0323438	1.87007e-06	0.0907884	0.217576
East Asia	UKBPPP	IEU	SCRG1	Stimulator Of Chondrogenesis 1	1	-0.209504	0.039227	9.25233e-08	-0.286389	-0.13262
East Asia	UKBPPP	IEU	PTPRB	Protein Tyrosine Phosphatase Receptor Type B	2	-0.123538	0.0243162	3.76425e-07	-0.171198	-0.0758788
East Asia	UKBPPP	IEU	ISLR2	Immunoglobulin Superfamily Containing Leucine Rich Repeat 2	1	-0.119314	0.0243972	1.00581e-06	-0.167133	-0.0714958
East Asia	UKBPPP	IEU	NCR3LG1	Natural Killer Cell Cytotoxicity Receptor 3 Ligand 1	1	-0.138858	0.0291876	1.96086e-06	-0.196066	-0.08165
East Asia	UKBPPP	IEU	SELE	Selectin E	1	-0.103727	0.0216943	1.74152e-06	-0.146248	-0.0612064
European	DeCODE	IEU	ANGPTL3	Angiopoietin Like 3	4	-1.86985	0.364536	2.91e-07	-2.58434	-1.15536	1.26702954880795	0.73697672199803	0.480403049528306
European	DeCODE	UK Biobank	NME4	NME/NM23 Nucleoside Diphosphate Kinase 4	1	-0.070312	0.0162796	1.57e-05	-0.10222	-0.0384039
European	UKBPPP	Finngen	ANXA10	Annexin A10	1	-4.11668	0.747651	3.6676e-08	-5.58208	-2.65129
European	UKBPPP	Finngen	SLURP1	Secreted LY6/PLAUR Domain Containing 1	4	0.544022	0.109001	6.00797e-07	0.330379	0.757665	3.41212088715761	0.332339871609208	0.249030578214305
