# Supplementary material for: Plasma proteome-wide Mendelian randomization reveals multi-ancestry drug targets for gastric cancer
Source: Front Oncol. 2026 May 1;16:1821512. doi: 10.3389/fonc.2026.1821512 (PMC13175846; doi:10.3389/fonc.2026.1821512)
Supplement: Supplementary Table 8 — seRNA-seq result. [file Table8.xlsx]

## Sheet: cellmarker
Signature genes of different cell clusters
European population			East Asian population
CD8+ T-cells	CD8A; CD3D; CD3E		Plasma Cell	DERL3; TNFRSF17
Plasma Cell	TNFRSF17		B-Cell	MS4A1; CD83
Pit mucous Cell	MUC5AC; TFF1		T-cells	CD3D; CD3E
Monocytes	AIF1		CD8+ T-cells	CD8A
Endothelial Cell	PLVAP		Pit mucous Cell	MUC5AC; TFF1
B-Cell	MS4A1		Monocytes	AIF1; CD14
Intestinal Cell	CDH1; REG4; TFF3		Monocytes(S100A8)	CXCL8; S100A8; FCGR3B
Fibroblast Cell	LUM; DCN		Intestinal Cell	REG4; TFF3
Fibroblast Cell(FN1)	FN1		chief cells	PGA5
Mast Cell	KIT		Fibroblast Cell	LUM; DCN; FN1
Progenitor cells	PCSK1N		exhausted CD8+ T-cells	HMGB2
Macrophage	CD163; CD14		Mast Cell	KIT
exhausted CD8+ T cells	HMGB2		Endothelial Cell	PLVAP
Endothelial/Pericyte Cell	RGS5; NOTCH3		Progenitor cells	PCSK1N
			Endothelial/Pericyte Cell	RGS5; NOTCH3

## Sheet: differentially expressed genes
Differentially expressed genes from different cell clusters
European population								East Asian population
gene	avg_log2FC	pct.1	pct.2	p_val	p_val_adj	cluster		gene	avg_log2FC	pct.1	pct.2	p_val	p_val_adj	cluster
CD3E	4.09247	0.816	0.095	0	0	CD8+ T-cells		DERL3	4.72503	0.945	0.07	0	0	Plasma Cell
CD7	3.67698	0.745	0.129	0	0	CD8+ T-cells		MZB1	4.59244	0.977	0.119	0	0	Plasma Cell
CD3D	3.92614	0.688	0.08	0	0	CD8+ T-cells		TNFRSF17	4.36684	0.833	0.036	0	0	Plasma Cell
CCL5	3.9806	0.73	0.142	0	0	CD8+ T-cells		FKBP11	2.9096	0.906	0.175	0	0	Plasma Cell
CST3	-4.23894	0.131	0.659	0	0	CD8+ T-cells		PRDX4	2.60136	0.874	0.157	0	0	Plasma Cell
CXCR4	2.86282	0.807	0.289	0	0	CD8+ T-cells		TXNDC5	4.04952	0.801	0.089	0	0	Plasma Cell
CST7	3.74291	0.61	0.101	0	0	CD8+ T-cells		SLAMF7	1.81924	0.784	0.104	0	0	Plasma Cell
CD2	4.02998	0.575	0.069	0	0	CD8+ T-cells		XBP1	2.74328	0.933	0.264	0	0	Plasma Cell
IL32	2.48889	0.884	0.386	0	0	CD8+ T-cells		SEC11C	2.66781	0.937	0.276	0	0	Plasma Cell
PTPRC	2.63991	0.806	0.309	0	0	CD8+ T-cells		SDF2L1	1.95861	0.846	0.195	0	0	Plasma Cell
NKG7	3.94285	0.586	0.089	0	0	CD8+ T-cells		UBE2J1	1.6882	0.868	0.219	0	0	Plasma Cell
CD52	2.41891	0.727	0.242	0	0	CD8+ T-cells		SELENOS	1.6598	0.875	0.231	0	0	Plasma Cell
PTPRCAP	2.65407	0.737	0.263	0	0	CD8+ T-cells		CD79A	0.64821	0.905	0.268	0	0	Plasma Cell
NPC2	-2.73794	0.139	0.61	0	0	CD8+ T-cells		CRELD2	1.95196	0.764	0.133	0	0	Plasma Cell
GZMA	3.4334	0.513	0.059	0	0	CD8+ T-cells		RRBP1	1.22693	0.832	0.208	0	0	Plasma Cell
HCST	2.6592	0.649	0.207	0	0	CD8+ T-cells		SSR3	1.86722	0.921	0.298	0	0	Plasma Cell
LCK	3.74895	0.508	0.067	0	0	CD8+ T-cells		FCRL5	2.26559	0.661	0.046	0	0	Plasma Cell
RRBP1	-2.20957	0.111	0.55	0	0	CD8+ T-cells		MANF	1.75652	0.829	0.216	0	0	Plasma Cell
TIMP1	-4.37889	0.173	0.612	0	0	CD8+ T-cells		PLPP5	1.2281	0.779	0.166	0	0	Plasma Cell
CORO1A	2.19525	0.747	0.309	0	0	CD8+ T-cells		ITM2C	1.52024	0.802	0.191	0	0	Plasma Cell
CD69	1.88867	0.684	0.251	0	0	CD8+ T-cells		SEL1L	1.7194	0.777	0.168	0	0	Plasma Cell
PRDX4	-2.80344	0.062	0.492	0	0	CD8+ T-cells		PDIA4	1.44392	0.765	0.177	0	0	Plasma Cell
FKBP2	-1.55393	0.195	0.622	0	0	CD8+ T-cells		ERLEC1	1.42342	0.767	0.183	0	0	Plasma Cell
GRN	-3.1829	0.061	0.486	0	0	CD8+ T-cells		MYDGF	1.35032	0.806	0.225	0	0	Plasma Cell
CD63	-1.83271	0.307	0.729	0	0	CD8+ T-cells		EAF2	1.43188	0.69	0.111	0	0	Plasma Cell
IL7R	3.68499	0.534	0.113	0	0	CD8+ T-cells		SPAG4	4.30222	0.592	0.015	0	0	Plasma Cell
TRBC2	3.35979	0.511	0.094	0	0	CD8+ T-cells		CCPG1	0.93296	0.778	0.204	0	0	Plasma Cell
SPOCK2	3.60073	0.504	0.09	0	0	CD8+ T-cells		SELENOM	0.967695	0.732	0.158	0	0	Plasma Cell
IER3	-2.60811	0.148	0.553	0	0	CD8+ T-cells		GNG7	1.2534	0.674	0.101	0	0	Plasma Cell
EVL	3.05925	0.581	0.176	0	0	CD8+ T-cells		TXNDC15	1.4559	0.703	0.13	0	0	Plasma Cell
FYB1	2.52964	0.568	0.165	0	0	CD8+ T-cells		HM13	1.05353	0.761	0.194	0	0	Plasma Cell
FCGRT	-3.19252	0.047	0.447	0	0	CD8+ T-cells		DNAJB9	0.982493	0.805	0.239	0	0	Plasma Cell
PSAP	-2.07002	0.307	0.704	0	0	CD8+ T-cells		SPCS3	1.11916	0.901	0.336	0	0	Plasma Cell
FYN	3.32296	0.525	0.13	0	0	CD8+ T-cells		LGALS1	0.160868	0.834	0.27	0	0	Plasma Cell
CD8A	4.36536	0.433	0.044	0	0	CD8+ T-cells		TXNDC11	1.84449	0.661	0.103	0	0	Plasma Cell
GSN	-4.22668	0.038	0.422	0	0	CD8+ T-cells		PABPC4	1.09532	0.79	0.235	0	0	Plasma Cell
SH2D2A	3.7013	0.463	0.08	0	0	CD8+ T-cells		SDC1	2.2837	0.61	0.056	0	0	Plasma Cell
HDLBP	-1.35004	0.152	0.532	0	0	CD8+ T-cells		LMAN1	0.997533	0.842	0.289	0	0	Plasma Cell
ATOX1	-1.46395	0.136	0.514	0	0	CD8+ T-cells		POU2AF1	1.12445	0.676	0.124	0	0	Plasma Cell
CD151	-2.64775	0.087	0.465	0	0	CD8+ T-cells		TPD52	0.417908	0.76	0.211	0	0	Plasma Cell
CREM	2.45766	0.753	0.376	0	0	CD8+ T-cells		DNAJC1	0.794988	0.764	0.216	0	0	Plasma Cell
KDELR1	-1.28991	0.172	0.548	0	0	CD8+ T-cells		NUCB2	0.790739	0.769	0.223	0	0	Plasma Cell
CD3G	4.00376	0.42	0.047	0	0	CD8+ T-cells		KDELR2	0.608663	0.782	0.242	0	0	Plasma Cell
CD59	-2.09229	0.108	0.48	0	0	CD8+ T-cells		PDIA6	1.05818	0.902	0.362	0	0	Plasma Cell
CD247	3.82518	0.422	0.052	0	0	CD8+ T-cells		SPATS2	1.83589	0.627	0.087	0	0	Plasma Cell
GSTP1	-1.65824	0.439	0.801	0	0	CD8+ T-cells		KDELR1	0.72058	0.795	0.257	0	0	Plasma Cell
SRGN	1.33288	0.953	0.591	0	0	CD8+ T-cells		FNDC3A	1.12358	0.694	0.156	0	0	Plasma Cell
MARCKS	-4.24961	0.015	0.375	0	0	CD8+ T-cells		PRDM1	0.99658	0.705	0.17	0	0	Plasma Cell
AKR1A1	-1.36125	0.118	0.477	0	0	CD8+ T-cells		ANKRD28	1.48319	0.676	0.144	0	0	Plasma Cell
P4HB	-1.28468	0.322	0.68	0	0	CD8+ T-cells		ZBTB38	0.851785	0.786	0.255	0	0	Plasma Cell
IFITM3	-3.27376	0.206	0.563	0	0	CD8+ T-cells		CREB3L2	1.24491	0.652	0.124	0	0	Plasma Cell
DUSP2	2.08376	0.783	0.427	0	0	CD8+ T-cells		LMAN2	0.727665	0.82	0.292	0	0	Plasma Cell
SYTL3	3.23746	0.463	0.11	0	0	CD8+ T-cells		PDK1	2.02561	0.594	0.066	0	0	Plasma Cell
TSPAN3	-2.89895	0.039	0.39	0	0	CD8+ T-cells		TMED9	0.724611	0.795	0.267	0	0	Plasma Cell
CTSB	-2.85344	0.158	0.509	0	0	CD8+ T-cells		TMEM208	0.910828	0.702	0.174	0	0	Plasma Cell
PDIA4	-1.39048	0.124	0.474	0	0	CD8+ T-cells		DUSP5	1.43286	0.68	0.155	0	0	Plasma Cell
ARHGDIB	1.87315	0.829	0.479	0	0	CD8+ T-cells		MEF2C	-0.0668068	0.763	0.24	0	0	Plasma Cell
CYSTM1	-2.83199	0.141	0.488	0	0	CD8+ T-cells		IGHA2	5.21219	0.886	0.364	0	0	Plasma Cell
PDLIM1	-3.62629	0.033	0.38	0	0	CD8+ T-cells		RPN2	0.660988	0.831	0.311	0	0	Plasma Cell
IFI27	-3.72109	0.098	0.445	0	0	CD8+ T-cells		TRAM1	0.618364	0.859	0.339	0	0	Plasma Cell
IFNGR2	-3.53463	0.02	0.366	0	0	CD8+ T-cells		DDOST	0.812787	0.724	0.206	0	0	Plasma Cell
ACADVL	-1.07804	0.198	0.543	0	0	CD8+ T-cells		PIM2	1.00016	0.749	0.231	0	0	Plasma Cell
ANXA2	-1.84408	0.269	0.614	0	0	CD8+ T-cells		RAB30	1.54204	0.637	0.119	0	0	Plasma Cell
KLF4	-3.69511	0.031	0.375	0	0	CD8+ T-cells		COMMD3	0.881916	0.689	0.171	0	0	Plasma Cell
SSR3	-1.02217	0.221	0.563	0	0	CD8+ T-cells		TENT5C	0.328117	0.856	0.34	0	0	Plasma Cell
KDELR2	-1.07403	0.209	0.55	0	0	CD8+ T-cells		CLPTM1L	0.954337	0.683	0.169	0	0	Plasma Cell
LAPTM4A	-1.35008	0.226	0.566	0	0	CD8+ T-cells		SRPRB	1.33944	0.62	0.107	0	0	Plasma Cell
MYDGF	-0.998475	0.233	0.573	0	0	CD8+ T-cells		JSRP1	4.91446	0.523	0.014	0	0	Plasma Cell
KLRB1	4.49919	0.38	0.041	0	0	CD8+ T-cells		HDLBP	0.545206	0.728	0.221	0	0	Plasma Cell
GZMB	3.48711	0.39	0.055	0	0	CD8+ T-cells		CD38	1.14948	0.604	0.101	0	0	Plasma Cell
GNG2	2.74293	0.521	0.186	0	0	CD8+ T-cells		TMED10	0.382628	0.852	0.349	0	0	Plasma Cell
TNFAIP3	2.15509	0.818	0.485	0	0	CD8+ T-cells		AC007952.4	1.0798	0.615	0.113	0	0	Plasma Cell
LAPTM5	0.753342	0.678	0.349	0	0	CD8+ T-cells		DNAJC3	0.657333	0.714	0.213	0	0	Plasma Cell
RAB13	-3.98202	0.016	0.345	0	0	CD8+ T-cells		ISG20	0.587034	0.805	0.307	0	0	Plasma Cell
ASAH1	-1.9358	0.097	0.426	0	0	CD8+ T-cells		RABAC1	0.788649	0.842	0.347	0	0	Plasma Cell
IFITM1	1.37664	0.787	0.459	0	0	CD8+ T-cells		FNDC3B	0.864642	0.614	0.12	0	0	Plasma Cell
HM13	-0.743283	0.219	0.545	0	0	CD8+ T-cells		ALG5	1.02018	0.625	0.132	0	0	Plasma Cell
HSP90B1	-1.35256	0.447	0.773	0	0	CD8+ T-cells		FKBP2	1.84396	0.624	0.131	0	0	Plasma Cell
GZMM	4.438	0.361	0.036	0	0	CD8+ T-cells		LY96	0.922789	0.585	0.092	0	0	Plasma Cell
DSTN	-1.47323	0.21	0.534	0	0	CD8+ T-cells		MANEA	2.20923	0.545	0.054	0	0	Plasma Cell
CD9	-2.89716	0.074	0.397	0	0	CD8+ T-cells		KRTCAP2	1.24394	0.837	0.346	0	0	Plasma Cell
SELENOS	-0.800877	0.201	0.522	0	0	CD8+ T-cells		OSTC	0.456581	0.778	0.288	0	0	Plasma Cell
PDIA6	-0.823695	0.258	0.579	0	0	CD8+ T-cells		P4HB	-0.023169	0.794	0.307	0	0	Plasma Cell
LCP1	1.77164	0.553	0.233	0	0	CD8+ T-cells		TMEM107	1.7796	0.582	0.098	0	0	Plasma Cell
CD96	3.94958	0.365	0.045	0	0	CD8+ T-cells		REEP5	0.259495	0.824	0.341	0	0	Plasma Cell
SERPINB6	-2.57333	0.046	0.365	0	0	CD8+ T-cells		TMEM258	0.789732	0.884	0.403	0	0	Plasma Cell
NDUFB7	-0.803096	0.24	0.558	0	0	CD8+ T-cells		CXCR4	-5.21156	0.194	0.674	0	0	Plasma Cell
RAC2	1.93242	0.705	0.387	0	0	CD8+ T-cells		MEI1	2.00505	0.524	0.046	0	0	Plasma Cell
MGST3	-1.22981	0.214	0.531	0	0	CD8+ T-cells		LINC02362	4.01846	0.494	0.016	0	0	Plasma Cell
KRT18	-3.8696	0.092	0.409	0	0	CD8+ T-cells		ELL2	1.06824	0.586	0.109	0	0	Plasma Cell
ERGIC3	-0.786845	0.233	0.549	0	0	CD8+ T-cells		SPCS2	1.45198	0.942	0.468	0	0	Plasma Cell
APP	-3.19588	0.038	0.352	0	0	CD8+ T-cells		CCR10	4.74221	0.483	0.01	0	0	Plasma Cell
CTSH	-2.14962	0.061	0.373	0	0	CD8+ T-cells		CNPY2	0.419601	0.691	0.22	0	0	Plasma Cell
HSBP1	-0.959739	0.188	0.499	0	0	CD8+ T-cells		SEC61B	1.19628	0.918	0.45	0	0	Plasma Cell
RHOB	-1.08984	0.277	0.588	0	0	CD8+ T-cells		TMED2	0.230941	0.729	0.261	0	0	Plasma Cell
FNDC3B	-1.79676	0.06	0.37	0	0	CD8+ T-cells		SPCS1	1.40781	0.927	0.46	0	0	Plasma Cell
CANX	-0.582083	0.248	0.557	0	0	CD8+ T-cells		HSP90B1	2.10535	0.971	0.506	0	0	Plasma Cell
EGR1	-1.05303	0.273	0.582	0	0	CD8+ T-cells		SIL1	1.42715	0.55	0.087	0	0	Plasma Cell
SEPT1	2.79679	0.475	0.166	0	0	CD8+ T-cells		BST2	-0.06625	0.793	0.33	0	0	Plasma Cell
UQCRQ	-0.834488	0.346	0.653	0	0	CD8+ T-cells		PHPT1	0.252673	0.701	0.24	0	0	Plasma Cell
RPN2	-0.706545	0.215	0.522	0	0	CD8+ T-cells		TIMP1	0.111095	0.688	0.227	0	0	Plasma Cell
CLIC4	-4.00914	0.011	0.318	0	0	CD8+ T-cells		CUTA	0.246065	0.83	0.373	0	0	Plasma Cell
LGALS3BP	-3.20667	0.044	0.351	0	0	CD8+ T-cells		HERPUD1	1.73745	0.963	0.506	0	0	Plasma Cell
BLVRB	-2.16799	0.071	0.378	0	0	CD8+ T-cells		DNAJB11	0.630448	0.619	0.166	0	0	Plasma Cell
TRBC1	3.76944	0.354	0.048	0	0	CD8+ T-cells		HSPA5	0.930906	0.909	0.458	0	0	Plasma Cell
AP2S1	-1.12464	0.18	0.486	0	0	CD8+ T-cells		RPN1	0.41468	0.63	0.181	0	0	Plasma Cell
SAMSN1	1.87943	0.561	0.256	0	0	CD8+ T-cells		FBXW7	0.669219	0.6	0.151	0	0	Plasma Cell
PHPT1	-0.693572	0.188	0.493	0	0	CD8+ T-cells		SEC61G	0.453833	0.82	0.371	0	0	Plasma Cell
CHCHD10	-0.942538	0.265	0.569	0	0	CD8+ T-cells		NPC2	-0.296117	0.749	0.301	0	0	Plasma Cell
LEPROTL1	2.73798	0.61	0.307	0	0	CD8+ T-cells		ICAM2	0.497745	0.571	0.125	0	0	Plasma Cell
ALDH2	-4.27268	0.012	0.315	0	0	CD8+ T-cells		SEC61A1	0.831851	0.577	0.131	0	0	Plasma Cell
S100A13	-3.67283	0.024	0.326	0	0	CD8+ T-cells		ARF4	0.00151808	0.736	0.291	0	0	Plasma Cell
SPINT2	-3.07182	0.053	0.355	0	0	CD8+ T-cells		PPIB	0.870803	0.903	0.459	0	0	Plasma Cell
PRF1	4.14455	0.342	0.041	0	0	CD8+ T-cells		GLCCI1	0.549181	0.598	0.154	0	0	Plasma Cell
LMNA	-0.5695	0.369	0.668	0	0	CD8+ T-cells		HSPA13	1.01854	0.53	0.087	0	0	Plasma Cell
KRT8	-3.80505	0.11	0.409	0	0	CD8+ T-cells		ERGIC3	0.340394	0.639	0.196	0	0	Plasma Cell
ID1	-2.73795	0.076	0.375	0	0	CD8+ T-cells		DPP7	0.0415601	0.715	0.272	0	0	Plasma Cell
CD6	3.92902	0.34	0.042	0	0	CD8+ T-cells		TP53INP1	0.874942	0.588	0.146	0	0	Plasma Cell
STK17B	2.29919	0.622	0.324	0	0	CD8+ T-cells		UFM1	0.145098	0.71	0.268	0	0	Plasma Cell
APLP2	-1.66755	0.109	0.406	0	0	CD8+ T-cells		TMEM59	0.748761	0.922	0.481	0	0	Plasma Cell
TPM1	-3.15921	0.053	0.349	0	0	CD8+ T-cells		ATRAID	0.115832	0.699	0.258	0	0	Plasma Cell
TMEM14C	-0.958874	0.153	0.448	0	0	CD8+ T-cells		CHPF	2.5778	0.478	0.039	0	0	Plasma Cell
GRINA	-1.23026	0.119	0.414	0	0	CD8+ T-cells		SEC14L1	-0.241123	0.639	0.202	0	0	Plasma Cell
ATP5MC1	-0.855489	0.179	0.474	0	0	CD8+ T-cells		COPE	0.0659243	0.782	0.348	0	0	Plasma Cell
ZAP70	3.94348	0.336	0.042	0	0	CD8+ T-cells		TMED4	-0.0581917	0.685	0.251	0	0	Plasma Cell
TMED9	-0.605432	0.224	0.517	0	0	CD8+ T-cells		TRIB1	0.449762	0.54	0.106	0	0	Plasma Cell
CALU	-1.82201	0.066	0.359	0	0	CD8+ T-cells		NANS	0.345906	0.593	0.16	0	0	Plasma Cell
PLAUR	-3.63831	0.062	0.355	0	0	CD8+ T-cells		ARFGAP3	0.329323	0.607	0.176	0	0	Plasma Cell
TMEM258	-0.580976	0.406	0.699	0	0	CD8+ T-cells		HIST1H2AC	1.21964	0.532	0.102	0	0	Plasma Cell
RUNX3	2.72597	0.42	0.128	0	0	CD8+ T-cells		SEL1L3	0.180822	0.649	0.219	0	0	Plasma Cell
ID3	-1.99188	0.133	0.424	0	0	CD8+ T-cells		SRPRA	0.193821	0.669	0.239	0	0	Plasma Cell
MEF2C	-4.97974	0.007	0.298	0	0	CD8+ T-cells		TMEM205	0.66534	0.559	0.13	0	0	Plasma Cell
NME2	-1.19089	0.421	0.712	0	0	CD8+ T-cells		SELENOK	0.527748	0.864	0.435	0	0	Plasma Cell
TCF4	-5.08094	0.008	0.298	0	0	CD8+ T-cells		CD63	-0.344631	0.915	0.488	0	0	Plasma Cell
TPM4	-0.89809	0.342	0.632	0	0	CD8+ T-cells		LIME1	0.792843	0.576	0.15	0	0	Plasma Cell
CD37	1.04429	0.612	0.322	0	0	CD8+ T-cells		CYTOR	0.586001	0.649	0.224	0	0	Plasma Cell
PRDX5	-0.670066	0.338	0.627	0	0	CD8+ T-cells		EMP3	-0.49729	0.817	0.396	0	0	Plasma Cell
LGMN	-3.36122	0.026	0.315	0	0	CD8+ T-cells		LAPTM5	-4.97169	0.146	0.567	0	0	Plasma Cell
NECTIN2	-4.45677	0.009	0.298	0	0	CD8+ T-cells		CISD2	0.490335	0.573	0.153	0	0	Plasma Cell
OSTC	-0.702435	0.241	0.529	0	0	CD8+ T-cells		COX5A	-0.318674	0.77	0.351	0	0	Plasma Cell
ALOX5AP	1.48222	0.473	0.185	0	0	CD8+ T-cells		IFNAR2	0.27945	0.57	0.152	0	0	Plasma Cell
SGK1	-2.15235	0.094	0.381	0	0	CD8+ T-cells		ERGIC2	0.105151	0.626	0.209	0	0	Plasma Cell
TRIB1	-2.63082	0.032	0.319	0	0	CD8+ T-cells		DERL1	0.124119	0.624	0.209	0	0	Plasma Cell
PTPN22	3.30658	0.378	0.092	0	0	CD8+ T-cells		SRM	0.505071	0.576	0.161	0	0	Plasma Cell
CTSZ	-3.01467	0.031	0.316	0	0	CD8+ T-cells		CITED2	0.618433	0.655	0.242	0	0	Plasma Cell
ATP6V0B	-0.562939	0.309	0.594	0	0	CD8+ T-cells		SEC62	0.00558941	0.886	0.473	0	0	Plasma Cell
TYMP	-1.10434	0.185	0.47	0	0	CD8+ T-cells		ICAM3	-0.389391	0.727	0.314	0	0	Plasma Cell
HMGN3	-0.594606	0.211	0.495	0	0	CD8+ T-cells		ATF4	-0.240307	0.795	0.383	0	0	Plasma Cell
MRPL52	-0.62386	0.218	0.502	0	0	CD8+ T-cells		CANX	-0.351731	0.766	0.356	0	0	Plasma Cell
OS9	-0.579511	0.162	0.445	0	0	CD8+ T-cells		CD27	0.523983	0.606	0.196	0	0	Plasma Cell
PHLDA2	-2.5241	0.078	0.361	0	0	CD8+ T-cells		LCP1	-5.03863	0.136	0.545	0	0	Plasma Cell
ALKBH7	-0.567658	0.183	0.465	0	0	CD8+ T-cells		ARSA	1.27083	0.477	0.069	0	0	Plasma Cell
FIS1	-0.450005	0.268	0.549	0	0	CD8+ T-cells		GYPC	-0.361379	0.724	0.316	0	0	Plasma Cell
SEC61A1	-0.787153	0.134	0.415	0	0	CD8+ T-cells		JCHAIN	5.30936	0.993	0.587	0	0	Plasma Cell
TMED10	-0.416197	0.275	0.555	0	0	CD8+ T-cells		HAX1	0.162288	0.649	0.244	0	0	Plasma Cell
LMAN1	-0.683418	0.178	0.458	0	0	CD8+ T-cells		NDUFC2	-0.186177	0.74	0.335	0	0	Plasma Cell
PLD3	-1.59929	0.094	0.374	0	0	CD8+ T-cells		ALKBH7	-0.0697364	0.644	0.241	0	0	Plasma Cell
S100A4	1.24582	0.742	0.462	0	0	CD8+ T-cells		HIST1H1C	1.15901	0.55	0.147	0	0	Plasma Cell
LYZ	-4.2579	0.115	0.394	0	0	CD8+ T-cells		PDXK	0.394033	0.543	0.14	0	0	Plasma Cell
COMT	-1.12553	0.126	0.405	0	0	CD8+ T-cells		IFNAR1	-0.193645	0.61	0.208	0	0	Plasma Cell
CHMP4B	-1.23828	0.098	0.376	0	0	CD8+ T-cells		LTB	-5.06829	0.091	0.493	0	0	Plasma Cell
SEC61G	-0.666034	0.438	0.716	0	0	CD8+ T-cells		MLEC	-0.140561	0.631	0.23	0	0	Plasma Cell
PSMB5	-1.09232	0.112	0.389	0	0	CD8+ T-cells		DAD1	-0.0214203	0.84	0.439	0	0	Plasma Cell
ANAPC11	-0.477084	0.265	0.542	0	0	CD8+ T-cells		FAM3C	-0.00297747	0.593	0.192	0	0	Plasma Cell
SOX4	-2.00639	0.059	0.335	0	0	CD8+ T-cells		CDK2AP2	0.0600636	0.624	0.225	0	0	Plasma Cell
LGALS3	-1.477	0.342	0.618	0	0	CD8+ T-cells		ERN1	0.92079	0.512	0.113	0	0	Plasma Cell
BRI3	-2.16479	0.048	0.323	0	0	CD8+ T-cells		CHID1	0.898605	0.494	0.097	0	0	Plasma Cell
YBX3	-1.87567	0.066	0.341	0	0	CD8+ T-cells		EPRS	-0.00456789	0.636	0.239	0	0	Plasma Cell
CRTAP	-1.41148	0.096	0.37	0	0	CD8+ T-cells		KRT10	-0.241093	0.795	0.398	0	0	Plasma Cell
MDK	-3.72221	0.035	0.309	0	0	CD8+ T-cells		LMO4	-0.37667	0.631	0.234	0	0	Plasma Cell
DAD1	-0.482609	0.348	0.622	0	0	CD8+ T-cells		MARCKS	-0.870617	0.657	0.26	0	0	Plasma Cell
ANXA5	-1.02161	0.319	0.593	0	0	CD8+ T-cells		NDUFB4	-0.28866	0.75	0.353	0	0	Plasma Cell
CYTIP	1.92419	0.603	0.33	0	0	CD8+ T-cells		PSAP	-1.24979	0.8	0.404	0	0	Plasma Cell
LGALS1	-1.82471	0.372	0.644	0	0	CD8+ T-cells		SSR4	3.24216	0.987	0.591	0	0	Plasma Cell
ACAP1	2.78279	0.411	0.139	0	0	CD8+ T-cells		H1FX	0.589135	0.666	0.271	0	0	Plasma Cell
XBP1	-0.792345	0.323	0.595	0	0	CD8+ T-cells		TPST2	0.396737	0.521	0.126	0	0	Plasma Cell
PRDX1	-0.695521	0.476	0.747	0	0	CD8+ T-cells		ADA2	0.546471	0.507	0.113	0	0	Plasma Cell
ARHGAP9	2.96615	0.374	0.103	0	0	CD8+ T-cells		RPS27L	-0.316611	0.824	0.43	0	0	Plasma Cell
RGCC	2.05155	0.638	0.367	0	0	CD8+ T-cells		A1BG	0.70346	0.485	0.092	0	0	Plasma Cell
TSC22D1	-2.59166	0.043	0.314	0	0	CD8+ T-cells		B4GALT3	0.918639	0.48	0.087	0	0	Plasma Cell
TXN	-1.25485	0.417	0.688	0	0	CD8+ T-cells		OS9	-0.130614	0.622	0.231	0	0	Plasma Cell
STK17A	2.24004	0.562	0.292	0	0	CD8+ T-cells		ZNF706	-0.271353	0.781	0.39	0	0	Plasma Cell
SCARB2	-2.04272	0.038	0.308	0	0	CD8+ T-cells		GLRX	-0.00413571	0.593	0.202	0	0	Plasma Cell
ATRAID	-0.488028	0.187	0.456	0	0	CD8+ T-cells		CDV3	-0.0722835	0.783	0.394	0	0	Plasma Cell
NUCB1	-0.670704	0.177	0.446	0	0	CD8+ T-cells		AKR1A1	-0.0722271	0.594	0.208	0	0	Plasma Cell
IL2RB	3.75296	0.314	0.045	0	0	CD8+ T-cells		CHCHD10	-0.473291	0.733	0.347	0	0	Plasma Cell
GZMH	4.14094	0.302	0.034	0	0	CD8+ T-cells		AURKAIP1	-0.413334	0.693	0.307	0	0	Plasma Cell
TMEM205	-1.31289	0.062	0.33	0	0	CD8+ T-cells		JTB	-0.253388	0.764	0.379	0	0	Plasma Cell
SNX3	-0.550113	0.304	0.572	0	0	CD8+ T-cells		NDUFB7	-0.387471	0.701	0.316	0	0	Plasma Cell
KRT19	-3.92453	0.08	0.348	0	0	CD8+ T-cells		NDUFB11	-0.256745	0.8	0.416	0	0	Plasma Cell
AC016831.7	2.41222	0.5	0.233	0	0	CD8+ T-cells		LRPAP1	-0.188936	0.627	0.243	0	0	Plasma Cell
TMEM219	-0.461362	0.215	0.482	0	0	CD8+ T-cells		REL	-5.36687	0.072	0.455	0	0	Plasma Cell
CCL4	1.44398	0.489	0.222	0	0	CD8+ T-cells		TMEM147	0.0191436	0.571	0.188	0	0	Plasma Cell
SDF2L1	-0.754278	0.167	0.434	0	0	CD8+ T-cells		PCMTD1	-0.228293	0.63	0.248	0	0	Plasma Cell
UBE2J1	-0.732737	0.2	0.466	0	0	CD8+ T-cells		DEK	-4.59126	0.102	0.483	0	0	Plasma Cell
TALDO1	-0.71818	0.216	0.482	0	0	CD8+ T-cells		TECR	-0.271433	0.634	0.253	0	0	Plasma Cell
MLEC	-0.732477	0.135	0.401	0	0	CD8+ T-cells		ARMCX3	0.144053	0.564	0.183	0	0	Plasma Cell
ATP5PF	-0.39955	0.355	0.621	0	0	CD8+ T-cells		UQCRQ	-0.616518	0.744	0.364	0	0	Plasma Cell
NDUFB3	-0.660299	0.177	0.442	0	0	CD8+ T-cells		SAR1B	0.135161	0.551	0.172	0	0	Plasma Cell
ZNHIT1	-0.491485	0.221	0.486	0	0	CD8+ T-cells		CALU	0.102286	0.533	0.154	0	0	Plasma Cell
DOK2	2.89745	0.378	0.113	0	0	CD8+ T-cells		ZBP1	1.34405	0.42	0.041	0	0	Plasma Cell
YWHAE	-0.387967	0.315	0.58	0	0	CD8+ T-cells		CALR	-0.0316726	0.885	0.507	0	0	Plasma Cell
NDUFC1	-0.614481	0.192	0.456	0	0	CD8+ T-cells		SSR2	0.135514	0.877	0.5	0	0	Plasma Cell
ETS2	-2.18374	0.077	0.341	0	0	CD8+ T-cells		ATP5MC1	-0.502545	0.665	0.29	0	0	Plasma Cell
RAC1	-0.879166	0.423	0.686	0	0	CD8+ T-cells		GSTP1	-0.404743	0.841	0.466	0	0	Plasma Cell
RPN1	-0.27157	0.27	0.533	0	0	CD8+ T-cells		MRPL51	-0.499877	0.685	0.311	0	0	Plasma Cell
FLOT1	-0.925309	0.128	0.391	0	0	CD8+ T-cells		BHLHE41	1.79853	0.42	0.046	0	0	Plasma Cell
MRPL51	-0.449975	0.202	0.465	0	0	CD8+ T-cells		LAMP2	-0.429408	0.571	0.197	0	0	Plasma Cell
TMED2	-0.372521	0.278	0.541	0	0	CD8+ T-cells		TMEM256	-0.124454	0.581	0.208	0	0	Plasma Cell
WARS	-2.20306	0.057	0.32	0	0	CD8+ T-cells		ACBD3	-0.114252	0.576	0.204	0	0	Plasma Cell
CHMP2A	-0.562069	0.17	0.432	0	0	CD8+ T-cells		IGLC1	5.64092	0.691	0.319	0	0	Plasma Cell
ATF3	-0.942192	0.286	0.547	0	0	CD8+ T-cells		UAP1	0.827741	0.456	0.086	0	0	Plasma Cell
STAT4	3.36162	0.336	0.075	0	0	CD8+ T-cells		MRPL40	0.279994	0.506	0.137	0	0	Plasma Cell
CTNNA1	-1.67968	0.069	0.33	0	0	CD8+ T-cells		TCF4	-0.760071	0.59	0.221	0	0	Plasma Cell
CYC1	-0.884251	0.163	0.424	0	0	CD8+ T-cells		C12orf45	0.757993	0.478	0.11	0	0	Plasma Cell
GNG5	-0.594245	0.42	0.68	0	0	CD8+ T-cells		FIS1	-0.44577	0.666	0.299	0	0	Plasma Cell
SPCS2	-0.342995	0.336	0.596	0	0	CD8+ T-cells		CPEB4	0.706856	0.498	0.131	0	0	Plasma Cell
MANF	-0.552978	0.18	0.439	0	0	CD8+ T-cells		CPNE5	1.39395	0.415	0.048	0	0	Plasma Cell
COX5A	-0.450452	0.363	0.622	0	0	CD8+ T-cells		ISCU	-0.32397	0.74	0.373	0	0	Plasma Cell
LAT	2.83082	0.346	0.087	0	0	CD8+ T-cells		SLC3A2	0.132644	0.627	0.26	0	0	Plasma Cell
GZMK	4.24529	0.289	0.031	0	0	CD8+ T-cells		UBXN4	-0.408784	0.797	0.431	0	0	Plasma Cell
RPS27L	-0.235915	0.387	0.645	0	0	CD8+ T-cells		SEC63	-0.0937213	0.577	0.211	0	0	Plasma Cell
TIMM13	-0.879976	0.138	0.396	0	0	CD8+ T-cells		PRDX5	-0.673509	0.755	0.39	0	0	Plasma Cell
PABPC4	-0.547075	0.182	0.439	0	0	CD8+ T-cells		KLF13	-0.0921312	0.607	0.243	0	0	Plasma Cell
ERLEC1	-0.562981	0.142	0.399	0	0	CD8+ T-cells		ST6GALNAC4	1.38116	0.422	0.058	0	0	Plasma Cell
NDUFB4	-0.309273	0.344	0.601	0	0	CD8+ T-cells		TNFRSF18	0.179327	0.438	0.074	0	0	Plasma Cell
C8orf59	-0.345647	0.235	0.492	0	0	CD8+ T-cells		COTL1	-4.72556	0.129	0.492	0	0	Plasma Cell
POLD4	-0.469051	0.249	0.506	0	0	CD8+ T-cells		WDR74	0.38299	0.525	0.162	0	0	Plasma Cell
PRELID1	-0.315176	0.301	0.557	0	0	CD8+ T-cells		ATP6V0B	-0.740352	0.718	0.356	0	0	Plasma Cell
SEC13	-0.421633	0.177	0.433	0	0	CD8+ T-cells		DERL2	0.262227	0.51	0.148	0	0	Plasma Cell
TMEM208	-0.385033	0.147	0.402	0	0	CD8+ T-cells		GLT8D1	0.907396	0.447	0.085	0	0	Plasma Cell
C19orf70	-0.478027	0.207	0.462	0	0	CD8+ T-cells		ARL1	0.0935758	0.526	0.166	0	0	Plasma Cell
LTB	2.58204	0.355	0.101	0	0	CD8+ T-cells		RPL22L1	-0.397243	0.707	0.348	0	0	Plasma Cell
EPN1	-0.987332	0.102	0.356	0	0	CD8+ T-cells		SPINK2	3.43159	0.384	0.025	0	0	Plasma Cell
PTTG1IP	-1.10243	0.102	0.356	0	0	CD8+ T-cells		Z93241.1	2.43496	0.392	0.033	0	0	Plasma Cell
TM4SF1	-4.68428	0.021	0.274	0	0	CD8+ T-cells		VOPP1	-0.167428	0.562	0.204	0	0	Plasma Cell
TMBIM4	-0.483859	0.169	0.422	0	0	CD8+ T-cells		COPZ1	-0.302419	0.59	0.232	0	0	Plasma Cell
TMEM176B	-4.74062	0.017	0.269	0	0	CD8+ T-cells		SLC2A3	-4.72396	0.163	0.521	0	0	Plasma Cell
CKAP4	-3.33305	0.013	0.265	0	0	CD8+ T-cells		AL021155.5	2.77695	0.391	0.034	0	0	Plasma Cell
SYNGR2	-0.495914	0.261	0.513	0	0	CD8+ T-cells		PALM2-AKAP2	0.466042	0.462	0.106	0	0	Plasma Cell
ACTN1	-3.55524	0.017	0.268	0	0	CD8+ T-cells		EVI2B	-0.63631	0.726	0.37	0	0	Plasma Cell
ZNF706	-0.271157	0.291	0.541	0	0	CD8+ T-cells		NDUFA11	-0.537694	0.728	0.373	0	0	Plasma Cell
LRPAP1	-0.361453	0.184	0.434	0	0	CD8+ T-cells		SSR1	-0.307187	0.616	0.261	0	0	Plasma Cell
HEXB	-0.997751	0.093	0.343	0	0	CD8+ T-cells		SRP54	-0.105063	0.548	0.194	0	0	Plasma Cell
HSPB1	-0.916572	0.5	0.75	0	0	CD8+ T-cells		IRF4	0.554849	0.456	0.104	0	0	Plasma Cell
PLPP5	-1.11514	0.077	0.327	0	0	CD8+ T-cells		USO1	0.118397	0.516	0.164	0	0	Plasma Cell
RCN1	-2.66199	0.028	0.278	0	0	CD8+ T-cells		GMPPB	1.4588	0.41	0.059	0	0	Plasma Cell
LAMTOR1	-0.441296	0.2	0.45	0	0	CD8+ T-cells		GNL3	0.0100749	0.519	0.168	0	0	Plasma Cell
GAS6	-4.3784	0.007	0.257	0	0	CD8+ T-cells		IER3IP1	-0.0135871	0.525	0.176	0	0	Plasma Cell
ROMO1	-0.497245	0.362	0.612	0	0	CD8+ T-cells		FYB1	-4.96084	0.091	0.44	0	0	Plasma Cell
ICAM1	-1.57334	0.11	0.36	0	0	CD8+ T-cells		NENF	-0.164765	0.533	0.186	0	0	Plasma Cell
DNAJC15	-0.378014	0.208	0.457	0	0	CD8+ T-cells		ST6GAL1	0.0337209	0.527	0.18	0	0	Plasma Cell
NENF	-0.859133	0.106	0.355	0	0	CD8+ T-cells		MAN1A1	0.166965	0.486	0.139	0	0	Plasma Cell
CNOT6L	2.7956	0.421	0.172	0	0	CD8+ T-cells		UFC1	-0.559636	0.7	0.353	0	0	Plasma Cell
CYB5A	-1.40887	0.087	0.335	0	0	CD8+ T-cells		TRBC2	-4.74078	0.108	0.454	0	0	Plasma Cell
ETFB	-0.753927	0.147	0.395	0	0	CD8+ T-cells		CD52	-4.46314	0.238	0.584	0	0	Plasma Cell
ATP5ME	-0.392851	0.349	0.597	0	0	CD8+ T-cells		DSTN	-1.03202	0.619	0.273	0	0	Plasma Cell
LAMP2	-1.30698	0.064	0.312	0	0	CD8+ T-cells		NME1	0.0328761	0.489	0.143	0	0	Plasma Cell
NANS	-0.579367	0.125	0.373	0	0	CD8+ T-cells		SERP1	0.367691	0.914	0.569	0	0	Plasma Cell
SELENOH	-0.246912	0.362	0.61	0	0	CD8+ T-cells		HLA-DPB1	-5.40348	0.148	0.493	0	0	Plasma Cell
YIF1A	-0.676444	0.125	0.373	0	0	CD8+ T-cells		IGFLR1	0.240472	0.471	0.126	0	0	Plasma Cell
MGAT1	-0.606237	0.165	0.413	0	0	CD8+ T-cells		AC020916.1	-0.580612	0.685	0.342	0	0	Plasma Cell
MRPS24	-0.515416	0.166	0.414	0	0	CD8+ T-cells		PRELID1	-0.703238	0.705	0.362	0	0	Plasma Cell
SELENOM	-1.41681	0.168	0.416	0	0	CD8+ T-cells		COBLL1	0.465499	0.453	0.111	0	0	Plasma Cell
BSG	-0.529602	0.329	0.577	0	0	CD8+ T-cells		IFI27L2	-0.297302	0.54	0.198	0	0	Plasma Cell
ADI1	-0.691524	0.114	0.361	0	0	CD8+ T-cells		ECI1	0.145904	0.471	0.13	0	0	Plasma Cell
ARL6IP4	-0.131832	0.353	0.6	0	0	CD8+ T-cells		GTF3A	-0.654759	0.691	0.35	0	0	Plasma Cell
CD79A	-4.93356	0.015	0.262	0	0	CD8+ T-cells		ODC1	-0.297007	0.604	0.263	0	0	Plasma Cell
ISOC2	-1.59668	0.053	0.3	0	0	CD8+ T-cells		SEC31A	-0.343519	0.595	0.254	0	0	Plasma Cell
DDOST	-0.280632	0.228	0.475	0	0	CD8+ T-cells		RNF181	-0.247162	0.549	0.21	0	0	Plasma Cell
ATP5F1D	-0.482843	0.467	0.714	0	0	CD8+ T-cells		SAT2	-0.25852	0.525	0.186	0	0	Plasma Cell
ZNF331	1.53764	0.535	0.289	0	0	CD8+ T-cells		DNAJC4	0.155695	0.47	0.131	0	0	Plasma Cell
COA3	-1.02164	0.086	0.332	0	0	CD8+ T-cells		ACADVL	-0.282095	0.531	0.193	0	0	Plasma Cell
CSTB	-1.13175	0.352	0.598	0	0	CD8+ T-cells		SLC1A5	0.737959	0.44	0.102	0	0	Plasma Cell
ATP5MPL	-0.324017	0.335	0.581	0	0	CD8+ T-cells		SLC35B1	0.519143	0.441	0.103	0	0	Plasma Cell
CTSS	-1.618	0.148	0.393	0	0	CD8+ T-cells		EIF2S2	-0.583518	0.686	0.349	0	0	Plasma Cell
CD8B	4.11681	0.275	0.03	0	0	CD8+ T-cells		GOLGB1	-0.337548	0.663	0.326	0	0	Plasma Cell
SLC44A1	-2.04838	0.034	0.279	0	0	CD8+ T-cells		TMCO1	-0.585335	0.645	0.308	0	0	Plasma Cell
SEC11A	-0.295866	0.28	0.525	0	0	CD8+ T-cells		HSH2D	0.277365	0.428	0.091	0	0	Plasma Cell
FOSB	-0.54979	0.469	0.714	0	0	CD8+ T-cells		AUP1	-0.309855	0.537	0.201	0	0	Plasma Cell
LAMTOR4	-0.229884	0.306	0.55	0	0	CD8+ T-cells		MGST3	-0.900906	0.643	0.307	0	0	Plasma Cell
GPX4	-0.490362	0.436	0.68	0	0	CD8+ T-cells		ATOX1	-0.381555	0.52	0.185	0	0	Plasma Cell
TSPO	-0.784722	0.306	0.55	0	0	CD8+ T-cells		SRP72	-0.407233	0.613	0.278	0	0	Plasma Cell
TMEM147	-0.433164	0.144	0.388	0	0	CD8+ T-cells		SYVN1	0.570076	0.435	0.101	0	0	Plasma Cell
S100A16	-4.13532	0.014	0.258	0	0	CD8+ T-cells		BMI1	0.444274	0.441	0.108	0	0	Plasma Cell
RGS1	1.40895	0.608	0.364	0	0	CD8+ T-cells		BUD23	-0.190483	0.519	0.186	0	0	Plasma Cell
UQCRC1	-0.520343	0.195	0.439	0	0	CD8+ T-cells		RASGRP3	0.998301	0.406	0.073	0	0	Plasma Cell
TMEM176A	-4.7596	0.015	0.259	0	0	CD8+ T-cells		KCNN3	2.86389	0.35	0.017	0	0	Plasma Cell
ITK	3.77175	0.283	0.039	0	0	CD8+ T-cells		POLR2L	-0.72944	0.688	0.356	0	0	Plasma Cell
NDUFAF3	-0.22479	0.221	0.464	0	0	CD8+ T-cells		CD59	-0.825935	0.541	0.21	0	0	Plasma Cell
S100A11	-1.50651	0.526	0.769	0	0	CD8+ T-cells		IKBIP	0.233231	0.436	0.105	0	0	Plasma Cell
LAMTOR2	-0.640627	0.133	0.376	0	0	CD8+ T-cells		SMARCB1	-0.242285	0.512	0.181	0	0	Plasma Cell
TCEAL9	-4.36672	0.008	0.251	0	0	CD8+ T-cells		AC012236.1	2.98384	0.354	0.023	0	0	Plasma Cell
YIPF3	-0.273043	0.168	0.411	0	0	CD8+ T-cells		HOMER3	2.22634	0.363	0.032	0	0	Plasma Cell
NME4	-1.95326	0.038	0.28	0	0	CD8+ T-cells		HSPA1B	0.870202	0.6	0.269	0	0	Plasma Cell
RNH1	-0.37835	0.23	0.472	0	0	CD8+ T-cells		RPS19BP1	-0.517767	0.612	0.281	0	0	Plasma Cell
RNF181	-0.200059	0.22	0.461	0	0	CD8+ T-cells		MIF	-0.236142	0.802	0.472	0	0	Plasma Cell
LRRC59	-0.45945	0.156	0.397	0	0	CD8+ T-cells		NDUFB10	-0.76983	0.678	0.348	0	0	Plasma Cell
PEA15	-1.61261	0.061	0.302	0	0	CD8+ T-cells		NDUFS6	-0.770416	0.669	0.339	0	0	Plasma Cell
ANXA4	-2.00948	0.059	0.3	0	0	CD8+ T-cells		YWHAE	-0.885548	0.676	0.347	0	0	Plasma Cell
LMAN2	-0.126699	0.269	0.51	0	0	CD8+ T-cells		YIPF3	-0.157498	0.49	0.161	0	0	Plasma Cell
CLTA	-0.433674	0.29	0.53	0	0	CD8+ T-cells		PSMB6	-0.60844	0.623	0.295	0	0	Plasma Cell
GSTO1	-0.91777	0.143	0.383	0	0	CD8+ T-cells		ZBTB8OS	-0.114538	0.49	0.162	0	0	Plasma Cell
COPZ1	-0.385363	0.146	0.386	0	0	CD8+ T-cells		MRPS24	0.111604	0.501	0.174	0	0	Plasma Cell
UFM1	-0.150137	0.226	0.466	0	0	CD8+ T-cells		PLP2	-0.716761	0.594	0.267	0	0	Plasma Cell
TMEM256	-0.287001	0.176	0.416	0	0	CD8+ T-cells		EMC7	-0.375888	0.538	0.212	0	0	Plasma Cell
ATF4	-0.06226	0.358	0.598	0	0	CD8+ T-cells		PSMD8	-0.680847	0.681	0.355	0	0	Plasma Cell
CHPF	-2.00953	0.035	0.274	0	0	CD8+ T-cells		SUB1	0.513436	0.917	0.591	0	0	Plasma Cell
CXCL2	-4.66095	0.041	0.28	0	0	CD8+ T-cells		LARP1B	0.869593	0.405	0.079	0	0	Plasma Cell
CTSD	-1.59694	0.148	0.387	0	0	CD8+ T-cells		AC253572.2	1.96844	0.366	0.04	0	0	Plasma Cell
SLA2	3.89995	0.276	0.037	0	0	CD8+ T-cells		AC239799.2	4.03314	0.347	0.021	0	0	Plasma Cell
NDUFS8	-0.256526	0.257	0.496	0	0	CD8+ T-cells		RER1	-0.591174	0.596	0.27	0	0	Plasma Cell
RORA	3.05416	0.365	0.126	0	0	CD8+ T-cells		NDUFAB1	-0.744295	0.632	0.307	0	0	Plasma Cell
TUBA4A	2.59425	0.545	0.307	0	0	CD8+ T-cells		VKORC1	-0.119728	0.484	0.159	0	0	Plasma Cell
SKAP1	3.17098	0.326	0.088	0	0	CD8+ T-cells		ANXA5	-1.18215	0.627	0.303	0	0	Plasma Cell
TKT	-0.683085	0.181	0.419	0	0	CD8+ T-cells		WDR45	0.244398	0.437	0.113	0	0	Plasma Cell
NDUFS6	-0.269388	0.266	0.504	0	0	CD8+ T-cells		C16orf74	0.823899	0.374	0.051	0	0	Plasma Cell
CD81	-1.16754	0.117	0.355	0	0	CD8+ T-cells		CCDC69	-0.398028	0.483	0.16	0	0	Plasma Cell
GADD45GIP1	-0.307537	0.251	0.489	0	0	CD8+ T-cells		NDUFS8	-0.552266	0.567	0.244	0	0	Plasma Cell
PRDX3	-0.584729	0.164	0.401	0	0	CD8+ T-cells		NDUFA3	-0.564635	0.611	0.289	0	0	Plasma Cell
RTN3	-0.678756	0.111	0.348	0	0	CD8+ T-cells		BSG	-0.761285	0.601	0.279	0	0	Plasma Cell
NAA38	-0.47387	0.181	0.418	0	0	CD8+ T-cells		GADD45GIP1	-0.6445	0.6	0.278	0	0	Plasma Cell
RER1	-0.189971	0.211	0.447	0	0	CD8+ T-cells		MESD	-0.477681	0.559	0.238	0	0	Plasma Cell
RAB1A	-0.255516	0.197	0.433	0	0	CD8+ T-cells		SLC38A2	-0.51032	0.673	0.354	0	0	Plasma Cell
SEM1	-0.366312	0.373	0.609	0	0	CD8+ T-cells		TYMP	-0.902965	0.547	0.228	0	0	Plasma Cell
NEAT1	-1.36517	0.594	0.83	0	0	CD8+ T-cells		CLIC4	0.333776	0.415	0.096	0	0	Plasma Cell
FOS	-0.758179	0.585	0.821	0	0	CD8+ T-cells		HIST1H2BG	2.60712	0.35	0.031	0	0	Plasma Cell
GPR65	2.41278	0.358	0.122	0	0	CD8+ T-cells		NME2	-0.0187715	0.69	0.371	0	0	Plasma Cell
TXNDC17	-0.561148	0.202	0.438	0	0	CD8+ T-cells		RALGPS2	-0.829424	0.528	0.21	0	0	Plasma Cell
LIMD2	1.94695	0.499	0.263	0	0	CD8+ T-cells		KLHL6	0.0944847	0.428	0.11	0	0	Plasma Cell
TUBB	-1.01838	0.3	0.535	0	0	CD8+ T-cells		ZNF593	0.26818	0.431	0.113	0	0	Plasma Cell
TAGAP	2.21531	0.468	0.233	0	0	CD8+ T-cells		SRP19	-0.464334	0.566	0.248	0	0	Plasma Cell
SLC39A7	-1.10002	0.066	0.301	0	0	CD8+ T-cells		TXNL4A	-0.526257	0.565	0.247	0	0	Plasma Cell
ARL1	-0.983328	0.07	0.305	0	0	CD8+ T-cells		MRPL20	-0.819361	0.662	0.345	0	0	Plasma Cell
PFKL	-0.81008	0.114	0.349	0	0	CD8+ T-cells		IL32	-4.6213	0.135	0.452	0	0	Plasma Cell
MGLL	-3.35278	0.019	0.253	0	0	CD8+ T-cells		EIF2A	-0.375654	0.541	0.225	0	0	Plasma Cell
CTSL	-3.61199	0.04	0.274	0	0	CD8+ T-cells		SF3B5	-0.521813	0.673	0.357	0	0	Plasma Cell
NOP10	-0.223704	0.316	0.549	0	0	CD8+ T-cells		RBIS	-0.0710625	0.532	0.216	0	0	Plasma Cell
ASPH	-2.56232	0.025	0.258	0	0	CD8+ T-cells		SEC24D	0.760885	0.408	0.092	0	0	Plasma Cell
CHID1	-1.18169	0.054	0.287	0	0	CD8+ T-cells		NOL7	-0.655828	0.626	0.311	0	0	Plasma Cell
MINOS1	-0.370992	0.304	0.536	0	0	CD8+ T-cells		NDUFAF3	-0.492807	0.55	0.236	0	0	Plasma Cell
RTN4	-0.543763	0.231	0.463	0	0	CD8+ T-cells		TIFA	0.401708	0.414	0.1	0	0	Plasma Cell
TMEM179B	-0.288892	0.17	0.402	0	0	CD8+ T-cells		AIG1	0.520883	0.406	0.093	0	0	Plasma Cell
RHOH	1.81995	0.477	0.245	0	0	CD8+ T-cells		GORASP2	0.19364	0.441	0.128	0	0	Plasma Cell
NUCB2	-0.690505	0.12	0.352	0	0	CD8+ T-cells		NEU1	-0.073385	0.443	0.132	0	0	Plasma Cell
ATP5F1A	-0.152703	0.278	0.51	0	0	CD8+ T-cells		PRMT1	-0.486253	0.549	0.239	0	0	Plasma Cell
COX6B1	-0.463706	0.515	0.747	0	0	CD8+ T-cells		MBNL2	0.171187	0.441	0.132	0	0	Plasma Cell
SPCS3	-0.233068	0.234	0.465	0	0	CD8+ T-cells		PRDX2	-0.714634	0.608	0.299	0	0	Plasma Cell
SFT2D1	-0.179575	0.165	0.396	0	0	CD8+ T-cells		SELENOT	-0.768051	0.648	0.339	0	0	Plasma Cell
H2AFJ	-0.755506	0.165	0.396	0	0	CD8+ T-cells		SURF1	-0.160353	0.462	0.154	0	0	Plasma Cell
TM9SF2	-0.417065	0.148	0.379	0	0	CD8+ T-cells		CHST12	-0.130653	0.425	0.117	0	0	Plasma Cell
RNASE1	-4.39968	0.031	0.262	0	0	CD8+ T-cells		TUFM	-0.733695	0.595	0.287	0	0	Plasma Cell
NUCKS1	-0.556004	0.199	0.43	0	0	CD8+ T-cells		BTN3A2	-0.716365	0.556	0.249	0	0	Plasma Cell
PARP8	2.92705	0.347	0.116	0	0	CD8+ T-cells		USP48	-0.27722	0.495	0.188	0	0	Plasma Cell
CLEC2B	2.17728	0.515	0.285	0	0	CD8+ T-cells		PET100	-0.536768	0.554	0.248	0	0	Plasma Cell
NDUFB1	-0.33004	0.237	0.467	0	0	CD8+ T-cells		DNAJC15	-0.723649	0.589	0.283	0	0	Plasma Cell
ELF3	-4.81446	0.029	0.259	0	0	CD8+ T-cells		NR4A1	-0.432875	0.641	0.336	0	0	Plasma Cell
CAMTA1	-0.557808	0.123	0.353	0	0	CD8+ T-cells		RNASEH2C	-0.553378	0.529	0.225	0	0	Plasma Cell
ATP1B1	-1.82849	0.068	0.298	0	0	CD8+ T-cells		QPRT	1.9834	0.332	0.028	0	0	Plasma Cell
QSOX1	-2.02104	0.061	0.291	0	0	CD8+ T-cells		SLC39A7	0.0561822	0.433	0.13	0	0	Plasma Cell
HES1	-3.65423	0.016	0.246	0	0	CD8+ T-cells		EDEM2	0.548831	0.382	0.08	0	0	Plasma Cell
TSPAN13	-3.05446	0.015	0.245	0	0	CD8+ T-cells		LRRC59	0.0705264	0.433	0.131	0	0	Plasma Cell
RAB2A	-0.190861	0.27	0.5	0	0	CD8+ T-cells		PPP1R10	-0.632634	0.617	0.315	0	0	Plasma Cell
LSP1	1.36263	0.625	0.395	0	0	CD8+ T-cells		MRPL52	-0.656829	0.573	0.271	0	0	Plasma Cell
GDI2	-0.251153	0.259	0.489	0	0	CD8+ T-cells		HSD17B8	1.48563	0.341	0.04	0	0	Plasma Cell
LTBR	-4.08383	0.007	0.237	0	0	CD8+ T-cells		SDF4	-0.511155	0.519	0.218	0	0	Plasma Cell
EIF2S2	-0.225304	0.244	0.474	0	0	CD8+ T-cells		TMED5	-0.438645	0.499	0.198	0	0	Plasma Cell
AURKAIP1	-0.163519	0.303	0.532	0	0	CD8+ T-cells		MAN1A2	-0.472642	0.526	0.226	0	0	Plasma Cell
SPTBN1	-1.57441	0.1	0.329	0	0	CD8+ T-cells		NGLY1	-0.184449	0.461	0.161	0	0	Plasma Cell
CXCL3	-4.85855	0.038	0.266	0	0	CD8+ T-cells		PSENEN	-0.245668	0.448	0.148	0	0	Plasma Cell
FUCA2	-1.6714	0.037	0.265	0	0	CD8+ T-cells		SND1	-0.0746851	0.457	0.157	0	0	Plasma Cell
PPA1	-0.59747	0.233	0.461	0	0	CD8+ T-cells		YIF1A	-0.0944478	0.449	0.149	0	0	Plasma Cell
CLEC2D	3.11019	0.297	0.069	0	0	CD8+ T-cells		MPC1	-0.371426	0.477	0.178	0	0	Plasma Cell
SAT2	-0.38121	0.138	0.366	0	0	CD8+ T-cells		TNFRSF13B	0.646402	0.358	0.059	0	0	Plasma Cell
RHOC	-1.15306	0.177	0.404	0	0	CD8+ T-cells		PGRMC2	-0.269802	0.452	0.154	0	0	Plasma Cell
NDUFB10	-0.0900772	0.311	0.538	0	0	CD8+ T-cells		PAIP2B	1.67823	0.331	0.035	0	0	Plasma Cell
JCHAIN	-6.25927	0.16	0.387	0	0	CD8+ T-cells		CYBA	0.63986	0.928	0.633	0	0	Plasma Cell
CD68	-3.6155	0.033	0.26	0	0	CD8+ T-cells		EIF2AK4	0.452452	0.397	0.102	0	0	Plasma Cell
DAP	-0.948336	0.074	0.301	0	0	CD8+ T-cells		WASHC3	-0.202411	0.451	0.156	0	0	Plasma Cell
CDK4	-1.01888	0.076	0.303	0	0	CD8+ T-cells		IGLV6-57	4.93686	0.308	0.013	0	0	Plasma Cell
GNAS	-0.216155	0.397	0.624	0	0	CD8+ T-cells		MPG	-0.320115	0.477	0.183	0	0	Plasma Cell
DERL3	-5.74995	0.008	0.235	0	0	CD8+ T-cells		PSMB5	-0.429916	0.464	0.171	0	0	Plasma Cell
RARRES3	2.01384	0.551	0.325	0	0	CD8+ T-cells		TMEM167A	-0.627697	0.528	0.235	0	0	Plasma Cell
TIGIT	3.94617	0.262	0.036	0	0	CD8+ T-cells		SH3GLB1	-0.792668	0.564	0.271	0	0	Plasma Cell
C15orf48	-4.3594	0.03	0.256	0	0	CD8+ T-cells		SLC38A10	0.422276	0.394	0.102	0	0	Plasma Cell
CYB5R3	-0.833224	0.151	0.377	0	0	CD8+ T-cells		DDT	-0.943314	0.6	0.308	0	0	Plasma Cell
SEC31A	-0.587196	0.127	0.353	0	0	CD8+ T-cells		EIF5B	-0.882959	0.611	0.319	0	0	Plasma Cell
PRKCH	2.93402	0.311	0.085	0	0	CD8+ T-cells		ARL4C	-4.79045	0.093	0.384	0	0	Plasma Cell
PNKD	-0.628348	0.114	0.339	0	0	CD8+ T-cells		SLC1A4	1.3515	0.337	0.046	0	0	Plasma Cell
SOD2	-1.80654	0.293	0.518	0	0	CD8+ T-cells		SEC13	-0.0676049	0.433	0.143	0	0	Plasma Cell
NME1	-1.4061	0.056	0.281	0	0	CD8+ T-cells		TRADD	-0.129278	0.438	0.148	0	0	Plasma Cell
ATP5PD	-0.224364	0.304	0.529	0	0	CD8+ T-cells		MSI2	-0.440195	0.49	0.2	0	0	Plasma Cell
SMDT1	0.00277622	0.294	0.519	0	0	CD8+ T-cells		EDEM3	0.0285238	0.425	0.137	0	0	Plasma Cell
KLRD1	4.2681	0.253	0.028	0	0	CD8+ T-cells		NUDT22	-0.0850708	0.425	0.137	0	0	Plasma Cell
PMP22	-4.92893	0.006	0.231	0	0	CD8+ T-cells		PNOC	1.02652	0.329	0.042	0	0	Plasma Cell
CDC42EP1	-4.2802	0.008	0.233	0	0	CD8+ T-cells		HYI	0.994799	0.346	0.06	0	0	Plasma Cell
RAB31	-4.16231	0.01	0.235	0	0	CD8+ T-cells		CKAP4	0.0472013	0.373	0.088	0	0	Plasma Cell
CREG1	-1.93018	0.05	0.274	0	0	CD8+ T-cells		ERP44	-0.651722	0.515	0.23	0	0	Plasma Cell
SIL1	-1.55069	0.039	0.263	0	0	CD8+ T-cells		SARS	-0.367765	0.49	0.205	0	0	Plasma Cell
BACE2	-4.56663	0.007	0.231	0	0	CD8+ T-cells		EVL	-3.99289	0.168	0.452	0	0	Plasma Cell
DDAH2	-1.23775	0.074	0.298	0	0	CD8+ T-cells		FOXO3	-0.233418	0.433	0.149	0	0	Plasma Cell
TMED3	-1.0017	0.085	0.309	0	0	CD8+ T-cells		TAPBPL	0.511684	0.36	0.076	0	0	Plasma Cell
NDUFA11	-0.184191	0.191	0.415	0	0	CD8+ T-cells		JUN	1.28831	0.923	0.64	0	0	Plasma Cell
SSR4	-1.60455	0.585	0.808	0	0	CD8+ T-cells		MGAT1	-0.444592	0.449	0.166	0	0	Plasma Cell
NDUFB5	-0.332261	0.154	0.377	0	0	CD8+ T-cells		TOR3A	0.494945	0.385	0.102	0	0	Plasma Cell
PCBD1	-1.02088	0.087	0.31	0	0	CD8+ T-cells		DANCR	-0.119779	0.436	0.153	0	0	Plasma Cell
COX5B	-0.532365	0.506	0.729	0	0	CD8+ T-cells		IGLC3	5.02389	0.812	0.53	0	0	Plasma Cell
ATP5MD	-0.298498	0.413	0.635	0	0	CD8+ T-cells		RUNX2	0.818072	0.335	0.053	0	0	Plasma Cell
RABAC1	-0.138995	0.413	0.635	0	0	CD8+ T-cells		TFG	-0.399885	0.456	0.174	0	0	Plasma Cell
FAM96A	-0.432358	0.135	0.357	0	0	CD8+ T-cells		TMEM238	-0.421617	0.42	0.138	0	0	Plasma Cell
PDCD5	-0.394245	0.195	0.417	0	0	CD8+ T-cells		PQBP1	-0.19708	0.425	0.144	0	0	Plasma Cell
PTOV1	-0.506946	0.122	0.344	0	0	CD8+ T-cells		NAXE	-0.218654	0.424	0.144	0	0	Plasma Cell
TMEM59	-0.280412	0.438	0.659	0	0	CD8+ T-cells		RIPOR2	-5.30371	0.05	0.33	0	0	Plasma Cell
CTNND1	-3.45182	0.012	0.233	0	0	CD8+ T-cells		TMEM230	-0.798542	0.556	0.276	0	0	Plasma Cell
TIMM8B	-0.528825	0.145	0.366	0	0	CD8+ T-cells		HIST1H2BD	1.94662	0.314	0.035	0	0	Plasma Cell
GLUL	-1.55612	0.187	0.408	0	0	CD8+ T-cells		PSMD7	-0.776829	0.537	0.258	0	0	Plasma Cell
CDKN1A	-0.419247	0.406	0.627	0	0	CD8+ T-cells		TSTD1	-0.830869	0.539	0.26	0	0	Plasma Cell
GNPTG	-0.378803	0.123	0.344	0	0	CD8+ T-cells		FDPS	-0.582784	0.477	0.198	0	0	Plasma Cell
AHCY	-1.6526	0.061	0.281	0	0	CD8+ T-cells		CD2	-4.42926	0.092	0.37	0	0	Plasma Cell
ITGA6	-2.63514	0.036	0.256	0	0	CD8+ T-cells		HYOU1	0.58613	0.367	0.089	0	0	Plasma Cell
DNAJC3	-0.210144	0.167	0.387	0	0	CD8+ T-cells		SNRPN	-0.696427	0.507	0.229	0	0	Plasma Cell
SPATS2L	-1.38727	0.078	0.298	0	0	CD8+ T-cells		ANXA1	-4.90199	0.08	0.358	0	0	Plasma Cell
LSM3	-0.226493	0.182	0.401	0	0	CD8+ T-cells		MBD2	-0.827094	0.595	0.317	0	0	Plasma Cell
SSR1	-0.10284	0.167	0.386	0	0	CD8+ T-cells		AQP3	-0.207755	0.382	0.106	0	0	Plasma Cell
TCEAL4	-2.04359	0.034	0.253	0	0	CD8+ T-cells		SCFD1	-0.233294	0.431	0.155	0	0	Plasma Cell
MGST2	-2.96613	0.017	0.236	0	0	CD8+ T-cells		ANAPC11	-0.90261	0.563	0.287	0	0	Plasma Cell
TRAM1	-0.0155867	0.275	0.494	0	0	CD8+ T-cells		CTSZ	-1.32653	0.552	0.277	0	0	Plasma Cell
SLA	2.74086	0.323	0.105	0	0	CD8+ T-cells		GADD45A	0.0438591	0.443	0.168	0	0	Plasma Cell
ATP5F1C	-0.285483	0.293	0.511	0	0	CD8+ T-cells		C11orf1	0.451629	0.351	0.076	0	0	Plasma Cell
PGLS	-0.364872	0.187	0.405	0	0	CD8+ T-cells		BET1	0.263654	0.365	0.091	0	0	Plasma Cell
WIPF1	2.09199	0.484	0.266	0	0	CD8+ T-cells		POLR2I	-0.50328	0.451	0.177	0	0	Plasma Cell
ATP5MF	-0.295999	0.392	0.61	0	0	CD8+ T-cells		DPM3	-0.0980275	0.409	0.135	0	0	Plasma Cell
CAMK4	3.58461	0.268	0.051	0	0	CD8+ T-cells		STT3A	0.608743	0.357	0.083	0	0	Plasma Cell
STOML2	-0.528074	0.125	0.342	0	0	CD8+ T-cells		ADI1	-0.563168	0.45	0.177	0	0	Plasma Cell
COX16	-0.266533	0.159	0.376	0	0	CD8+ T-cells		MCEE	0.952583	0.328	0.055	0	0	Plasma Cell
POLR2I	-0.348794	0.146	0.363	0	0	CD8+ T-cells		STUB1	-0.840218	0.536	0.263	0	0	Plasma Cell
SEC61B	-0.433198	0.525	0.742	0	0	CD8+ T-cells		SLC44A1	-0.207812	0.409	0.136	0	0	Plasma Cell
TRAPPC5	-0.505624	0.127	0.344	0	0	CD8+ T-cells		ETS1	-4.3771	0.13	0.402	0	0	Plasma Cell
PRDX2	-0.294005	0.281	0.498	0	0	CD8+ T-cells		HLA-DRA	-5.53668	0.248	0.52	0	0	Plasma Cell
MPST	-1.1421	0.069	0.286	0	0	CD8+ T-cells		IFT20	-0.238943	0.415	0.143	0	0	Plasma Cell
GPAA1	-0.450423	0.124	0.34	0	0	CD8+ T-cells		MAPKAPK2	-0.156924	0.436	0.164	0	0	Plasma Cell
TTC3	-0.26038	0.186	0.402	0	0	CD8+ T-cells		RHEB	-0.635873	0.48	0.208	0	0	Plasma Cell
MCTS1	-0.631714	0.089	0.305	0	0	CD8+ T-cells		PKHD1L1	2.08576	0.291	0.019	0	0	Plasma Cell
TBC1D10C	2.90382	0.308	0.092	0	0	CD8+ T-cells		MEF2B	0.983691	0.3	0.029	0	0	Plasma Cell
CCPG1	-0.61172	0.1	0.316	0	0	CD8+ T-cells		HIST1H2BC	2.22503	0.299	0.03	0	0	Plasma Cell
EMP2	-5.14325	0.004	0.22	0	0	CD8+ T-cells		NDUFAF8	-0.724768	0.494	0.225	0	0	Plasma Cell
TIMP2	-3.52147	0.013	0.229	0	0	CD8+ T-cells		ODF3B	1.03762	0.32	0.051	0	0	Plasma Cell
TMEM141	-1.08821	0.077	0.293	0	0	CD8+ T-cells		TXNL1	-0.761812	0.524	0.255	0	0	Plasma Cell
NDUFAB1	-0.166815	0.264	0.48	0	0	CD8+ T-cells		MTHFD2	0.0887309	0.408	0.139	0	0	Plasma Cell
SEPT2	-0.130668	0.237	0.452	0	0	CD8+ T-cells		HINT2	-0.113997	0.398	0.13	0	0	Plasma Cell
CCDC50	-1.12748	0.064	0.279	0	0	CD8+ T-cells		HMGN3	-0.875785	0.536	0.268	0	0	Plasma Cell
LSM5	-0.260492	0.182	0.397	0	0	CD8+ T-cells		MRPS34	-0.740391	0.516	0.248	0	0	Plasma Cell
ENY2	-0.0751235	0.306	0.521	0	0	CD8+ T-cells		TUBA1A	-4.24821	0.105	0.373	0	0	Plasma Cell
CHMP5	-0.37651	0.157	0.372	0	0	CD8+ T-cells		UBALD2	-0.790028	0.566	0.298	0	0	Plasma Cell
ETS1	2.17269	0.386	0.171	0	0	CD8+ T-cells		UFL1	-0.49494	0.459	0.192	0	0	Plasma Cell
COX17	-0.152779	0.272	0.487	0	0	CD8+ T-cells		MAGED2	-0.462229	0.422	0.156	0	0	Plasma Cell
DPM3	-0.553003	0.107	0.321	0	0	CD8+ T-cells		SFT2D1	-0.857649	0.523	0.257	0	0	Plasma Cell
ATP5MC3	-0.419085	0.42	0.634	0	0	CD8+ T-cells		FGFR1OP2	-0.944394	0.558	0.293	0	0	Plasma Cell
SDC1	-4.84781	0.004	0.218	0	0	CD8+ T-cells		AGA	0.361055	0.343	0.078	0	0	Plasma Cell
ICOS	4.02891	0.244	0.03	0	0	CD8+ T-cells		ANAPC5	-0.629809	0.498	0.233	0	0	Plasma Cell
SMIM14	-2.11871	0.034	0.248	0	0	CD8+ T-cells		EIF2AK3	0.570683	0.334	0.069	0	0	Plasma Cell
RBM47	-4.17187	0.008	0.222	0	0	CD8+ T-cells		IGHA1	5.5328	0.975	0.71	0	0	Plasma Cell
HBEGF	-3.01869	0.024	0.238	0	0	CD8+ T-cells		ITGB7	-0.183487	0.374	0.109	0	0	Plasma Cell
NQO1	-3.5099	0.025	0.239	0	0	CD8+ T-cells		RWDD1	-0.923974	0.568	0.303	0	0	Plasma Cell
JUP	-4.06223	0.01	0.224	0	0	CD8+ T-cells		CDK14	1.12435	0.317	0.053	0	0	Plasma Cell
PLXNB2	-3.88121	0.01	0.224	0	0	CD8+ T-cells		COPB2	-0.561982	0.474	0.21	0	0	Plasma Cell
TFG	-0.332833	0.137	0.351	0	0	CD8+ T-cells		MCTS1	-0.482148	0.449	0.185	0	0	Plasma Cell
TNFRSF1A	-1.29342	0.069	0.283	0	0	CD8+ T-cells		OXR1	-0.184002	0.404	0.14	0	0	Plasma Cell
MRPS34	-0.136112	0.19	0.403	0	0	CD8+ T-cells		TM9SF1	0.704509	0.333	0.069	0	0	Plasma Cell
IFI6	-0.854761	0.212	0.425	0	0	CD8+ T-cells		DCPS	0.366242	0.344	0.08	0	0	Plasma Cell
SELENOP	-3.61844	0.029	0.242	0	0	CD8+ T-cells		UBA5	0.197762	0.36	0.097	0	0	Plasma Cell
PPIC	-4.03717	0.007	0.22	0	0	CD8+ T-cells		CCM2	-0.513996	0.427	0.165	0	0	Plasma Cell
GABARAP	-0.554194	0.524	0.737	0	0	CD8+ T-cells		YIPF2	0.583577	0.332	0.071	0	0	Plasma Cell
DYNLRB1	-0.175441	0.28	0.493	0	0	CD8+ T-cells		BSCL2	1.10273	0.314	0.054	0	0	Plasma Cell
KRTCAP2	-0.268046	0.444	0.656	0	0	CD8+ T-cells		MTIF3	-0.604063	0.476	0.216	0	0	Plasma Cell
LAG3	3.37574	0.275	0.063	0	0	CD8+ T-cells		NME3	-0.723189	0.479	0.219	0	0	Plasma Cell
CNIH1	-0.158823	0.187	0.399	0	0	CD8+ T-cells		PIGP	-0.206516	0.388	0.128	0	0	Plasma Cell
IGFBP4	-3.65128	0.049	0.261	0	0	CD8+ T-cells		SIVA1	-0.921638	0.533	0.273	0	0	Plasma Cell
RNF125	3.34029	0.28	0.068	0	0	CD8+ T-cells		TCF3	-0.000879439	0.368	0.108	0	0	Plasma Cell
TPD52	-0.989124	0.092	0.304	0	0	CD8+ T-cells		FICD	2.03441	0.283	0.023	0	0	Plasma Cell
ITGB1	-0.81059	0.218	0.43	0	0	CD8+ T-cells		EBAG9	-0.282315	0.4	0.141	0	0	Plasma Cell
CRIP2	-3.69257	0.028	0.24	0	0	CD8+ T-cells		EHMT1	0.178466	0.408	0.149	0	0	Plasma Cell
C19orf33	-3.93424	0.027	0.239	0	0	CD8+ T-cells		FUT8	-0.0222748	0.378	0.119	0	0	Plasma Cell
TBCA	-0.0703064	0.353	0.565	0	0	CD8+ T-cells		LSM5	-0.937783	0.514	0.255	0	0	Plasma Cell
LMO4	-0.514126	0.124	0.335	0	0	CD8+ T-cells		MRPL57	-0.912564	0.532	0.273	0	0	Plasma Cell
SPCS1	-0.276231	0.421	0.632	0	0	CD8+ T-cells		METTL7A	-0.162323	0.382	0.124	0	0	Plasma Cell
LYN	-1.98744	0.043	0.254	0	0	CD8+ T-cells		MRPL55	-0.280539	0.4	0.142	0	0	Plasma Cell
ADIRF	-4.42667	0.015	0.226	0	0	CD8+ T-cells		Z93930.2	1.82878	0.286	0.028	0	0	Plasma Cell
NDUFA3	0.0214564	0.323	0.534	0	0	CD8+ T-cells		CD3D	-4.36322	0.108	0.365	0	0	Plasma Cell
PTGER4	2.45772	0.352	0.141	0	0	CD8+ T-cells		CXorf21	1.53197	0.304	0.047	0	0	Plasma Cell
SLC25A39	-0.392923	0.158	0.369	0	0	CD8+ T-cells		IDH2	-0.737066	0.458	0.201	0	0	Plasma Cell
EMB	2.68263	0.35	0.139	0	0	CD8+ T-cells		MAP2K2	-0.88893	0.538	0.281	0	0	Plasma Cell
FNDC3A	-0.727933	0.081	0.292	0	0	CD8+ T-cells		RHOQ	-0.599355	0.428	0.171	0	0	Plasma Cell
LAMTOR5	-0.145227	0.243	0.453	0	0	CD8+ T-cells		SHMT2	0.30492	0.358	0.101	0	0	Plasma Cell
ATP6AP1	-0.449861	0.129	0.339	0	0	CD8+ T-cells		LSM3	-1.00057	0.541	0.285	0	0	Plasma Cell
NFIC	-1.41803	0.06	0.27	0	0	CD8+ T-cells		CD3E	-4.57481	0.082	0.338	0	0	Plasma Cell
SMIM26	-0.17682	0.223	0.433	0	0	CD8+ T-cells		CDKN1A	-0.185632	0.433	0.177	0	0	Plasma Cell
LEPROT	-1.10119	0.072	0.282	0	0	CD8+ T-cells		EMC4	-0.608987	0.445	0.189	0	0	Plasma Cell
PRKCSH	-0.344008	0.136	0.346	0	0	CD8+ T-cells		IGLC2	5.24443	0.934	0.678	0	0	Plasma Cell
CAPNS1	-0.988587	0.085	0.295	0	0	CD8+ T-cells		SEMA4A	0.462762	0.316	0.06	0	0	Plasma Cell
NR4A1	-0.39492	0.451	0.66	0	0	CD8+ T-cells		CCDC167	-0.16694	0.381	0.126	0	0	Plasma Cell
SPTSSA	-0.910273	0.07	0.279	0	0	CD8+ T-cells		DCTN3	-0.850922	0.486	0.231	0	0	Plasma Cell
ARSA	-0.737346	0.07	0.279	0	0	CD8+ T-cells		TMEM179B	-0.663866	0.45	0.195	0	0	Plasma Cell
FHL2	-4.09848	0.011	0.22	0	0	CD8+ T-cells		CCDC32	-0.315266	0.391	0.137	0	0	Plasma Cell
NDUFB6	-0.11093	0.208	0.417	0	0	CD8+ T-cells		IGF1	1.50573	0.271	0.017	0	0	Plasma Cell
APEX1	-0.344661	0.149	0.358	0	0	CD8+ T-cells		LSM10	-0.713987	0.447	0.193	0	0	Plasma Cell
DDT	-0.177481	0.2	0.409	0	0	CD8+ T-cells		POLR2J	-0.919579	0.505	0.251	0	0	Plasma Cell
ODF3B	-0.962637	0.075	0.284	0	0	CD8+ T-cells		B4GALT7	0.726892	0.314	0.061	0	0	Plasma Cell
RNF130	-2.00112	0.051	0.259	0	0	CD8+ T-cells		CD83	-5.52229	0.062	0.315	0	0	Plasma Cell
SERPINB1	-0.701946	0.26	0.468	0	0	CD8+ T-cells		SYNGR1	0.0123669	0.331	0.078	0	0	Plasma Cell
CUX1	-1.25655	0.057	0.265	0	0	CD8+ T-cells		DENND5B	0.458922	0.314	0.062	0	0	Plasma Cell
LSM7	-0.141911	0.319	0.527	0	0	CD8+ T-cells		SCAND1	-0.908889	0.523	0.271	0	0	Plasma Cell
CD24	-3.92295	0.028	0.236	0	0	CD8+ T-cells		ALOX5AP	-5.23119	0.073	0.324	0	0	Plasma Cell
YWHAH	-0.587064	0.168	0.376	0	0	CD8+ T-cells		CCNC	-0.139785	0.384	0.133	0	0	Plasma Cell
SRPRB	-0.527491	0.084	0.292	0	0	CD8+ T-cells		HAGH	-0.449736	0.408	0.157	0	0	Plasma Cell
EIF5A	-0.149907	0.36	0.568	0	0	CD8+ T-cells		NCF4	-0.83983	0.38	0.129	0	0	Plasma Cell
SDF4	0.100089	0.295	0.502	0	0	CD8+ T-cells		PSMA3	-0.895439	0.535	0.285	0	0	Plasma Cell
UQCC2	-0.669574	0.109	0.316	0	0	CD8+ T-cells		CCDC50	-0.768408	0.468	0.218	0	0	Plasma Cell
SND1	-0.381185	0.114	0.321	0	0	CD8+ T-cells		NDUFV3	-0.295711	0.388	0.138	0	0	Plasma Cell
KRT10	0.0188629	0.319	0.526	0	0	CD8+ T-cells		RAB5IF	-0.972795	0.494	0.244	0	0	Plasma Cell
PRMT1	-0.192	0.184	0.391	0	0	CD8+ T-cells		THEMIS2	-0.383638	0.331	0.081	0	0	Plasma Cell
EPS8	-2.02629	0.038	0.245	0	0	CD8+ T-cells		MYH9	-3.75141	0.209	0.458	0	0	Plasma Cell
MRPL57	-0.0731642	0.221	0.428	0	0	CD8+ T-cells		TRAC	-4.45384	0.154	0.403	0	0	Plasma Cell
SEC11C	-0.808255	0.229	0.436	0	0	CD8+ T-cells		ACP1	-0.865699	0.485	0.236	0	0	Plasma Cell
NORAD	-0.348455	0.166	0.373	0	0	CD8+ T-cells		ARCN1	-0.567159	0.442	0.193	0	0	Plasma Cell
HLA-DMA	-1.48129	0.138	0.345	0	0	CD8+ T-cells		SRGN	-2.10663	0.889	0.64	0	0	Plasma Cell
BCAP31	-0.153903	0.272	0.479	0	0	CD8+ T-cells		ABHD14A	-0.113144	0.346	0.097	0	0	Plasma Cell
CEBPD	-1.41254	0.076	0.283	0	0	CD8+ T-cells		CTSH	-0.887508	0.471	0.222	0	0	Plasma Cell
SHMT2	-0.686766	0.083	0.29	0	0	CD8+ T-cells		HIPK2	-0.321307	0.41	0.161	0	0	Plasma Cell
CXCR6	4.30768	0.23	0.024	0	0	CD8+ T-cells		C1GALT1C1	0.263269	0.334	0.086	0	0	Plasma Cell
NDUFS7	-0.116456	0.289	0.495	0	0	CD8+ T-cells		MRPS31	-0.406895	0.4	0.152	0	0	Plasma Cell
IMPDH2	-0.507247	0.141	0.347	0	0	CD8+ T-cells		UBE2M	-0.838206	0.483	0.235	0	0	Plasma Cell
VEGFA	-3.89918	0.011	0.217	0	0	CD8+ T-cells		SURF4	-0.831139	0.466	0.219	0	0	Plasma Cell
MPG	-0.122246	0.164	0.37	0	0	CD8+ T-cells		IGHG1	4.85125	0.432	0.185	0	0	Plasma Cell
ALG5	-0.42115	0.084	0.29	0	0	CD8+ T-cells		TMEM134	-0.566687	0.419	0.172	0	0	Plasma Cell
SELENOW	-0.764544	0.367	0.573	0	0	CD8+ T-cells		PCED1B-AS1	-0.904344	0.45	0.203	0	0	Plasma Cell
HYI	-1.95037	0.025	0.23	0	0	CD8+ T-cells		MORF4L2	-0.824974	0.454	0.208	0	0	Plasma Cell
MRPS21	-0.0405671	0.282	0.487	0	0	CD8+ T-cells		NT5DC2	1.55369	0.281	0.035	0	0	Plasma Cell
A2M	-4.93725	0.017	0.222	0	0	CD8+ T-cells		ITGA6	-0.0117856	0.359	0.113	0	0	Plasma Cell
TRAC	3.15722	0.261	0.056	0	0	CD8+ T-cells		TRAM2	1.33913	0.289	0.043	0	0	Plasma Cell
RBX1	-0.0180009	0.314	0.519	0	0	CD8+ T-cells		AC245014.3	1.54913	0.274	0.029	0	0	Plasma Cell
CRELD2	-0.344993	0.124	0.329	0	0	CD8+ T-cells		BTG2	0.363396	0.923	0.678	0	0	Plasma Cell
CNN3	-4.28842	0.01	0.215	0	0	CD8+ T-cells		C11orf24	0.60032	0.307	0.062	0	0	Plasma Cell
BASP1	-4.15961	0.008	0.213	0	0	CD8+ T-cells		EMC6	-0.663492	0.422	0.177	0	0	Plasma Cell
PIK3R1	2.65124	0.409	0.204	0	0	CD8+ T-cells		MRPL54	-0.863369	0.494	0.249	0	0	Plasma Cell
CEBPB	-0.692506	0.16	0.365	0	0	CD8+ T-cells		SMIM26	-0.933094	0.516	0.271	0	0	Plasma Cell
C4orf3	-0.139782	0.345	0.549	0	0	CD8+ T-cells		IL10RA	-0.65888	0.411	0.166	0	0	Plasma Cell
ATP6V1F	-0.295168	0.293	0.497	0	0	CD8+ T-cells		VCP	-0.801408	0.53	0.286	0	0	Plasma Cell
RHEB	-0.0503191	0.256	0.46	0	0	CD8+ T-cells		CXXC5	-0.607724	0.402	0.158	0	0	Plasma Cell
HSD17B12	-0.944012	0.07	0.274	0	0	CD8+ T-cells		MRPL36	-0.282783	0.371	0.127	0	0	Plasma Cell
PTMS	-0.688414	0.19	0.394	0	0	CD8+ T-cells		MRPS15	-0.684083	0.421	0.177	0	0	Plasma Cell
TMEM230	-0.0851553	0.243	0.447	0	0	CD8+ T-cells		PGM3	0.653534	0.312	0.068	0	0	Plasma Cell
PLIN3	-1.58052	0.043	0.247	0	0	CD8+ T-cells		RAB1A	-0.953405	0.486	0.242	0	0	Plasma Cell
CYR61	-5.32811	0.012	0.216	0	0	CD8+ T-cells		RPS6KB2	-0.247486	0.362	0.118	0	0	Plasma Cell
VPS29	-0.0440507	0.219	0.423	0	0	CD8+ T-cells		GAB1	1.48934	0.275	0.033	0	0	Plasma Cell
CD40	-3.85171	0.01	0.214	0	0	CD8+ T-cells		TRABD	-0.865234	0.441	0.199	0	0	Plasma Cell
TMEM167A	-0.0248509	0.181	0.384	0	0	CD8+ T-cells		IFT57	-0.528875	0.384	0.143	0	0	Plasma Cell
DNAJC4	-0.317992	0.119	0.322	0	0	CD8+ T-cells		FAM136A	-0.238988	0.366	0.125	0	0	Plasma Cell
CXCL16	-2.15403	0.049	0.252	0	0	CD8+ T-cells		TMEM14C	-0.906113	0.475	0.234	0	0	Plasma Cell
PSMB2	-0.0923782	0.212	0.415	0	0	CD8+ T-cells		EVI2A	-0.885197	0.468	0.228	0	0	Plasma Cell
PYCARD	-0.470431	0.151	0.354	0	0	CD8+ T-cells		AARS	0.772809	0.304	0.064	0	0	Plasma Cell
ELOB	-0.386007	0.555	0.758	0	0	CD8+ T-cells		FBH1	0.234557	0.322	0.082	0	0	Plasma Cell
MRPL40	-0.545608	0.079	0.282	0	0	CD8+ T-cells		LINC02384	2.65845	0.251	0.011	0	0	Plasma Cell
ZNF593	-0.446969	0.118	0.32	0	0	CD8+ T-cells		RTN3	-1.16525	0.436	0.196	0	0	Plasma Cell
DBI	-0.362172	0.409	0.611	0	0	CD8+ T-cells		LINC01480	2.30801	0.267	0.028	0	0	Plasma Cell
S100P	-4.11018	0.067	0.269	0	0	CD8+ T-cells		NUGGC	1.64797	0.26	0.021	0	0	Plasma Cell
CXCL8	-4.67366	0.057	0.259	0	0	CD8+ T-cells		XRN1	-0.862994	0.466	0.227	0	0	Plasma Cell
AGR2	-3.79451	0.117	0.319	0	0	CD8+ T-cells		CD3G	-4.65113	0.07	0.309	0	0	Plasma Cell
GNB2	-0.134141	0.323	0.525	0	0	CD8+ T-cells		SCPEP1	-0.349999	0.36	0.121	0	0	Plasma Cell
CTSW	3.56603	0.245	0.043	0	0	CD8+ T-cells		TNFRSF4	-0.760029	0.309	0.07	0	0	Plasma Cell
BST2	-0.431028	0.33	0.532	0	0	CD8+ T-cells		WIPI1	0.933757	0.284	0.045	0	0	Plasma Cell
CAVIN3	-4.16144	0.01	0.212	0	0	CD8+ T-cells		ISOC2	0.0666542	0.341	0.103	0	0	Plasma Cell
CCDC124	-0.43159	0.144	0.346	0	0	CD8+ T-cells		IGHG3	4.68234	0.454	0.216	0	0	Plasma Cell
NDUFA2	0.0572424	0.276	0.478	0	0	CD8+ T-cells		ATXN1	-0.696506	0.417	0.179	0	0	Plasma Cell
ERGIC1	-1.14935	0.051	0.252	0	0	CD8+ T-cells		CD74	-2.63587	0.902	0.664	0	0	Plasma Cell
PRCP	-1.61293	0.058	0.259	0	0	CD8+ T-cells		IGBP1	-0.809669	0.477	0.239	0	0	Plasma Cell
DST	-3.20172	0.012	0.213	0	0	CD8+ T-cells		DNPH1	-0.871871	0.461	0.224	0	0	Plasma Cell
SLIRP	-0.19432	0.234	0.435	0	0	CD8+ T-cells		MGAT2	0.00659866	0.333	0.096	0	0	Plasma Cell
SEL1L	-0.531874	0.098	0.299	0	0	CD8+ T-cells		STT3B	-0.819622	0.457	0.22	0	0	Plasma Cell
CD53	1.50581	0.48	0.279	0	0	CD8+ T-cells		CASP10	0.757772	0.289	0.052	0	0	Plasma Cell
PLOD1	-2.76878	0.017	0.217	0	0	CD8+ T-cells		FCGRT	-1.43755	0.423	0.186	0	0	Plasma Cell
NHP2	-0.256474	0.189	0.389	0	0	CD8+ T-cells		FOXP1	-3.61766	0.203	0.44	0	0	Plasma Cell
ECHS1	-0.548405	0.112	0.312	0	0	CD8+ T-cells		FYN	-4.41124	0.064	0.301	0	0	Plasma Cell
CLTC	-0.419743	0.135	0.335	0	0	CD8+ T-cells		PSMB2	-0.960509	0.498	0.261	0	0	Plasma Cell
PDE4D	2.4672	0.348	0.148	0	0	CD8+ T-cells		TRAPPC2L	-0.63204	0.407	0.17	0	0	Plasma Cell
DUSP4	2.50973	0.427	0.227	0	0	CD8+ T-cells		CIR1	-1.0762	0.486	0.25	0	0	Plasma Cell
TSPAN4	-3.54046	0.013	0.213	0	0	CD8+ T-cells		IFITM2	-4.70788	0.242	0.478	0	0	Plasma Cell
VMP1	-0.336236	0.232	0.432	0	0	CD8+ T-cells		LBH	-4.6861	0.065	0.301	0	0	Plasma Cell
BAD	-0.68272	0.085	0.285	0	0	CD8+ T-cells		OGFOD3	0.447078	0.302	0.066	0	0	Plasma Cell
MARCKSL1	-0.544996	0.258	0.457	0	0	CD8+ T-cells		TMEM263	-0.314258	0.361	0.125	0	0	Plasma Cell
LY96	-2.47805	0.023	0.222	0	0	CD8+ T-cells		PDCD5	-0.943618	0.464	0.229	0	0	Plasma Cell
PDE3B	3.18781	0.26	0.061	0	0	CD8+ T-cells		ROMO1	-0.902426	0.486	0.251	0	0	Plasma Cell
MGMT	-0.385462	0.107	0.306	0	0	CD8+ T-cells		TMEM39A	0.776713	0.289	0.054	0	0	Plasma Cell
IFNAR1	-0.611948	0.078	0.277	0	0	CD8+ T-cells		ASAH1	-1.50033	0.465	0.231	0	0	Plasma Cell
SERPING1	-4.77083	0.013	0.212	0	0	CD8+ T-cells		MAGT1	-0.376407	0.386	0.152	0	0	Plasma Cell
CDK5RAP3	-0.355939	0.15	0.349	0	0	CD8+ T-cells		TM9SF2	-0.918395	0.473	0.239	0	0	Plasma Cell
VDAC1	-0.234721	0.273	0.472	0	0	CD8+ T-cells		BEX5	1.4138	0.268	0.035	0	0	Plasma Cell
PEBP1	-0.151911	0.352	0.55	0	0	CD8+ T-cells		TMEM19	0.0179129	0.323	0.09	0	0	Plasma Cell
PPIB	-0.81677	0.594	0.792	0	0	CD8+ T-cells		NDUFB5	-0.976553	0.488	0.255	0	0	Plasma Cell
SYPL1	-0.582893	0.132	0.33	0	0	CD8+ T-cells		C7orf50	-0.66192	0.405	0.173	0	0	Plasma Cell
EIF4EBP1	-1.04885	0.076	0.274	0	0	CD8+ T-cells		CD320	-1.02202	0.331	0.099	0	0	Plasma Cell
AGPAT2	-1.48491	0.076	0.274	0	0	CD8+ T-cells		RDX	-0.601978	0.373	0.141	0	0	Plasma Cell
TXN2	-0.3141	0.133	0.331	0	0	CD8+ T-cells		FAM30A	1.29899	0.301	0.069	0	0	Plasma Cell
SCP2	-0.275043	0.212	0.41	0	0	CD8+ T-cells		GARS	0.0412717	0.349	0.117	0	0	Plasma Cell
SQSTM1	-0.658636	0.614	0.811	0	0	CD8+ T-cells		HLA-DRB1	-4.83796	0.251	0.483	0	0	Plasma Cell
GTF2I	-0.377684	0.143	0.34	0	0	CD8+ T-cells		MARS	0.159518	0.313	0.081	0	0	Plasma Cell
PIGT	-0.261343	0.143	0.34	0	0	CD8+ T-cells		MIA3	-0.709274	0.45	0.219	0	0	Plasma Cell
NDUFS2	-0.414447	0.121	0.318	0	0	CD8+ T-cells		SLC25A4	-0.390414	0.324	0.093	0	0	Plasma Cell
CA2	-3.2232	0.044	0.241	0	0	CD8+ T-cells		SVIP	-0.985461	0.446	0.215	0	0	Plasma Cell
RPS19BP1	0.114943	0.244	0.441	0	0	CD8+ T-cells		BMP6	3.98044	0.237	0.006	0	0	Plasma Cell
COPB2	-0.174774	0.154	0.351	0	0	CD8+ T-cells		CLEC2D	-4.03379	0.123	0.354	0	0	Plasma Cell
CAV1	-4.89521	0.01	0.207	0	0	CD8+ T-cells		MRPS33	-0.623574	0.404	0.174	0	0	Plasma Cell
MAFB	-4.35356	0.013	0.21	0	0	CD8+ T-cells		ILF2	-0.915754	0.463	0.233	0	0	Plasma Cell
SRM	-0.43775	0.104	0.3	0	0	CD8+ T-cells		PLCG2	-1.17136	0.472	0.242	0	0	Plasma Cell
EPHX1	-4.28992	0.006	0.202	0	0	CD8+ T-cells		ZNF275	0.7499	0.277	0.048	0	0	Plasma Cell
AP2M1	-0.164126	0.253	0.449	0	0	CD8+ T-cells		CSNK1E	-0.251241	0.355	0.126	0	0	Plasma Cell
FAM114A1	-3.92468	0.006	0.202	0	0	CD8+ T-cells		GPR160	-0.245451	0.32	0.092	0	0	Plasma Cell
ADAM9	-2.87133	0.016	0.212	0	0	CD8+ T-cells		TRAPPC3	-0.579505	0.395	0.167	0	0	Plasma Cell
DPM2	-0.683357	0.07	0.266	0	0	CD8+ T-cells		MIR29B2CHG	-0.291982	0.361	0.133	0	0	Plasma Cell
ADM	-3.8193	0.012	0.208	0	0	CD8+ T-cells		POLR2K	-1.01664	0.486	0.258	0	0	Plasma Cell
APBB1IP	2.1082	0.35	0.154	0	0	CD8+ T-cells		MDFIC	-0.855953	0.399	0.172	0	0	Plasma Cell
RAB11A	-0.324058	0.215	0.411	0	0	CD8+ T-cells		IQCB1	-0.137165	0.326	0.099	0	0	Plasma Cell
RAB7A	-0.0800807	0.281	0.477	0	0	CD8+ T-cells		MCUR1	-0.0699606	0.326	0.099	0	0	Plasma Cell
AK2	-0.33266	0.125	0.32	0	0	CD8+ T-cells		MRPS16	-0.614016	0.393	0.166	0	0	Plasma Cell
TRAT1	4.24515	0.219	0.024	0	0	CD8+ T-cells		NAA38	-0.95643	0.458	0.231	0	0	Plasma Cell
BEX3	-2.62346	0.029	0.224	0	0	CD8+ T-cells		SEC22B	-0.605777	0.397	0.17	0	0	Plasma Cell
PGRMC1	-0.891841	0.077	0.272	0	0	CD8+ T-cells		ATP2B1-AS1	-0.548647	0.361	0.134	0	0	Plasma Cell
GATA3	3.86711	0.229	0.034	0	0	CD8+ T-cells		ORAI2	-1.03459	0.419	0.192	0	0	Plasma Cell
HSPG2	-4.84724	0.013	0.208	0	0	CD8+ T-cells		FAM214A	-0.66176	0.405	0.179	0	0	Plasma Cell
AP3S1	-0.0825188	0.171	0.366	0	0	CD8+ T-cells		CD79B	-1.99598	0.449	0.223	0	0	Plasma Cell
PLTP	-4.58246	0.012	0.207	0	0	CD8+ T-cells		LCORL	0.0658892	0.314	0.088	0	0	Plasma Cell
BANF1	-0.129441	0.274	0.469	0	0	CD8+ T-cells		IGLV3-1	4.83942	0.24	0.014	0	0	Plasma Cell
ETFA	-0.214453	0.146	0.34	0	0	CD8+ T-cells		C1orf122	-0.559726	0.378	0.153	0	0	Plasma Cell
MRPL20	0.132489	0.27	0.464	0	0	CD8+ T-cells		IFI6	-0.963307	0.387	0.162	0	0	Plasma Cell
COX7A2L	0.00938604	0.253	0.447	0	0	CD8+ T-cells		METTL23	-0.68588	0.392	0.167	0	0	Plasma Cell
PDLIM5	-1.20566	0.071	0.265	0	0	CD8+ T-cells		ANTKMT	-0.050369	0.33	0.106	0	0	Plasma Cell
MZB1	-3.90048	0.06	0.254	0	0	CD8+ T-cells		OGT	-0.541638	0.441	0.217	0	0	Plasma Cell
FAM3C	-0.517154	0.081	0.275	0	0	CD8+ T-cells		SLIRP	-1.02567	0.449	0.226	0	0	Plasma Cell
NPDC1	-2.33943	0.051	0.245	0	0	CD8+ T-cells		WDR33	-0.934804	0.442	0.219	0	0	Plasma Cell
RNASEH2C	-0.0567898	0.176	0.37	0	0	CD8+ T-cells		ATAD3C	2.54811	0.233	0.011	0	0	Plasma Cell
STT3A	-0.851061	0.054	0.248	0	0	CD8+ T-cells		C2orf88	1.24651	0.248	0.026	0	0	Plasma Cell
BAG3	-0.335535	0.245	0.439	0	0	CD8+ T-cells		CTBS	-0.679167	0.356	0.134	0	0	Plasma Cell
INF2	-2.96152	0.02	0.214	0	0	CD8+ T-cells		ECH1	-0.997377	0.47	0.248	0	0	Plasma Cell
SMIM22	-4.10801	0.017	0.211	0	0	CD8+ T-cells		TMEM214	0.399942	0.297	0.075	0	0	Plasma Cell
MYL9	-4.17877	0.026	0.22	0	0	CD8+ T-cells		CYHR1	-0.245707	0.337	0.116	0	0	Plasma Cell
NDUFV3	-0.890837	0.058	0.252	0	0	CD8+ T-cells		STOML2	-0.75544	0.393	0.172	0	0	Plasma Cell
FAM162A	-0.445394	0.155	0.349	0	0	CD8+ T-cells		MGMT	-0.838309	0.425	0.204	0	0	Plasma Cell
H1F0	-3.55888	0.012	0.206	0	0	CD8+ T-cells		MS4A1	-5.90128	0.039	0.26	0	0	Plasma Cell
SRP9	-0.0284099	0.283	0.476	0	0	CD8+ T-cells		NDUFA7	-0.606509	0.382	0.161	0	0	Plasma Cell
MORF4L2	0.0899712	0.236	0.429	0	0	CD8+ T-cells		PARM1	1.57656	0.245	0.024	0	0	Plasma Cell
NDUFB9	-0.252303	0.343	0.536	0	0	CD8+ T-cells		VSIR	-1.374	0.392	0.171	0	0	Plasma Cell
MLF2	-0.0152041	0.248	0.441	0	0	CD8+ T-cells		ARL14EP	-0.353845	0.343	0.123	0	0	Plasma Cell
EIF2AK4	-1.16369	0.045	0.238	0	0	CD8+ T-cells		CDK5RAP3	-0.437914	0.362	0.142	0	0	Plasma Cell
POLR2J	0.064182	0.215	0.408	0	0	CD8+ T-cells		SYTL1	-0.519221	0.359	0.139	0	0	Plasma Cell
CAPZA2	-0.103588	0.224	0.417	0	0	CD8+ T-cells		ANKRD37	0.194162	0.335	0.116	0	0	Plasma Cell
LSM4	-0.485998	0.152	0.345	0	0	CD8+ T-cells		NRDC	-0.751178	0.426	0.207	0	0	Plasma Cell
TNFRSF1B	1.76407	0.383	0.191	0	0	CD8+ T-cells		IL7R	-4.87488	0.064	0.283	0	0	Plasma Cell
SLC50A1	-1.3072	0.048	0.24	0	0	CD8+ T-cells		GIMAP7	-4.90854	0.054	0.272	0	0	Plasma Cell
PSMC3	-0.134781	0.172	0.364	0	0	CD8+ T-cells		STX5	-0.378601	0.334	0.116	0	0	Plasma Cell
C11orf24	-1.61424	0.028	0.22	0	0	CD8+ T-cells		ARID3A	0.0463202	0.279	0.062	0	0	Plasma Cell
PHB2	0.0386125	0.262	0.454	0	0	CD8+ T-cells		ERGIC1	-0.937034	0.398	0.181	0	0	Plasma Cell
DCTN2	-0.220202	0.136	0.328	0	0	CD8+ T-cells		NDUFV1	-0.798375	0.391	0.174	0	0	Plasma Cell
VPS35	-0.525383	0.107	0.299	0	0	CD8+ T-cells		RBM6	-0.861036	0.462	0.245	0	0	Plasma Cell
DNAJC1	0.14134	0.224	0.416	0	0	CD8+ T-cells		PREB	0.352817	0.289	0.072	0	0	Plasma Cell
SARAF	2.10542	0.905	0.714	0	0	CD8+ T-cells		MPST	-0.562142	0.334	0.118	0	0	Plasma Cell
LDLRAD4	2.31328	0.339	0.148	0	0	CD8+ T-cells		MRPL41	-1.09321	0.46	0.244	0	0	Plasma Cell
VAMP3	-0.99781	0.057	0.248	0	0	CD8+ T-cells		BAG1	-1.01562	0.427	0.211	0	0	Plasma Cell
FDPS	-0.354154	0.139	0.33	0	0	CD8+ T-cells		HLA-DMB	-5.88446	0.023	0.239	0	0	Plasma Cell
CSRP1	-0.80432	0.119	0.31	0	0	CD8+ T-cells		EEF2	-0.826205	0.891	0.675	0	0	Plasma Cell
LBH	1.89956	0.367	0.176	0	0	CD8+ T-cells		SCARB2	-0.696546	0.35	0.134	0	0	Plasma Cell
MAP3K13	-1.04299	0.059	0.25	0	0	CD8+ T-cells		AC078883.1	2.66368	0.225	0.01	0	0	Plasma Cell
TXNDC15	-0.329552	0.105	0.296	0	0	CD8+ T-cells		AP001160.1	1.61876	0.243	0.028	0	0	Plasma Cell
HCFC1R1	-0.746018	0.123	0.314	0	0	CD8+ T-cells		TOMM5	-0.969898	0.425	0.21	0	0	Plasma Cell
CAVIN1	-4.12545	0.012	0.203	0	0	CD8+ T-cells		SEC23B	-0.112065	0.316	0.102	0	0	Plasma Cell
IER3IP1	-0.127621	0.134	0.325	0	0	CD8+ T-cells		ZNF791	-0.775693	0.399	0.185	0	0	Plasma Cell
PSMD4	-0.112574	0.17	0.361	0	0	CD8+ T-cells		ALG2	0.07532	0.299	0.085	0	0	Plasma Cell
LAP3	-0.411237	0.167	0.358	0	0	CD8+ T-cells		HSPB1	0.0657136	0.486	0.272	0	0	Plasma Cell
HEXA	-0.722063	0.093	0.284	0	0	CD8+ T-cells		SEC24A	0.491935	0.282	0.068	0	0	Plasma Cell
NAA10	-0.0312956	0.208	0.398	0	0	CD8+ T-cells		C18orf32	-0.858853	0.422	0.209	0	0	Plasma Cell
SRSF9	0.0679645	0.209	0.399	0	0	CD8+ T-cells		CCDC186	-1.02125	0.436	0.223	0	0	Plasma Cell
MFSD1	-1.12646	0.076	0.266	0	0	CD8+ T-cells		KCNQ1OT1	-0.232524	0.372	0.159	0	0	Plasma Cell
CTGF	-5.07342	0.013	0.203	0	0	CD8+ T-cells		TRAPPC5	-0.887112	0.438	0.225	0	0	Plasma Cell
LYPLA1	-0.321586	0.117	0.307	0	0	CD8+ T-cells		UBE2G1	-0.644194	0.361	0.148	0	0	Plasma Cell
PLEC	-1.13817	0.14	0.33	0	0	CD8+ T-cells		BCL11B	-4.44248	0.059	0.271	0	0	Plasma Cell
KCNQ1OT1	-1.28691	0.069	0.259	0	0	CD8+ T-cells		LCK	-4.42313	0.062	0.274	0	0	Plasma Cell
MT1E	-1.68338	0.124	0.314	0	0	CD8+ T-cells		SCNN1B	2.25168	0.22	0.008	0	0	Plasma Cell
SCPEP1	-1.96033	0.035	0.225	0	0	CD8+ T-cells		CD69	-2.9052	0.351	0.562	0	0	Plasma Cell
RAD23A	0.102849	0.266	0.456	0	0	CD8+ T-cells		FAM89B	-0.862264	0.406	0.195	0	0	Plasma Cell
NAXE	-0.203584	0.142	0.331	0	0	CD8+ T-cells		PTGER4	-4.94567	0.043	0.254	0	0	Plasma Cell
EIF4G1	-0.249956	0.151	0.34	0	0	CD8+ T-cells		CCS	-0.58869	0.362	0.151	0	0	Plasma Cell
IGFBP2	-3.41123	0.026	0.215	0	0	CD8+ T-cells		GFER	-0.11346	0.299	0.088	0	0	Plasma Cell
CALD1	-4.40924	0.03	0.219	0	0	CD8+ T-cells		NAGK	-0.777871	0.365	0.154	0	0	Plasma Cell
UBA1	-0.439526	0.129	0.318	0	0	CD8+ T-cells		TMEM160	-1.03743	0.441	0.23	0	0	Plasma Cell
ITM2A	2.05445	0.368	0.179	0	0	CD8+ T-cells		MFF	-0.721499	0.393	0.183	0	0	Plasma Cell
TPM2	-3.91531	0.024	0.213	0	0	CD8+ T-cells		EIF3J	-0.996933	0.44	0.23	0	0	Plasma Cell
EMP1	-3.42447	0.018	0.207	0	0	CD8+ T-cells		IRF3	-0.936018	0.409	0.199	0	0	Plasma Cell
PKM	-0.399215	0.423	0.612	0	0	CD8+ T-cells		SRRM2	-1.17545	0.815	0.605	0	0	Plasma Cell
SMIM7	-0.0756207	0.136	0.325	0	0	CD8+ T-cells		AL360012.1	1.86086	0.229	0.02	0	0	Plasma Cell
ARHGEF1	2.08026	0.451	0.262	0	0	CD8+ T-cells		EMC3	-0.880801	0.394	0.185	0	0	Plasma Cell
TMED4	0.0448877	0.165	0.354	0	0	CD8+ T-cells		IFI35	-0.468676	0.329	0.12	0	0	Plasma Cell
ERP44	-0.0414485	0.159	0.348	0	0	CD8+ T-cells		COMMD1	-0.643266	0.352	0.143	0	0	Plasma Cell
NDUFA8	-0.498901	0.093	0.282	0	0	CD8+ T-cells		HIST1H2BJ	3.30676	0.221	0.012	0	0	Plasma Cell
PHB	-0.348196	0.17	0.359	0	0	CD8+ T-cells		LRRFIP1	-3.448	0.277	0.486	0	0	Plasma Cell
CBLB	2.48307	0.333	0.145	0	0	CD8+ T-cells		CHST15	-0.119343	0.26	0.052	0	0	Plasma Cell
GNG10	-0.729946	0.09	0.278	0	0	CD8+ T-cells		RNH1	-1.05677	0.445	0.237	0	0	Plasma Cell
POLR2E	-0.0481453	0.213	0.401	0	0	CD8+ T-cells		SAR1A	-0.926944	0.401	0.194	0	0	Plasma Cell
H2AFY	-0.343861	0.192	0.38	0	0	CD8+ T-cells		SELL	-6.15589	0.025	0.232	0	0	Plasma Cell
SRI	-0.197906	0.253	0.441	0	0	CD8+ T-cells		TRIM22	-4.7002	0.053	0.26	0	0	Plasma Cell
ADAM28	-3.03861	0.018	0.206	0	0	CD8+ T-cells		UNC50	-0.460764	0.333	0.126	0	0	Plasma Cell
BAG1	-0.0651186	0.198	0.386	0	0	CD8+ T-cells		LMNA	-1.1197	0.423	0.216	0	0	Plasma Cell
SOCS1	1.9487	0.448	0.26	0	0	CD8+ T-cells		MBP	-3.80777	0.143	0.35	0	0	Plasma Cell
MRPL27	-0.30621	0.12	0.308	0	0	CD8+ T-cells		RFC1	-1.02235	0.44	0.233	0	0	Plasma Cell
ADGRE5	2.09203	0.485	0.297	0	0	CD8+ T-cells		COPG1	-0.312269	0.311	0.105	0	0	Plasma Cell
NDUFV1	0.048693	0.223	0.411	0	0	CD8+ T-cells		SPOCK2	-4.60209	0.061	0.267	0	0	Plasma Cell
CELF2	1.97417	0.419	0.231	0	0	CD8+ T-cells		RALY	-0.963669	0.44	0.234	0	0	Plasma Cell
BTG1	2.01585	0.967	0.779	0	0	CD8+ T-cells		DENND6B	0.971036	0.243	0.038	0	0	Plasma Cell
SRP72	-0.0702138	0.146	0.333	0	0	CD8+ T-cells		IGHG4	3.9806	0.409	0.204	0	0	Plasma Cell
GIMAP7	2.47482	0.281	0.094	0	0	CD8+ T-cells		ATP5MC2	-1.22209	0.824	0.619	0	0	Plasma Cell
AKR7A2	-0.527883	0.102	0.289	0	0	CD8+ T-cells		BLNK	-0.549342	0.318	0.114	0	0	Plasma Cell
WASF2	-0.169607	0.201	0.388	0	0	CD8+ T-cells		PLD3	-0.587418	0.317	0.113	0	0	Plasma Cell
ADAM15	-2.57827	0.027	0.214	0	0	CD8+ T-cells		DUS1L	-0.665825	0.358	0.154	0	0	Plasma Cell
MUC1	-4.22268	0.027	0.214	0	0	CD8+ T-cells		GOLT1B	-0.229247	0.3	0.096	0	0	Plasma Cell
TOR3A	-0.940165	0.07	0.257	0	0	CD8+ T-cells		HSD17B10	-0.743036	0.369	0.165	0	0	Plasma Cell
UGDH	-2.26817	0.033	0.22	0	0	CD8+ T-cells		COL9A3	1.40877	0.222	0.019	0	0	Plasma Cell
TENT5A	-1.84648	0.067	0.254	0	0	CD8+ T-cells		FAM174A	0.305242	0.258	0.055	0	0	Plasma Cell
EI24	-0.735511	0.069	0.256	0	0	CD8+ T-cells		GFPT1	-0.640038	0.343	0.14	0	0	Plasma Cell
HEBP1	-1.90059	0.029	0.216	0	0	CD8+ T-cells		LAX1	0.301478	0.261	0.058	0	0	Plasma Cell
TRAPPC2L	-0.152709	0.132	0.319	0	0	CD8+ T-cells		STRBP	-0.972114	0.382	0.179	0	0	Plasma Cell
SOCS3	-0.507685	0.258	0.445	0	0	CD8+ T-cells		U62317.4	1.6375	0.218	0.015	0	0	Plasma Cell
COPG1	-0.727576	0.065	0.251	0	0	CD8+ T-cells		GMPPA	0.331273	0.266	0.064	0	0	Plasma Cell
MRPL17	-0.828247	0.068	0.254	0	0	CD8+ T-cells		NAGLU	0.601172	0.254	0.052	0	0	Plasma Cell
ELF1	1.85978	0.614	0.428	0	0	CD8+ T-cells		PSMC3	-0.895697	0.384	0.182	0	0	Plasma Cell
ESD	-0.524073	0.108	0.294	0	0	CD8+ T-cells		ARRDC3	-0.672524	0.346	0.144	0	0	Plasma Cell
OXA1L	0.0415994	0.182	0.368	0	0	CD8+ T-cells		NME4	-0.349424	0.301	0.099	0	0	Plasma Cell
SPG21	-0.270027	0.126	0.312	0	0	CD8+ T-cells		PECAM1	-1.11706	0.302	0.1	0	0	Plasma Cell
SEC63	-0.292128	0.098	0.284	0	0	CD8+ T-cells		PMM2	0.0452077	0.288	0.086	0	0	Plasma Cell
TM9SF3	-0.680373	0.1	0.286	0	0	CD8+ T-cells		AC007384.1	0.48818	0.248	0.047	0	0	Plasma Cell
PLSCR1	-0.510016	0.152	0.337	0	0	CD8+ T-cells		ATP6V0E1	-1.40554	0.775	0.575	0	0	Plasma Cell
SMARCB1	-0.0564951	0.146	0.331	0	0	CD8+ T-cells		GUSB	-0.462775	0.329	0.129	0	0	Plasma Cell
FAAP20	-0.0518899	0.183	0.368	0	0	CD8+ T-cells		ADRM1	-0.917656	0.395	0.196	0	0	Plasma Cell
SLC39A1	-0.84795	0.067	0.252	0	0	CD8+ T-cells		FCGR2B	-0.414531	0.273	0.074	0	0	Plasma Cell
CLU	-3.47257	0.035	0.22	0	0	CD8+ T-cells		METTL26	-0.992409	0.398	0.199	0	0	Plasma Cell
KLF10	-0.548714	0.132	0.317	0	0	CD8+ T-cells		NMRK1	-0.622963	0.321	0.122	0	0	Plasma Cell
GOLM1	-2.97501	0.023	0.208	0	0	CD8+ T-cells		ZNRD2	0.177294	0.271	0.072	0	0	Plasma Cell
AKNA	2.51133	0.318	0.133	0	0	CD8+ T-cells		NDUFA6	-1.06126	0.427	0.228	0	0	Plasma Cell
MRPL41	-0.00987363	0.272	0.457	0	0	CD8+ T-cells		CHCHD2	-1.23437	0.821	0.622	0	0	Plasma Cell
IGHA1	-5.70633	0.26	0.445	0	0	CD8+ T-cells		BCL2	-1.11389	0.4	0.202	0	0	Plasma Cell
KLF2	-0.172894	0.235	0.42	0	0	CD8+ T-cells		CD7	-4.7724	0.056	0.254	0	0	Plasma Cell
PSENEN	-0.0809083	0.124	0.309	0	0	CD8+ T-cells		CFL2	0.340077	0.252	0.054	0	0	Plasma Cell
SAT1	-0.887897	0.643	0.828	0	0	CD8+ T-cells		TARSL2	0.0679136	0.271	0.073	0	0	Plasma Cell
MZT2B	-0.0579152	0.208	0.392	0	0	CD8+ T-cells		FUCA2	-0.0537089	0.288	0.09	0	0	Plasma Cell
CCND1	-2.8929	0.018	0.202	0	0	CD8+ T-cells		TMED3	-0.664699	0.347	0.149	0	0	Plasma Cell
FXYD3	-4.14203	0.018	0.202	0	0	CD8+ T-cells		GIMAP4	-4.69705	0.046	0.243	0	0	Plasma Cell
RANBP1	-0.178455	0.217	0.401	0	0	CD8+ T-cells		HSPB11	-0.977449	0.392	0.195	0	0	Plasma Cell
PLK2	-1.51447	0.058	0.242	0	0	CD8+ T-cells		NAA10	-0.96397	0.389	0.192	0	0	Plasma Cell
TSPAN8	-3.82198	0.03	0.214	0	0	CD8+ T-cells		WNT10A	1.57712	0.215	0.018	0	0	Plasma Cell
NDUFA12	-0.0604577	0.245	0.429	0	0	CD8+ T-cells		RPS10	-1.48522	0.816	0.619	0	0	Plasma Cell
BCKDK	-1.13123	0.042	0.226	0	0	CD8+ T-cells		DTWD1	-0.031049	0.281	0.085	0	0	Plasma Cell
MYO1C	-2.1415	0.025	0.209	0	0	CD8+ T-cells		NIBAN1	-0.128943	0.28	0.084	0	0	Plasma Cell
LGALS4	-3.77224	0.033	0.217	0	0	CD8+ T-cells		FAM117A	-0.494836	0.284	0.088	0	0	Plasma Cell
ATF5	-1.48272	0.057	0.241	0	0	CD8+ T-cells		SCAMP2	-1.1112	0.403	0.208	0	0	Plasma Cell
IGFBP7	-4.59367	0.095	0.278	0	0	CD8+ T-cells		IRF7	-0.714525	0.307	0.112	0	0	Plasma Cell
ATP2A2	-0.569412	0.091	0.274	0	0	CD8+ T-cells		REXO2	-0.785704	0.351	0.156	0	0	Plasma Cell
MVP	-0.427777	0.151	0.334	0	0	CD8+ T-cells		YIPF5	-0.72386	0.353	0.158	0	0	Plasma Cell
RASAL3	2.67166	0.278	0.095	0	0	CD8+ T-cells		PITPNA-AS1	0.0538244	0.263	0.069	0	0	Plasma Cell
CNIH4	-0.265785	0.123	0.306	0	0	CD8+ T-cells		PYCR1	1.24162	0.226	0.032	0	0	Plasma Cell
GUSB	-0.370971	0.104	0.287	0	0	CD8+ T-cells		ZFP36L1	-2.87506	0.448	0.642	0	0	Plasma Cell
ASL	-1.5601	0.054	0.237	0	0	CD8+ T-cells		EDEM1	-0.569136	0.348	0.154	0	0	Plasma Cell
ILK	-0.435281	0.135	0.318	0	0	CD8+ T-cells		MRPL34	-1.00946	0.408	0.214	0	0	Plasma Cell
STARD10	-2.67207	0.035	0.218	0	0	CD8+ T-cells		HINT1	-1.12907	0.857	0.663	0	0	Plasma Cell
MRPS16	-0.239933	0.111	0.294	0	0	CD8+ T-cells		IGLC7	5.07689	0.223	0.03	0	0	Plasma Cell
SPATS2	-1.69388	0.025	0.208	0	0	CD8+ T-cells		GALNT2	-0.0746929	0.283	0.09	0	0	Plasma Cell
NUTF2	-0.154592	0.172	0.355	0	0	CD8+ T-cells		ZCRB1	-1.0233	0.401	0.209	0	0	Plasma Cell
CNDP2	-0.511935	0.102	0.285	0	0	CD8+ T-cells		TNFRSF1B	-4.70505	0.056	0.248	0	0	Plasma Cell
STK4	1.93439	0.494	0.311	0	0	CD8+ T-cells		ZEB2	-4.95632	0.033	0.225	0	0	Plasma Cell
YIPF2	-1.06896	0.041	0.224	0	0	CD8+ T-cells		COX16	-0.833587	0.363	0.171	0	0	Plasma Cell
JOSD2	-0.466782	0.106	0.289	0	0	CD8+ T-cells		SDCBP	-3.76649	0.233	0.425	0	0	Plasma Cell
SDHC	-0.126161	0.166	0.349	0	0	CD8+ T-cells		BCKDK	0.168715	0.26	0.069	0	0	Plasma Cell
ATP6V0D1	-0.0819508	0.226	0.409	0	0	CD8+ T-cells		COQ4	-0.369445	0.301	0.11	0	0	Plasma Cell
PDCD4	2.11834	0.526	0.344	0	0	CD8+ T-cells		DPM2	-0.509202	0.302	0.111	0	0	Plasma Cell
RAB10	-0.0333242	0.191	0.373	0	0	CD8+ T-cells		HTRA2	-0.224219	0.271	0.08	0	0	Plasma Cell
BSCL2	-1.00979	0.045	0.227	0	0	CD8+ T-cells		SMIM7	-0.985941	0.393	0.202	0	0	Plasma Cell
LRP10	-0.0615759	0.178	0.36	0	0	CD8+ T-cells		STK17A	-3.48382	0.266	0.457	0	0	Plasma Cell
PSMA4	-0.0647854	0.2	0.382	0	0	CD8+ T-cells		UFD1	-0.957676	0.368	0.177	0	0	Plasma Cell
NME3	0.0125616	0.181	0.363	0	0	CD8+ T-cells		AKAP17A	-0.659712	0.346	0.155	0	0	Plasma Cell
LGALS9	-1.38035	0.074	0.256	0	0	CD8+ T-cells		MED8	-0.36411	0.289	0.098	0	0	Plasma Cell
PDXK	-1.02322	0.057	0.239	0	0	CD8+ T-cells		MXD4	-1.05621	0.413	0.222	0	0	Plasma Cell
STMP1	-0.188271	0.167	0.349	0	0	CD8+ T-cells		ATP6V1G1	-1.48678	0.743	0.552	0	0	Plasma Cell
TFF1	-4.6962	0.163	0.345	0	0	CD8+ T-cells		CCDC88A	-0.386942	0.323	0.133	0	0	Plasma Cell
IER2	-0.712253	0.594	0.775	0	0	CD8+ T-cells		KLHDC2	-0.681349	0.319	0.129	0	0	Plasma Cell
PGD	-0.570215	0.097	0.278	0	0	CD8+ T-cells		LCP2	-4.5998	0.066	0.256	0	0	Plasma Cell
HAX1	0.163745	0.212	0.393	0	0	CD8+ T-cells		MRPL43	-0.960864	0.384	0.194	0	0	Plasma Cell
HADHA	0.0366714	0.204	0.385	0	0	CD8+ T-cells		U2AF1L4	-0.118074	0.26	0.07	0	0	Plasma Cell
CREB3L2	-1.02818	0.053	0.234	0	0	CD8+ T-cells		PTPRC	-3.67744	0.539	0.729	0	0	Plasma Cell
GLA	-0.658182	0.151	0.332	0	0	CD8+ T-cells		CCDC57	-0.552544	0.299	0.11	0	0	Plasma Cell
MESD	0.0841665	0.158	0.339	0	0	CD8+ T-cells		SLC33A1	0.238917	0.264	0.075	0	0	Plasma Cell
CHMP3	-0.429234	0.105	0.286	0	0	CD8+ T-cells		TIMM17B	-0.644912	0.32	0.131	0	0	Plasma Cell
SPARC	-4.20582	0.069	0.25	0	0	CD8+ T-cells		HLA-DOB	-0.718651	0.288	0.099	0	0	Plasma Cell
DNPH1	0.0870733	0.201	0.382	0	0	CD8+ T-cells		ADAM28	-1.3321	0.385	0.197	0	0	Plasma Cell
MRPL14	-0.312088	0.136	0.317	0	0	CD8+ T-cells		CLECL1	0.308205	0.245	0.057	0	0	Plasma Cell
ARMCX3	-0.127828	0.127	0.308	0	0	CD8+ T-cells		CSF2RB	-1.23778	0.257	0.069	0	0	Plasma Cell
RTL8C	-1.15973	0.072	0.253	0	0	CD8+ T-cells		TSPAN3	-1.4867	0.387	0.199	0	0	Plasma Cell
CISD3	-0.757587	0.105	0.286	0	0	CD8+ T-cells		COX7C	-1.13446	0.872	0.684	0	0	Plasma Cell
CENPX	-0.708168	0.114	0.295	0	0	CD8+ T-cells		ADIPOR1	-0.883901	0.329	0.142	0	0	Plasma Cell
TSC22D3	1.57786	0.788	0.608	0	0	CD8+ T-cells		ARL5A	-0.907375	0.385	0.198	0	0	Plasma Cell
TMBIM1	-0.414225	0.144	0.324	0	0	CD8+ T-cells		RBMS1	-4.40553	0.06	0.247	0	0	Plasma Cell
PSTPIP1	3.13176	0.232	0.052	0	0	CD8+ T-cells		RPL39L	0.229608	0.24	0.053	0	0	Plasma Cell
C1orf122	-0.997768	0.055	0.235	0	0	CD8+ T-cells		SLC38A5	1.42917	0.21	0.023	0	0	Plasma Cell
MRPL55	-0.167201	0.115	0.295	0	0	CD8+ T-cells		BLOC1S6	-1.10872	0.407	0.22	0	0	Plasma Cell
SUCLG1	-0.252104	0.129	0.309	0	0	CD8+ T-cells		CASC4	-0.843017	0.356	0.169	0	0	Plasma Cell
USO1	-0.234567	0.109	0.289	0	0	CD8+ T-cells		GOSR2	-0.312158	0.287	0.1	0	0	Plasma Cell
AIG1	-1.6799	0.024	0.204	0	0	CD8+ T-cells		CREB3	-0.0711894	0.265	0.079	0	0	Plasma Cell
BNIP3L	-0.541484	0.184	0.364	0	0	CD8+ T-cells		MRPL3	-0.873356	0.36	0.174	0	0	Plasma Cell
IFNG	4.01324	0.206	0.026	0	0	CD8+ T-cells		RCN1	-0.1894	0.264	0.078	0	0	Plasma Cell
KLF5	-2.94601	0.031	0.211	0	0	CD8+ T-cells		SLC50A1	-0.373215	0.293	0.107	0	0	Plasma Cell
TAX1BP3	-1.57194	0.042	0.222	0	0	CD8+ T-cells		GNAS	-0.605802	0.924	0.739	0	0	Plasma Cell
NR4A2	1.27775	0.673	0.494	0	0	CD8+ T-cells		B4GALT1	-4.47645	0.039	0.224	0	0	Plasma Cell
CHD9	-0.506961	0.102	0.281	0	0	CD8+ T-cells		CEMIP2	-4.20085	0.058	0.243	0	0	Plasma Cell
NDUFS4	-0.506935	0.082	0.261	0	0	CD8+ T-cells		AC103591.3	0.632861	0.234	0.05	0	0	Plasma Cell
HLA-DRA	-2.96104	0.259	0.438	0	0	CD8+ T-cells		DUSP22	-0.475502	0.295	0.111	0	0	Plasma Cell
SNRPC	0.0428951	0.196	0.375	0	0	CD8+ T-cells		FCMR	-4.25238	0.119	0.303	0	0	Plasma Cell
FUNDC2	-0.111649	0.178	0.357	0	0	CD8+ T-cells		GAS6	0.560191	0.24	0.056	0	0	Plasma Cell
SLC25A37	-1.54396	0.058	0.237	0	0	CD8+ T-cells		MOGS	-0.173185	0.269	0.085	0	0	Plasma Cell
GRB2	-0.0809344	0.263	0.442	0	0	CD8+ T-cells		PCBD1	-0.755464	0.316	0.132	0	0	Plasma Cell
MKKS	-0.786778	0.066	0.245	0	0	CD8+ T-cells		ZFAND1	-0.534664	0.302	0.118	0	0	Plasma Cell
NAA20	-0.381612	0.104	0.283	0	0	CD8+ T-cells		COX6C	-1.58343	0.753	0.57	0	0	Plasma Cell
GADD45B	-0.268597	0.444	0.623	0	0	CD8+ T-cells		PMVK	-0.786022	0.335	0.152	0	0	Plasma Cell
PIK3IP1	2.73407	0.285	0.106	0	0	CD8+ T-cells		SYPL1	-3.85404	0.115	0.298	0	0	Plasma Cell
ACP1	0.107154	0.205	0.383	0	0	CD8+ T-cells		OTUD6B-AS1	-1.09524	0.388	0.206	0	0	Plasma Cell
POLR2H	-0.542253	0.089	0.267	0	0	CD8+ T-cells		C5orf56	-0.362093	0.269	0.087	0	0	Plasma Cell
PSMB7	-0.0797451	0.15	0.328	0	0	CD8+ T-cells		CHST2	1.07301	0.229	0.047	0	0	Plasma Cell
GSTM3	-1.61285	0.046	0.224	0	0	CD8+ T-cells		EIF1AY	-0.836699	0.322	0.14	0	0	Plasma Cell
MCFD2	-0.721571	0.067	0.245	0	0	CD8+ T-cells		GOLGA2	-0.73702	0.322	0.14	0	0	Plasma Cell
MDH1	0.0318427	0.203	0.381	0	0	CD8+ T-cells		HLA-DRB5	-4.51968	0.085	0.267	0	0	Plasma Cell
RNF13	-0.488224	0.104	0.282	0	0	CD8+ T-cells		IFT27	-0.0805981	0.256	0.074	0	0	Plasma Cell
TMEM165	-0.0597593	0.185	0.363	0	0	CD8+ T-cells		MAGED1	0.0865851	0.261	0.079	0	0	Plasma Cell
SERPINA1	-4.07387	0.027	0.205	0	0	CD8+ T-cells		MYL6B	-0.215054	0.263	0.081	0	0	Plasma Cell
PPP1R15A	-0.445166	0.588	0.765	0	0	CD8+ T-cells		NUS1	-0.335284	0.295	0.113	0	0	Plasma Cell
NPTN	-0.571554	0.099	0.276	0	0	CD8+ T-cells		SPTSSA	-0.266269	0.286	0.104	0	0	Plasma Cell
GLO1	-0.31402	0.113	0.29	0	0	CD8+ T-cells		TRAPPC6A	-0.878306	0.344	0.162	0	0	Plasma Cell
TSTA3	-0.905565	0.115	0.292	0	0	CD8+ T-cells		UBB	-0.919109	0.885	0.704	0	0	Plasma Cell
ARL2	-0.829674	0.077	0.254	0	0	CD8+ T-cells		CYC1	-1.16855	0.386	0.205	0	0	Plasma Cell
PPIF	-0.904604	0.131	0.308	0	0	CD8+ T-cells		DCXR	-1.14491	0.378	0.197	0	0	Plasma Cell
ANKRD10	-0.260437	0.138	0.315	0	0	CD8+ T-cells		MAP4K4	-4.19527	0.073	0.254	0	0	Plasma Cell
ITGB2	1.05216	0.367	0.19	0	0	CD8+ T-cells		TRBC1	-4.61353	0.066	0.247	0	0	Plasma Cell
COA4	-0.41467	0.103	0.279	0	0	CD8+ T-cells		THAP7	-0.351732	0.268	0.088	0	0	Plasma Cell
NAPRT	-1.63653	0.053	0.229	0	0	CD8+ T-cells		ZNF331	-3.43153	0.204	0.384	0	0	Plasma Cell
MTIF3	-0.174347	0.101	0.277	0	0	CD8+ T-cells		EMC2	-0.571122	0.299	0.119	0	0	Plasma Cell
TXNDC12	-0.0424722	0.133	0.309	0	0	CD8+ T-cells		HIST2H2BE	1.17331	0.209	0.029	0	0	Plasma Cell
GNLY	3.54706	0.214	0.038	0	0	CD8+ T-cells		NDUFS3	-1.00514	0.358	0.178	0	0	Plasma Cell
CHCHD5	-0.282107	0.109	0.285	0	0	CD8+ T-cells		EIF3E	-1.47715	0.741	0.561	0	0	Plasma Cell
DNAJB11	0.10392	0.173	0.349	0	0	CD8+ T-cells		COMTD1	-0.538824	0.278	0.099	0	0	Plasma Cell
MAGED1	-1.42633	0.04	0.216	0	0	CD8+ T-cells		ALG14	0.718995	0.222	0.043	0	0	Plasma Cell
BATF	2.78194	0.287	0.111	0	0	CD8+ T-cells		ALG3	-0.159469	0.257	0.078	0	0	Plasma Cell
CTSA	-0.174428	0.198	0.374	0	0	CD8+ T-cells		CASP3	-0.562784	0.308	0.129	0	0	Plasma Cell
IFITM2	0.588232	0.72	0.544	0	0	CD8+ T-cells		METRN	-0.220811	0.261	0.082	0	0	Plasma Cell
SH2D1A	3.85305	0.201	0.026	0	0	CD8+ T-cells		QTRT1	0.0833981	0.246	0.067	0	0	Plasma Cell
MRPL43	0.102149	0.167	0.342	0	0	CD8+ T-cells		RHBDD1	0.261486	0.241	0.062	0	0	Plasma Cell
FKBP11	-0.576834	0.222	0.397	0	0	CD8+ T-cells		GANAB	-0.789856	0.345	0.166	0	0	Plasma Cell
CD48	1.48854	0.423	0.248	0	0	CD8+ T-cells		LSM1	-0.907699	0.339	0.161	0	0	Plasma Cell
HINT2	-0.190282	0.109	0.284	0	0	CD8+ T-cells		TIMM9	-0.471618	0.287	0.109	0	0	Plasma Cell
SERPINH1	-1.14874	0.115	0.29	0	0	CD8+ T-cells		MICOS13	-0.84912	0.348	0.17	0	0	Plasma Cell
SLC38A10	-0.435463	0.081	0.256	0	0	CD8+ T-cells		TXNDC12	-0.846052	0.333	0.156	0	0	Plasma Cell
NDUFA4	-0.402132	0.547	0.722	0	0	CD8+ T-cells		FDX1	-1.02694	0.377	0.2	0	0	Plasma Cell
TMEM30A	-0.497688	0.089	0.263	0	0	CD8+ T-cells		GLA	0.055394	0.257	0.08	0	0	Plasma Cell
MRPS33	-0.361547	0.087	0.261	0	0	CD8+ T-cells		PLAC8	-4.80824	0.049	0.226	0	0	Plasma Cell
PBX4	3.00508	0.234	0.06	0	0	CD8+ T-cells		SPTY2D1	-1.22941	0.376	0.199	0	0	Plasma Cell
CISD2	0.229299	0.182	0.356	0	0	CD8+ T-cells		YBX1	-1.56649	0.839	0.662	0	0	Plasma Cell
TMEM134	-0.110937	0.117	0.291	0	0	CD8+ T-cells		CALCOCO1	-0.402855	0.278	0.102	0	0	Plasma Cell
MBNL2	-0.221517	0.109	0.283	0	0	CD8+ T-cells		ERO1B	-0.700086	0.279	0.103	0	0	Plasma Cell
PSMD7	0.145653	0.235	0.409	0	0	CD8+ T-cells		SUMO2	-1.55085	0.787	0.611	0	0	Plasma Cell
CRIP1	1.01208	0.748	0.575	0	0	CD8+ T-cells		MRPS18B	-0.73762	0.318	0.142	0	0	Plasma Cell
GMDS	-1.19347	0.087	0.26	0	0	CD8+ T-cells		PIH1D1	-0.880518	0.325	0.149	0	0	Plasma Cell
SNRNP70	0.0510842	0.226	0.399	0	0	CD8+ T-cells		AL627171.1	1.07376	0.204	0.028	0	0	Plasma Cell
AHCYL1	-1.27005	0.042	0.215	0	0	CD8+ T-cells		CAMTA1	-1.01646	0.368	0.192	0	0	Plasma Cell
UBE2E3	-0.133947	0.131	0.304	0	0	CD8+ T-cells		DAPP1	-0.743344	0.316	0.14	0	0	Plasma Cell
IDH1	-1.51199	0.04	0.213	0	0	CD8+ T-cells		IFI27L1	0.473469	0.225	0.049	0	0	Plasma Cell
EIF2S3	0.0373779	0.19	0.363	0	0	CD8+ T-cells		MDM2	-0.142212	0.316	0.14	0	0	Plasma Cell
LIMA1	-0.91242	0.07	0.243	0	0	CD8+ T-cells		VAMP5	-1.20372	0.351	0.175	0	0	Plasma Cell
PFDN2	0.0402708	0.226	0.398	0	0	CD8+ T-cells		RNF113A	-0.530986	0.27	0.095	0	0	Plasma Cell
NDUFC2	-0.145192	0.149	0.321	0	0	CD8+ T-cells		SLC17A9	1.4528	0.201	0.026	0	0	Plasma Cell
RDX	-1.13616	0.059	0.231	0	0	CD8+ T-cells		AC010642.2	-0.150522	0.247	0.072	0	0	Plasma Cell
SDHD	0.0582735	0.209	0.381	0	0	CD8+ T-cells		FKBP14	0.739245	0.22	0.045	0	0	Plasma Cell
TXNDC11	-0.506366	0.099	0.271	0	0	CD8+ T-cells		C16orf54	-0.661604	0.269	0.095	0	0	Plasma Cell
PDE4B	1.42776	0.495	0.323	0	0	CD8+ T-cells		EGR1	-0.712508	0.392	0.218	0	0	Plasma Cell
MRPL24	-0.584156	0.066	0.238	0	0	CD8+ T-cells		SSPN	-0.0752728	0.228	0.054	0	0	Plasma Cell
SNRPE	-0.109964	0.19	0.362	0	0	CD8+ T-cells		HMCES	-0.830838	0.292	0.118	0	0	Plasma Cell
FOXO3	-0.784621	0.067	0.239	0	0	CD8+ T-cells		SH3GLB2	-0.571744	0.282	0.108	0	0	Plasma Cell
YWHAG	-0.377652	0.11	0.282	0	0	CD8+ T-cells		TARS	-0.517333	0.299	0.125	0	0	Plasma Cell
WDR45	-0.0871683	0.115	0.287	0	0	CD8+ T-cells		TMA7	-1.49013	0.806	0.633	0	0	Plasma Cell
RCN2	-0.247169	0.138	0.31	0	0	CD8+ T-cells		HEXB	-0.88529	0.315	0.142	0	0	Plasma Cell
ABHD12	-0.545765	0.08	0.252	0	0	CD8+ T-cells		ERCC1	-0.710625	0.311	0.138	0	0	Plasma Cell
LSR	-1.46248	0.069	0.241	0	0	CD8+ T-cells		MDK	-1.02952	0.255	0.082	0	0	Plasma Cell
PPP2R1A	0.0555526	0.238	0.41	0	0	CD8+ T-cells		NUDT2	-0.147452	0.254	0.081	0	0	Plasma Cell
MRPL3	-0.231199	0.104	0.275	0	0	CD8+ T-cells		PSMA7	-1.66493	0.71	0.537	0	0	Plasma Cell
LPP	-0.816014	0.087	0.258	0	0	CD8+ T-cells		PIM1	-0.777341	0.33	0.158	0	0	Plasma Cell
ATP6AP2	-0.121065	0.211	0.382	0	0	CD8+ T-cells		RELB	-0.58442	0.266	0.094	0	0	Plasma Cell
COQ4	-0.236671	0.094	0.265	0	0	CD8+ T-cells		AL365361.1	-0.459855	0.24	0.068	0	0	Plasma Cell
GTF2A2	0.0610001	0.221	0.392	0	0	CD8+ T-cells		CLCC1	0.309915	0.227	0.056	0	0	Plasma Cell
MIEN1	0.00244594	0.17	0.341	0	0	CD8+ T-cells		VPS51	-0.899767	0.341	0.17	0	0	Plasma Cell
ACAA1	-0.39844	0.112	0.283	0	0	CD8+ T-cells		ABLIM1	-4.5502	0.048	0.219	0	0	Plasma Cell
SEC24D	-1.01157	0.045	0.216	0	0	CD8+ T-cells		MACO1	-0.607161	0.286	0.115	0	0	Plasma Cell
STX7	-1.176	0.046	0.217	0	0	CD8+ T-cells		PRCP	-0.763129	0.288	0.117	0	0	Plasma Cell
IFT20	-0.290357	0.082	0.253	0	0	CD8+ T-cells		SWAP70	-4.50079	0.072	0.243	0	0	Plasma Cell
ARFGAP3	-0.23491	0.112	0.283	0	0	CD8+ T-cells		TMEM70	-0.732429	0.303	0.132	0	0	Plasma Cell
G3BP2	2.1297	0.523	0.353	0	0	CD8+ T-cells		UQCRB	-1.44554	0.84	0.669	0	0	Plasma Cell
MRPS15	0.06382	0.159	0.329	0	0	CD8+ T-cells		SERF2	-0.903703	0.919	0.749	0	0	Plasma Cell
MEA1	0.00476914	0.164	0.334	0	0	CD8+ T-cells		TIMM17A	-0.790519	0.32	0.15	0	0	Plasma Cell
REXO2	-0.0471317	0.159	0.329	0	0	CD8+ T-cells		PINK1	-0.113422	0.236	0.066	0	0	Plasma Cell
EPRS	-0.0578525	0.12	0.29	0	0	CD8+ T-cells		PRR34-AS1	0.460674	0.215	0.045	0	0	Plasma Cell
LCP2	1.37483	0.37	0.2	0	0	CD8+ T-cells		CREM	-3.63384	0.218	0.387	0	0	Plasma Cell
IKZF1	2.3337	0.305	0.135	0	0	CD8+ T-cells		HIKESHI	-0.954811	0.322	0.153	0	0	Plasma Cell
BUD23	-0.0580707	0.184	0.354	0	0	CD8+ T-cells		TSR3	-0.943098	0.327	0.158	0	0	Plasma Cell
HIPK2	-1.20882	0.044	0.214	0	0	CD8+ T-cells		DAP	-0.559696	0.288	0.119	0	0	Plasma Cell
LTA4H	-0.595484	0.082	0.252	0	0	CD8+ T-cells		FAM98A	-0.121447	0.243	0.074	0	0	Plasma Cell
PABPN1	-0.278671	0.114	0.284	0	0	CD8+ T-cells		MAGEH1	-0.551887	0.247	0.078	0	0	Plasma Cell
VTI1B	-0.050289	0.133	0.303	0	0	CD8+ T-cells		NDUFB6	-1.05973	0.352	0.183	0	0	Plasma Cell
VAT1	-1.57588	0.039	0.209	0	0	CD8+ T-cells		OSBPL9	-0.653141	0.298	0.129	0	0	Plasma Cell
FAM120A	-0.386753	0.102	0.271	0	0	CD8+ T-cells		PDIA5	1.06425	0.205	0.036	0	0	Plasma Cell
NAGK	-0.456127	0.086	0.255	0	0	CD8+ T-cells		EEF1D	-0.684258	0.935	0.767	0	0	Plasma Cell
MFF	0.138134	0.161	0.33	0	0	CD8+ T-cells		HERC5	-0.120018	0.216	0.048	0	0	Plasma Cell
WASL	-1.4467	0.033	0.202	0	0	CD8+ T-cells		ID1	-0.318783	0.284	0.116	0	0	Plasma Cell
EIF6	-0.17893	0.221	0.39	0	0	CD8+ T-cells		DESI1	-0.413764	0.27	0.103	0	0	Plasma Cell
ADIPOR1	0.177649	0.177	0.346	0	0	CD8+ T-cells		TGFBR2	-3.93535	0.108	0.275	0	0	Plasma Cell
SMIM37	-0.249349	0.128	0.297	0	0	CD8+ T-cells		CLPP	-0.978869	0.331	0.164	0	0	Plasma Cell
PDCD6	0.0370568	0.244	0.413	0	0	CD8+ T-cells		GPR65	-4.50476	0.067	0.234	0	0	Plasma Cell
RTL8A	-1.45424	0.037	0.206	0	0	CD8+ T-cells		UQCC2	-0.872394	0.308	0.141	0	0	Plasma Cell
TPD52L2	-0.514018	0.081	0.25	0	0	CD8+ T-cells		BTN2A2	-0.31396	0.242	0.075	0	0	Plasma Cell
MAN2B1	-0.546001	0.084	0.253	0	0	CD8+ T-cells		DEF8	-0.417816	0.247	0.08	0	0	Plasma Cell
CBR1	-0.685685	0.076	0.245	0	0	CD8+ T-cells		NCLN	-0.08022	0.24	0.073	0	0	Plasma Cell
TPP1	-0.533655	0.11	0.278	0	0	CD8+ T-cells		SLC39A8	0.282274	0.213	0.047	0	0	Plasma Cell
EIF5B	0.167456	0.224	0.392	0	0	CD8+ T-cells		GAPDH	-1.7016	0.86	0.695	0	0	Plasma Cell
GRHPR	-0.331121	0.097	0.265	0	0	CD8+ T-cells		AVEN	0.41232	0.211	0.046	0	0	Plasma Cell
CISD1	-0.926038	0.052	0.22	0	0	CD8+ T-cells		ELOF1	-0.823919	0.299	0.134	0	0	Plasma Cell
ERCC1	-0.302216	0.091	0.259	0	0	CD8+ T-cells		IMP4	-0.829615	0.3	0.135	0	0	Plasma Cell
GNB1	-0.248303	0.14	0.308	0	0	CD8+ T-cells		RPLP0	-0.607953	0.951	0.786	0	0	Plasma Cell
HOPX	2.56935	0.245	0.077	0	0	CD8+ T-cells		CLIC1	-1.64867	0.743	0.579	0	0	Plasma Cell
CLTB	-0.25225	0.259	0.427	0	0	CD8+ T-cells		WARS	-0.527313	0.268	0.104	0	0	Plasma Cell
UQCC3	-1.1001	0.045	0.213	0	0	CD8+ T-cells		PIK3R1	-3.77892	0.163	0.327	0	0	Plasma Cell
MVB12A	-1.11351	0.042	0.21	0	0	CD8+ T-cells		HDDC3	-0.281207	0.243	0.079	0	0	Plasma Cell
APH1A	0.116013	0.21	0.377	0	0	CD8+ T-cells		PSMD12	-0.980324	0.345	0.181	0	0	Plasma Cell
EIF4E	-0.108999	0.164	0.331	0	0	CD8+ T-cells		SMIM20	-0.758929	0.295	0.131	0	0	Plasma Cell
SLC25A1	-0.40173	0.1	0.267	0	0	CD8+ T-cells		COA3	-1.14728	0.339	0.176	0	0	Plasma Cell
MXD1	-0.804907	0.116	0.283	0	0	CD8+ T-cells		PSMD9	-0.952797	0.32	0.157	0	0	Plasma Cell
MCUR1	-0.46031	0.074	0.241	0	0	CD8+ T-cells		EXOSC1	-0.727926	0.286	0.123	0	0	Plasma Cell
PLOD3	-1.03029	0.045	0.212	0	0	CD8+ T-cells		RASSF6	-0.0421804	0.241	0.078	0	0	Plasma Cell
COMMD4	-0.491998	0.08	0.247	0	0	CD8+ T-cells		COX4I1	-1.47602	0.844	0.681	0	0	Plasma Cell
APOBEC3G	2.83505	0.283	0.116	0	0	CD8+ T-cells		FASTK	-0.580067	0.264	0.102	0	0	Plasma Cell
HIST1H2AC	-0.775659	0.09	0.256	0	0	CD8+ T-cells		ZNF37A	-0.46709	0.272	0.11	0	0	Plasma Cell
MRPS18B	-0.179579	0.094	0.26	0	0	CD8+ T-cells		FCRL2	-0.545332	0.226	0.064	0	0	Plasma Cell
GBP5	2.68888	0.25	0.084	0	0	CD8+ T-cells		LYSMD2	-4.64215	0.039	0.201	0	0	Plasma Cell
GMPPA	-0.919236	0.048	0.214	0	0	CD8+ T-cells		WBP1	-0.0263131	0.23	0.068	0	0	Plasma Cell
CFDP1	-0.419095	0.109	0.274	0	0	CD8+ T-cells		SLC25A3	-1.69102	0.71	0.548	0	0	Plasma Cell
ITGAV	-1.65481	0.037	0.202	0	0	CD8+ T-cells		ACADM	-0.886265	0.321	0.16	0	0	Plasma Cell
PAPSS1	-0.617793	0.065	0.23	0	0	CD8+ T-cells		CCDC90B	-0.999081	0.313	0.152	0	0	Plasma Cell
AP1S1	-0.908181	0.057	0.222	0	0	CD8+ T-cells		HSCB	0.0460933	0.223	0.062	0	0	Plasma Cell
TNFRSF12A	-1.65441	0.054	0.219	0	0	CD8+ T-cells		LAP3	-1.10624	0.325	0.164	0	0	Plasma Cell
TSEN34	-0.272634	0.088	0.253	0	0	CD8+ T-cells		MAN2A1	-0.975526	0.318	0.157	0	0	Plasma Cell
SEC22B	-0.362368	0.085	0.25	0	0	CD8+ T-cells		RUNX3	-3.75371	0.154	0.315	0	0	Plasma Cell
NBEAL1	-0.245309	0.124	0.289	0	0	CD8+ T-cells		HEIH	0.390597	0.212	0.051	0	0	Plasma Cell
AFF4	-0.130713	0.189	0.354	0	0	CD8+ T-cells		CCDC117	-0.285728	0.239	0.078	0	0	Plasma Cell
PDAP1	0.046181	0.18	0.345	0	0	CD8+ T-cells		FAM174C	-0.702426	0.293	0.132	0	0	Plasma Cell
SMS	-0.387722	0.133	0.298	0	0	CD8+ T-cells		ORMDL3	-0.936682	0.273	0.113	0	0	Plasma Cell
TRPT1	-0.362277	0.077	0.242	0	0	CD8+ T-cells		STAP1	-0.393134	0.233	0.073	0	0	Plasma Cell
CCS	-0.0791116	0.122	0.287	0	0	CD8+ T-cells		GNPTG	-0.587616	0.258	0.098	0	0	Plasma Cell
DDRGK1	-0.15459	0.136	0.301	0	0	CD8+ T-cells		SDHA	-1.03654	0.328	0.168	0	0	Plasma Cell
YPEL5	1.66456	0.669	0.505	0	0	CD8+ T-cells		PIP5K1B	0.0523203	0.208	0.048	0	0	Plasma Cell
NUDT22	-0.030947	0.109	0.273	0	0	CD8+ T-cells		SRP14	-1.56868	0.838	0.678	0	0	Plasma Cell
PPP2R5C	2.28772	0.406	0.242	0	0	CD8+ T-cells		RILPL2	-4.85443	0.044	0.203	0	0	Plasma Cell
CLINT1	-0.0130268	0.157	0.321	0	0	CD8+ T-cells		INSIG2	-0.472626	0.25	0.091	0	0	Plasma Cell
NDUFS3	0.0429526	0.166	0.33	0	0	CD8+ T-cells		TEX264	-1.01212	0.324	0.165	0	0	Plasma Cell
ZNF580	-0.72262	0.06	0.224	0	0	CD8+ T-cells		ZNF581	-0.424454	0.248	0.089	0	0	Plasma Cell
GNS	-1.4642	0.04	0.204	0	0	CD8+ T-cells		GOLGA3	-0.575103	0.292	0.133	0	0	Plasma Cell
ETHE1	-0.437354	0.129	0.293	0	0	CD8+ T-cells		MCFD2	-0.656862	0.286	0.127	0	0	Plasma Cell
PSMD1	-0.311289	0.109	0.272	0	0	CD8+ T-cells		PTOV1	-0.743011	0.279	0.121	0	0	Plasma Cell
HACD3	-0.670295	0.071	0.234	0	0	CD8+ T-cells		SNHG9	-0.525475	0.262	0.104	0	0	Plasma Cell
SHC1	-0.720564	0.068	0.231	0	0	CD8+ T-cells		GOLPH3	-0.974225	0.323	0.165	0	0	Plasma Cell
VOPP1	0.0741595	0.164	0.327	0	0	CD8+ T-cells		GPANK1	-0.510794	0.249	0.091	0	0	Plasma Cell
IGHA2	-5.76098	0.09	0.253	0	0	CD8+ T-cells		SRA1	-0.945289	0.299	0.141	0	0	Plasma Cell
KXD1	0.0786107	0.143	0.306	0	0	CD8+ T-cells		TRIR	-1.66765	0.693	0.535	0	0	Plasma Cell
ARID5A	2.00791	0.408	0.245	0	0	CD8+ T-cells		BET1L	-0.383097	0.234	0.077	0	0	Plasma Cell
SEL1L3	-0.639667	0.073	0.236	0	0	CD8+ T-cells		RPL26	-1.23991	0.916	0.759	0	0	Plasma Cell
EBPL	-0.43575	0.085	0.248	0	0	CD8+ T-cells		RPL35	-0.878685	0.927	0.77	0	0	Plasma Cell
CD320	-1.33267	0.082	0.245	0	0	CD8+ T-cells		ATF3	-0.25455	0.311	0.154	0	0	Plasma Cell
SSFA2	-1.38934	0.041	0.203	0	0	CD8+ T-cells		MAF	-4.25131	0.057	0.214	0	0	Plasma Cell
ANAPC13	-0.443392	0.069	0.231	0	0	CD8+ T-cells		SLC52A2	-0.389188	0.25	0.093	0	0	Plasma Cell
HNRNPD	-0.0623191	0.162	0.324	0	0	CD8+ T-cells		TRAF5	-4.31831	0.052	0.208	0	0	Plasma Cell
FBXW5	-0.0919079	0.152	0.314	0	0	CD8+ T-cells		GRK6	-1.166	0.321	0.166	0	0	Plasma Cell
CHCHD1	-0.161137	0.1	0.262	0	0	CD8+ T-cells		OSBPL3	-0.0564686	0.223	0.068	0	0	Plasma Cell
VPS25	-0.587218	0.063	0.225	0	0	CD8+ T-cells		NT5DC1	-0.89274	0.282	0.127	0	0	Plasma Cell
SNX5	-0.0019921	0.146	0.308	0	0	CD8+ T-cells		ANKHD1	-0.894782	0.328	0.174	0	0	Plasma Cell
SDC4	-1.85747	0.052	0.214	0	0	CD8+ T-cells		UROS	-0.633638	0.26	0.106	0	0	Plasma Cell
ARL4C	1.99808	0.302	0.14	0	0	CD8+ T-cells		ELK3	-1.05786	0.306	0.152	0	0	Plasma Cell
PIN4	-0.426316	0.081	0.243	0	0	CD8+ T-cells		UFSP2	-0.467459	0.244	0.09	0	0	Plasma Cell
TCEAL8	-1.09638	0.042	0.204	0	0	CD8+ T-cells		LAGE3	-0.927452	0.291	0.137	0	0	Plasma Cell
SCYL1	-0.403744	0.076	0.238	0	0	CD8+ T-cells		S100A4	-3.59617	0.314	0.467	0	0	Plasma Cell
SLC38A1	2.22755	0.351	0.189	0	0	CD8+ T-cells		CHMP1B	-3.41193	0.164	0.317	0	0	Plasma Cell
HERPUD1	-0.747426	0.539	0.701	0	0	CD8+ T-cells		MRPL22	-0.927412	0.292	0.139	0	0	Plasma Cell
MRPL36	-0.108367	0.107	0.268	0	0	CD8+ T-cells		IARS	-0.391707	0.262	0.11	0	0	Plasma Cell
GOLGA2	-0.492463	0.072	0.233	0	0	CD8+ T-cells		MRPL23	-0.631896	0.265	0.113	0	0	Plasma Cell
RAB4A	-0.183157	0.097	0.258	0	0	CD8+ T-cells		MRPS14	-0.707996	0.267	0.115	0	0	Plasma Cell
RPL26L1	-0.510477	0.067	0.228	0	0	CD8+ T-cells		RPL4	-1.32625	0.897	0.745	0	0	Plasma Cell
LTBP4	-1.73536	0.065	0.226	0	0	CD8+ T-cells		SARAF	-1.76586	0.799	0.647	0	0	Plasma Cell
LIMS1	-0.201041	0.189	0.35	0	0	CD8+ T-cells		ILF3-DT	-0.881402	0.295	0.143	0	0	Plasma Cell
CTNNB1	-0.422588	0.186	0.347	0	0	CD8+ T-cells		MAN2B1	-0.355379	0.243	0.091	0	0	Plasma Cell
HCLS1	1.48014	0.481	0.32	0	0	CD8+ T-cells		MRPL21	-1.04759	0.317	0.165	0	0	Plasma Cell
GOLGB1	0.111212	0.203	0.364	0	0	CD8+ T-cells		ORMDL2	-1.08299	0.314	0.162	0	0	Plasma Cell
C7orf50	-0.0143511	0.132	0.293	0	0	CD8+ T-cells		TMEM50B	-1.04763	0.301	0.149	0	0	Plasma Cell
SLC2A3	1.10069	0.493	0.332	0	0	CD8+ T-cells		ANKRD36	-0.475679	0.222	0.071	0	0	Plasma Cell
SYNCRIP	0.0329799	0.174	0.334	0	0	CD8+ T-cells		SUCO	-0.868177	0.28	0.129	0	0	Plasma Cell
HDAC2	-0.0998611	0.119	0.279	0	0	CD8+ T-cells		ATF6	-0.72311	0.292	0.141	0	0	Plasma Cell
ANAPC5	0.20679	0.175	0.335	0	0	CD8+ T-cells		FUOM	-0.525092	0.24	0.089	0	0	Plasma Cell
PSMD3	-0.0931132	0.107	0.267	0	0	CD8+ T-cells		SCYL1	-0.126583	0.22	0.069	0	0	Plasma Cell
RPS4Y1	1.15077	0.505	0.345	0	0	CD8+ T-cells		SLC25A39	-0.942483	0.3	0.149	0	0	Plasma Cell
PDCL3	2.34678	0.376	0.216	0	0	CD8+ T-cells		CBX4	-1.02654	0.291	0.14	0	0	Plasma Cell
SAR1B	0.209047	0.153	0.313	0	0	CD8+ T-cells		KLF6	-2.14334	0.545	0.696	0	0	Plasma Cell
QARS	-0.411539	0.084	0.244	0	0	CD8+ T-cells		CORO1A	-3.42188	0.362	0.512	0	0	Plasma Cell
DECR1	-0.0515572	0.14	0.3	0	0	CD8+ T-cells		KIF22	-0.248446	0.223	0.073	0	0	Plasma Cell
AK3	-0.350229	0.083	0.243	0	0	CD8+ T-cells		CARS	-0.692185	0.243	0.093	0	0	Plasma Cell
PARVB	-1.14762	0.048	0.208	0	0	CD8+ T-cells		DDRGK1	-0.97508	0.301	0.151	0	0	Plasma Cell
GLMP	-1.00646	0.043	0.202	0	0	CD8+ T-cells		KCNK6	-0.645193	0.242	0.092	0	0	Plasma Cell
EIF2A	0.204478	0.174	0.333	0	0	CD8+ T-cells		NAA20	-0.957771	0.306	0.156	0	0	Plasma Cell
CLPTM1	-0.114837	0.102	0.261	0	0	CD8+ T-cells		NUDT4	-0.8782	0.314	0.164	0	0	Plasma Cell
DYNC1I2	-0.791823	0.065	0.224	0	0	CD8+ T-cells		ERC1	-0.18927	0.229	0.08	0	0	Plasma Cell
WDR13	-0.818362	0.056	0.215	0	0	CD8+ T-cells		HMGN1	-1.83717	0.722	0.573	0	0	Plasma Cell
NT5C	-0.200575	0.148	0.307	0	0	CD8+ T-cells		CD2BP2	-1.06258	0.309	0.16	0	0	Plasma Cell
THOC7	-0.022422	0.133	0.292	0	0	CD8+ T-cells		EEF1B2	-0.864356	0.937	0.789	0	0	Plasma Cell
PQBP1	0.264482	0.185	0.344	0	0	CD8+ T-cells		OAZ1	-1.02766	0.914	0.766	0	0	Plasma Cell
CARHSP1	-0.25701	0.134	0.293	0	0	CD8+ T-cells		H2AFX	-1.01399	0.307	0.159	0	0	Plasma Cell
HADHB	-0.134076	0.121	0.279	0	0	CD8+ T-cells		PHACTR2	-3.58937	0.068	0.216	0	0	Plasma Cell
SSSCA1	-0.0829291	0.108	0.266	0	0	CD8+ T-cells		GLUL	-5.33151	0.074	0.221	0	0	Plasma Cell
DYNC1LI2	-0.561723	0.076	0.234	0	0	CD8+ T-cells		SLC7A5	-0.63224	0.223	0.077	0	0	Plasma Cell
ALG3	-0.402592	0.07	0.228	0	0	CD8+ T-cells		TMEM156	-0.844196	0.265	0.12	0	0	Plasma Cell
SMIM20	-0.61115	0.055	0.213	0	0	CD8+ T-cells		C15orf61	-0.717464	0.243	0.098	0	0	Plasma Cell
HIST1H2BK	-0.776078	0.06	0.218	0	0	CD8+ T-cells		BAD	-0.893763	0.271	0.127	0	0	Plasma Cell
COMTD1	-0.69982	0.097	0.255	0	0	CD8+ T-cells		ITFG1	-0.751418	0.252	0.108	0	0	Plasma Cell
CD46	0.0555993	0.186	0.344	0	0	CD8+ T-cells		PAPSS1	-0.668954	0.254	0.11	0	0	Plasma Cell
UBE2E1	-0.376725	0.078	0.236	0	0	CD8+ T-cells		PIGK	-0.465081	0.217	0.073	0	0	Plasma Cell
HEBP2	-1.10268	0.047	0.205	0	0	CD8+ T-cells		SLFN5	-3.83407	0.09	0.234	0	0	Plasma Cell
PIH1D1	0.0246645	0.133	0.291	0	0	CD8+ T-cells		USE1	-0.883026	0.271	0.127	0	0	Plasma Cell
BOLA3	-0.25282	0.119	0.276	0	0	CD8+ T-cells		ACO2	-1.07885	0.296	0.152	0	0	Plasma Cell
H1FX	-0.28964	0.113	0.27	0	0	CD8+ T-cells		KMT2E-AS1	-0.338905	0.21	0.066	0	0	Plasma Cell
PPP1R16B	2.70016	0.233	0.076	0	0	CD8+ T-cells		PLAAT3	-0.792597	0.243	0.099	0	0	Plasma Cell
GORASP2	0.240007	0.15	0.307	0	0	CD8+ T-cells		ACAT1	-0.82435	0.259	0.116	0	0	Plasma Cell
AAMP	0.056289	0.144	0.301	0	0	CD8+ T-cells		BCL2A1	-5.66197	0.057	0.2	0	0	Plasma Cell
FKBP3	-0.233199	0.09	0.247	0	0	CD8+ T-cells		DNASE2	-0.839483	0.257	0.114	0	0	Plasma Cell
MAFF	-0.210642	0.161	0.318	0	0	CD8+ T-cells		NDUFAF6	0.694262	0.203	0.06	0	0	Plasma Cell
PTPN7	2.22382	0.273	0.117	0	0	CD8+ T-cells		NELFE	-0.990052	0.277	0.134	0	0	Plasma Cell
IFT57	-0.482226	0.073	0.229	0	0	CD8+ T-cells		PAGR1	-0.416982	0.234	0.091	0	0	Plasma Cell
PPT1	-0.580447	0.101	0.257	0	0	CD8+ T-cells		LLGL2	-1.02931	0.243	0.1	0	0	Plasma Cell
SARS	0.159191	0.156	0.312	0	0	CD8+ T-cells		RHOG	-3.68717	0.149	0.292	0	0	Plasma Cell
MTX1	-0.412832	0.07	0.226	0	0	CD8+ T-cells		OTUD5	-1.09594	0.283	0.14	0	0	Plasma Cell
DNAJC10	-0.727783	0.061	0.217	0	0	CD8+ T-cells		ATG101	-0.947809	0.28	0.138	0	0	Plasma Cell
NDUFA10	0.0458158	0.146	0.302	0	0	CD8+ T-cells		GPAA1	-0.862434	0.261	0.119	0	0	Plasma Cell
ANKRD28	-0.234903	0.164	0.32	0	0	CD8+ T-cells		GTF2A1	-0.606732	0.258	0.116	0	0	Plasma Cell
ELL2	-0.126417	0.218	0.374	0	0	CD8+ T-cells		IRAK1	-0.700532	0.254	0.112	0	0	Plasma Cell
EDEM2	-0.574487	0.053	0.209	0	0	CD8+ T-cells		LPIN2	-3.68936	0.091	0.233	0	0	Plasma Cell
MRPL34	0.0808736	0.141	0.297	0	0	CD8+ T-cells		TMEM101	-0.382754	0.217	0.075	0	0	Plasma Cell
IDH3G	0.00205415	0.14	0.296	0	0	CD8+ T-cells		POP5	-1.02904	0.286	0.144	0	0	Plasma Cell
CCDC47	0.0178702	0.136	0.292	0	0	CD8+ T-cells		DHPS	-1.0118	0.282	0.14	0	0	Plasma Cell
QTRT1	-0.432417	0.079	0.235	0	0	CD8+ T-cells		ATF5	0.588816	0.217	0.076	0	0	Plasma Cell
MTCH2	-0.196246	0.118	0.273	0	0	CD8+ T-cells		CDK4	-0.820722	0.256	0.115	0	0	Plasma Cell
GTF2H5	-0.298468	0.101	0.256	0	0	CD8+ T-cells		RNF103	-0.702018	0.245	0.104	0	0	Plasma Cell
GGCT	-0.852406	0.061	0.216	0	0	CD8+ T-cells		SRP68	-0.601654	0.248	0.107	0	0	Plasma Cell
LAGE3	0.0251359	0.147	0.302	0	0	CD8+ T-cells		CYSLTR1	-1.01044	0.237	0.096	0	0	Plasma Cell
MRPL16	-0.299217	0.091	0.246	0	0	CD8+ T-cells		ID3	0.0167314	0.312	0.171	0	0	Plasma Cell
NDUFAF8	0.123481	0.167	0.322	0	0	CD8+ T-cells		NDUFA8	-1.06268	0.292	0.151	0	0	Plasma Cell
RALBP1	-0.371521	0.092	0.247	0	0	CD8+ T-cells		R3HCC1	-0.306103	0.21	0.069	0	0	Plasma Cell
PPCS	0.139339	0.14	0.295	0	0	CD8+ T-cells		KIF21A	-0.624604	0.22	0.08	0	0	Plasma Cell
COPS6	0.197033	0.191	0.346	0	0	CD8+ T-cells		LNPEP	-3.267	0.183	0.323	0	0	Plasma Cell
HMG20B	-0.390157	0.084	0.239	0	0	CD8+ T-cells		PFDN5	-1.32814	0.898	0.758	0	0	Plasma Cell
TIMMDC1	-0.356357	0.078	0.232	0	0	CD8+ T-cells		RAPGEF2	-0.606713	0.224	0.084	0	0	Plasma Cell
PSMA2	-0.188229	0.11	0.264	0	0	CD8+ T-cells		BLVRB	-1.49465	0.29	0.15	0	0	Plasma Cell
SUMF2	-0.0215891	0.124	0.278	0	0	CD8+ T-cells		PIGT	-1.08369	0.296	0.156	0	0	Plasma Cell
PAK1	-1.33252	0.047	0.201	0	0	CD8+ T-cells		AC243960.1	-0.189001	0.218	0.079	0	0	Plasma Cell
HYOU1	-0.417801	0.08	0.234	0	0	CD8+ T-cells		ELL	-0.466712	0.2	0.061	0	0	Plasma Cell
RNPEP	-0.830189	0.054	0.208	0	0	CD8+ T-cells		FAM49B	-3.28991	0.239	0.378	0	0	Plasma Cell
PFDN6	-0.266753	0.09	0.244	0	0	CD8+ T-cells		FTL	-0.362174	0.982	0.843	0	0	Plasma Cell
NBDY	0.0343508	0.155	0.309	0	0	CD8+ T-cells		PRCC	-0.637039	0.242	0.103	0	0	Plasma Cell
DMAC1	-0.560813	0.065	0.219	0	0	CD8+ T-cells		DDX17	-1.53526	0.778	0.64	0	0	Plasma Cell
CLNS1A	0.0809651	0.156	0.31	0	0	CD8+ T-cells		EIF4A2	-1.61708	0.777	0.639	0	0	Plasma Cell
RUVBL2	-0.623606	0.065	0.219	0	0	CD8+ T-cells		FBXL15	-0.804947	0.246	0.109	0	0	Plasma Cell
FAM50A	0.150741	0.199	0.353	0	0	CD8+ T-cells		IGKC	4.89368	0.992	0.855	0	0	Plasma Cell
SNHG7	0.0146165	0.191	0.345	0	0	CD8+ T-cells		JAGN1	-0.918054	0.264	0.127	0	0	Plasma Cell
CHP1	-1.03751	0.05	0.204	0	0	CD8+ T-cells		RPS6KA3	-3.36492	0.132	0.269	0	0	Plasma Cell
COMMD1	0.0102266	0.11	0.263	0	0	CD8+ T-cells		TPM3	-3.13983	0.496	0.633	0	0	Plasma Cell
MRPS36	0.212536	0.188	0.341	0	0	CD8+ T-cells		UNC93B1	-0.569903	0.23	0.093	0	0	Plasma Cell
TIMM10	-0.183161	0.107	0.26	0	0	CD8+ T-cells		SP110	-3.31568	0.224	0.361	0	0	Plasma Cell
MRPL11	-0.145496	0.12	0.273	0	0	CD8+ T-cells		SUN2	-3.45972	0.146	0.283	0	0	Plasma Cell
FAM173A	0.117368	0.124	0.277	0	0	CD8+ T-cells		TMED7	-0.909966	0.286	0.149	0	0	Plasma Cell
POLR2F	0.198363	0.188	0.341	0	0	CD8+ T-cells		AK6	-0.671195	0.246	0.11	0	0	Plasma Cell
GLRX	0.163894	0.17	0.323	0	0	CD8+ T-cells		GALK2	-0.350506	0.212	0.076	0	0	Plasma Cell
GINM1	-0.382728	0.087	0.24	0	0	CD8+ T-cells		LYSMD3	-0.648116	0.225	0.089	0	0	Plasma Cell
MUC5AC	-3.86876	0.155	0.308	0	0	CD8+ T-cells		OSBP	-0.780528	0.257	0.121	0	0	Plasma Cell
ERO1A	-1.01668	0.063	0.216	0	0	CD8+ T-cells		PHF1	-1.32096	0.276	0.14	0	0	Plasma Cell
ISG20	1.34821	0.614	0.461	0	0	CD8+ T-cells		SERBP1	-1.76319	0.664	0.528	0	0	Plasma Cell
HIST1H1C	-1.06745	0.071	0.223	0	0	CD8+ T-cells		BCL2L11	-0.703014	0.239	0.104	0	0	Plasma Cell
UGCG	-0.599812	0.079	0.231	0	0	CD8+ T-cells		PCBP1	-1.77419	0.676	0.541	0	0	Plasma Cell
SURF1	0.135414	0.123	0.275	0	0	CD8+ T-cells		TSEN15	-0.594654	0.216	0.081	0	0	Plasma Cell
ZCRB1	0.00620268	0.111	0.263	0	0	CD8+ T-cells		CRIPT	-0.885001	0.268	0.134	0	0	Plasma Cell
IKBIP	-0.485546	0.072	0.224	0	0	CD8+ T-cells		NPM1	-1.51535	0.867	0.733	0	0	Plasma Cell
BTF3L4	0.0935534	0.142	0.294	0	0	CD8+ T-cells		TPGS1	-0.748522	0.243	0.109	0	0	Plasma Cell
TIMM17A	0.123228	0.147	0.299	0	0	CD8+ T-cells		ZNF688	-0.509417	0.208	0.074	0	0	Plasma Cell
FIBP	0.0545653	0.148	0.3	0	0	CD8+ T-cells		PPP1R18	-3.55029	0.165	0.299	0	0	Plasma Cell
TXNL4A	-0.153723	0.094	0.246	0	0	CD8+ T-cells		CD24	-3.94881	0.104	0.237	0	0	Plasma Cell
BID	-0.615684	0.091	0.243	0	0	CD8+ T-cells		CUEDC2	-0.830618	0.245	0.112	0	0	Plasma Cell
PIGP	-0.372065	0.066	0.218	0	0	CD8+ T-cells		GCSH	-0.566666	0.217	0.084	0	0	Plasma Cell
HSD17B10	0.0889355	0.133	0.285	0	0	CD8+ T-cells		MTX1	-0.632823	0.222	0.089	0	0	Plasma Cell
YIF1B	-0.292164	0.085	0.237	0	0	CD8+ T-cells		RGS10	-3.46212	0.19	0.323	0	0	Plasma Cell
SDCCAG8	-0.787371	0.05	0.201	0	0	CD8+ T-cells		TMEM126A	-0.997266	0.265	0.132	0	0	Plasma Cell
GFPT1	-0.239159	0.107	0.258	0	0	CD8+ T-cells		YARS	-0.754885	0.233	0.1	0	0	Plasma Cell
ATG3	0.137979	0.181	0.332	0	0	CD8+ T-cells		NR4A2	-2.65566	0.423	0.555	0	0	Plasma Cell
ADH5	-0.14854	0.124	0.275	0	0	CD8+ T-cells		TAF9	-0.809497	0.279	0.147	0	0	Plasma Cell
BAG6	-0.0717442	0.128	0.279	0	0	CD8+ T-cells		ABCA5	-0.49543	0.206	0.074	0	0	Plasma Cell
CCNC	-0.178939	0.081	0.232	0	0	CD8+ T-cells		CSK	-3.28523	0.177	0.309	0	0	Plasma Cell
CUEDC2	-0.0999704	0.107	0.258	0	0	CD8+ T-cells		NFX1	-0.833248	0.241	0.109	0	0	Plasma Cell
SNAP23	-0.190195	0.129	0.28	0	0	CD8+ T-cells		RPL18	-0.737628	0.957	0.825	0	0	Plasma Cell
STUB1	0.242869	0.18	0.331	0	0	CD8+ T-cells		PTBP3	-3.2229	0.216	0.348	0	0	Plasma Cell
MRPS26	-0.266272	0.106	0.257	0	0	CD8+ T-cells		CCNI	-1.67491	0.814	0.682	0	0	Plasma Cell
TMEM160	0.058673	0.189	0.34	0	0	CD8+ T-cells		GBP2	-4.03407	0.079	0.21	0	0	Plasma Cell
HDGF	-0.612595	0.069	0.22	0	0	CD8+ T-cells		JMY	-1.04043	0.255	0.124	0	0	Plasma Cell
DUSP23	-0.561034	0.095	0.246	0	0	CD8+ T-cells		RPS15	-1.01703	0.944	0.813	0	0	Plasma Cell
SKAP2	-0.683628	0.068	0.219	0	0	CD8+ T-cells		RPS5	-0.680153	0.948	0.817	0	0	Plasma Cell
POLD2	-0.76837	0.058	0.209	0	0	CD8+ T-cells		SLAMF1	-1.19876	0.241	0.11	0	0	Plasma Cell
BET1	-0.404033	0.063	0.214	0	0	CD8+ T-cells		TCF7	-3.87005	0.078	0.209	0	0	Plasma Cell
ETV6	-0.79549	0.059	0.21	0	0	CD8+ T-cells		YIPF6	-0.856551	0.253	0.122	0	0	Plasma Cell
RAB24	-0.339337	0.084	0.235	0	0	CD8+ T-cells		HIST1H1D	-0.654148	0.242	0.112	0	0	Plasma Cell
ERGIC2	0.23527	0.131	0.282	0	0	CD8+ T-cells		MAGEF1	-0.418619	0.214	0.084	0	0	Plasma Cell
IGKC	-5.43241	0.238	0.388	0	0	CD8+ T-cells		PMEPA1	-1.37061	0.264	0.134	0	0	Plasma Cell
PCMTD1	-0.0510631	0.115	0.265	0	0	CD8+ T-cells		SON	-1.63985	0.781	0.651	0	0	Plasma Cell
CREB3	-0.264757	0.076	0.226	0	0	CD8+ T-cells		TCEAL3	-0.455207	0.206	0.076	0	0	Plasma Cell
PSMF1	0.276344	0.189	0.339	0	0	CD8+ T-cells		ARL4A	-3.47483	0.119	0.248	0	0	Plasma Cell
MMP24OS	-0.152002	0.118	0.268	0	0	CD8+ T-cells		FAU	-0.845817	0.949	0.82	0	0	Plasma Cell
OXNAD1	3.04196	0.219	0.069	0	0	CD8+ T-cells		INPP4A	-0.865494	0.226	0.097	0	0	Plasma Cell
GPRIN3	2.65447	0.24	0.09	0	0	CD8+ T-cells		LRIF1	-0.843371	0.22	0.091	0	0	Plasma Cell
SPINK1	-4.04895	0.057	0.207	0	0	CD8+ T-cells		PUS7L	-1.00435	0.263	0.134	0	0	Plasma Cell
TRIM28	-0.12651	0.148	0.298	0	0	CD8+ T-cells		RBM39	-1.64682	0.786	0.657	0	0	Plasma Cell
RBBP4	0.283932	0.184	0.333	0	0	CD8+ T-cells		SLFN11	-0.724597	0.213	0.084	0	0	Plasma Cell
EIF2AK3	-0.9076	0.054	0.203	0	0	CD8+ T-cells		UBA52	-1.52537	0.898	0.769	0	0	Plasma Cell
MAGED2	-0.197794	0.123	0.272	0	0	CD8+ T-cells		VASP	-3.61916	0.197	0.326	0	0	Plasma Cell
RAD23B	-0.080792	0.114	0.263	0	0	CD8+ T-cells		CAPZB	-3.16972	0.34	0.469	0	0	Plasma Cell
ARF3	-0.134447	0.113	0.262	0	0	CD8+ T-cells		BTN3A1	-1.26813	0.251	0.123	0	0	Plasma Cell
NCLN	-0.73178	0.052	0.201	0	0	CD8+ T-cells		EVI5	-0.471624	0.212	0.084	0	0	Plasma Cell
CDC42SE2	2.08585	0.379	0.23	0	0	CD8+ T-cells		MPZL1	-0.515117	0.213	0.085	0	0	Plasma Cell
DUSP6	-1.25625	0.056	0.205	0	0	CD8+ T-cells		RAN	-1.92468	0.652	0.524	0	0	Plasma Cell
DHRS4	-0.460978	0.066	0.215	0	0	CD8+ T-cells		RPL24	-0.972992	0.935	0.807	0	0	Plasma Cell
HSD17B11	-0.0636799	0.133	0.282	0	0	CD8+ T-cells		RUFY3	-0.443826	0.238	0.11	0	0	Plasma Cell
MIDN	0.0236434	0.203	0.352	0	0	CD8+ T-cells		TUSC2	-0.962333	0.244	0.116	0	0	Plasma Cell
TGOLN2	0.180455	0.195	0.343	0	0	CD8+ T-cells		COPRS	-0.702285	0.222	0.095	0	0	Plasma Cell
APPL1	-0.126325	0.103	0.251	0	0	CD8+ T-cells		LPP	-3.57047	0.086	0.213	0	0	Plasma Cell
AIMP1	0.00746711	0.122	0.27	0	0	CD8+ T-cells		MRPL24	-0.528644	0.209	0.082	0	0	Plasma Cell
MRPL13	-0.207423	0.103	0.251	0	0	CD8+ T-cells		NACA	-1.03685	0.932	0.805	0	0	Plasma Cell
EXOSC4	-0.723999	0.054	0.202	0	0	CD8+ T-cells		NCL	-1.66344	0.757	0.63	0	0	Plasma Cell
REEP3	-0.325059	0.079	0.227	0	0	CD8+ T-cells		ZNF280D	-0.724833	0.237	0.11	0	0	Plasma Cell
PPA2	-0.394434	0.07	0.218	0	0	CD8+ T-cells		ZNF622	-0.936788	0.239	0.112	0	0	Plasma Cell
PSMC1	0.151627	0.155	0.303	0	0	CD8+ T-cells		DIAPH1	-3.16661	0.161	0.288	0	0	Plasma Cell
MIR22HG	-0.5169	0.088	0.236	0	0	CD8+ T-cells		CD82	-3.77368	0.102	0.228	0	0	Plasma Cell
SLC7A5	1.85689	0.418	0.27	0	0	CD8+ T-cells		DDIT3	-0.924338	0.264	0.138	0	0	Plasma Cell
CTBS	-0.225343	0.083	0.23	0	0	CD8+ T-cells		TNFAIP3	-3.31734	0.316	0.442	0	0	Plasma Cell
HLA-DQB1	-1.84547	0.12	0.267	0	0	CD8+ T-cells		CST3	-4.55483	0.145	0.27	0	0	Plasma Cell
TRAPPC3	0.258268	0.145	0.292	0	0	CD8+ T-cells		HMGB1	-1.69256	0.876	0.751	0	0	Plasma Cell
TMEM14A	-0.212758	0.101	0.248	0	0	CD8+ T-cells		LMF2	-0.794391	0.217	0.092	0	0	Plasma Cell
GLG1	0.234541	0.159	0.306	0	0	CD8+ T-cells		PNRC1	-1.66455	0.838	0.713	0	0	Plasma Cell
SPAG9	-0.282989	0.141	0.288	0	0	CD8+ T-cells		RAB9A	-0.961856	0.247	0.122	0	0	Plasma Cell
NARS	-0.22328	0.092	0.239	0	0	CD8+ T-cells		SDAD1	-1.01255	0.259	0.134	0	0	Plasma Cell
MYC	-0.6566	0.076	0.222	0	0	CD8+ T-cells		TM9SF4	-0.631892	0.212	0.087	0	0	Plasma Cell
P4HA1	-0.910374	0.082	0.228	0	0	CD8+ T-cells		CRYL1	-0.672285	0.205	0.08	0	0	Plasma Cell
PLEKHJ1	-0.161441	0.12	0.266	0	0	CD8+ T-cells		RAD17	-0.587136	0.21	0.085	0	0	Plasma Cell
MRPL37	-0.246553	0.09	0.236	0	0	CD8+ T-cells		PPP3CC	-1.07424	0.226	0.102	0	0	Plasma Cell
FEZ2	-0.719599	0.063	0.209	0	0	CD8+ T-cells		THAP5	-0.915292	0.23	0.106	0	0	Plasma Cell
NBL1	-1.15196	0.082	0.227	0	0	CD8+ T-cells		ETFRF1	-0.810991	0.215	0.091	0	0	Plasma Cell
EBNA1BP2	-0.356187	0.077	0.222	0	0	CD8+ T-cells		PARL	-0.988307	0.248	0.124	0	0	Plasma Cell
DRAM2	-0.336984	0.085	0.23	0	0	CD8+ T-cells		PRRC1	-0.659939	0.223	0.099	0	0	Plasma Cell
PMVK	0.0812255	0.12	0.265	0	0	CD8+ T-cells		ITGB2	-3.71862	0.17	0.294	0	0	Plasma Cell
ARAP2	2.53893	0.231	0.086	0	0	CD8+ T-cells		PNRC2	-3.09564	0.232	0.356	0	0	Plasma Cell
UROD	-0.477581	0.062	0.207	0	0	CD8+ T-cells		TMA16	-0.824982	0.23	0.107	0	0	Plasma Cell
COPA	0.207747	0.169	0.314	0	0	CD8+ T-cells		FMC1	-0.698803	0.221	0.098	0	0	Plasma Cell
IER5	-0.355704	0.151	0.296	0	0	CD8+ T-cells		TSPAN31	-0.791474	0.219	0.096	0	0	Plasma Cell
TIMM17B	0.256448	0.152	0.297	0	0	CD8+ T-cells		SLC25A37	-4.47705	0.083	0.206	0	0	Plasma Cell
LTBP3	-0.734634	0.059	0.204	0	0	CD8+ T-cells		ATPAF1	-0.617992	0.2	0.078	0	0	Plasma Cell
SAR1A	0.249337	0.154	0.299	0	0	CD8+ T-cells		CLPTM1	-0.79835	0.231	0.109	0	0	Plasma Cell
ZBTB8OS	0.182909	0.122	0.266	0	0	CD8+ T-cells		SLA	-4.03844	0.103	0.225	0	0	Plasma Cell
ELOVL1	-0.0109407	0.13	0.274	0	0	CD8+ T-cells		TOMM7	-1.78469	0.823	0.701	0	0	Plasma Cell
GADD45A	-0.244286	0.102	0.246	0	0	CD8+ T-cells		UBE2D3	-1.9112	0.68	0.558	0	0	Plasma Cell
UNC50	-0.0486441	0.086	0.23	0	0	CD8+ T-cells		ADD3	-3.24297	0.168	0.29	0	0	Plasma Cell
SEPT6	1.87646	0.389	0.245	0	0	CD8+ T-cells		BTF3	-1.64498	0.854	0.733	0	0	Plasma Cell
GANAB	-0.184813	0.079	0.223	0	0	CD8+ T-cells		PRKCB	-3.52778	0.139	0.26	0	0	Plasma Cell
ARL5A	0.250647	0.15	0.294	0	0	CD8+ T-cells		CXXC1	-0.641209	0.204	0.083	0	0	Plasma Cell
HIGD1A	-0.576247	0.07	0.214	0	0	CD8+ T-cells		GBF1	-0.603674	0.201	0.081	0	0	Plasma Cell
DBNL	-0.0470648	0.151	0.295	0	0	CD8+ T-cells		LAT	-3.90274	0.084	0.203	0	0	Plasma Cell
ANKRD11	0.0671047	0.166	0.31	0	0	CD8+ T-cells		RBM38	-3.71883	0.108	0.227	0	0	Plasma Cell
TTC39C	2.75091	0.237	0.093	0	0	CD8+ T-cells		FOSL2	-3.53506	0.131	0.25	0	0	Plasma Cell
LMBRD1	0.152882	0.139	0.283	0	0	CD8+ T-cells		IVNS1ABP	-3.6982	0.176	0.295	0	0	Plasma Cell
GARS	0.0902107	0.139	0.283	0	0	CD8+ T-cells		PNKP	-0.938211	0.24	0.121	0	0	Plasma Cell
PTRHD1	-0.0114288	0.125	0.268	0	0	CD8+ T-cells		TRIM69	-0.851541	0.214	0.095	0	0	Plasma Cell
SLC52A2	-0.216154	0.087	0.23	0	0	CD8+ T-cells		PARVB	-0.864707	0.204	0.085	0	0	Plasma Cell
WASHC3	0.19876	0.118	0.261	0	0	CD8+ T-cells		DNAJB12	-0.919249	0.22	0.103	0	0	Plasma Cell
PDXDC1	-0.4173	0.084	0.227	0	0	CD8+ T-cells		CCND3	-3.5704	0.095	0.212	0	0	Plasma Cell
SLC25A11	-0.216025	0.085	0.228	0	0	CD8+ T-cells		MCRIP2	-0.883168	0.209	0.092	0	0	Plasma Cell
MLX	-0.185473	0.088	0.231	0	0	CD8+ T-cells		RPL22	-1.54069	0.918	0.801	0	0	Plasma Cell
APOE	-3.78801	0.077	0.22	0	0	CD8+ T-cells		RPL7A	-0.887022	0.96	0.843	0	0	Plasma Cell
SUMO3	0.167631	0.173	0.316	0	0	CD8+ T-cells		SRSF2	-1.81437	0.671	0.554	0	0	Plasma Cell
FAM136A	-0.0114572	0.096	0.239	0	0	CD8+ T-cells		RACK1	-1.11438	0.933	0.817	0	0	Plasma Cell
MAP2K2	-0.340045	0.094	0.237	0	0	CD8+ T-cells		CCL5	-4.41109	0.143	0.259	0	0	Plasma Cell
EFHD2	-0.463509	0.132	0.274	0	0	CD8+ T-cells		LARP4	-0.79783	0.234	0.118	0	0	Plasma Cell
ZFP36L2	1.92302	0.877	0.735	0	0	CD8+ T-cells		PIP4K2A	-3.2923	0.164	0.28	0	0	Plasma Cell
NR3C1	1.92658	0.449	0.307	0	0	CD8+ T-cells		KIF13B	-0.889961	0.219	0.103	0	0	Plasma Cell
CNPY3	0.147603	0.181	0.323	0	0	CD8+ T-cells		TRIM27	-0.955278	0.232	0.116	0	0	Plasma Cell
SHARPIN	-0.00259791	0.117	0.259	0	0	CD8+ T-cells		UCHL3	-0.937074	0.224	0.108	0	0	Plasma Cell
TCIRG1	-0.0457889	0.191	0.333	0	0	CD8+ T-cells		RPS4X	-0.896766	0.966	0.85	0	0	Plasma Cell
TRAF7	-0.571483	0.061	0.203	0	0	CD8+ T-cells		CD37	-3.71148	0.43	0.545	0	0	Plasma Cell
ITFG1	-0.0547941	0.088	0.23	0	0	CD8+ T-cells		HNRNPDL	-1.79702	0.702	0.587	0	0	Plasma Cell
EMC10	0.220464	0.181	0.323	0	0	CD8+ T-cells		PCYOX1	-0.775189	0.207	0.092	0	0	Plasma Cell
MPC1	0.328065	0.158	0.3	0	0	CD8+ T-cells		ACTR2	-3.01454	0.454	0.569	0	0	Plasma Cell
DARS	0.195941	0.179	0.32	0	0	CD8+ T-cells		UCP2	-3.30707	0.215	0.329	0	0	Plasma Cell
CDV3	0.269375	0.172	0.313	0	0	CD8+ T-cells		B3GAT3	-1.06691	0.227	0.113	0	0	Plasma Cell
CRYBG1	2.34724	0.257	0.116	0	0	CD8+ T-cells		MAPK1	-3.27465	0.111	0.225	0	0	Plasma Cell
NCOA7	-0.766691	0.106	0.247	0	0	CD8+ T-cells		PRKRA	-0.928849	0.222	0.108	0	0	Plasma Cell
UBE2V2	-0.0213507	0.106	0.247	0	0	CD8+ T-cells		MLLT6	-3.2007	0.122	0.236	0	0	Plasma Cell
NDRG1	-0.524566	0.128	0.269	0	0	CD8+ T-cells		MRPS18A	-0.852599	0.201	0.088	0	0	Plasma Cell
MEF2A	-0.810798	0.06	0.201	0	0	CD8+ T-cells		PIK3CG	-0.921518	0.216	0.103	0	0	Plasma Cell
SEC14L1	0.11981	0.174	0.315	0	0	CD8+ T-cells		MACF1	-2.89747	0.265	0.378	0	0	Plasma Cell
TFF2	-4.8347	0.076	0.217	0	0	CD8+ T-cells		RPS9	-1.01823	0.948	0.835	0	0	Plasma Cell
PARP1	0.165851	0.162	0.303	0	0	CD8+ T-cells		ARL6IP5	-2.86124	0.447	0.559	0	0	Plasma Cell
EBAG9	-0.213209	0.067	0.208	0	0	CD8+ T-cells		DNAJB4	-0.326059	0.2	0.088	0	0	Plasma Cell
PTS	-0.138384	0.099	0.24	0	0	CD8+ T-cells		MRPL2	-0.820304	0.201	0.089	0	0	Plasma Cell
MRPS12	0.0462117	0.15	0.291	0	0	CD8+ T-cells		ANAPC13	-0.985213	0.22	0.108	0	0	Plasma Cell
USP48	0.108761	0.117	0.257	0	0	CD8+ T-cells		ARL3	-1.03168	0.22	0.108	0	0	Plasma Cell
MAN1A2	0.101007	0.102	0.242	0	0	CD8+ T-cells		MSRB2	-1.03807	0.219	0.107	0	0	Plasma Cell
METTL5	0.051343	0.116	0.256	0	0	CD8+ T-cells		TMX2	-0.994569	0.226	0.114	0	0	Plasma Cell
CYFIP2	2.49855	0.221	0.081	0	0	CD8+ T-cells		ZNF580	-0.960753	0.215	0.103	0	0	Plasma Cell
SSRP1	-0.194045	0.103	0.243	0	0	CD8+ T-cells		YBX3	-3.4108	0.12	0.231	0	0	Plasma Cell
ATP2B1	0.015755	0.193	0.333	0	0	CD8+ T-cells		SCAPER	-1.02746	0.222	0.111	0	0	Plasma Cell
LENG8	-0.351611	0.108	0.248	0	0	CD8+ T-cells		UQCC3	-0.894011	0.214	0.104	0	0	Plasma Cell
ACO2	-0.041401	0.105	0.245	0	0	CD8+ T-cells		APBB1IP	-3.19956	0.24	0.35	0	0	Plasma Cell
SDHB	0.156966	0.156	0.296	0	0	CD8+ T-cells		AREG	-2.94202	0.173	0.283	0	0	Plasma Cell
BZW2	-0.379584	0.101	0.241	0	0	CD8+ T-cells		IFNGR1	-3.63329	0.099	0.209	0	0	Plasma Cell
NUMB	-0.595767	0.065	0.205	0	0	CD8+ T-cells		SKP1	-1.88861	0.67	0.56	0	0	Plasma Cell
ELAVL1	0.24596	0.152	0.292	0	0	CD8+ T-cells		CNN2	-3.41164	0.222	0.331	0	0	Plasma Cell
NCSTN	-0.365217	0.062	0.201	0	0	CD8+ T-cells		ATP5F1E	-1.55678	0.899	0.79	0	0	Plasma Cell
ACSL3	-0.29222	0.092	0.231	0	0	CD8+ T-cells		MRPL38	-0.800517	0.209	0.1	0	0	Plasma Cell
TEX264	0.254484	0.132	0.271	0	0	CD8+ T-cells		RPSA	-1.75997	0.913	0.804	0	0	Plasma Cell
UBE2H	-0.265315	0.076	0.215	0	0	CD8+ T-cells		RPL23A	-1.30528	0.932	0.824	0	0	Plasma Cell
CCDC25	-0.261574	0.083	0.222	0	0	CD8+ T-cells		CREG1	-1.45069	0.21	0.102	0	0	Plasma Cell
TVP23B	0.0255243	0.093	0.232	0	0	CD8+ T-cells		ARFGEF2	-0.811939	0.209	0.101	0	0	Plasma Cell
PEPD	-0.190709	0.088	0.227	0	0	CD8+ T-cells		EML4	-2.8654	0.244	0.352	0	0	Plasma Cell
DNAJC19	0.17501	0.148	0.287	0	0	CD8+ T-cells		MYL6	-1.83397	0.881	0.773	0	0	Plasma Cell
RALA	0.0378253	0.17	0.309	0	0	CD8+ T-cells		ZFP36L2	-1.53015	0.815	0.707	0	0	Plasma Cell
TM9SF1	-0.147368	0.066	0.205	0	0	CD8+ T-cells		RPL7	-1.51705	0.921	0.814	0	0	Plasma Cell
SPAG7	0.0217009	0.101	0.24	0	0	CD8+ T-cells		PREX1	-3.84807	0.095	0.202	0	0	Plasma Cell
SRSF1	0.0517797	0.144	0.283	0	0	CD8+ T-cells		ZC3HAV1	-3.01507	0.223	0.33	0	0	Plasma Cell
MRPL4	0.116624	0.15	0.289	0	0	CD8+ T-cells		CMIP	-3.52036	0.108	0.215	0	0	Plasma Cell
EIF4E2	0.141754	0.142	0.28	0	0	CD8+ T-cells		HCST	-3.04465	0.256	0.363	0	0	Plasma Cell
EML4	1.74879	0.458	0.32	0	0	CD8+ T-cells		RPL27	-1.5989	0.899	0.792	0	0	Plasma Cell
EPAS1	-1.20687	0.087	0.225	0	0	CD8+ T-cells		SF3B1	-1.77889	0.613	0.506	0	0	Plasma Cell
MRPL32	0.0728099	0.122	0.26	0	0	CD8+ T-cells		RAB8B	-3.25275	0.144	0.25	0	0	Plasma Cell
BCAP29	-0.335586	0.084	0.222	0	0	CD8+ T-cells		REPIN1	-0.835967	0.215	0.109	0	0	Plasma Cell
TSPYL2	1.73537	0.434	0.296	0	0	CD8+ T-cells		HNRNPA1	-1.87064	0.771	0.665	0	0	Plasma Cell
CRK	-0.407228	0.073	0.211	0	0	CD8+ T-cells		LYST	-3.57619	0.102	0.207	0	0	Plasma Cell
SLC35B1	-0.0231227	0.084	0.222	0	0	CD8+ T-cells		NFE2L1	-0.759628	0.212	0.107	0	0	Plasma Cell
AP3D1	-0.318184	0.082	0.22	0	0	CD8+ T-cells		MRPL17	-0.973475	0.204	0.099	0	0	Plasma Cell
TMOD3	0.00151103	0.169	0.307	0	0	CD8+ T-cells		RPL18A	-0.983533	0.96	0.855	0	0	Plasma Cell
EMC6	0.348817	0.163	0.301	0	0	CD8+ T-cells		LIMD2	-2.99913	0.302	0.406	0	0	Plasma Cell
MRPS14	-0.225568	0.066	0.203	0	0	CD8+ T-cells		LYN	-3.94755	0.124	0.228	0	0	Plasma Cell
DPY30	0.131514	0.122	0.259	0	0	CD8+ T-cells		RPL36	-1.10579	0.939	0.835	0	0	Plasma Cell
POP7	-0.268968	0.071	0.208	0	0	CD8+ T-cells		ARPC1B	-3.13253	0.361	0.464	0	0	Plasma Cell
PTGES2	-0.284533	0.072	0.209	0	0	CD8+ T-cells		MTPN	-2.96044	0.344	0.447	0	0	Plasma Cell
PTPA	-0.51539	0.066	0.203	0	0	CD8+ T-cells		RNF213	-2.83859	0.335	0.438	0	0	Plasma Cell
GLRX3	-0.0424662	0.105	0.242	0	0	CD8+ T-cells		RPL28	-1.51461	0.949	0.846	0	0	Plasma Cell
FLYWCH2	-0.427015	0.066	0.203	0	0	CD8+ T-cells		ALCAM	-1.01278	0.202	0.1	0	0	Plasma Cell
SEPHS2	-0.161776	0.124	0.261	0	0	CD8+ T-cells		MGAT4A	-3.33502	0.118	0.22	0	0	Plasma Cell
POLDIP2	-0.097982	0.087	0.224	0	0	CD8+ T-cells		NDUFAF2	-1.05241	0.2	0.098	0	0	Plasma Cell
ATP5PO	-0.405142	0.081	0.218	0	0	CD8+ T-cells		HLA-DQB1	-4.30767	0.261	0.363	0	0	Plasma Cell
GNL3	0.214889	0.154	0.291	0	0	CD8+ T-cells		RPL15	-1.08991	0.95	0.848	0	0	Plasma Cell
LSM6	0.208661	0.157	0.294	0	0	CD8+ T-cells		SOD1	-1.98269	0.62	0.518	0	0	Plasma Cell
POLR2G	0.207779	0.167	0.304	0	0	CD8+ T-cells		RCAN3	-3.30817	0.124	0.225	0	0	Plasma Cell
WDR45B	-0.195827	0.101	0.238	0	0	CD8+ T-cells		TMOD3	-2.98586	0.167	0.268	0	0	Plasma Cell
MRPS18C	0.233939	0.144	0.28	0	0	CD8+ T-cells		HSP90AB1	-1.47772	0.898	0.797	0	0	Plasma Cell
EDEM3	-0.202687	0.086	0.222	0	0	CD8+ T-cells		RPL5	-1.15438	0.95	0.849	0	0	Plasma Cell
MRPS25	-0.281772	0.076	0.212	0	0	CD8+ T-cells		RPL8	-0.801298	0.975	0.874	0	0	Plasma Cell
IFI35	0.155023	0.14	0.276	0	0	CD8+ T-cells		RTN4	-2.98635	0.267	0.368	0	0	Plasma Cell
CSNK2A1	-0.117893	0.102	0.238	0	0	CD8+ T-cells		APLP2	-3.39994	0.171	0.271	0	0	Plasma Cell
PFDN4	-0.0255159	0.114	0.25	0	0	CD8+ T-cells		RAB11FIP1	-2.8372	0.221	0.321	0	0	Plasma Cell
TMEM259	-0.184029	0.124	0.26	0	0	CD8+ T-cells		MSN	-3.09048	0.382	0.482	0	0	Plasma Cell
STXBP2	-0.173988	0.176	0.312	0	0	CD8+ T-cells		HNRNPA3	-1.90929	0.683	0.584	0	0	Plasma Cell
HOOK2	-0.801334	0.074	0.21	0	0	CD8+ T-cells		AKNA	-3.18276	0.17	0.269	0	0	Plasma Cell
B4GALT3	0.17616	0.095	0.23	0	0	CD8+ T-cells		RPL14	-1.30984	0.945	0.846	0	0	Plasma Cell
MPV17	-0.166082	0.078	0.213	0	0	CD8+ T-cells		PAG1	-3.24658	0.135	0.233	0	0	Plasma Cell
MRPL21	0.160126	0.133	0.268	0	0	CD8+ T-cells		NUCKS1	-1.95618	0.601	0.503	0	0	Plasma Cell
UPF2	-0.147594	0.117	0.252	0	0	CD8+ T-cells		RPL29	-1.12409	0.949	0.852	0	0	Plasma Cell
STAT6	-0.630178	0.082	0.217	0	0	CD8+ T-cells		RHOA	-2.10035	0.668	0.572	0	0	Plasma Cell
USP22	-0.142304	0.104	0.239	0	0	CD8+ T-cells		BAZ1A	-3.01164	0.215	0.311	0	0	Plasma Cell
ATP6V1E1	-0.0351231	0.11	0.245	0	0	CD8+ T-cells		DAZAP2	-2.93815	0.382	0.478	0	0	Plasma Cell
VAMP5	-0.420181	0.167	0.302	0	0	CD8+ T-cells		RPL10A	-1.49074	0.937	0.842	0	0	Plasma Cell
DNAJC7	0.253551	0.153	0.288	0	0	CD8+ T-cells		CAPG	-3.71108	0.146	0.241	0	0	Plasma Cell
ASNA1	0.227497	0.149	0.284	0	0	CD8+ T-cells		HIF1A	-3.2725	0.229	0.324	0	0	Plasma Cell
ANXA1	1.70577	0.578	0.443	0	0	CD8+ T-cells		KDM6B	-3.07895	0.21	0.305	0	0	Plasma Cell
TM2D1	0.0738563	0.112	0.246	0	0	CD8+ T-cells		GNG2	-3.5186	0.116	0.211	0	0	Plasma Cell
TMEM18	-0.0137749	0.095	0.229	0	0	CD8+ T-cells		BANK1	-4.21552	0.117	0.211	0	0	Plasma Cell
KLF3	-0.267495	0.109	0.243	0	0	CD8+ T-cells		RAC2	-2.38509	0.654	0.56	0	0	Plasma Cell
PLPP1	-1.33871	0.077	0.211	0	0	CD8+ T-cells		GPRIN3	-3.41617	0.111	0.204	0	0	Plasma Cell
TRIM44	-0.394924	0.081	0.215	0	0	CD8+ T-cells		ARPC4	-2.85514	0.254	0.347	0	0	Plasma Cell
RSU1	0.0118854	0.124	0.258	0	0	CD8+ T-cells		RPL37A	-1.22315	0.957	0.864	0	0	Plasma Cell
LDLR	-0.918751	0.08	0.214	0	0	CD8+ T-cells		ARHGAP9	-3.6446	0.128	0.22	0	0	Plasma Cell
NELFE	0.273332	0.15	0.284	0	0	CD8+ T-cells		FABP5	-3.82585	0.121	0.213	0	0	Plasma Cell
OLA1	0.163986	0.143	0.276	0	0	CD8+ T-cells		H2AFY	-2.94372	0.217	0.309	0	0	Plasma Cell
YIPF4	0.298853	0.138	0.271	0	0	CD8+ T-cells		ARPC3	-2.19874	0.759	0.667	0	0	Plasma Cell
SEPT11	-0.54056	0.088	0.221	0	0	CD8+ T-cells		RPL10	-0.584156	0.984	0.892	0	0	Plasma Cell
LARS	-0.0584674	0.102	0.235	0	0	CD8+ T-cells		RPL3	-0.680492	0.977	0.885	0	0	Plasma Cell
FASTK	0.0601956	0.111	0.244	0	0	CD8+ T-cells		RPS15A	-1.14048	0.956	0.864	0	0	Plasma Cell
ORMDL2	0.116997	0.118	0.251	0	0	CD8+ T-cells		STK4	-1.95608	0.671	0.58	0	0	Plasma Cell
NSRP1	-0.0516517	0.1	0.233	0	0	CD8+ T-cells		C12orf75	-3.51765	0.109	0.2	0	0	Plasma Cell
RTCB	-0.0668571	0.093	0.226	0	0	CD8+ T-cells		UTRN	-2.88675	0.214	0.305	0	0	Plasma Cell
SNX2	-0.147887	0.141	0.273	0	0	CD8+ T-cells		HSPA8	-1.52012	0.773	0.682	0	0	Plasma Cell
TAF9	0.15889	0.127	0.259	0	0	CD8+ T-cells		ROCK1	-2.80431	0.323	0.414	0	0	Plasma Cell
LARP1	-0.236779	0.076	0.208	0	0	CD8+ T-cells		RPL6	-1.1697	0.954	0.863	0	0	Plasma Cell
HMGA1	-0.391878	0.184	0.316	0	0	CD8+ T-cells		RPS21	-1.69143	0.929	0.839	0	0	Plasma Cell
ARHGAP18	-0.384728	0.1	0.232	0	0	CD8+ T-cells		RPS2	-1.30403	0.971	0.881	0	0	Plasma Cell
CCDC90B	0.0858792	0.101	0.233	0	0	CD8+ T-cells		RPS28	-0.936787	0.963	0.873	0	0	Plasma Cell
PICALM	-0.331017	0.087	0.219	0	0	CD8+ T-cells		ARPC2	-1.99248	0.816	0.727	0	0	Plasma Cell
THBS1	-2.06049	0.069	0.201	0	0	CD8+ T-cells		CALM2	-1.94485	0.758	0.669	0	0	Plasma Cell
ATXN10	0.271214	0.144	0.275	0	0	CD8+ T-cells		MBNL1	-2.75083	0.484	0.573	0	0	Plasma Cell
STX12	-0.224189	0.082	0.213	0	0	CD8+ T-cells		RPL35A	-1.11106	0.949	0.86	0	0	Plasma Cell
MED8	0.0903829	0.09	0.221	0	0	CD8+ T-cells		RPS25	-1.48265	0.938	0.849	0	0	Plasma Cell
LAMTOR3	0.137355	0.135	0.266	0	0	CD8+ T-cells		CCL4	-3.98335	0.146	0.234	0	0	Plasma Cell
MALSU1	-0.173948	0.069	0.2	0	0	CD8+ T-cells		RPS7	-1.42398	0.95	0.862	0	0	Plasma Cell
TWF1	-0.0671042	0.088	0.219	0	0	CD8+ T-cells		HLA-DQA1	-3.69995	0.249	0.336	0	0	Plasma Cell
BCL2L1	-0.318474	0.073	0.204	0	0	CD8+ T-cells		UHMK1	-2.92709	0.16	0.247	0	0	Plasma Cell
PELI1	0.103905	0.154	0.285	0	0	CD8+ T-cells		CELF2	-2.9862	0.277	0.364	0	0	Plasma Cell
IL2RG	1.8189	0.349	0.218	0	0	CD8+ T-cells		RPL12	-1.31529	0.952	0.865	0	0	Plasma Cell
GSDMD	0.0516916	0.16	0.291	0	0	CD8+ T-cells		RPL13	-1.15682	0.978	0.891	0	0	Plasma Cell
CHMP2B	0.128928	0.143	0.273	0	0	CD8+ T-cells		TMSB10	-2.04166	0.904	0.818	0	0	Plasma Cell
PREB	0.0556249	0.09	0.22	0	0	CD8+ T-cells		TRIM38	-2.9354	0.183	0.269	0	0	Plasma Cell
TPRKB	-0.0243238	0.093	0.223	0	0	CD8+ T-cells		CDC42SE1	-3.17442	0.199	0.285	0	0	Plasma Cell
JAGN1	0.089896	0.094	0.224	0	0	CD8+ T-cells		HNRNPC	-1.9674	0.689	0.603	0	0	Plasma Cell
SATB1	2.35438	0.225	0.095	0	0	CD8+ T-cells		RPS11	-1.13328	0.955	0.869	0	0	Plasma Cell
DCTD	-0.0671738	0.079	0.209	0	0	CD8+ T-cells		RSRP1	-1.79576	0.627	0.541	0	0	Plasma Cell
EIF2AK1	0.0922405	0.108	0.238	0	0	CD8+ T-cells		RPL19	-1.36776	0.957	0.872	0	0	Plasma Cell
MPLKIP	0.0761665	0.109	0.239	0	0	CD8+ T-cells		INPP5D	-3.11153	0.141	0.225	0	0	Plasma Cell
ZFAND1	-0.0712631	0.077	0.207	0	0	CD8+ T-cells		RPLP1	-0.603658	0.989	0.905	0	0	Plasma Cell
CAPN1	-0.157087	0.103	0.233	0	0	CD8+ T-cells		CDC42	-2.13287	0.592	0.509	0	0	Plasma Cell
MRPS35	-0.185716	0.1	0.23	0	0	CD8+ T-cells		RPS16	-1.25275	0.956	0.873	0	0	Plasma Cell
C12orf10	-0.0959484	0.08	0.21	0	0	CD8+ T-cells		ITGB1	-3.06557	0.195	0.277	0	0	Plasma Cell
ATP6V1D	0.0204986	0.104	0.234	0	0	CD8+ T-cells		LBR	-3.0134	0.18	0.262	0	0	Plasma Cell
CASC4	-0.210741	0.07	0.2	0	0	CD8+ T-cells		TBCB	-2.96476	0.147	0.229	0	0	Plasma Cell
WDR61	0.0131966	0.09	0.22	0	0	CD8+ T-cells		MARCKSL1	-3.37057	0.208	0.29	0	0	Plasma Cell
MBNL1	1.63349	0.55	0.421	0	0	CD8+ T-cells		SAT1	-1.80668	0.744	0.662	0	0	Plasma Cell
IMP4	0.267165	0.149	0.278	0	0	CD8+ T-cells		RPS20	-1.77976	0.928	0.847	0	0	Plasma Cell
ARL8B	0.0638091	0.141	0.27	0	0	CD8+ T-cells		PLEKHA2	-3.2215	0.159	0.24	0	0	Plasma Cell
REL	0.951379	0.522	0.393	0	0	CD8+ T-cells		ARID4B	-2.78566	0.35	0.43	0	0	Plasma Cell
SUCLG2	-0.0527213	0.101	0.23	0	0	CD8+ T-cells		GRK2	-2.97242	0.178	0.258	0	0	Plasma Cell
ARMC10	-0.101899	0.077	0.206	0	0	CD8+ T-cells		RPL27A	-1.42401	0.951	0.871	0	0	Plasma Cell
TAF10	-0.257935	0.077	0.206	0	0	CD8+ T-cells		SEPT7	-3.01654	0.176	0.255	0	0	Plasma Cell
TSG101	0.0903573	0.107	0.236	0	0	CD8+ T-cells		SMG1	-2.62358	0.202	0.281	0	0	Plasma Cell
MPDU1	-0.222037	0.083	0.212	0	0	CD8+ T-cells		LEPROTL1	-3.12171	0.297	0.375	0	0	Plasma Cell
ZBTB20	-0.108526	0.155	0.284	0	0	CD8+ T-cells		RPL38	-1.93445	0.882	0.804	0	0	Plasma Cell
RASSF5	1.78568	0.278	0.15	0	0	CD8+ T-cells		RPS8	-1.24629	0.96	0.882	0	0	Plasma Cell
PBXIP1	2.21513	0.305	0.177	0	0	CD8+ T-cells		GPR183	-3.23973	0.314	0.391	0	0	Plasma Cell
UAP1	0.318429	0.14	0.268	0	0	CD8+ T-cells		RPLP2	-1.56438	0.956	0.879	0	0	Plasma Cell
COA6	-0.105671	0.091	0.219	0	0	CD8+ T-cells		RPS3A	-1.55022	0.957	0.88	0	0	Plasma Cell
UFL1	0.0739024	0.089	0.217	0	0	CD8+ T-cells		MYL12B	-2.97965	0.598	0.674	0	0	Plasma Cell
EHMT1	-0.267974	0.097	0.225	0	0	CD8+ T-cells		ID2	-2.89063	0.259	0.335	0	0	Plasma Cell
MRPL28	-0.00356421	0.102	0.23	0	0	CD8+ T-cells		WDR1	-2.84516	0.209	0.285	0	0	Plasma Cell
GPS1	0.0488409	0.107	0.235	0	0	CD8+ T-cells		HLA-C	-0.957223	0.969	0.893	0	0	Plasma Cell
ITPA	0.0377022	0.119	0.247	0	0	CD8+ T-cells		RPS19	-1.13521	0.978	0.902	0	0	Plasma Cell
TOMM40	-0.331333	0.081	0.209	0	0	CD8+ T-cells		RPL23	-1.92018	0.915	0.84	0	0	Plasma Cell
NCOA4	-0.0160499	0.147	0.274	0	0	CD8+ T-cells		RPL11	-1.4721	0.975	0.9	0	0	Plasma Cell
HNRNPL	0.226338	0.147	0.274	0	0	CD8+ T-cells		RPS13	-1.62724	0.942	0.867	0	0	Plasma Cell
FCER1G	-2.43874	0.078	0.205	0	0	CD8+ T-cells		RPS23	-1.56426	0.965	0.89	0	0	Plasma Cell
LRRFIP2	0.0384621	0.115	0.242	0	0	CD8+ T-cells		STK17B	-2.15727	0.623	0.548	0	0	Plasma Cell
RBM6	0.0860769	0.137	0.264	0	0	CD8+ T-cells		CCT5	-2.7685	0.192	0.266	0	0	Plasma Cell
C5orf15	-0.190297	0.079	0.206	0	0	CD8+ T-cells		RPL39	-1.33191	0.955	0.881	0	0	Plasma Cell
TMEM120A	-0.153727	0.079	0.206	0	0	CD8+ T-cells		RPL41	-0.936183	0.984	0.91	0	0	Plasma Cell
CPNE3	0.149139	0.121	0.248	0	0	CD8+ T-cells		RPL9	-1.5162	0.952	0.878	0	0	Plasma Cell
TMEM109	0.148676	0.129	0.256	0	0	CD8+ T-cells		RPL37	-1.49713	0.955	0.882	0	0	Plasma Cell
KLHDC2	0.207922	0.118	0.245	0	0	CD8+ T-cells		RPS24	-1.56154	0.962	0.889	0	0	Plasma Cell
CDIPT	0.109578	0.103	0.23	0	0	CD8+ T-cells		RPS3	-1.602	0.958	0.885	0	0	Plasma Cell
TP53I13	0.00556265	0.093	0.22	0	0	CD8+ T-cells		ARHGDIB	-3.1	0.584	0.656	0	0	Plasma Cell
NSFL1C	0.167644	0.119	0.246	0	0	CD8+ T-cells		FKBP1A	-2.8945	0.286	0.358	0	0	Plasma Cell
STX10	-0.0438133	0.1	0.227	0	0	CD8+ T-cells		WNK1	-2.75481	0.294	0.366	0	0	Plasma Cell
ETNK1	0.0453858	0.154	0.28	0	0	CD8+ T-cells		RPL21	-1.48445	0.959	0.887	0	0	Plasma Cell
CCNL2	-0.0801184	0.132	0.258	0	0	CD8+ T-cells		CHD1	-2.95605	0.241	0.312	0	0	Plasma Cell
SCAMP3	0.262168	0.121	0.247	0	0	CD8+ T-cells		RPS14	-1.12984	0.971	0.9	0	0	Plasma Cell
PAIP1	0.0744487	0.084	0.21	0	0	CD8+ T-cells		EIF4G2	-2.0653	0.637	0.567	0	0	Plasma Cell
HLA-DQA1	-1.66748	0.174	0.3	0	0	CD8+ T-cells		S100A6	-3.32654	0.604	0.674	0	0	Plasma Cell
HDDC2	0.0162423	0.083	0.209	0	0	CD8+ T-cells		EIF1	-0.682291	0.968	0.898	0	0	Plasma Cell
MAGT1	-0.0122619	0.083	0.209	0	0	CD8+ T-cells		MT-ND5	-1.25495	0.945	0.875	0	0	Plasma Cell
SMIM19	0.0721831	0.11	0.236	0	0	CD8+ T-cells		TLN1	-2.78702	0.341	0.411	0	0	Plasma Cell
GEM	-0.639719	0.087	0.213	0	0	CD8+ T-cells		PFN1	-3.21084	0.703	0.772	0	0	Plasma Cell
CBWD1	-0.0738625	0.079	0.205	0	0	CD8+ T-cells		SERPINB1	-3.24072	0.31	0.379	0	0	Plasma Cell
RPS6KB2	0.256832	0.121	0.247	0	0	CD8+ T-cells		RPL13A	-1.50179	0.962	0.893	0	0	Plasma Cell
SELPLG	2.52126	0.231	0.105	0	0	CD8+ T-cells		ACTB	-3.49707	0.868	0.936	0	0	Plasma Cell
SNF8	0.0292352	0.109	0.235	0	0	CD8+ T-cells		RPS18	-1.20635	0.981	0.913	0	0	Plasma Cell
HGS	-0.278039	0.089	0.215	0	0	CD8+ T-cells		ANKRD44	-2.7871	0.248	0.315	0	0	Plasma Cell
SLC16A3	-0.161655	0.156	0.282	0	0	CD8+ T-cells		RPL32	-1.56858	0.965	0.898	0	0	Plasma Cell
PPP1R2	1.96899	0.52	0.395	0	0	CD8+ T-cells		DDX5	-1.82255	0.914	0.848	0	0	Plasma Cell
PHF14	0.0459761	0.134	0.259	0	0	CD8+ T-cells		HLA-E	-1.97703	0.908	0.842	0	0	Plasma Cell
CAT	-0.263496	0.078	0.203	0	0	CD8+ T-cells		OSBPL8	-2.80463	0.273	0.339	0	0	Plasma Cell
BLOC1S1	-0.239427	0.107	0.232	0	0	CD8+ T-cells		RPS27A	-1.53519	0.974	0.908	0	0	Plasma Cell
NPEPPS	-0.0142553	0.109	0.234	0	0	CD8+ T-cells		SET	-2.10656	0.657	0.592	0	0	Plasma Cell
ZKSCAN1	-0.349613	0.083	0.208	0	0	CD8+ T-cells		JUND	-0.791386	0.941	0.877	0	0	Plasma Cell
IP6K2	0.226742	0.142	0.266	0	0	CD8+ T-cells		RPL34	-1.45599	0.969	0.905	0	0	Plasma Cell
NUDCD2	0.167406	0.103	0.227	0	0	CD8+ T-cells		ZFAS1	-2.49537	0.554	0.618	0	0	Plasma Cell
IBTK	-0.27175	0.079	0.203	0	0	CD8+ T-cells		PPP1R12A	-2.72324	0.321	0.384	0	0	Plasma Cell
PKN2	-0.19428	0.096	0.22	0	0	CD8+ T-cells		EFHD2	-3.22157	0.244	0.306	0	0	Plasma Cell
TENT5C	1.36424	0.444	0.32	0	0	CD8+ T-cells		IQGAP1	-2.74393	0.4	0.462	0	0	Plasma Cell
FCMR	1.92197	0.218	0.094	0	0	CD8+ T-cells		RPS12	-1.71244	0.971	0.909	0	0	Plasma Cell
WBP1	0.179187	0.092	0.216	0	0	CD8+ T-cells		TAGLN2	-2.90687	0.539	0.601	0	0	Plasma Cell
AP1S2	-0.596663	0.091	0.215	0	0	CD8+ T-cells		S100A11	-2.96606	0.561	0.5	0	0	Plasma Cell
TUBA1A	0.693525	0.506	0.382	0	0	CD8+ T-cells		SRSF11	-2.05287	0.537	0.476	0	0	Plasma Cell
UBL7	0.145659	0.095	0.219	0	0	CD8+ T-cells		ACTN4	-2.90998	0.268	0.329	0	0	Plasma Cell
IKZF3	2.32021	0.217	0.093	0	0	CD8+ T-cells		JUNB	-1.7586	0.871	0.81	0	0	Plasma Cell
C5orf24	-0.179151	0.085	0.209	0	0	CD8+ T-cells		RPL30	-1.7533	0.965	0.904	0	0	Plasma Cell
CBWD5	-0.124914	0.08	0.204	0	0	CD8+ T-cells		CLEC2B	-2.58611	0.295	0.355	0	0	Plasma Cell
LSM10	0.272095	0.108	0.231	0	0	CD8+ T-cells		RPS29	-1.87979	0.944	0.884	0	0	Plasma Cell
HTATIP2	1.80204e-05	0.107	0.23	0	0	CD8+ T-cells		ITM2B	-2.2308	0.781	0.722	0	0	Plasma Cell
MAP3K11	-0.527761	0.079	0.202	0	0	CD8+ T-cells		PRR13	-2.77843	0.379	0.438	0	0	Plasma Cell
ACTR10	0.160581	0.106	0.229	0	0	CD8+ T-cells		CFL1	-3.11309	0.757	0.816	0	0	Plasma Cell
WAS	1.71089	0.297	0.174	0	0	CD8+ T-cells		CAP1	-2.70238	0.424	0.482	0	0	Plasma Cell
NTMT1	0.0369105	0.093	0.216	0	0	CD8+ T-cells		WSB1	-2.5143	0.396	0.454	0	0	Plasma Cell
ARL5B	-0.153955	0.12	0.243	0	0	CD8+ T-cells		RPS27	-1.70158	0.965	0.907	0	0	Plasma Cell
FAM204A	0.308359	0.132	0.255	0	0	CD8+ T-cells		TUBA1B	-2.36446	0.561	0.504	0	0	Plasma Cell
TRIP11	0.0772838	0.097	0.22	0	0	CD8+ T-cells		STAT3	-2.54205	0.37	0.426	0	0	Plasma Cell
SNRPA	0.20811	0.146	0.268	0	0	CD8+ T-cells		HNRNPA2B1	-1.95365	0.84	0.784	0	0	Plasma Cell
SMIM15	0.172229	0.106	0.228	0	0	CD8+ T-cells		YWHAZ	-2.70134	0.688	0.743	0	0	Plasma Cell
URM1	0.131666	0.106	0.228	0	0	CD8+ T-cells		CALM1	-2.245	0.846	0.791	0	0	Plasma Cell
OSBPL9	0.0125683	0.09	0.212	0	0	CD8+ T-cells		CD48	-1.91422	0.589	0.534	0	0	Plasma Cell
MRPS5	0.176712	0.12	0.242	0	0	CD8+ T-cells		H3F3B	-0.789545	0.938	0.883	0	0	Plasma Cell
MRPS18A	0.0450061	0.099	0.221	0	0	CD8+ T-cells		RPS6	-1.68807	0.964	0.91	0	0	Plasma Cell
ZC3HAV1	1.61202	0.439	0.317	0	0	CD8+ T-cells		DNAJA1	-1.97956	0.663	0.61	0	0	Plasma Cell
ARCN1	0.262006	0.124	0.246	0	0	CD8+ T-cells		KMT2E	-2.06651	0.543	0.49	0	0	Plasma Cell
MKNK2	0.0949805	0.149	0.27	0	0	CD8+ T-cells		SRSF3	-2.10379	0.616	0.563	0	0	Plasma Cell
CDK16	0.190236	0.11	0.231	0	0	CD8+ T-cells		RPL31	-2.42716	0.834	0.781	0	0	Plasma Cell
IPO7	0.053446	0.112	0.233	0	0	CD8+ T-cells		ARPC5	-2.85964	0.447	0.499	0	0	Plasma Cell
MRPS11	0.0663692	0.086	0.207	0	0	CD8+ T-cells		SAMSN1	-3.14642	0.298	0.349	0	0	Plasma Cell
ITGA4	2.03748	0.284	0.163	0	0	CD8+ T-cells		EEF1A1	-1.44563	0.987	0.937	0	0	Plasma Cell
CHCHD3	0.150359	0.106	0.226	0	0	CD8+ T-cells		HSP90AA1	-0.608929	0.92	0.871	0	0	Plasma Cell
MAPKAPK2	-0.00920609	0.096	0.216	0	0	CD8+ T-cells		S100A10	-3.2347	0.446	0.494	0	0	Plasma Cell
STX4	-0.188939	0.096	0.216	0	0	CD8+ T-cells		DUSP2	-2.03754	0.367	0.414	0	0	Plasma Cell
MIF	-0.689446	0.698	0.818	0	0	CD8+ T-cells		CMTM6	-2.85385	0.336	0.381	0	0	Plasma Cell
WASHC1	-0.505807	0.082	0.201	0	0	CD8+ T-cells		HLA-B	-1.37392	0.964	0.919	0	0	Plasma Cell
BIN2	2.36529	0.229	0.11	0	0	CD8+ T-cells		EZR	-2.28185	0.575	0.532	0	0	Plasma Cell
SRSF7	1.46752	0.754	0.635	0	0	CD8+ T-cells		GNAI2	-2.42384	0.555	0.513	0	0	Plasma Cell
UBALD2	-0.012363	0.12	0.239	0	0	CD8+ T-cells		GNB1	-2.54539	0.344	0.386	0	0	Plasma Cell
DNPEP	0.164641	0.115	0.233	0	0	CD8+ T-cells		MYL12A	-2.82384	0.628	0.67	0	0	Plasma Cell
GTF2E2	0.0165224	0.095	0.213	0	0	CD8+ T-cells		LDHA	-2.32901	0.488	0.446	0	0	Plasma Cell
MRPL42	0.0987311	0.092	0.21	0	0	CD8+ T-cells		PTMA	-1.97112	0.961	0.92	0	0	Plasma Cell
VPS36	0.208461	0.124	0.242	0	0	CD8+ T-cells		H3F3A	-2.3326	0.902	0.862	0	0	Plasma Cell
ZNF106	-0.106716	0.093	0.211	0	0	CD8+ T-cells		PAK2	-2.57492	0.389	0.429	0	0	Plasma Cell
BLOC1S6	0.152328	0.112	0.229	0	0	CD8+ T-cells		VMP1	-2.63887	0.317	0.357	0	0	Plasma Cell
RFXANK	-0.015859	0.083	0.2	0	0	CD8+ T-cells		SRSF5	-2.16181	0.717	0.677	0	0	Plasma Cell
STMN1	-0.702161	0.182	0.299	0	0	CD8+ T-cells		HNRNPK	-2.23856	0.662	0.625	0	0	Plasma Cell
OTUD6B-AS1	0.313086	0.125	0.242	0	0	CD8+ T-cells		ACTR3	-2.68256	0.518	0.554	0	0	Plasma Cell
DDIT4	1.09888	0.655	0.538	0	0	CD8+ T-cells		PRRC2C	-2.22691	0.633	0.599	0	0	Plasma Cell
HPS1	0.215223	0.132	0.249	0	0	CD8+ T-cells		PPIA	-2.40838	0.759	0.727	0	0	Plasma Cell
RUNX1	-0.309907	0.1	0.217	0	0	CD8+ T-cells		JAK1	-2.17891	0.578	0.546	0	0	Plasma Cell
CCDC167	0.112265	0.087	0.203	0	0	CD8+ T-cells		PPP1CB	-2.49272	0.364	0.395	0	0	Plasma Cell
DNAJB12	0.0694296	0.086	0.202	0	0	CD8+ T-cells		BPTF	-2.11325	0.484	0.453	0	0	Plasma Cell
PQLC3	0.243979	0.111	0.227	0	0	CD8+ T-cells		DDX21	-2.5954	0.333	0.364	0	0	Plasma Cell
PFDN1	0.116661	0.112	0.228	0	0	CD8+ T-cells		WASF2	-2.41497	0.337	0.367	0	0	Plasma Cell
SPOP	0.255524	0.106	0.222	0	0	CD8+ T-cells		ARGLU1	-1.96722	0.509	0.48	0	0	Plasma Cell
HPCAL1	0.11992	0.132	0.248	0	0	CD8+ T-cells		MOB1A	-2.59228	0.372	0.401	0	0	Plasma Cell
STK25	-0.0132558	0.092	0.208	0	0	CD8+ T-cells		SH3BGRL3	-3.03851	0.711	0.74	0	0	Plasma Cell
MAP4	0.053949	0.136	0.252	0	0	CD8+ T-cells		TMSB4X	-3.24692	0.938	0.967	0	0	Plasma Cell
GPSM3	1.38291	0.416	0.3	0	0	CD8+ T-cells		PGK1	-2.33229	0.479	0.45	0	0	Plasma Cell
ZNF511	0.100595	0.089	0.205	0	0	CD8+ T-cells		CD53	-2.50751	0.492	0.465	0	0	Plasma Cell
ACAA2	0.221812	0.129	0.245	0	0	CD8+ T-cells		CD99	-2.37908	0.477	0.451	0	0	Plasma Cell
USE1	0.132586	0.092	0.208	0	0	CD8+ T-cells		FTH1	-2.89049	0.944	0.918	0	0	Plasma Cell
KIAA1551	1.94357	0.348	0.232	0	0	CD8+ T-cells		MT-ND2	-1.36838	0.962	0.936	0	0	Plasma Cell
ZDHHC12	0.0155204	0.088	0.203	0	0	CD8+ T-cells		MT-ATP6	-1.39767	0.984	0.959	0	0	Plasma Cell
NDUFA9	0.240501	0.111	0.226	0	0	CD8+ T-cells		TPT1	-1.05096	0.986	0.962	0	0	Plasma Cell
AZI2	0.0457516	0.089	0.204	0	0	CD8+ T-cells		MT-CYB	-1.17738	0.981	0.958	0	0	Plasma Cell
SREK1	0.236023	0.131	0.246	0	0	CD8+ T-cells		FUS	-2.35923	0.618	0.64	0	0	Plasma Cell
RRAGA	0.205524	0.125	0.24	0	0	CD8+ T-cells		MT-ND3	-0.981421	0.974	0.952	0	0	Plasma Cell
TXNRD1	-0.296515	0.089	0.204	0	0	CD8+ T-cells		MT-CO1	-1.66028	0.987	0.966	0	0	Plasma Cell
C15orf61	0.269385	0.09	0.205	0	0	CD8+ T-cells		MT-ND1	-1.28242	0.969	0.948	0	0	Plasma Cell
SNHG9	-0.0954989	0.117	0.231	0	0	CD8+ T-cells		WIPF1	-2.73108	0.389	0.41	0	0	Plasma Cell
A1BG	0.0985632	0.102	0.215	0	0	CD8+ T-cells		COMMD6	-2.35554	0.628	0.608	0	0	Plasma Cell
ELF2	0.13261	0.101	0.214	0	0	CD8+ T-cells		TGOLN2	-2.43126	0.396	0.416	0	0	Plasma Cell
PJA2	0.226038	0.125	0.238	0	0	CD8+ T-cells		ENO1	-2.62238	0.431	0.45	0	0	Plasma Cell
RALGAPA1	1.76291	0.312	0.199	0	0	CD8+ T-cells		HNRNPU	-2.09258	0.63	0.611	0	0	Plasma Cell
DNM2	-0.194146	0.135	0.248	0	0	CD8+ T-cells		NAP1L1	-2.55795	0.668	0.649	0	0	Plasma Cell
DHPS	0.347448	0.122	0.235	0	0	CD8+ T-cells		PABPC1	-2.49312	0.818	0.799	0	0	Plasma Cell
CERS2	0.151634	0.091	0.203	0	0	CD8+ T-cells		MT-CO2	-1.15669	0.985	0.968	0	0	Plasma Cell
ARHGAP15	1.95594	0.25	0.138	0	0	CD8+ T-cells		MT-CO3	-1.62481	0.984	0.968	0	0	Plasma Cell
POR	-0.130774	0.099	0.211	0	0	CD8+ T-cells		MT-ND4	-1.36887	0.979	0.963	0	0	Plasma Cell
GPR183	0.87499	0.306	0.194	0	0	CD8+ T-cells		SRSF7	-1.97751	0.711	0.695	0	0	Plasma Cell
CEBPG	0.122002	0.113	0.224	0	0	CD8+ T-cells		B2M	-0.976882	0.998	0.985	0	0	Plasma Cell
HOOK3	0.00779893	0.099	0.21	0	0	CD8+ T-cells		TNFAIP8	-2.40926	0.386	0.399	0	0	Plasma Cell
NUBP2	0.297303	0.11	0.22	0	0	CD8+ T-cells		SF1	-2.41656	0.552	0.565	0	0	Plasma Cell
DAZAP1	0.139764	0.11	0.22	0	0	CD8+ T-cells		BTG1	-2.79197	0.851	0.863	0	0	Plasma Cell
COTL1	0.847352	0.603	0.493	0	0	CD8+ T-cells		IFI16	-2.50327	0.424	0.436	0	0	Plasma Cell
IGLC2	-5.81314	0.098	0.208	0	0	CD8+ T-cells		HLA-DPA1	-3.72671	0.472	0.461	0	0	Plasma Cell
BACH1	0.00816193	0.124	0.233	0	0	CD8+ T-cells		ELF1	-2.38023	0.524	0.514	0	0	Plasma Cell
ADD1	0.0413657	0.106	0.215	0	0	CD8+ T-cells		HLA-F	-2.38124	0.436	0.426	0	0	Plasma Cell
DHX29	0.298884	0.107	0.216	0	0	CD8+ T-cells		SP100	-2.33316	0.443	0.433	0	0	Plasma Cell
CCNG1	0.281803	0.109	0.218	0	0	CD8+ T-cells		SFPQ	-2.26602	0.526	0.517	0	0	Plasma Cell
TMEM126A	0.370916	0.115	0.224	0	0	CD8+ T-cells		HLA-A	-2.31176	0.927	0.919	0	0	Plasma Cell
ACTR1A	0.241063	0.11	0.219	0	0	CD8+ T-cells		KIF5B	-2.35711	0.385	0.392	0	0	Plasma Cell
CMIP	-0.154282	0.108	0.217	0	0	CD8+ T-cells		YWHAB	-2.53052	0.657	0.664	0	0	Plasma Cell
FLII	0.0693223	0.102	0.211	0	0	CD8+ T-cells		DDX3X	-2.08518	0.636	0.631	0	0	Plasma Cell
AGTRAP	0.0548219	0.099	0.208	0	0	CD8+ T-cells		HNRNPF	-2.31031	0.466	0.461	0	0	Plasma Cell
DHX30	0.0972647	0.095	0.203	0	0	CD8+ T-cells		SCAF11	-2.3088	0.487	0.492	0	0	Plasma Cell
PERP	-0.641497	0.154	0.262	0	0	CD8+ T-cells		AKAP13	-2.3086	0.49	0.494	0	0	Plasma Cell
STT3B	0.312899	0.11	0.218	0	0	CD8+ T-cells		CIB1	-2.44923	0.46	0.456	0	0	Plasma Cell
HAGH	0.357722	0.104	0.212	0	0	CD8+ T-cells		MALAT1	-1.15357	0.992	0.989	0	0	Plasma Cell
TRAF3IP3	2.35225	0.201	0.094	0	0	CD8+ T-cells		ACTG1	-2.48369	0.86	0.862	0	0	Plasma Cell
ANKRD44	1.81218	0.25	0.143	0	0	CD8+ T-cells		BZW1	-2.40712	0.414	0.416	0	0	Plasma Cell
CS	0.154712	0.095	0.202	0	0	CD8+ T-cells		IDS	-2.31962	0.48	0.48	0	0	Plasma Cell
RB1	-0.0826034	0.107	0.214	0	0	CD8+ T-cells		MORF4L1	-1.77027	0.633	0.504	5.42089e-308	1.55704e-303	Plasma Cell
GALNT2	0.470805	0.099	0.206	0	0	CD8+ T-cells		ORMDL1	-0.882616	0.548	0.297	1.30729e-307	3.75493e-303	Plasma Cell
SUN2	1.95898	0.28	0.174	0	0	CD8+ T-cells		PSMD3	-1.01364	0.261	0.136	5.00559e-307	1.43776e-302	Plasma Cell
TNPO1	0.145145	0.097	0.203	0	0	CD8+ T-cells		RAD21	-2.38681	0.408	0.404	5.01426e-307	1.44025e-302	Plasma Cell
MBP	1.62204	0.313	0.207	0	0	CD8+ T-cells		RYBP	-1.19227	0.356	0.193	5.90104e-307	1.69496e-302	Plasma Cell
RNF19A	2.06044	0.303	0.197	0	0	CD8+ T-cells		RBL2	-2.97175	0.188	0.263	8.80441e-307	2.52889e-302	Plasma Cell
TRIM22	1.69862	0.283	0.177	0	0	CD8+ T-cells		PRKCSH	-1.03609	0.331	0.179	6.51897e-306	1.87244e-301	Plasma Cell
FKBP5	1.8495	0.273	0.168	0	0	CD8+ T-cells		RPL26L1	-0.994008	0.219	0.111	7.64922e-306	2.19708e-301	Plasma Cell
PDHA1	0.197355	0.099	0.204	0	0	CD8+ T-cells		EIF2AK1	-1.15258	0.374	0.203	9.81585e-306	2.81941e-301	Plasma Cell
VMA21	0.193548	0.1	0.205	0	0	CD8+ T-cells		IER2	0.107759	0.827	0.552	3.28904e-305	9.44711e-301	Plasma Cell
CDKN1B	1.95991	0.362	0.257	0	0	CD8+ T-cells		NUB1	-2.85763	0.167	0.246	4.55065e-305	1.30708e-300	Plasma Cell
LSM12	0.232208	0.099	0.204	0	0	CD8+ T-cells		MALSU1	-0.994117	0.229	0.117	2.85023e-304	8.18671e-300	Plasma Cell
KDSR	0.299111	0.1	0.205	0	0	CD8+ T-cells		BBIP1	-1.11937	0.222	0.112	3.7275e-304	1.07065e-299	Plasma Cell
MGAT4A	2.07007	0.26	0.156	0	0	CD8+ T-cells		GIGYF2	-1.06759	0.322	0.173	6.07306e-304	1.74436e-299	Plasma Cell
DEF6	1.99452	0.258	0.154	0	0	CD8+ T-cells		PMF1	-1.14906	0.31	0.165	1.34764e-303	3.87081e-299	Plasma Cell
SQOR	0.12441	0.112	0.216	0	0	CD8+ T-cells		COPS3	-1.08382	0.258	0.134	5.51454e-303	1.58394e-298	Plasma Cell
ELOVL5	1.65631	0.361	0.257	0	0	CD8+ T-cells		SMDT1	-0.425212	0.777	0.423	5.73093e-302	1.64609e-297	Plasma Cell
SNAPIN	0.250416	0.097	0.2	0	0	CD8+ T-cells		RAC1	-2.16095	0.618	0.487	3.77564e-301	1.08448e-296	Plasma Cell
MARS	0.281762	0.1	0.203	0	0	CD8+ T-cells		NTMT1	-1.06161	0.236	0.121	1.33855e-300	3.84472e-296	Plasma Cell
TNFSF10	-0.215315	0.106	0.209	0	0	CD8+ T-cells		AP3S1	-1.16678	0.342	0.184	3.37226e-299	9.68615e-295	Plasma Cell
PGC	-4.86916	0.133	0.236	0	0	CD8+ T-cells		ST8SIA4	-1.22657	0.306	0.162	6.01662e-299	1.72815e-294	Plasma Cell
PFKFB3	1.61595	0.31	0.208	0	0	CD8+ T-cells		PPA1	-1.15063	0.591	0.309	9.82666e-299	2.82251e-294	Plasma Cell
GABARAPL1	1.86213	0.322	0.22	0	0	CD8+ T-cells		PRKD2	-1.2602	0.212	0.106	4.10161e-297	1.17811e-292	Plasma Cell
DESI1	0.325831	0.1	0.202	0	0	CD8+ T-cells		PTGES2	-1.01065	0.203	0.102	1.01346e-296	2.91097e-292	Plasma Cell
DOCK8	1.7109	0.275	0.174	0	0	CD8+ T-cells		TTC3	-0.690575	0.667	0.363	8.65653e-296	2.48642e-291	Plasma Cell
RHOF	1.56847	0.266	0.165	0	0	CD8+ T-cells		RGS1	-0.408155	0.723	0.434	1.64749e-295	4.73209e-291	Plasma Cell
GAK	-0.113138	0.104	0.205	0	0	CD8+ T-cells		TCEAL8	-0.996066	0.258	0.136	2.96093e-295	8.50468e-291	Plasma Cell
CEMIP2	1.49463	0.344	0.244	0	0	CD8+ T-cells		ZNHIT1	-0.994445	0.532	0.285	5.02087e-295	1.44214e-290	Plasma Cell
BCL2A1	-2.37637	0.105	0.204	0	0	CD8+ T-cells		AKR1B1	-1.16803	0.27	0.141	8.66314e-295	2.48831e-290	Plasma Cell
GTF2B	1.49308	0.462	0.364	0	0	CD8+ T-cells		XRCC5	-1.89454	0.574	0.477	3.71614e-294	1.06739e-289	Plasma Cell
SYNE2	1.57214	0.331	0.233	0	0	CD8+ T-cells		TMEM219	-1.05995	0.521	0.277	7.51701e-294	2.15911e-289	Plasma Cell
HLA-E	1.17087	0.891	0.793	0	0	CD8+ T-cells		REX1BD	-0.929344	0.555	0.298	1.1703e-293	3.36146e-289	Plasma Cell
AAK1	1.87299	0.262	0.166	0	0	CD8+ T-cells		ARL6IP1	-2.28969	0.394	0.393	2.29696e-293	6.59756e-289	Plasma Cell
SH3BGRL3	0.899736	0.904	0.808	0	0	CD8+ T-cells		TMEM141	-1.14373	0.24	0.124	5.67476e-293	1.62996e-288	Plasma Cell
CACYBP	1.66506	0.586	0.49	0	0	CD8+ T-cells		FAF2	-1.03827	0.236	0.123	6.51501e-293	1.87131e-288	Plasma Cell
GLIPR1	1.54967	0.354	0.26	0	0	CD8+ T-cells		AMZ2	-1.20362	0.212	0.108	1.07149e-292	3.07765e-288	Plasma Cell
ARID4B	1.58571	0.444	0.351	0	0	CD8+ T-cells		MRPL12	-1.0277	0.211	0.107	1.48873e-292	4.27608e-288	Plasma Cell
TYROBP	-1.69056	0.148	0.241	0	0	CD8+ T-cells		MMADHC	-1.09406	0.37	0.201	2.51258e-291	7.21687e-287	Plasma Cell
GMFG	1.2571	0.464	0.372	0	0	CD8+ T-cells		COPS6	-1.11525	0.412	0.223	1.18548e-290	3.40506e-286	Plasma Cell
EVI2A	2.08801	0.216	0.124	0	0	CD8+ T-cells		WDR6	-0.935639	0.211	0.108	1.51741e-289	4.35847e-285	Plasma Cell
DDX24	1.55543	0.59	0.498	0	0	CD8+ T-cells		MAP3K13	-1.06951	0.251	0.132	1.03858e-288	2.9831e-284	Plasma Cell
DNAJB6	1.33957	0.671	0.58	0	0	CD8+ T-cells		JMJD1C	-2.43016	0.329	0.358	8.23021e-288	2.36396e-283	Plasma Cell
JMJD6	1.79831	0.365	0.274	0	0	CD8+ T-cells		C4orf48	-1.24123	0.298	0.158	9.50106e-288	2.72899e-283	Plasma Cell
NFATC2	2.00981	0.233	0.144	0	0	CD8+ T-cells		OXA1L	-1.08883	0.331	0.179	1.89502e-287	5.44308e-283	Plasma Cell
MSN	1.09218	0.431	0.342	0	0	CD8+ T-cells		PSMA2	-0.848733	0.619	0.326	3.46526e-286	9.95327e-282	Plasma Cell
SMCHD1	1.51925	0.411	0.322	0	0	CD8+ T-cells		JPT1	-2.85124	0.261	0.308	5.19912e-286	1.49334e-281	Plasma Cell
FAM129A	2.03834	0.224	0.136	0	0	CD8+ T-cells		ETFB	-1.17338	0.498	0.265	5.24049e-286	1.50523e-281	Plasma Cell
RAB8B	1.71684	0.263	0.176	0	0	CD8+ T-cells		LYZ	-3.74745	0.434	0.419	3.27296e-285	9.40093e-281	Plasma Cell
PAXX	1.48071	0.469	0.383	0	0	CD8+ T-cells		VEGFB	-1.20662	0.341	0.184	2.09808e-284	6.0263e-280	Plasma Cell
RNF213	1.10011	0.45	0.365	0	0	CD8+ T-cells		NDUFA2	-1.0041	0.558	0.297	9.31376e-284	2.67519e-279	Plasma Cell
FNBP1	1.44532	0.346	0.261	0	0	CD8+ T-cells		FGL2	-2.14549	0.215	0.109	6.89025e-283	1.97909e-278	Plasma Cell
OASL	1.81307	0.202	0.118	0	0	CD8+ T-cells		RAB8A	-1.04462	0.426	0.233	8.2407e-283	2.36698e-278	Plasma Cell
CALM1	1.06533	0.879	0.795	0	0	CD8+ T-cells		BTG3	-1.27345	0.28	0.149	2.22047e-282	6.37785e-278	Plasma Cell
ZBTB1	1.72481	0.279	0.196	0	0	CD8+ T-cells		CBX3	-2.29162	0.415	0.402	2.71303e-282	7.79263e-278	Plasma Cell
HLA-A	1.28431	0.974	0.891	0	0	CD8+ T-cells		AFF1	-1.06994	0.239	0.127	4.6521e-282	1.33622e-277	Plasma Cell
DNAJA1	1.44701	0.835	0.752	0	0	CD8+ T-cells		TSEN34	-1.42129	0.233	0.122	5.6519e-282	1.6234e-277	Plasma Cell
PER1	1.51108	0.32	0.238	0	0	CD8+ T-cells		N4BP2	-0.926134	0.206	0.106	2.69921e-281	7.75294e-277	Plasma Cell
CCL4L2	0.762402	0.216	0.134	0	0	CD8+ T-cells		TMEM243	-1.10706	0.457	0.248	5.1178e-281	1.46999e-276	Plasma Cell
BIRC3	1.00508	0.43	0.349	0	0	CD8+ T-cells		ATP5F1A	-0.68623	0.714	0.379	6.43162e-279	1.84735e-274	Plasma Cell
ARHGAP45	1.86916	0.211	0.13	0	0	CD8+ T-cells		PPP2R5C	-2.00425	0.531	0.471	6.65732e-279	1.91218e-274	Plasma Cell
IDS	1.48268	0.425	0.345	0	0	CD8+ T-cells		STK24	-2.85941	0.168	0.242	3.87079e-278	1.11181e-273	Plasma Cell
NR4A3	0.970682	0.352	0.272	0	0	CD8+ T-cells		ACOT13	-1.07419	0.218	0.113	6.47486e-278	1.85978e-273	Plasma Cell
LDHA	0.750867	0.69	0.61	0	0	CD8+ T-cells		HDAC1	-2.70962	0.18	0.25	1.61455e-277	4.63749e-273	Plasma Cell
HSPA8	1.44586	0.959	0.88	0	0	CD8+ T-cells		CTNNB1	-2.78459	0.177	0.248	3.20812e-277	9.2147e-273	Plasma Cell
ARHGAP4	1.60123	0.228	0.15	0	0	CD8+ T-cells		LMBRD1	-1.18753	0.358	0.197	5.71594e-277	1.64179e-272	Plasma Cell
CDK17	1.87874	0.216	0.138	0	0	CD8+ T-cells		WDR82	-2.78704	0.178	0.25	3.68138e-276	1.0574e-271	Plasma Cell
KMT2E	1.35845	0.544	0.467	0	0	CD8+ T-cells		TRIP11	-1.02863	0.402	0.223	9.19397e-276	2.64078e-271	Plasma Cell
ICAM3	1.62075	0.355	0.278	0	0	CD8+ T-cells		STARD7	-1.00167	0.313	0.173	7.20843e-275	2.07048e-270	Plasma Cell
DNAJB1	1.07023	0.859	0.782	0	0	CD8+ T-cells		DCTN2	-1.08877	0.314	0.171	8.82132e-275	2.53375e-270	Plasma Cell
SOD1	1.33786	0.718	0.641	0	0	CD8+ T-cells		PYCR2	-1.07887	0.236	0.124	1.35186e-274	3.88294e-270	Plasma Cell
EZR	0.827475	0.668	0.592	0	0	CD8+ T-cells		RNF139	-3.09988	0.132	0.208	1.85161e-274	5.31838e-270	Plasma Cell
CCNH	1.74873	0.342	0.266	0	0	CD8+ T-cells		ARID1B	-2.20079	0.384	0.388	3.96799e-274	1.13973e-269	Plasma Cell
SEMA4D	1.81916	0.212	0.137	0	0	CD8+ T-cells		CAPN2	-1.22821	0.332	0.181	3.35657e-273	9.64107e-269	Plasma Cell
FMNL1	1.61343	0.216	0.142	0	0	CD8+ T-cells		SNRPC	-1.14639	0.402	0.219	5.28603e-273	1.51831e-268	Plasma Cell
TNFRSF18	2.32079	0.207	0.133	0	0	CD8+ T-cells		C9orf78	-2.67461	0.292	0.33	5.3108e-273	1.52542e-268	Plasma Cell
ZFP36	1.05763	0.89	0.817	0	0	CD8+ T-cells		XPO1	-2.7008	0.165	0.238	5.79049e-273	1.6632e-268	Plasma Cell
HERPUD2	1.86965	0.264	0.191	0	0	CD8+ T-cells		CHCHD1	-1.09681	0.362	0.198	1.0744e-272	3.086e-268	Plasma Cell
VPS37B	1.342	0.403	0.33	0	0	CD8+ T-cells		COPS2	-1.0779	0.314	0.172	1.13485e-272	3.25962e-268	Plasma Cell
RBL2	1.90158	0.242	0.17	0	0	CD8+ T-cells		CTSA	-1.17349	0.307	0.166	1.1868e-271	3.40885e-267	Plasma Cell
PSMB9	1.23003	0.529	0.458	0	0	CD8+ T-cells		NCSTN	-1.10643	0.203	0.105	1.26774e-271	3.64134e-267	Plasma Cell
UCP2	1.18694	0.332	0.261	0	0	CD8+ T-cells		ASCC3	-1.04841	0.273	0.149	1.76794e-271	5.07805e-267	Plasma Cell
PCBP1	0.555448	0.635	0.706	0	0	CD8+ T-cells		MORC3	-2.96455	0.136	0.212	3.23449e-271	9.29043e-267	Plasma Cell
LPXN	1.38865	0.275	0.207	0	0	CD8+ T-cells		N4BP2L2	-1.57763	0.667	0.53	6.51978e-271	1.87268e-266	Plasma Cell
TBCC	1.8813	0.233	0.165	0	0	CD8+ T-cells		UBE2E3	-1.13547	0.307	0.167	9.92797e-271	2.85161e-266	Plasma Cell
SLC9A3R1	1.49077	0.42	0.352	0	0	CD8+ T-cells		PTK2B	-1.36014	0.349	0.191	1.00176e-270	2.87737e-266	Plasma Cell
PNRC1	0.98154	0.755	0.687	0	0	CD8+ T-cells		KAT6B	-1.08674	0.382	0.213	1.70439e-269	4.89553e-265	Plasma Cell
TMC6	1.72435	0.24	0.173	0	0	CD8+ T-cells		CAPZA1	-2.25667	0.437	0.412	1.86393e-269	5.35377e-265	Plasma Cell
CCND3	1.5972	0.289	0.222	0	0	CD8+ T-cells		CCND2	-2.33416	0.163	0.239	3.55733e-269	1.02177e-264	Plasma Cell
HLA-B	1.26724	0.981	0.914	0	0	CD8+ T-cells		MON2	-0.981343	0.211	0.11	7.13102e-269	2.04824e-264	Plasma Cell
PFN1	0.7525	0.931	0.867	0	0	CD8+ T-cells		SQSTM1	-0.608292	0.7	0.388	2.16563e-268	6.22035e-264	Plasma Cell
CCND2	1.4399	0.276	0.213	0	0	CD8+ T-cells		SAMHD1	-3.43084	0.139	0.213	1.27447e-267	3.66067e-263	Plasma Cell
CSRNP1	1.40885	0.461	0.398	0	0	CD8+ T-cells		NFKBIA	-0.396748	0.77	0.494	3.76671e-267	1.08191e-262	Plasma Cell
PPP1R18	1.36974	0.304	0.241	0	0	CD8+ T-cells		LASP1	-2.96417	0.141	0.217	4.68671e-267	1.34616e-262	Plasma Cell
SERF2	-0.403009	0.885	0.948	0	0	CD8+ T-cells		SRRM1	-1.8501	0.608	0.49	1.55285e-264	4.46027e-260	Plasma Cell
EPC1	1.47035	0.465	0.403	0	0	CD8+ T-cells		WDR83OS	-0.827885	0.634	0.336	1.85684e-264	5.3334e-260	Plasma Cell
CCSER2	1.87985	0.223	0.161	0	0	CD8+ T-cells		SKIL	-2.65375	0.316	0.345	4.55566e-264	1.30852e-259	Plasma Cell
CD99	0.636845	0.644	0.583	0	0	CD8+ T-cells		CLINT1	-0.983771	0.474	0.264	1.16985e-263	3.36017e-259	Plasma Cell
HLA-C	1.03972	0.965	0.904	0	0	CD8+ T-cells		ERG28	-1.16291	0.21	0.109	2.10552e-263	6.04768e-259	Plasma Cell
FAM177A1	1.68324	0.469	0.409	0	0	CD8+ T-cells		SPOP	-1.13848	0.335	0.185	5.3356e-263	1.53254e-258	Plasma Cell
RBM39	0.633303	0.609	0.668	0	0	CD8+ T-cells		RNASEH2B	-1.13039	0.424	0.234	9.15935e-263	2.63084e-258	Plasma Cell
MYH9	0.873557	0.501	0.442	0	0	CD8+ T-cells		GLG1	-1.01751	0.43	0.241	1.54121e-262	4.42682e-258	Plasma Cell
IRF1	1.07721	0.601	0.542	0	0	CD8+ T-cells		SLK	-3.01898	0.131	0.206	2.38095e-262	6.83881e-258	Plasma Cell
SON	0.579739	0.586	0.644	0	0	CD8+ T-cells		SNX6	-2.35956	0.345	0.359	2.95575e-262	8.48979e-258	Plasma Cell
BUB3	1.56792	0.35	0.292	0	0	CD8+ T-cells		YWHAH	-2.96302	0.179	0.245	4.77437e-262	1.37134e-257	Plasma Cell
S100A6	-1.95509	0.778	0.836	0	0	CD8+ T-cells		SH3KBP1	-2.67889	0.283	0.321	8.31091e-262	2.38714e-257	Plasma Cell
AKIRIN1	1.56823	0.303	0.247	0	0	CD8+ T-cells		COMMD4	-1.1217	0.251	0.135	1.86033e-261	5.34342e-257	Plasma Cell
C9orf78	1.61277	0.314	0.26	0	0	CD8+ T-cells		CAST	-2.13989	0.468	0.426	6.38085e-260	1.83277e-255	Plasma Cell
AKAP13	1.09964	0.48	0.426	0	0	CD8+ T-cells		AAK1	-2.7381	0.212	0.273	1.11004e-259	3.18837e-255	Plasma Cell
CHD1	1.31394	0.332	0.279	0	0	CD8+ T-cells		PELI1	-1.33577	0.229	0.123	1.90503e-259	5.47181e-255	Plasma Cell
SEPT9	1.34329	0.379	0.326	0	0	CD8+ T-cells		WIPI2	-1.1638	0.322	0.178	6.47921e-259	1.86102e-254	Plasma Cell
RBM8A	1.13944	0.624	0.572	0	0	CD8+ T-cells		LTN1	-1.12973	0.268	0.147	3.91849e-258	1.12551e-253	Plasma Cell
RPS29	1.12221	0.925	0.873	0	0	CD8+ T-cells		AZIN1	-1.12357	0.313	0.174	5.26597e-258	1.51255e-253	Plasma Cell
HLA-F	1.21093	0.439	0.387	0	0	CD8+ T-cells		KIAA2013	-1.11871	0.229	0.122	6.45927e-258	1.8553e-253	Plasma Cell
RPS7	0.586762	0.972	0.92	0	0	CD8+ T-cells		SOCS3	-0.713021	0.547	0.317	8.39121e-258	2.41021e-253	Plasma Cell
TERF2IP	1.48291	0.421	0.371	0	0	CD8+ T-cells		ARMCX6	-1.02994	0.203	0.106	1.01944e-257	2.92812e-253	Plasma Cell
DYNLL1	0.552035	0.714	0.763	0	0	CD8+ T-cells		SIAH2	-1.07723	0.345	0.193	1.07014e-256	3.07375e-252	Plasma Cell
UQCRB	0.494449	0.676	0.725	0	0	CD8+ T-cells		PEX2	-1.0967	0.236	0.127	3.07916e-256	8.84427e-252	Plasma Cell
RPSA	0.699069	0.914	0.866	0	0	CD8+ T-cells		NSMCE4A	-1.07201	0.222	0.118	3.90376e-256	1.12128e-251	Plasma Cell
HSPH1	0.941909	0.709	0.661	0	0	CD8+ T-cells		SLC9A3R1	-1.34503	0.413	0.227	1.83072e-255	5.25838e-251	Plasma Cell
ABRACL	1.21525	0.397	0.35	0	0	CD8+ T-cells		CHCHD5	-1.08406	0.252	0.137	2.10201e-255	6.03759e-251	Plasma Cell
RNF149	1.33227	0.415	0.369	0	0	CD8+ T-cells		FCHSD2	-1.18325	0.247	0.133	5.0359e-255	1.44646e-250	Plasma Cell
SRSF2	1.2623	0.667	0.622	0	0	CD8+ T-cells		FLNA	-3.12133	0.139	0.21	9.67052e-255	2.77766e-250	Plasma Cell
FXYD5	0.926096	0.669	0.624	0	0	CD8+ T-cells		SNHG1	-0.881195	0.215	0.114	1.27786e-254	3.67039e-250	Plasma Cell
BCAS2	1.14034	0.38	0.335	0	0	CD8+ T-cells		PSMC4	-1.15484	0.314	0.173	1.68644e-254	4.84397e-250	Plasma Cell
CD44	0.643211	0.58	0.535	0	0	CD8+ T-cells		PTPN2	-1.03114	0.42	0.236	1.71337e-254	4.92132e-250	Plasma Cell
CIRBP	0.60601	0.675	0.72	0	0	CD8+ T-cells		DDX24	-1.60309	0.702	0.537	2.01049e-254	5.77473e-250	Plasma Cell
JAK1	1.19837	0.506	0.462	0	0	CD8+ T-cells		CYB561D2	-1.16344	0.218	0.115	7.08046e-254	2.03372e-249	Plasma Cell
NOP58	1.44118	0.423	0.38	0	0	CD8+ T-cells		PRPF38B	-2.17621	0.47	0.428	1.09874e-253	3.1559e-249	Plasma Cell
CHORDC1	1.33738	0.402	0.36	0	0	CD8+ T-cells		BABAM1	-1.13606	0.257	0.14	5.59867e-253	1.60811e-248	Plasma Cell
GYPC	1.15209	0.414	0.372	0	0	CD8+ T-cells		EBNA1BP2	-1.12035	0.222	0.118	1.44801e-252	4.15911e-248	Plasma Cell
ATP5MG	0.448305	0.752	0.793	0	0	CD8+ T-cells		ARHGEF1	-2.81438	0.189	0.253	2.67982e-252	7.69725e-248	Plasma Cell
RPL17	0.514157	0.906	0.865	0	0	CD8+ T-cells		IRF2BP2	-2.45597	0.336	0.355	3.41458e-250	9.80769e-246	Plasma Cell
RPL5	0.401993	0.92	0.88	0	0	CD8+ T-cells		CELF1	-2.53816	0.184	0.25	4.89974e-250	1.40735e-245	Plasma Cell
HNRNPDL	0.701791	0.658	0.698	0	0	CD8+ T-cells		ATP1A1	-2.47261	0.267	0.31	1.04708e-249	3.00753e-245	Plasma Cell
ARL6IP5	1.20147	0.472	0.433	0	0	CD8+ T-cells		NDUFS7	-1.12531	0.474	0.259	1.31592e-249	3.77971e-245	Plasma Cell
RPS4X	0.442727	0.97	0.931	0	0	CD8+ T-cells		RBM33	-0.631673	0.359	0.208	1.37259e-249	3.94249e-245	Plasma Cell
RPS20	0.62737	0.663	0.702	0	0	CD8+ T-cells		NKAP	-1.25144	0.287	0.158	5.98631e-249	1.71945e-244	Plasma Cell
YWHAZ	0.804719	0.776	0.739	0	0	CD8+ T-cells		RTCA	-1.06323	0.223	0.12	1.20858e-248	3.47141e-244	Plasma Cell
RPS25	0.825892	0.963	0.926	0	0	CD8+ T-cells		UBE2H	-1.21114	0.381	0.215	4.1921e-248	1.2041e-243	Plasma Cell
RPL26	0.560042	0.968	0.931	0	0	CD8+ T-cells		SAP30BP	-1.30615	0.26	0.142	1.19552e-247	3.43391e-243	Plasma Cell
RPL6	0.525353	0.954	0.918	0	0	CD8+ T-cells		NUBP2	-1.07556	0.235	0.127	1.31731e-247	3.78371e-243	Plasma Cell
RPL23A	0.774677	0.947	0.911	0	0	CD8+ T-cells		C6orf89	-1.25051	0.259	0.142	1.49317e-247	4.28882e-243	Plasma Cell
SUB1	0.546281	0.703	0.738	0	0	CD8+ T-cells		EBPL	-1.17024	0.268	0.146	1.56744e-247	4.50215e-243	Plasma Cell
CFL1	0.467274	0.884	0.849	0	0	CD8+ T-cells		MYADM	-2.35435	0.351	0.369	3.64286e-247	1.04634e-242	Plasma Cell
H3F3B	0.895256	0.974	0.939	0	0	CD8+ T-cells		CYBC1	-1.21156	0.34	0.189	3.75404e-247	1.07827e-242	Plasma Cell
TMA7	0.522603	0.746	0.78	0	0	CD8+ T-cells		SPAG7	-1.15545	0.316	0.176	2.80455e-246	8.0555e-242	Plasma Cell
RPS15A	0.977828	0.987	0.953	0	0	CD8+ T-cells		VTI1B	-1.17653	0.317	0.177	1.16127e-245	3.33551e-241	Plasma Cell
CNN2	1.15884	0.408	0.374	0	0	CD8+ T-cells		UBE2V1	-1.08255	0.42	0.233	3.10754e-245	8.92579e-241	Plasma Cell
NPM1	0.662142	0.822	0.788	0	0	CD8+ T-cells		SEPTIN2	-1.03914	0.327	0.181	4.5411e-245	1.30434e-240	Plasma Cell
KLF6	1.08479	0.773	0.74	0	0	CD8+ T-cells		TSSC4	-1.1735	0.225	0.121	1.49275e-244	4.28762e-240	Plasma Cell
CHD2	1.35359	0.361	0.328	0	0	CD8+ T-cells		NCOR1	-2.22948	0.41	0.394	3.12045e-243	8.96288e-239	Plasma Cell
HNRNPA0	0.87411	0.498	0.53	0	0	CD8+ T-cells		NDUFC1	-1.14527	0.448	0.248	4.36435e-243	1.25357e-238	Plasma Cell
FTL	-1.86145	0.927	0.959	0	0	CD8+ T-cells		GABARAP	-0.536197	0.705	0.397	6.92575e-243	1.98928e-238	Plasma Cell
RPS27A	0.778356	0.984	0.953	0	0	CD8+ T-cells		UCHL5	-1.04451	0.216	0.116	8.52764e-243	2.44939e-238	Plasma Cell
TMSB4X	0.763248	0.989	0.959	0	0	CD8+ T-cells		MPC2	-1.20297	0.497	0.271	1.69385e-242	4.86525e-238	Plasma Cell
RPL39	0.533673	0.983	0.953	0	0	CD8+ T-cells		BCLAF1	-1.97089	0.537	0.463	4.46268e-242	1.28181e-237	Plasma Cell
PFDN5	0.36393	0.821	0.851	0	0	CD8+ T-cells		C12orf65	-1.20148	0.242	0.132	9.40357e-242	2.70099e-237	Plasma Cell
EIF5	0.808153	0.644	0.674	0	0	CD8+ T-cells		EBP	-1.15219	0.23	0.124	1.20435e-241	3.45925e-237	Plasma Cell
RPS13	0.296877	0.967	0.937	0	0	CD8+ T-cells		RRP36	-1.17989	0.224	0.121	1.34609e-241	3.86638e-237	Plasma Cell
B2M	1.09215	0.998	0.969	0	0	CD8+ T-cells		AHNAK	-2.07258	0.407	0.4	3.53108e-241	1.01423e-236	Plasma Cell
ATP5F1E	0.238041	0.863	0.892	0	0	CD8+ T-cells		MBD4	-1.08656	0.483	0.272	5.81635e-241	1.67063e-236	Plasma Cell
RPS3A	0.550641	0.961	0.932	0	0	CD8+ T-cells		LARP1	-1.05661	0.397	0.225	1.07139e-240	3.07735e-236	Plasma Cell
RPS21	0.48646	0.956	0.927	0	0	CD8+ T-cells		ME2	-1.05944	0.291	0.163	1.16409e-240	3.34362e-236	Plasma Cell
PTGES3	0.815315	0.615	0.643	0	0	CD8+ T-cells		COPS9	-0.96137	0.577	0.313	2.21869e-240	6.37275e-236	Plasma Cell
CCNI	0.582156	0.7	0.727	0	0	CD8+ T-cells		ATG5	-0.982283	0.262	0.146	3.0913e-240	8.87914e-236	Plasma Cell
RPL34	0.593634	0.979	0.952	0	0	CD8+ T-cells		DHX29	-1.16208	0.259	0.143	5.56483e-240	1.59839e-235	Plasma Cell
RPS23	0.400908	0.975	0.948	0	0	CD8+ T-cells		RBBP4	-1.03185	0.436	0.247	1.0893e-239	3.12881e-235	Plasma Cell
RPL30	0.743543	0.986	0.959	0	0	CD8+ T-cells		RPS26	-1.32178	0.86	0.645	1.89826e-239	5.45236e-235	Plasma Cell
RPS3	0.794451	0.982	0.955	0	0	CD8+ T-cells		MRPS11	-1.06447	0.229	0.124	3.83138e-239	1.10049e-234	Plasma Cell
MYL12A	0.540048	0.746	0.719	0	0	CD8+ T-cells		TMEM123	-2.35502	0.409	0.39	6.89629e-239	1.98082e-234	Plasma Cell
HINT1	0.476848	0.707	0.733	0	0	CD8+ T-cells		ACAP2	-2.63296	0.24	0.289	4.25669e-238	1.22265e-233	Plasma Cell
ACTB	0.275218	0.99	0.964	0	0	CD8+ T-cells		PCSK7	-2.63764	0.212	0.269	2.31355e-237	6.6452e-233	Plasma Cell
RPS24	0.321286	0.975	0.949	0	0	CD8+ T-cells		NCF1	-1.58257	0.455	0.247	6.18699e-237	1.77709e-232	Plasma Cell
RPL19	0.572977	0.981	0.955	0	0	CD8+ T-cells		ACAP1	-2.53988	0.341	0.349	6.40124e-237	1.83863e-232	Plasma Cell
MT-ATP8	0.282739	0.909	0.883	0	0	CD8+ T-cells		MTERF4	-1.26754	0.29	0.161	1.23807e-236	3.5561e-232	Plasma Cell
RPL15	0.36811	0.947	0.921	0	0	CD8+ T-cells		IMPAD1	-1.04729	0.213	0.115	1.27506e-235	3.66236e-231	Plasma Cell
RPL31	0.353152	0.787	0.812	0	0	CD8+ T-cells		PSMB7	-1.13939	0.395	0.221	1.84465e-235	5.29838e-231	Plasma Cell
RPL35A	0.484416	0.97	0.945	0	0	CD8+ T-cells		PCBP2	-1.36211	0.76	0.553	2.27139e-235	6.52411e-231	Plasma Cell
PGK1	0.694788	0.602	0.577	0	0	CD8+ T-cells		BID	-1.4079	0.231	0.125	2.41974e-235	6.95022e-231	Plasma Cell
FAU	0.602254	0.974	0.949	0	0	CD8+ T-cells		LAMP1	-2.78051	0.227	0.276	2.91664e-234	8.37748e-230	Plasma Cell
DAZAP2	0.779636	0.566	0.591	0	0	CD8+ T-cells		PKM	-2.60157	0.331	0.342	1.26594e-233	3.63615e-229	Plasma Cell
DDX5	0.892809	0.84	0.815	0	0	CD8+ T-cells		DLG1	-1.10765	0.28	0.158	2.61751e-233	7.51826e-229	Plasma Cell
RPL36AL	0.57791	0.795	0.82	0	0	CD8+ T-cells		PNISR	-1.52758	0.678	0.532	1.76936e-232	5.08213e-228	Plasma Cell
MT-ND4	-0.655568	0.929	0.954	0	0	CD8+ T-cells		ATXN10	-1.15022	0.303	0.17	1.10759e-231	3.18133e-227	Plasma Cell
RPL14	0.514229	0.957	0.933	0	0	CD8+ T-cells		STAU1	-1.25059	0.415	0.234	1.42227e-231	4.08517e-227	Plasma Cell
RPS6	0.468478	0.959	0.936	0	0	CD8+ T-cells		SMAD5	-1.01311	0.209	0.114	4.56055e-231	1.30993e-226	Plasma Cell
SRSF5	0.964814	0.558	0.581	0	0	CD8+ T-cells		CRTAP	-1.31443	0.278	0.156	6.26727e-231	1.80015e-226	Plasma Cell
RPS27	1.17999	0.989	0.967	0	0	CD8+ T-cells		BASP1	-2.30639	0.459	0.251	8.11853e-231	2.33189e-226	Plasma Cell
CALM2	0.440678	0.709	0.731	0	0	CD8+ T-cells		ARPC1A	-1.3106	0.294	0.163	1.25561e-230	3.6065e-226	Plasma Cell
RPL32	0.515462	0.985	0.963	0	0	CD8+ T-cells		RPL36A	-1.05892	0.848	0.623	2.1781e-230	6.25615e-226	Plasma Cell
BTF3	0.499033	0.82	0.798	0	0	CD8+ T-cells		POLR2H	-1.2005	0.269	0.149	6.03405e-230	1.73316e-225	Plasma Cell
PTMA	0.504836	0.984	0.963	0	0	CD8+ T-cells		RNF114	-1.24926	0.302	0.17	4.43413e-229	1.27362e-224	Plasma Cell
RPL37	0.52241	0.972	0.951	0	0	CD8+ T-cells		ARF6	-2.09	0.444	0.41	8.5732e-229	2.46248e-224	Plasma Cell
RPS14	0.614518	0.979	0.958	0	0	CD8+ T-cells		SMAP2	-2.33108	0.437	0.406	1.52417e-228	4.37787e-224	Plasma Cell
SF1	1.13074	0.536	0.515	0	0	CD8+ T-cells		TNFRSF14	-1.17003	0.442	0.249	5.55601e-228	1.59585e-223	Plasma Cell
PSME1	0.805956	0.653	0.674	0	0	CD8+ T-cells		PIN4	-1.15324	0.244	0.135	5.60718e-228	1.61055e-223	Plasma Cell
EIF1	0.758493	0.978	0.957	0	0	CD8+ T-cells		DR1	-2.84871	0.141	0.208	1.2466e-227	3.58062e-223	Plasma Cell
TRIR	0.857987	0.589	0.61	0	0	CD8+ T-cells		NIN	-3.00827	0.144	0.21	6.17378e-227	1.7733e-222	Plasma Cell
HNRNPA1	0.677367	0.814	0.793	0	0	CD8+ T-cells		RHOB	-1.14486	0.327	0.189	8.96694e-227	2.57557e-222	Plasma Cell
HSP90AA1	0.88187	0.947	0.926	0	0	CD8+ T-cells		SKA2	-1.26332	0.215	0.117	1.79737e-226	5.16259e-222	Plasma Cell
RPS16	0.548062	0.951	0.93	0	0	CD8+ T-cells		GOLGA4	-0.798974	0.634	0.358	2.07427e-226	5.95794e-222	Plasma Cell
MALAT1	0.101236	0.998	0.978	0	0	CD8+ T-cells		TAF12	-1.25666	0.245	0.136	1.76729e-225	5.07619e-221	Plasma Cell
NACA	0.39499	0.902	0.882	0	0	CD8+ T-cells		RBM25	-1.68675	0.628	0.501	1.13723e-224	3.26647e-220	Plasma Cell
AHSA1	1.3702	0.436	0.416	0	0	CD8+ T-cells		PCMT1	-1.23057	0.411	0.232	1.35164e-224	3.8823e-220	Plasma Cell
MT-ND4L	0.201451	0.962	0.942	0	0	CD8+ T-cells		PNN	-2.01149	0.492	0.435	7.3251e-224	2.10399e-219	Plasma Cell
PRRC2C	0.918858	0.516	0.535	0	0	CD8+ T-cells		VPS13C	-2.25242	0.352	0.36	5.2967e-223	1.52137e-218	Plasma Cell
H2AFZ	0.731527	0.661	0.68	0	0	CD8+ T-cells		RERE	-2.81267	0.137	0.204	1.93366e-220	5.55405e-216	Plasma Cell
RPL10A	0.439962	0.905	0.886	0	0	CD8+ T-cells		ARL2BP	-1.2704	0.29	0.164	2.52015e-220	7.23861e-216	Plasma Cell
PABPC1	0.748857	0.84	0.822	0	0	CD8+ T-cells		MED29	-1.14322	0.227	0.126	1.67796e-219	4.81959e-215	Plasma Cell
RPL7A	0.277494	0.965	0.947	0	0	CD8+ T-cells		ANKRD12	-1.44353	0.742	0.563	5.80779e-219	1.66817e-214	Plasma Cell
UBB	0.643495	0.924	0.906	0	0	CD8+ T-cells		CIAO2A	-1.08918	0.207	0.113	1.92403e-218	5.52639e-214	Plasma Cell
RPL38	0.586144	0.821	0.839	0	0	CD8+ T-cells		RAP1B	-1.78532	0.575	0.47	2.41626e-218	6.94021e-214	Plasma Cell
RPS19	0.665925	0.986	0.968	0	0	CD8+ T-cells		TOP1	-0.903642	0.663	0.364	5.91727e-218	1.69962e-213	Plasma Cell
RPL3	0.457429	0.94	0.922	0	0	CD8+ T-cells		SAMD9	-2.82778	0.169	0.23	7.61768e-218	2.18803e-213	Plasma Cell
RPL24	0.437841	0.934	0.917	0	0	CD8+ T-cells		CFAP298	-1.19954	0.272	0.153	9.97647e-218	2.86554e-213	Plasma Cell
RPS12	0.729234	0.989	0.972	0	0	CD8+ T-cells		MBTPS1	-0.843353	0.288	0.167	6.2737e-217	1.80199e-212	Plasma Cell
SAP18	0.839017	0.656	0.673	0	0	CD8+ T-cells		ZNF33A	-1.27878	0.297	0.17	1.19618e-216	3.43578e-212	Plasma Cell
RPL18	0.324082	0.973	0.956	0	0	CD8+ T-cells		POLR2F	-1.29024	0.34	0.193	1.62848e-216	4.67749e-212	Plasma Cell
HNRNPA2B1	0.559947	0.798	0.815	0	0	CD8+ T-cells		HMGN4	-1.11556	0.219	0.12	2.57639e-216	7.40016e-212	Plasma Cell
RPL11	0.400475	0.979	0.964	0	0	CD8+ T-cells		YPEL5	-1.6815	0.694	0.55	1.10256e-215	3.1669e-211	Plasma Cell
SFPQ	0.889761	0.544	0.559	0	0	CD8+ T-cells		DBNL	-2.64799	0.212	0.263	2.04381e-215	5.87045e-211	Plasma Cell
CNBP	0.872035	0.613	0.628	0	0	CD8+ T-cells		GPSM3	-2.44796	0.399	0.374	2.74565e-215	7.88633e-211	Plasma Cell
RPS28	0.355056	0.98	0.965	0	0	CD8+ T-cells		CLN5	-1.17104	0.202	0.111	3.04457e-215	8.74492e-211	Plasma Cell
RPL12	0.182552	0.971	0.957	0	0	CD8+ T-cells		OSTF1	-2.6174	0.264	0.298	7.18427e-215	2.06354e-210	Plasma Cell
RPLP2	0.580101	0.973	0.959	0	0	CD8+ T-cells		TMUB1	-1.25043	0.223	0.123	9.31641e-214	2.67595e-209	Plasma Cell
COMMD6	0.745457	0.67	0.656	0	0	CD8+ T-cells		SMARCA2	-2.50876	0.211	0.263	1.0924e-213	3.13769e-209	Plasma Cell
ATP6V0C	0.564681	0.609	0.623	0	0	CD8+ T-cells		NASP	-2.36428	0.349	0.352	3.8746e-213	1.1129e-208	Plasma Cell
RPS8	0.124784	0.978	0.965	0	0	CD8+ T-cells		RSRC1	-1.22011	0.296	0.169	6.27502e-213	1.80237e-208	Plasma Cell
RPL29	0.238063	0.963	0.95	0	0	CD8+ T-cells		SMIM14	-3.03543	0.271	0.302	1.62326e-211	4.6625e-207	Plasma Cell
EEF1A1	0.555044	0.994	0.981	0	0	CD8+ T-cells		KAT6A	-2.61231	0.209	0.261	2.50255e-211	7.18807e-207	Plasma Cell
RPL10	0.487738	0.993	0.98	0	0	CD8+ T-cells		CYP20A1	-1.1614	0.218	0.121	7.20019e-211	2.06811e-206	Plasma Cell
RPL35	0.207123	0.913	0.926	0	0	CD8+ T-cells		NAPG	-1.19126	0.21	0.116	3.60944e-210	1.03674e-205	Plasma Cell
RPS26	0.485983	0.891	0.904	0	0	CD8+ T-cells		AP3D1	-1.11825	0.253	0.145	3.92623e-210	1.12773e-205	Plasma Cell
ANKRD12	1.25546	0.44	0.427	0	0	CD8+ T-cells		APEX1	-1.09781	0.43	0.245	5.9093e-210	1.69733e-205	Plasma Cell
ARPC2	0.703993	0.738	0.726	0	0	CD8+ T-cells		SLC30A7	-1.04288	0.217	0.121	7.31819e-210	2.102e-205	Plasma Cell
SELENOK	0.896798	0.681	0.669	0	0	CD8+ T-cells		RNF115	-1.24299	0.307	0.176	7.32774e-210	2.10475e-205	Plasma Cell
RACK1	0.335537	0.916	0.904	0	0	CD8+ T-cells		CHCHD7	-1.28621	0.334	0.192	8.64839e-210	2.48408e-205	Plasma Cell
BRD2	0.851987	0.626	0.638	0	0	CD8+ T-cells		UQCRC1	-1.31168	0.31	0.176	2.33809e-209	6.71569e-205	Plasma Cell
BZW1	0.935007	0.467	0.479	0	0	CD8+ T-cells		ARHGAP30	-2.8434	0.187	0.241	3.25617e-209	9.3527e-205	Plasma Cell
HSPE1	0.907657	0.821	0.809	0	0	CD8+ T-cells		SP140	-1.47872	0.308	0.174	3.83229e-209	1.10075e-204	Plasma Cell
UBE2D3	0.976424	0.69	0.678	0	0	CD8+ T-cells		LY9	-1.35741	0.33	0.188	8.56891e-209	2.46125e-204	Plasma Cell
HSPD1	0.714296	0.706	0.717	0	0	CD8+ T-cells		RNF19A	-2.5534	0.289	0.317	1.6175e-208	4.64595e-204	Plasma Cell
NCL	0.791161	0.67	0.681	0	0	CD8+ T-cells		RGS19	-3.04886	0.154	0.213	2.50448e-208	7.19363e-204	Plasma Cell
RPL9	0.446467	0.904	0.893	0	0	CD8+ T-cells		PTPN22	-2.99556	0.159	0.217	1.35537e-207	3.89304e-203	Plasma Cell
UBC	0.438319	0.958	0.947	0	0	CD8+ T-cells		COA5	-1.17666	0.2	0.111	1.68316e-207	4.83453e-203	Plasma Cell
RPLP1	0.766765	0.995	0.984	0	0	CD8+ T-cells		TPI1	-1.91706	0.575	0.459	4.20275e-207	1.20715e-202	Plasma Cell
RPL18A	0.371972	0.978	0.967	0	0	CD8+ T-cells		ZMYND8	-1.19238	0.296	0.171	1.7105e-206	4.91306e-202	Plasma Cell
MCL1	0.78421	0.689	0.699	0	0	CD8+ T-cells		LAMTOR2	-1.2166	0.36	0.205	3.77036e-206	1.08296e-201	Plasma Cell
EMD	1.11554	0.448	0.458	0	0	CD8+ T-cells		RASSF5	-3.03534	0.201	0.251	3.81384e-206	1.09545e-201	Plasma Cell
RPL4	0.52166	0.796	0.806	0	0	CD8+ T-cells		HDDC2	-1.25579	0.258	0.146	1.3023e-205	3.74061e-201	Plasma Cell
RPL13	0.505585	0.99	0.98	0	0	CD8+ T-cells		LUC7L3	-1.85698	0.52	0.449	1.34895e-205	3.87459e-201	Plasma Cell
PAIP2	1.23224	0.438	0.447	0	0	CD8+ T-cells		SAP18	-1.49557	0.704	0.515	2.25796e-204	6.48554e-200	Plasma Cell
EEF1D	0.592436	0.88	0.889	0	0	CD8+ T-cells		DCAF8	-1.09646	0.211	0.118	4.39805e-204	1.26325e-199	Plasma Cell
TPT1	0.486686	0.987	0.978	0	0	CD8+ T-cells		NDUFS4	-1.21574	0.316	0.182	1.98245e-203	5.69419e-199	Plasma Cell
RPS15	0.36404	0.98	0.971	0	0	CD8+ T-cells		ATP6AP1	-1.36881	0.305	0.176	2.95983e-202	8.50152e-198	Plasma Cell
RPS9	0.185146	0.925	0.934	0	0	CD8+ T-cells		PSMB10	-1.14505	0.415	0.238	3.59016e-202	1.0312e-197	Plasma Cell
GPBP1	1.07936	0.462	0.454	0	0	CD8+ T-cells		PNP	-0.849756	0.286	0.168	3.65805e-202	1.0507e-197	Plasma Cell
UBE2B	1.04407	0.563	0.571	0	0	CD8+ T-cells		TCF25	-0.741248	0.709	0.399	1.18339e-201	3.39906e-197	Plasma Cell
RPS18	0.22086	0.974	0.966	0	0	CD8+ T-cells		STAG1	-1.17622	0.229	0.13	4.88559e-201	1.40329e-196	Plasma Cell
CIB1	0.809737	0.521	0.529	0	0	CD8+ T-cells		HNRNPH1	-1.50409	0.658	0.517	6.50174e-201	1.86749e-196	Plasma Cell
RPL13A	0.34546	0.909	0.917	0	0	CD8+ T-cells		PSMA6	-1.13837	0.389	0.223	1.55629e-200	4.47012e-196	Plasma Cell
UBA52	0.484807	0.911	0.904	0	0	CD8+ T-cells		HSD17B12	-1.18927	0.278	0.16	1.25118e-198	3.59376e-194	Plasma Cell
RPL28	0.654948	0.993	0.986	0	0	CD8+ T-cells		ARID5B	-1.17438	0.511	0.293	2.53492e-198	7.28105e-194	Plasma Cell
TOMM7	0.646134	0.733	0.739	0	0	CD8+ T-cells		MRPS12	-1.234	0.283	0.162	4.7445e-198	1.36276e-193	Plasma Cell
CLK1	1.00409	0.477	0.482	0	0	CD8+ T-cells		EIF5A	-1.00265	0.575	0.321	6.40114e-198	1.8386e-193	Plasma Cell
RPL37A	0.236976	0.915	0.92	0	0	CD8+ T-cells		PCM1	-2.22118	0.335	0.344	3.89173e-197	1.11782e-192	Plasma Cell
RPL41	0.234655	0.946	0.95	0	0	CD8+ T-cells		NUCB1	-1.23501	0.331	0.192	6.32847e-197	1.81773e-192	Plasma Cell
YWHAB	0.760084	0.677	0.681	0	0	CD8+ T-cells		MTCH1	-2.56811	0.23	0.272	8.59134e-197	2.46769e-192	Plasma Cell
SKP1	0.645043	0.71	0.712	0	0	CD8+ T-cells		PFDN6	-1.17758	0.229	0.13	5.85377e-196	1.68138e-191	Plasma Cell
RPS2	0.375386	0.93	0.928	0	0	CD8+ T-cells		COX17	-1.14394	0.51	0.289	2.04734e-195	5.88058e-191	Plasma Cell
RPL27	0.519658	0.855	0.853	0	0	CD8+ T-cells		PPP1CC	-1.02846	0.547	0.31	2.2803e-195	6.5497e-191	Plasma Cell
FUS	0.837725	0.633	0.634	0	0	CD8+ T-cells		PAIP1	-1.18855	0.248	0.142	2.8622e-195	8.2211e-191	Plasma Cell
OAZ1	0.609632	0.865	0.864	0	0	CD8+ T-cells		ETFA	-1.21102	0.315	0.182	3.64426e-195	1.04674e-190	Plasma Cell
RPL36	0.201321	0.954	0.955	0	0	CD8+ T-cells		TPR	-2.09222	0.447	0.406	5.42447e-195	1.55807e-190	Plasma Cell
HSP90AB1	0.783757	0.9	0.9	0	0	CD8+ T-cells		UBR2	-1.22116	0.283	0.165	5.17001e-194	1.48498e-189	Plasma Cell
RAN	0.616618	0.647	0.647	0	0	CD8+ T-cells		SPTAN1	-2.56286	0.204	0.253	6.25683e-194	1.79715e-189	Plasma Cell
RPL21	0.552479	0.892	0.892	0	0	CD8+ T-cells		PRMT2	-2.72269	0.185	0.237	2.03622e-193	5.84863e-189	Plasma Cell
JUNB	0.67246	0.841	0.841	0	0	CD8+ T-cells		ENTPD1	-1.32726	0.219	0.124	2.98256e-193	8.5668e-189	Plasma Cell
UQCRH	-0.261234	0.501	0.701	1.02535e-307	2.57507e-303	CD8+ T-cells		ZRANB2	-0.999762	0.475	0.279	4.23911e-193	1.2176e-188	Plasma Cell
EIF4G2	0.584675	0.597	0.656	1.74234e-307	4.37571e-303	CD8+ T-cells		DNMT1	-2.75159	0.151	0.209	7.72612e-193	2.21917e-188	Plasma Cell
MAP1LC3A	-0.117481	0.13	0.238	3.39307e-307	8.52135e-303	CD8+ T-cells		PPP1R35	-1.32351	0.254	0.145	1.55685e-192	4.47175e-188	Plasma Cell
MRPL33	0.055284	0.247	0.418	7.63032e-307	1.91628e-302	CD8+ T-cells		CCNG1	-1.21494	0.255	0.147	3.57271e-192	1.02619e-187	Plasma Cell
TUBA1C	-0.147998	0.305	0.476	7.8049e-307	1.96012e-302	CD8+ T-cells		RFXANK	-1.18959	0.203	0.114	2.55377e-191	7.33519e-187	Plasma Cell
RTF2	0.220572	0.172	0.309	1.8616e-306	4.67522e-302	CD8+ T-cells		RPP21	-1.26824	0.256	0.147	8.69864e-191	2.49851e-186	Plasma Cell
SH3KBP1	1.549	0.279	0.225	1.08043e-305	2.71339e-301	CD8+ T-cells		HIPK1	-2.79763	0.154	0.212	1.53439e-190	4.40723e-186	Plasma Cell
ARPC5	-0.166037	0.313	0.487	3.06063e-305	7.68648e-301	CD8+ T-cells		AES	-2.84396	0.147	0.205	6.93586e-190	1.99219e-185	Plasma Cell
SLC25A36	0.241421	0.118	0.226	3.48936e-305	8.76317e-301	CD8+ T-cells		RPL36AL	0.0287929	0.914	0.65	8.68674e-190	2.49509e-185	Plasma Cell
INTS11	0.230287	0.138	0.256	2.65848e-304	6.6765e-300	CD8+ T-cells		SECISBP2	-1.22943	0.336	0.197	2.40201e-189	6.89929e-185	Plasma Cell
PSMA3	0.122486	0.248	0.422	3.36697e-304	8.4558e-300	CD8+ T-cells		IDH3G	-1.22404	0.295	0.171	2.54645e-189	7.31418e-185	Plasma Cell
PPP1CC	0.215439	0.242	0.418	7.18096e-304	1.80343e-299	CD8+ T-cells		CWC15	-1.21376	0.373	0.217	3.53015e-189	1.01397e-184	Plasma Cell
PSMD11	0.256435	0.172	0.309	1.99114e-301	5.00055e-297	CD8+ T-cells		NIPBL	-2.32356	0.325	0.336	1.14057e-188	3.27606e-184	Plasma Cell
PRDX6	-0.0743411	0.328	0.519	5.36715e-301	1.34791e-296	CD8+ T-cells		SUPT5H	-1.28246	0.331	0.195	2.17272e-188	6.24071e-184	Plasma Cell
IL10RA	1.49664	0.269	0.21	2.38257e-299	5.98359e-295	CD8+ T-cells		ANXA11	-2.51122	0.295	0.311	3.00227e-188	8.62341e-184	Plasma Cell
NEDD8	-0.0112855	0.326	0.525	4.54481e-299	1.14138e-294	CD8+ T-cells		SDCCAG8	-1.13677	0.214	0.122	8.89461e-188	2.5548e-183	Plasma Cell
TXNIP	1.08114	0.483	0.474	6.37368e-299	1.60069e-294	CD8+ T-cells		MRPS18C	-1.32034	0.319	0.186	9.58571e-188	2.7533e-183	Plasma Cell
TMEM123	0.191591	0.224	0.384	1.62921e-298	4.09159e-294	CD8+ T-cells		TPP2	-1.20665	0.219	0.126	9.47914e-187	2.72269e-182	Plasma Cell
HNRNPLL	2.04107	0.217	0.158	1.77724e-298	4.46335e-294	CD8+ T-cells		SNRPB	-2.14273	0.448	0.395	4.22866e-186	1.2146e-181	Plasma Cell
DYNLT1	0.0727094	0.243	0.406	3.77912e-297	9.49089e-293	CD8+ T-cells		HMGN2	-1.96667	0.6	0.472	6.06313e-186	1.74151e-181	Plasma Cell
CD164	0.0676468	0.3	0.495	5.02794e-297	1.26272e-292	CD8+ T-cells		RAB4A	-1.25322	0.278	0.162	7.82395e-186	2.24727e-181	Plasma Cell
MDH2	-0.0349596	0.282	0.459	6.08367e-297	1.52785e-292	CD8+ T-cells		HNRNPM	-2.04575	0.477	0.414	1.87459e-185	5.38437e-181	Plasma Cell
TMCO1	0.257807	0.222	0.385	3.041e-296	7.63717e-292	CD8+ T-cells		UBE2E1	-1.18492	0.252	0.147	4.71831e-185	1.35524e-180	Plasma Cell
SET	0.0517804	0.274	0.451	2.36086e-294	5.92905e-290	CD8+ T-cells		CCT7	-1.21403	0.424	0.244	1.30416e-184	3.74593e-180	Plasma Cell
SRRM2	-0.0491212	0.321	0.522	2.60733e-294	6.54804e-290	CD8+ T-cells		ENTPD4	-1.1429	0.211	0.121	2.01699e-184	5.7934e-180	Plasma Cell
TRADD	0.41912	0.128	0.24	4.25768e-294	1.06927e-289	CD8+ T-cells		CHMP2A	-1.20819	0.553	0.309	2.03291e-184	5.83912e-180	Plasma Cell
TMEM263	0.335383	0.121	0.229	9.31877e-293	2.34032e-288	CD8+ T-cells		CCT6A	-2.38158	0.269	0.294	1.12723e-183	3.23773e-179	Plasma Cell
SERPINB9	1.08619	0.282	0.216	1.71351e-292	4.30331e-288	CD8+ T-cells		TPRKB	-1.21596	0.254	0.148	1.32154e-181	3.79585e-177	Plasma Cell
ADAM10	0.245754	0.125	0.233	2.05761e-292	5.16748e-288	CD8+ T-cells		PDE7A	-2.66682	0.177	0.228	1.38923e-181	3.99027e-177	Plasma Cell
PDHB	0.404446	0.106	0.207	3.39165e-292	8.51778e-288	CD8+ T-cells		TOB1	-2.55576	0.221	0.263	2.01613e-181	5.79094e-177	Plasma Cell
MBD4	0.222711	0.117	0.221	4.6073e-292	1.15708e-287	CD8+ T-cells		TAF10	-1.09546	0.538	0.305	3.69077e-181	1.0601e-176	Plasma Cell
TIMM23	0.34477	0.107	0.208	4.88772e-292	1.2275e-287	CD8+ T-cells		ZNF207	-2.06474	0.386	0.371	6.06983e-181	1.74344e-176	Plasma Cell
PNKP	0.179476	0.114	0.216	1.12102e-291	2.81534e-287	CD8+ T-cells		BACH1	-1.30174	0.304	0.18	8.80396e-181	2.52876e-176	Plasma Cell
RAB11FIP1	-0.33395	0.171	0.287	4.70778e-291	1.18231e-286	CD8+ T-cells		FAM107B	-1.82762	0.525	0.446	1.09609e-180	3.14831e-176	Plasma Cell
DUSP1	0.341224	0.781	0.777	6.04498e-291	1.51814e-286	CD8+ T-cells		MT-ND4L	-1.63525	0.696	0.542	1.11041e-180	3.18944e-176	Plasma Cell
USP36	1.50735	0.248	0.188	1.25817e-290	3.15977e-286	CD8+ T-cells		PMPCB	-1.26257	0.264	0.155	5.07858e-180	1.45872e-175	Plasma Cell
METTL26	0.134714	0.242	0.409	7.74748e-290	1.9457e-285	CD8+ T-cells		G3BP2	-2.16723	0.422	0.388	3.77075e-179	1.08307e-174	Plasma Cell
ANXA7	0.287403	0.189	0.333	1.00413e-289	2.52176e-285	CD8+ T-cells		SDF2	-1.35296	0.298	0.175	7.94273e-179	2.28139e-174	Plasma Cell
HMGB2	0.865754	0.338	0.282	3.03589e-289	7.62433e-285	CD8+ T-cells		CCDC47	-1.27228	0.34	0.2	1.31945e-178	3.78985e-174	Plasma Cell
ERH	-0.0708314	0.352	0.55	3.65093e-289	9.16894e-285	CD8+ T-cells		SNF8	-1.25813	0.346	0.203	1.39847e-178	4.01683e-174	Plasma Cell
PRPF31	0.316257	0.106	0.205	1.05803e-288	2.65714e-284	CD8+ T-cells		BIRC3	-1.89605	0.45	0.421	5.56741e-178	1.59913e-173	Plasma Cell
KPNA2	1.48084	0.289	0.237	3.68394e-288	9.25185e-284	CD8+ T-cells		HNRNPA0	-2.04475	0.447	0.398	6.09645e-178	1.75108e-173	Plasma Cell
XPO1	0.232113	0.107	0.206	3.9014e-288	9.79796e-284	CD8+ T-cells		DPM1	-1.26236	0.212	0.122	6.4293e-178	1.84669e-173	Plasma Cell
PSMB4	0.286381	0.198	0.346	5.68475e-288	1.42767e-283	CD8+ T-cells		GHITM	-1.01443	0.587	0.332	1.334e-177	3.83164e-173	Plasma Cell
RPL22	0.206781	0.89	0.896	2.86257e-287	7.18907e-283	CD8+ T-cells		ARPC5L	-1.10342	0.474	0.277	3.0061e-177	8.63442e-173	Plasma Cell
BRK1	-0.0906267	0.367	0.564	4.96067e-286	1.24582e-281	CD8+ T-cells		NRBF2	-1.41284	0.283	0.166	3.28424e-177	9.43333e-173	Plasma Cell
GNAI2	-0.103096	0.211	0.347	1.34196e-285	3.37019e-281	CD8+ T-cells		ANXA7	-1.22634	0.411	0.241	3.35629e-177	9.64028e-173	Plasma Cell
ZNF428	0.22182	0.175	0.308	1.81549e-285	4.55943e-281	CD8+ T-cells		NDFIP1	-1.21132	0.493	0.284	4.07653e-177	1.1709e-172	Plasma Cell
SH3GLB1	0.248626	0.222	0.381	2.76732e-285	6.94986e-281	CD8+ T-cells		PRKAR1A	-2.37544	0.319	0.329	2.25332e-176	6.47221e-172	Plasma Cell
CAPRIN1	0.280927	0.155	0.278	3.45123e-284	8.66741e-280	CD8+ T-cells		AK3	-1.30351	0.243	0.143	2.28838e-176	6.57292e-172	Plasma Cell
IFI27L2	0.17924	0.223	0.379	3.75698e-284	9.43529e-280	CD8+ T-cells		SPTBN1	-2.96588	0.174	0.223	4.41433e-176	1.26793e-171	Plasma Cell
COX14	0.199712	0.219	0.376	6.17157e-284	1.54993e-279	CD8+ T-cells		TIMM8B	-1.27747	0.295	0.173	9.80502e-176	2.8163e-171	Plasma Cell
ID2	0.855585	0.473	0.452	2.10305e-283	5.2816e-279	CD8+ T-cells		HEBP2	-1.37646	0.418	0.242	2.08546e-175	5.99006e-171	Plasma Cell
SEC62	-0.0268829	0.393	0.619	8.39454e-283	2.10821e-278	CD8+ T-cells		GPR108	-1.33984	0.212	0.123	4.83938e-175	1.39002e-170	Plasma Cell
UFD1	0.358812	0.171	0.305	9.02992e-283	2.26777e-278	CD8+ T-cells		ITSN2	-2.61318	0.237	0.273	8.80871e-175	2.53013e-170	Plasma Cell
CLDND1	1.64519	0.331	0.304	5.84706e-282	1.46843e-277	CD8+ T-cells		HNRNPUL1	-1.03802	0.506	0.299	8.95448e-175	2.572e-170	Plasma Cell
C1QBP	-0.0658813	0.253	0.409	1.34659e-281	3.38184e-277	CD8+ T-cells		PPP4R3A	-2.36213	0.237	0.274	2.68488e-174	7.71178e-170	Plasma Cell
FAM49B	1.07911	0.354	0.312	3.86282e-281	9.70107e-277	CD8+ T-cells		ATP5MG	-0.761289	0.876	0.64	6.29807e-174	1.80899e-169	Plasma Cell
VDAC3	0.270044	0.172	0.304	1.03346e-280	2.59543e-276	CD8+ T-cells		NBDY	-1.26322	0.335	0.198	9.15831e-173	2.63054e-168	Plasma Cell
DDB1	0.295082	0.133	0.244	1.06354e-280	2.67098e-276	CD8+ T-cells		UBE2J2	-1.31388	0.227	0.132	2.69245e-172	7.73351e-168	Plasma Cell
MED29	-0.105054	0.147	0.26	2.33819e-279	5.87213e-275	CD8+ T-cells		LITAF	-3.32709	0.388	0.366	9.67118e-172	2.77785e-167	Plasma Cell
LMF2	0.348883	0.127	0.235	9.76249e-279	2.45175e-274	CD8+ T-cells		TSPAN13	-1.41516	0.217	0.125	2.48521e-171	7.13826e-167	Plasma Cell
CD83	-1.21234	0.227	0.317	1.36426e-278	3.42621e-274	CD8+ T-cells		SHARPIN	-1.24173	0.206	0.119	2.88928e-171	8.29887e-167	Plasma Cell
PSMC2	0.369625	0.138	0.253	3.95923e-278	9.94321e-274	CD8+ T-cells		MCL1	-1.44306	0.783	0.59	5.54708e-171	1.59329e-166	Plasma Cell
NDUFB8	0.265432	0.112	0.211	1.16691e-277	2.93058e-273	CD8+ T-cells		NCOA4	-2.89149	0.163	0.214	9.13318e-171	2.62332e-166	Plasma Cell
DEGS1	0.227845	0.151	0.269	1.21772e-277	3.05818e-273	CD8+ T-cells		HBS1L	-1.22586	0.2	0.115	1.29752e-170	3.72686e-166	Plasma Cell
AKR1B1	0.0332835	0.131	0.237	2.18275e-277	5.48176e-273	CD8+ T-cells		PSMF1	-1.26478	0.316	0.188	5.08366e-169	1.46018e-164	Plasma Cell
GOPC	0.356919	0.113	0.214	7.07445e-277	1.77668e-272	CD8+ T-cells		AASDHPPT	-1.31416	0.223	0.131	9.6696e-168	2.7774e-163	Plasma Cell
RNF145	0.0101585	0.151	0.264	1.69389e-276	4.25404e-272	CD8+ T-cells		NFKB2	-1.42652	0.24	0.141	1.08946e-167	3.12925e-163	Plasma Cell
IAH1	0.321339	0.133	0.243	4.78962e-276	1.20287e-271	CD8+ T-cells		IRF1	-1.75466	0.583	0.487	1.69698e-167	4.87425e-163	Plasma Cell
TMED5	0.387424	0.187	0.328	8.77233e-276	2.20308e-271	CD8+ T-cells		MTRNR2L8	-1.08514	0.272	0.166	2.20337e-167	6.32874e-163	Plasma Cell
TADA3	0.355259	0.129	0.238	1.87338e-275	4.70481e-271	CD8+ T-cells		PEPD	-1.30965	0.222	0.129	2.45524e-167	7.05218e-163	Plasma Cell
CYCS	0.716425	0.534	0.571	1.992e-275	5.00271e-271	CD8+ T-cells		USP11	-1.3561	0.206	0.119	2.54361e-167	7.30602e-163	Plasma Cell
SARNP	0.347988	0.132	0.242	3.09643e-275	7.77636e-271	CD8+ T-cells		NDUFA9	-1.2683	0.252	0.149	6.71093e-167	1.92758e-162	Plasma Cell
ECHDC1	0.341506	0.108	0.206	1.36763e-274	3.43467e-270	CD8+ T-cells		EIF3K	-1.05246	0.817	0.568	7.81042e-167	2.24339e-162	Plasma Cell
SEC23B	0.376694	0.113	0.214	4.62564e-274	1.16168e-269	CD8+ T-cells		IRF9	-1.22952	0.293	0.175	8.1314e-167	2.33558e-162	Plasma Cell
PRRC2A	0.222129	0.122	0.225	5.68559e-274	1.42788e-269	CD8+ T-cells		SLC25A5	-1.86813	0.636	0.475	1.27233e-166	3.65452e-162	Plasma Cell
RAP1B	0.847374	0.485	0.514	6.35855e-274	1.59689e-269	CD8+ T-cells		ATXN7L3B	-2.50864	0.193	0.239	5.79245e-166	1.66377e-161	Plasma Cell
NGLY1	0.344599	0.105	0.201	9.86821e-274	2.4783e-269	CD8+ T-cells		EIF3H	-1.65589	0.631	0.479	8.01813e-166	2.30305e-161	Plasma Cell
TMEM35B	0.219107	0.119	0.221	1.57334e-273	3.95128e-269	CD8+ T-cells		HSPA1A	0.106052	0.486	0.349	1.03872e-165	2.98351e-161	Plasma Cell
HSPA1A	0.711069	0.745	0.783	1.71212e-273	4.29982e-269	CD8+ T-cells		AC058791.1	-0.971507	0.261	0.156	1.53921e-165	4.42107e-161	Plasma Cell
GOLGA4	0.192614	0.221	0.375	5.48929e-273	1.37858e-268	CD8+ T-cells		IKZF1	-2.23439	0.403	0.371	1.69734e-165	4.87528e-161	Plasma Cell
LAMP1	-0.0629498	0.269	0.427	1.55319e-272	3.90069e-268	CD8+ T-cells		USP16	-1.12349	0.49	0.289	2.28324e-165	6.55816e-161	Plasma Cell
RPL27A	0.376945	0.741	0.813	3.52143e-272	8.84372e-268	CD8+ T-cells		NUDCD2	-1.20384	0.25	0.148	2.48282e-165	7.1314e-161	Plasma Cell
LSM2	0.234358	0.197	0.337	4.39912e-272	1.10479e-267	CD8+ T-cells		PRDX1	-0.593277	0.839	0.476	2.53871e-165	7.29194e-161	Plasma Cell
AHNAK	-0.251595	0.354	0.532	5.32499e-272	1.33732e-267	CD8+ T-cells		NAMPT	-4.53172	0.269	0.294	3.11959e-165	8.96039e-161	Plasma Cell
ARF4	-0.139173	0.428	0.631	2.05037e-271	5.14929e-267	CD8+ T-cells		ABHD3	-1.50812	0.209	0.121	4.75441e-165	1.36561e-160	Plasma Cell
SETD5	0.237194	0.118	0.217	3.68714e-271	9.25989e-267	CD8+ T-cells		GLIPR1	-2.62442	0.34	0.332	8.64157e-165	2.48212e-160	Plasma Cell
NSMCE1	0.00765921	0.132	0.239	7.3204e-271	1.83845e-266	CD8+ T-cells		TAOK3	-2.38159	0.291	0.307	1.97038e-164	5.65953e-160	Plasma Cell
UBE2J2	0.403474	0.117	0.219	7.43122e-271	1.86628e-266	CD8+ T-cells		ATP1B3	-2.68757	0.264	0.287	1.98557e-164	5.70316e-160	Plasma Cell
PSMG2	0.248375	0.209	0.358	7.85522e-271	1.97276e-266	CD8+ T-cells		SEPTIN9	-2.57325	0.166	0.214	9.80861e-164	2.81733e-159	Plasma Cell
SSNA1	0.292368	0.216	0.37	5.79746e-270	1.45597e-265	CD8+ T-cells		NUDT21	-1.36351	0.283	0.169	1.31359e-163	3.77301e-159	Plasma Cell
ATP2B4	1.70826	0.214	0.156	1.41784e-269	3.56077e-265	CD8+ T-cells		PTP4A2	-1.80535	0.636	0.485	1.76037e-163	5.0563e-159	Plasma Cell
RABGAP1L	1.64129	0.258	0.207	2.56031e-269	6.42996e-265	CD8+ T-cells		TRMT112	-0.551525	0.765	0.438	2.32165e-163	6.66847e-159	Plasma Cell
NIFK	0.320257	0.141	0.255	3.07868e-269	7.7318e-265	CD8+ T-cells		AHI1	-1.22961	0.246	0.147	2.5483e-163	7.31947e-159	Plasma Cell
DYNLT3	0.251902	0.12	0.221	2.79629e-268	7.0226e-264	CD8+ T-cells		SHISA5	-2.72643	0.178	0.226	2.73059e-163	7.84307e-159	Plasma Cell
AUP1	0.136843	0.312	0.517	9.42227e-268	2.36631e-263	CD8+ T-cells		VPS36	-1.18828	0.35	0.211	4.82403e-163	1.38561e-158	Plasma Cell
RNF5	0.364784	0.135	0.246	1.545e-267	3.8801e-263	CD8+ T-cells		PLEKHO1	-2.76022	0.184	0.227	5.45588e-163	1.56709e-158	Plasma Cell
TUFM	0.08822	0.303	0.494	1.65162e-267	4.14788e-263	CD8+ T-cells		TCIRG1	-1.39834	0.226	0.133	5.60102e-163	1.60878e-158	Plasma Cell
PDCD6IP	0.157897	0.183	0.312	3.14694e-267	7.90324e-263	CD8+ T-cells		COPA	-1.13429	0.441	0.263	6.4348e-163	1.84827e-158	Plasma Cell
B3GAT3	0.433263	0.12	0.223	1.02389e-266	2.57139e-262	CD8+ T-cells		SNAP23	-2.78108	0.153	0.204	7.98841e-163	2.29451e-158	Plasma Cell
ZFAND3	0.290601	0.124	0.227	2.10831e-266	5.29482e-262	CD8+ T-cells		ANP32B	-1.64144	0.691	0.51	8.62881e-163	2.47845e-158	Plasma Cell
WDR83OS	-0.0676374	0.417	0.638	3.69064e-266	9.26866e-262	CD8+ T-cells		TBC1D15	-1.30439	0.263	0.158	1.10323e-162	3.16881e-158	Plasma Cell
SIVA1	0.102229	0.28	0.459	1.73043e-265	4.34581e-261	CD8+ T-cells		CTDNEP1	-1.23649	0.431	0.254	1.26702e-162	3.63928e-158	Plasma Cell
NEMF	0.311462	0.135	0.243	3.86016e-265	9.6944e-261	CD8+ T-cells		SCP2	-2.44345	0.309	0.314	6.26109e-162	1.79837e-157	Plasma Cell
PPP1R15B	0.188974	0.16	0.278	5.38904e-265	1.3534e-260	CD8+ T-cells		PYCARD	-1.44134	0.351	0.207	1.20197e-161	3.45243e-157	Plasma Cell
PWP1	0.375647	0.131	0.239	5.91629e-264	1.48582e-259	CD8+ T-cells		TMPO	-2.41769	0.232	0.266	2.48625e-161	7.14126e-157	Plasma Cell
COPS9	0.141969	0.269	0.444	1.91483e-263	4.80892e-259	CD8+ T-cells		TMBIM4	-0.77287	0.71	0.397	9.66667e-161	2.77656e-156	Plasma Cell
RBBP7	0.326539	0.16	0.282	2.97492e-263	7.47121e-259	CD8+ T-cells		HSD17B4	-1.17313	0.208	0.123	1.1067e-160	3.17879e-156	Plasma Cell
MRPS7	0.322675	0.168	0.294	1.18856e-262	2.98496e-258	CD8+ T-cells		CDC42SE2	-2.06516	0.463	0.406	1.27351e-160	3.65792e-156	Plasma Cell
CDC42EP3	1.05629	0.293	0.235	2.11964e-262	5.32326e-258	CD8+ T-cells		PITPNA	-1.46624	0.214	0.125	1.61358e-160	4.63469e-156	Plasma Cell
VPS51	0.316914	0.176	0.306	1.26175e-261	3.16876e-257	CD8+ T-cells		TOMM6	-1.06858	0.489	0.283	3.76975e-160	1.08278e-155	Plasma Cell
MCRIP1	0.200316	0.129	0.233	1.12967e-260	2.83706e-256	CD8+ T-cells		SNRPA1	-1.39366	0.285	0.17	7.35364e-160	2.11219e-155	Plasma Cell
FYTTD1	0.332362	0.123	0.225	6.81305e-260	1.71103e-255	CD8+ T-cells		SSB	-2.16366	0.397	0.367	8.84689e-160	2.54109e-155	Plasma Cell
STAU1	0.344625	0.188	0.325	1.24035e-259	3.11501e-255	CD8+ T-cells		CD81	-1.89253	0.671	0.489	2.60761e-159	7.48984e-155	Plasma Cell
COPE	-0.0121321	0.391	0.621	1.27166e-259	3.19365e-255	CD8+ T-cells		JOSD1	-2.63467	0.196	0.239	4.78963e-159	1.37572e-154	Plasma Cell
NOLC1	0.335377	0.134	0.241	2.3562e-259	5.91737e-255	CD8+ T-cells		RAP1A	-2.14083	0.425	0.383	6.41609e-159	1.84289e-154	Plasma Cell
TPGS1	0.332457	0.123	0.225	2.52503e-259	6.34135e-255	CD8+ T-cells		ISCA2	-1.32952	0.221	0.13	6.85103e-159	1.96782e-154	Plasma Cell
PARP14	0.0529832	0.133	0.235	4.12457e-259	1.03584e-254	CD8+ T-cells		STAT2	-1.17388	0.207	0.123	1.26983e-158	3.64733e-154	Plasma Cell
IDI1	1.21666	0.332	0.295	1.25339e-258	3.14776e-254	CD8+ T-cells		TPP1	-2.70786	0.172	0.219	2.71432e-158	7.79633e-154	Plasma Cell
POMP	-0.182576	0.429	0.619	1.42951e-257	3.59007e-253	CD8+ T-cells		PSMB1	-0.632256	0.77	0.427	5.03512e-158	1.44624e-153	Plasma Cell
PSMD2	0.307374	0.179	0.31	7.77151e-257	1.95174e-252	CD8+ T-cells		NARF	-1.31501	0.23	0.137	1.07956e-157	3.10081e-153	Plasma Cell
ABHD5	0.0867681	0.154	0.265	5.43234e-256	1.36428e-251	CD8+ T-cells		MIA2	-1.35398	0.283	0.171	1.70573e-157	4.89935e-153	Plasma Cell
RPS5	0.0833378	0.927	0.919	6.9118e-256	1.73583e-251	CD8+ T-cells		NT5C	-2.47108	0.171	0.218	2.17856e-157	6.25749e-153	Plasma Cell
MPC2	0.127632	0.228	0.378	7.83625e-256	1.968e-251	CD8+ T-cells		SEC11A	-0.905436	0.663	0.372	2.19549e-157	6.3061e-153	Plasma Cell
NDUFA1	-0.166954	0.46	0.677	5.62483e-255	1.41262e-250	CD8+ T-cells		ARL6IP4	-0.657922	0.75	0.416	2.33046e-157	6.69379e-153	Plasma Cell
PITPNB	0.319237	0.117	0.214	5.75064e-255	1.44422e-250	CD8+ T-cells		N4BP2L1	-1.33172	0.219	0.129	2.25332e-156	6.47221e-152	Plasma Cell
SF3B5	0.137781	0.304	0.497	1.42862e-254	3.58783e-250	CD8+ T-cells		CNIH4	-1.34668	0.236	0.141	6.29386e-156	1.80779e-151	Plasma Cell
GOLT1B	0.515735	0.121	0.222	1.43958e-254	3.61536e-250	CD8+ T-cells		PGP	-1.30733	0.245	0.146	1.03354e-155	2.96863e-151	Plasma Cell
COPS5	0.387462	0.147	0.261	1.15413e-253	2.89849e-249	CD8+ T-cells		CDC26	-1.33084	0.324	0.194	2.15619e-155	6.19322e-151	Plasma Cell
ANP32A	0.229091	0.187	0.318	3.13024e-251	7.86127e-247	CD8+ T-cells		TIMM13	-1.35078	0.33	0.196	2.65935e-155	7.63844e-151	Plasma Cell
CKLF	1.35523	0.335	0.306	9.04073e-251	2.27049e-246	CD8+ T-cells		PTEN	-2.63528	0.261	0.285	4.81691e-155	1.38356e-150	Plasma Cell
FKBP1A	-0.487335	0.393	0.549	2.61936e-250	6.57827e-246	CD8+ T-cells		PSIP1	-2.37676	0.316	0.319	3.64177e-154	1.04602e-149	Plasma Cell
TXNL1	0.253462	0.239	0.401	3.28103e-250	8.23998e-246	CD8+ T-cells		METTL5	-1.30991	0.313	0.188	1.04499e-153	3.00154e-149	Plasma Cell
IGBP1	0.397574	0.175	0.305	9.36804e-250	2.35269e-245	CD8+ T-cells		MRPS36	-1.30943	0.324	0.195	1.74416e-153	5.00975e-149	Plasma Cell
C18orf32	0.40089	0.201	0.345	1.23934e-249	3.11249e-245	CD8+ T-cells		OCIAD1	-0.996926	0.614	0.349	1.8636e-153	5.35283e-149	Plasma Cell
CSNK2B	0.10233	0.317	0.509	1.95258e-249	4.9037e-245	CD8+ T-cells		ATP5ME	-0.826917	0.712	0.401	3.48038e-153	9.99669e-149	Plasma Cell
C19orf24	0.330322	0.204	0.347	4.14136e-249	1.04006e-244	CD8+ T-cells		TUBA4A	-1.26844	0.412	0.247	5.55136e-153	1.59452e-148	Plasma Cell
DDA1	0.364616	0.121	0.22	1.75252e-248	4.40129e-244	CD8+ T-cells		FKBP3	-1.24768	0.305	0.185	2.18431e-152	6.27399e-148	Plasma Cell
USP9X	0.331023	0.112	0.206	4.82827e-248	1.21257e-243	CD8+ T-cells		STMP1	-2.50442	0.203	0.241	2.29157e-152	6.58208e-148	Plasma Cell
RNF187	0.425129	0.167	0.291	4.32857e-247	1.08708e-242	CD8+ T-cells		NCOA3	-1.17827	0.469	0.281	2.58307e-152	7.41936e-148	Plasma Cell
RPA3	0.174951	0.158	0.271	5.52281e-247	1.387e-242	CD8+ T-cells		SLC5A3	-0.919099	0.219	0.133	4.30169e-152	1.23557e-147	Plasma Cell
KPNA4	0.251421	0.122	0.219	1.0679e-246	2.68192e-242	CD8+ T-cells		FNBP1	-1.91025	0.466	0.407	6.55381e-152	1.88245e-147	Plasma Cell
POP5	0.450573	0.115	0.211	1.31124e-246	3.29306e-242	CD8+ T-cells		PPM1K	-1.41748	0.443	0.262	1.08077e-151	3.10431e-147	Plasma Cell
DENR	0.346487	0.138	0.244	1.05171e-244	2.64127e-240	CD8+ T-cells		PRDX6	-1.20763	0.559	0.317	1.74891e-151	5.02341e-147	Plasma Cell
ISCA1	1.63478	0.291	0.257	4.8131e-244	1.20876e-239	CD8+ T-cells		PSME2	-0.856069	0.659	0.378	3.65125e-151	1.04875e-146	Plasma Cell
CYTH2	0.301326	0.113	0.207	5.3485e-244	1.34322e-239	CD8+ T-cells		ATG3	-1.49865	0.325	0.195	8.28268e-151	2.37903e-146	Plasma Cell
ALDH9A1	0.4727	0.115	0.211	5.93458e-244	1.49041e-239	CD8+ T-cells		LTA4H	-1.41518	0.243	0.146	1.13419e-150	3.25772e-146	Plasma Cell
TMEM50B	0.46617	0.148	0.262	9.19455e-244	2.30912e-239	CD8+ T-cells		MRPS21	-1.11436	0.502	0.293	2.13167e-150	6.1228e-146	Plasma Cell
PTP4A2	0.231323	0.23	0.38	1.21793e-243	3.0587e-239	CD8+ T-cells		NDUFB3	-1.15127	0.504	0.294	5.09096e-150	1.46228e-145	Plasma Cell
NDUFA13	-0.0600471	0.387	0.596	1.38105e-243	3.46837e-239	CD8+ T-cells		FXYD5	-1.83569	0.549	0.445	8.89709e-150	2.55551e-145	Plasma Cell
SNRPD3	0.104535	0.282	0.454	3.01094e-243	7.56166e-239	CD8+ T-cells		EFCAB14	-2.61205	0.182	0.225	1.51613e-149	4.35479e-145	Plasma Cell
RAB11B	0.256827	0.246	0.409	7.04197e-243	1.76852e-238	CD8+ T-cells		JADE1	-1.39193	0.233	0.14	4.42695e-149	1.27155e-144	Plasma Cell
EMC3	0.457491	0.161	0.282	1.5949e-242	4.00543e-238	CD8+ T-cells		HNRNPH3	-2.20393	0.348	0.337	8.28161e-149	2.37873e-144	Plasma Cell
IDH3B	0.327579	0.125	0.225	1.96991e-242	4.94722e-238	CD8+ T-cells		SSNA1	-1.2541	0.37	0.222	1.29248e-148	3.7124e-144	Plasma Cell
VDAC2	0.00887056	0.331	0.519	8.75125e-242	2.19779e-237	CD8+ T-cells		SUDS3	-1.31779	0.235	0.142	2.00417e-148	5.75658e-144	Plasma Cell
HLA-DRB1	-1.46117	0.388	0.465	4.02901e-241	1.01185e-236	CD8+ T-cells		ZNF511	-1.32092	0.207	0.123	2.42309e-148	6.95984e-144	Plasma Cell
BFAR	0.441576	0.115	0.209	1.11666e-240	2.80438e-236	CD8+ T-cells		DENND1B	-1.29416	0.216	0.129	3.94714e-148	1.13374e-143	Plasma Cell
GID8	0.411042	0.139	0.246	1.67798e-240	4.21407e-236	CD8+ T-cells		PPP1R7	-1.30969	0.316	0.191	8.29041e-148	2.38125e-143	Plasma Cell
UQCR10	-0.182017	0.423	0.614	2.71149e-240	6.80964e-236	CD8+ T-cells		PSMC1	-1.3341	0.333	0.201	1.19219e-147	3.42434e-143	Plasma Cell
NOP53	0.664421	0.537	0.597	2.72597e-240	6.846e-236	CD8+ T-cells		SUMF2	-1.22118	0.269	0.164	2.23469e-147	6.4187e-143	Plasma Cell
DEDD2	1.49928	0.297	0.262	7.49916e-240	1.88334e-235	CD8+ T-cells		RNASET2	-0.891865	0.723	0.408	2.91467e-147	8.37182e-143	Plasma Cell
NRDC	0.359015	0.159	0.275	9.53609e-240	2.39489e-235	CD8+ T-cells		TIMM10	-1.31934	0.255	0.154	3.248e-147	9.32924e-143	Plasma Cell
WIPI2	0.474923	0.141	0.249	2.41365e-239	6.06163e-235	CD8+ T-cells		MDH2	-1.26647	0.462	0.27	1.94596e-146	5.58939e-142	Plasma Cell
EIF3F	0.656333	0.538	0.595	3.03676e-239	7.62651e-235	CD8+ T-cells		PJA2	-1.13418	0.506	0.302	5.20776e-146	1.49582e-141	Plasma Cell
RABGGTB	0.40144	0.193	0.328	1.65292e-238	4.15113e-234	CD8+ T-cells		CSNK2B	-1.16413	0.512	0.298	5.32074e-146	1.52828e-141	Plasma Cell
SRSF3	0.70101	0.564	0.635	1.72473e-238	4.33149e-234	CD8+ T-cells		ESD	-2.48855	0.18	0.221	5.84815e-146	1.67976e-141	Plasma Cell
RAB6A	0.344226	0.172	0.294	4.94251e-238	1.24126e-233	CD8+ T-cells		ATP6V0C	-1.1708	0.477	0.278	7.17366e-146	2.06049e-141	Plasma Cell
NCBP2	0.425771	0.12	0.216	5.07312e-238	1.27406e-233	CD8+ T-cells		GUK1	-0.68616	0.77	0.43	1.23687e-145	3.55266e-141	Plasma Cell
BORCS7	0.297614	0.12	0.215	9.69132e-238	2.43388e-233	CD8+ T-cells		CDK6	-1.34121	0.236	0.143	1.39467e-145	4.00592e-141	Plasma Cell
IRF3	0.323711	0.155	0.267	1.75023e-237	4.39553e-233	CD8+ T-cells		LAPTM4A	-1.33698	0.61	0.344	2.03285e-145	5.83895e-141	Plasma Cell
VAPA	0.0258243	0.344	0.536	2.17623e-237	5.46539e-233	CD8+ T-cells		AKAP9	-0.824814	0.699	0.405	2.25995e-145	6.49126e-141	Plasma Cell
RANBP2	1.19857	0.346	0.319	4.05005e-237	1.01713e-232	CD8+ T-cells		BAX	-2.41721	0.303	0.308	5.28053e-145	1.51673e-140	Plasma Cell
RAB27A	1.565	0.217	0.164	1.37139e-236	3.44411e-232	CD8+ T-cells		BAZ2A	-1.42016	0.329	0.201	1.42682e-144	4.09826e-140	Plasma Cell
RSRP1	0.790521	0.483	0.505	4.30458e-236	1.08105e-231	CD8+ T-cells		MIDN	-2.26784	0.32	0.322	7.87895e-144	2.26307e-139	Plasma Cell
SRA1	0.334633	0.206	0.346	5.72278e-236	1.43722e-231	CD8+ T-cells		MRPS26	-1.33267	0.253	0.153	1.98085e-143	5.6896e-139	Plasma Cell
PPP1R7	0.446532	0.145	0.255	8.21987e-236	2.06434e-231	CD8+ T-cells		CD44	-1.69254	0.657	0.497	2.23901e-143	6.43111e-139	Plasma Cell
BRD4	0.314704	0.173	0.293	1.95009e-235	4.89746e-231	CD8+ T-cells		DNTTIP2	-2.64312	0.195	0.234	4.38149e-143	1.2585e-138	Plasma Cell
C1orf43	0.144461	0.277	0.449	3.06034e-235	7.68573e-231	CD8+ T-cells		MT-ATP8	-2.14854	0.247	0.284	7.62855e-143	2.19115e-138	Plasma Cell
INO80E	0.403308	0.131	0.233	9.48715e-235	2.3826e-230	CD8+ T-cells		UQCRFS1	-1.2939	0.426	0.253	1.19836e-142	3.44204e-138	Plasma Cell
PET100	0.177646	0.289	0.47	1.63629e-234	4.10939e-230	CD8+ T-cells		TIMMDC1	-1.30166	0.222	0.134	1.77962e-142	5.1116e-138	Plasma Cell
RSBN1	1.69452	0.216	0.165	1.77833e-234	4.46609e-230	CD8+ T-cells		ERO1A	-1.34611	0.269	0.165	2.27692e-142	6.54001e-138	Plasma Cell
SNX17	0.411403	0.186	0.317	5.9845e-234	1.50295e-229	CD8+ T-cells		PDIA3	-0.585366	0.8	0.46	5.75613e-142	1.65333e-137	Plasma Cell
ATP5PB	0.0777911	0.307	0.488	6.51696e-234	1.63667e-229	CD8+ T-cells		SNX2	-2.60931	0.264	0.281	7.23774e-142	2.0789e-137	Plasma Cell
DERL2	0.539059	0.161	0.28	6.65581e-233	1.67154e-228	CD8+ T-cells		SNRNP25	-1.38315	0.204	0.121	8.92279e-142	2.56289e-137	Plasma Cell
EIF2AK2	0.376096	0.13	0.23	6.86517e-233	1.72412e-228	CD8+ T-cells		MRPL50	-1.31166	0.206	0.124	1.06465e-141	3.05799e-137	Plasma Cell
HDAC1	0.223742	0.147	0.254	1.0693e-232	2.68543e-228	CD8+ T-cells		PNKD	-1.35793	0.312	0.189	1.46848e-141	4.21791e-137	Plasma Cell
EIF3I	0.176141	0.267	0.435	3.13094e-232	7.86305e-228	CD8+ T-cells		AKIRIN1	-2.53863	0.195	0.233	3.06039e-140	8.79036e-136	Plasma Cell
UPF3A	0.439535	0.135	0.238	5.48518e-232	1.37755e-227	CD8+ T-cells		RBM3	-1.62448	0.611	0.468	6.70985e-140	1.92727e-135	Plasma Cell
SPG7	0.199231	0.131	0.229	1.0089e-231	2.53375e-227	CD8+ T-cells		PHF20	-2.46821	0.256	0.276	1.36594e-139	3.9234e-135	Plasma Cell
PSMB6	0.0765498	0.333	0.528	4.3879e-231	1.10198e-226	CD8+ T-cells		TRA2B	-1.87761	0.485	0.415	3.04239e-139	8.73867e-135	Plasma Cell
NXF1	0.156093	0.163	0.273	1.25491e-230	3.15159e-226	CD8+ T-cells		KPNB1	-2.13271	0.402	0.37	8.65407e-139	2.48571e-134	Plasma Cell
ARPC4	0.241398	0.157	0.266	6.4701e-230	1.6249e-225	CD8+ T-cells		VEZT	-1.2486	0.206	0.125	1.78564e-138	5.1289e-134	Plasma Cell
THOC2	0.347063	0.151	0.26	1.20944e-229	3.03738e-225	CD8+ T-cells		IDI1	-2.5009	0.245	0.269	2.09882e-138	6.02844e-134	Plasma Cell
ASH1L	0.29369	0.152	0.26	5.88719e-228	1.47851e-223	CD8+ T-cells		RTF1	-1.26671	0.485	0.289	3.39342e-138	9.74693e-134	Plasma Cell
VBP1	0.425431	0.123	0.22	8.26003e-228	2.07442e-223	CD8+ T-cells		CEBPB	-1.83464	0.395	0.244	4.47798e-138	1.28621e-133	Plasma Cell
BCL10	0.256982	0.113	0.202	2.62251e-227	6.58616e-223	CD8+ T-cells		BOLA3	-1.44924	0.214	0.129	5.18434e-138	1.4891e-133	Plasma Cell
PTPRE	-0.170314	0.121	0.206	8.93669e-227	2.24436e-222	CD8+ T-cells		CNBP	-1.3579	0.728	0.52	5.67274e-138	1.62938e-133	Plasma Cell
DGCR6L	0.478025	0.147	0.256	1.1033e-226	2.77083e-222	CD8+ T-cells		MRPL18	-1.34367	0.364	0.22	1.70694e-137	4.90284e-133	Plasma Cell
CHTOP	0.419309	0.139	0.242	1.68372e-226	4.22851e-222	CD8+ T-cells		ANKRD11	-1.88181	0.44	0.394	3.70978e-137	1.06556e-132	Plasma Cell
HNRNPK	0.537751	0.585	0.65	2.25814e-226	5.67109e-222	CD8+ T-cells		RAB2A	-1.03345	0.649	0.367	4.437e-137	1.27444e-132	Plasma Cell
PUM1	0.323198	0.132	0.231	2.77363e-226	6.96569e-222	CD8+ T-cells		UBE2R2	-2.5574	0.252	0.273	4.46917e-137	1.28368e-132	Plasma Cell
SEPT7	0.796201	0.453	0.46	9.8058e-226	2.46263e-221	CD8+ T-cells		SUCLG1	-1.34751	0.341	0.208	6.5776e-137	1.88929e-132	Plasma Cell
CDC42SE1	1.36253	0.302	0.269	1.49517e-225	3.75496e-221	CD8+ T-cells		SUPT4H1	-1.33052	0.313	0.191	7.13996e-137	2.05081e-132	Plasma Cell
GTF2F1	0.335674	0.148	0.254	2.16392e-225	5.43447e-221	CD8+ T-cells		MIER1	-2.35611	0.296	0.303	1.36356e-136	3.91656e-132	Plasma Cell
BAZ1B	0.37202	0.123	0.218	4.16099e-225	1.04499e-220	CD8+ T-cells		COPB1	-1.1941	0.421	0.256	2.35776e-136	6.77219e-132	Plasma Cell
CWC15	0.45585	0.148	0.257	6.62305e-225	1.66331e-220	CD8+ T-cells		KCMF1	-1.38846	0.304	0.187	2.65517e-136	7.62643e-132	Plasma Cell
MYADM	1.08035	0.464	0.487	1.0398e-223	2.61136e-219	CD8+ T-cells		KHDRBS1	-2.00501	0.438	0.384	2.93046e-136	8.41716e-132	Plasma Cell
HSF1	0.340703	0.16	0.273	3.29854e-223	8.28396e-219	CD8+ T-cells		GCC2	-1.87774	0.507	0.424	6.24292e-136	1.79315e-131	Plasma Cell
ACTN4	-0.222357	0.279	0.415	4.29504e-223	1.07866e-218	CD8+ T-cells		PSMA3-AS1	-2.3377	0.247	0.272	9.47351e-136	2.72108e-131	Plasma Cell
[truncated: 46,773 more rows]
