# Supplementary material for: Plasma proteome-wide Mendelian randomization reveals multi-ancestry drug targets for gastric cancer
Source: Front Oncol. 2026 May 1;16:1821512. doi: 10.3389/fonc.2026.1821512 (PMC13175846; doi:10.3389/fonc.2026.1821512)
Supplement: Supplementary Table 9 — DGIdb result. [file Table9.xlsx]

## Sheet: Sheet1
Protein	Description	Drug	Interaction Score	Type & Directionality	Regulatory Approval
ANGPTL3	Angiopoietin Like 3	EVINACUMAB	26.25	inhibitor	Approval
NME4	NME/NM23 Nucleoside Diphosphate Kinase 4
ANXA10	Annexin A10
SLURP1	Secreted LY6/PLAUR Domain Containing 1
ICAM5	Intercellular Adhesion Molecule 5
SMOC1	SPARC Related Modular Calcium Binding 1
PSCA	Prostate Stem Cell Antigen	MK-4721	13.12	antineoplastic agent	Not Approval
SATB1	SATB Homeobox 1
SCRG1	Stimulator Of Chondrogenesis 1
PTPRB	Protein Tyrosine Phosphatase Receptor Type B	RAZUPROTAFIB	19.69	inhibitor
PTPRB	Protein Tyrosine Phosphatase Receptor Type B	SUNITINIB	0.26	antineoplastic agent	Approval
PTPRB	Protein Tyrosine Phosphatase Receptor Type B	VATALANIB	0.72	antineoplastic agent	Not Approval
PTPRB	Protein Tyrosine Phosphatase Receptor Type B	COMPOUND 13E	13.12		Not Approval
ISLR2	Immunoglobulin Superfamily Containing Leucine Rich Repeat 2
NCR3LG1	Natural Killer Cell Cytotoxicity Receptor 3 Ligand 1
SELE	Selectin E	BIMOSIAMOSE	4.77	inhibitor	Not Approval
SELE	Selectin E	RIVIPANSEL	6.36	inhibitor	Not Approval
SELE	Selectin E	CAPECITABINE	0.17		Approval
SELE	Selectin E	UPROLESELAN	4.77	inhibitor	Not Approval
SELE	Selectin E	FLUOROURACIL	0.08		Approval
SELE	Selectin E	OXALIPLATIN	0.23		Approval
SELE	Selectin E	CDP-850	4.77	inhibitor	Not Approval
SELE	Selectin E	LEUCOVORIN CALCIUM	0.25		Approval
SELE	Selectin E	CY-1503	2.38		Not Approval
SELE	Selectin E	SIALYL LEWIS X	4.77		Not Approval
SELE	Selectin E	GMI-1359	1.59		Not Approval
