# Supplementary material for: Plasma proteome-wide Mendelian randomization reveals multi-ancestry drug targets for gastric cancer
Source: Front Oncol. 2026 May 1;16:1821512. doi: 10.3389/fonc.2026.1821512 (PMC13175846; doi:10.3389/fonc.2026.1821512)
Supplement: Supplementary Table 10 — Protein structure information. [file Table10.xlsx]

## Sheet: European crowd docking results
PubChem.CID	Ligand.ID	Name	Type	SMILES	THBS4	ANGPTL3	ADPGK	KLK7	NME4	ANXA10	SLURP1
8223	149	ergotamine	Synthetic organic	O=C([C@H]1CN(C)[C@H]2C(=C1)c1cccc3c1c(C2)c[nH]3)N[C@]1(C)O[C@@]2(N(C1=O)[C@@H](Cc1ccccc1)C(=O)N1[C@H]2CCC1)O	-9.4	-8.8	-9	-8.7	-10.2	-8.8	-8.7
53472683	11513	zavegepant	Synthetic organic	CN1CCC(CC1)N1CCN(CC1)C(=O)[C@H](NC(=O)N1CCC(CC1)c1cc2ccccc2[nH]c1=O)Cc1cc(C)c2c(c1)cn[nH]2	-10.3	-8.7	-10.8	-9.1	-9.1	-10.4	-8.5
2724385	4726	digoxin	Natural product	O=C1OCC(=C1)[C@H]1CC[C@]2([C@]1(C)[C@H](O)C[C@H]1[C@H]2CC[C@H]2[C@]1(C)CC[C@@H](C2)O[C@H]1C[C@H](O)[C@@H]([C@H](O1)C)O[C@H]1C[C@H](O)[C@@H]([C@H](O1)C)O[C@H]1C[C@H](O)[C@@H]([C@H](O1)C)O)O	-10.3	-9.3	-11.4	-10.5	-8.9	-9	-8.3
28620	6806	deslanoside	Synthetic organic	OC[C@H]1O[C@@H](O[C@H]2[C@@H](O)C[C@@H](O[C@@H]2C)O[C@H]2[C@@H](O)C[C@@H](O[C@@H]2C)O[C@H]2[C@@H](O)C[C@@H](O[C@@H]2C)O[C@H]2CC[C@]3([C@@H](C2)CC[C@@H]2[C@@H]3C[C@@H](O)[C@]3([C@]2(O)CC[C@@H]3C2=CC(=O)OC2)C)C)[C@@H]([C@H]([C@@H]1O)O)O	-11	-9.7	-11.1	-10.2	-10	-9.9	-8.2
67505836	11271	ledipasvir	Synthetic organic	COC(=O)N[C@H](C(=O)N1CC2(C[C@H]1c1ncc([nH]1)c1ccc3c(c1)C(F)(F)c1c3ccc(c1)c1ccc3c(c1)[nH]c(n3)[C@@H]1[C@H]3CC[C@@H](N1C(=O)[C@H](C(C)C)NC(=O)OC)C3)CC2)C(C)C	-10.6	-9.5	-11	-9.5	-9.5	-9.1	-8.2
10531	121	dihydroergotamine	Synthetic organic	CN1C[C@@H](C[C@H]2[C@H]1Cc1c[nH]c3c1c2ccc3)C(=O)N[C@]1(C)O[C@@]2(N(C1=O)[C@@H](Cc1ccccc1)C(=O)N1[C@H]2CCC1)O	-9.8	-8.6	-9.5	-9.4	-10.1	-9.2	-8.2
5284512	6794	acetyldigitoxin	Synthetic organic	CC(=O)O[C@H]1C[C@H](O[C@H]2[C@@H](O)C[C@@H](O[C@@H]2C)O[C@H]2[C@@H](O)C[C@@H](O[C@@H]2C)O[C@H]2CC[C@]3([C@@H](C2)CC[C@@H]2[C@@H]3CC[C@]3([C@]2(O)CC[C@@H]3C2=CC(=O)OC2)C)C)O[C@@H]([C@H]1O)C	-10.4	-9.1	-11.3	-9.7	-9.6	-9.4	-8
151171	2203	conivaptan	Synthetic organic	Cc1[nH]c2c(n1)c1ccccc1N(CC2)C(=O)c1ccc(cc1)NC(=O)c1ccccc1c1ccccc1	-9.5	-8.9	-9.6	-8.5	-9.4	-9.1	-8
72163100	9730	atogepant	Synthetic organic	O=C(c1cnc2c(c1)C[C@@]1(C2)C(=O)Nc2c1cccn2)N[C@H]1C[C@H]([C@H](N(C1=O)CC(F)(F)F)C)c1c(F)ccc(c1F)F	-9.6	-8.9	-10.3	-8.8	-9.9	-9.3	-7.9
31101	35	bromocriptine	Synthetic organic	CC(C[C@H]1C(=O)N2CCC[C@H]2[C@]2(N1C(=O)[C@@](O2)(NC(=O)[C@H]1CN(C)[C@H]2C(=C1)c1cccc3c1c(C2)c([nH]3)Br)C(C)C)O)C	-9.3	-8	-9	-7.9	-9.3	-7.9	-7.9
24889392	5658	quizartinib	Synthetic organic	O=C(Nc1noc(c1)C(C)(C)C)Nc1ccc(cc1)c1cn2c(n1)sc1c2ccc(c1)OCCN1CCOCC1	-8.5	-8	-9.2	-8.2	-9.1	-7.8	-7.8
51049968	10704	rimegepant	Synthetic organic	O=C(N1CCC(CC1)n1c(=O)[nH]c2c1cccn2)O[C@@H]1CC[C@H]([C@@H](c2c1nccc2)N)c1cccc(c1F)F	-9.4	-8.2	-10.3	-10.2	-9.3	-9.1	-7.7
118513932	11170	risdiplam	Synthetic organic	Cc1cn2c(n1)c(C)cc(n2)c1cc(=O)n2c(n1)ccc(c2)N1CCNC2(C1)CC2	-8.9	-8	-9.6	-8.3	-9.1	-8.7	-7.7
51039094	9922	tucatinib	Synthetic organic	Cc1cc(ccc1Oc1ccn2c(c1)ncn2)Nc1ncnc2c1cc(cc2)NC1=NC(CO1)(C)C	-9.1	-8.5	-9.5	-8.4	-9.6	-8.8	-7.7
5291	5687	imatinib	Synthetic organic	CN1CCN(CC1)Cc1ccc(cc1)C(=O)Nc1ccc(c(c1)Nc1nccc(n1)c1cccnc1)C	-9.4	-8.3	-9	-8.1	-9.3	-8.2	-7.7
208908	5692	lapatinib	Synthetic organic	Fc1cccc(c1)COc1ccc(cc1Cl)Nc1ncnc2c1cc(cc2)c1ccc(o1)CNCCS(=O)(=O)C	-8.4	-8.6	-8.9	-7.6	-9.5	-8.5	-7.7
6918314	7427	vilazodone	Synthetic organic	N#Cc1ccc2c(c1)c(CCCCN1CCN(CC1)c1ccc3c(c1)cc(o3)C(=O)N)c[nH]2	-8.5	-8	-7.1	-7.8	-9	-7	-7.7
68748835	10176	ubrogepant	Synthetic organic	O=C(c1cnc2c(c1)C[C@@]1(C2)C(=O)Nc2c1cccn2)N[C@H]1C[C@@H](c2ccccc2)[C@H](N(C1=O)CC(F)(F)F)C	-10.5	-8.7	-10.6	-8.6	-9.2	-10	-7.6
644241	5697	nilotinib	Synthetic organic	Cc1ncn(c1)c1cc(NC(=O)c2ccc(c(c2)Nc2nccc(n2)c2cccnc2)C)cc(c1)C(F)(F)F	-10.1	-9.3	-9.9	-9.1	-9.2	-9.3	-7.6
9829523	5702	midostaurin	Synthetic organic	CO[C@@H]1[C@@H](C[C@H]2O[C@]1(C)n1c3ccccc3c3c1c1n2c2ccccc2c1c1c3CNC1=O)N(C(=O)c1ccccc1)C	-9.4	-8.3	-9.9	-8.4	-8.8	-8.5	-7.6
6480466	12876	delamanid	Synthetic organic	C[C@@]1(CN2C=C(N=C2O1)[N+](=O)[O-])COC3=CC=C(C=C3)N4CCC(CC4)OC5=CC=C(C=C5)OC(F)(F)F	-8.4	-7.9	-9.1	-7.9	-8.9	-7.9	-7.6
9853053	7439	lomitapide	Synthetic organic	O=C(c1ccccc1c1ccc(cc1)C(F)(F)F)NC1CCN(CC1)CCCCC1(C(=O)NCC(F)(F)F)c2ccccc2c2c1cccc2	-9.1	-8.8	-8.5	-8.7	-9.3	-8.2	-7.6
137528262	11347	berotralstat	Synthetic organic	NCc1cccc(c1)n1nc(cc1C(=O)Nc1cc(ccc1F)[C@@H](c1cccc(c1)C#N)NCC1CC1)C(F)(F)F	-8.2	-7.4	-7.8	-8.1	-7.9	-7.4	-7.6
60838	6823	irinotecan	Synthetic organic	CC[C@@]1(O)C(=O)OCc2c1cc1c3nc4ccc(cc4c(c3Cn1c2=O)CC)OC(=O)N1CCC(CC1)N1CCCCC1	-9.3	-9.2	-10.4	-8.9	-9.8	-8.4	-7.5
6000	2294	tubocurarine	Natural product	COc1cc2CCN([C@@H]3c2cc1Oc1cc(ccc1O)C[C@@H]1c2c(CC[N+]1(C)C)cc(c(c2Oc1ccc(C3)cc1)O)OC)C	-9.5	-8.4	-9.2	-8.1	-8.9	-7.8	-7.5
60164	5429	adapalene	Synthetic organic	COc1ccc(cc1C12CC3CC(C2)CC(C1)C3)c1ccc2c(c1)ccc(c2)C(=O)O	-8.9	-7.8	-8.6	-8	-9.1	-8.6	-7.5
54732242	9150	naldemedine	Synthetic organic	O=C(C1=C(O)[C@H]2[C@]34[C@](C1)(O)[C@@H](Cc1c4c(O2)c(O)cc1)N(CC3)CC1CC1)NC(c1onc(n1)c1ccccc1)(C)C	-9.2	-8.1	-9.9	-8.4	-9.1	-8.3	-7.4
24873435	7367	simeprevir	Synthetic organic	COc1ccc2c(c1C)nc(cc2O[C@@H]1C[C@@H]2[C@@H](C1)C(=O)N(C)CCCC/C=C\[C@H]1[C@](NC2=O)(C1)C(=O)NS(=O)(=O)C1CC1)c1scc(n1)C(C)C	-9.6	-8.3	-9.6	-8.4	-8.6	-8.8	-7.4
36462	6815	etoposide	Synthetic organic	COc1cc(cc(c1O)OC)[C@H]1[C@H]2C(=O)OC[C@@H]2[C@@H](c2c1cc1OCOc1c2)O[C@@H]1O[C@@H]2CO[C@H](O[C@H]2[C@@H]([C@H]1O)O)C	-8.8	-7.5	-9.3	-7.8	-8.4	-7.5	-7.4
452548	6843	teniposide	Synthetic organic	COc1cc(cc(c1O)OC)[C@H]1[C@H]2C(=O)OC[C@@H]2[C@@H](c2c1cc1OCOc1c2)O[C@@H]1O[C@@H]2CO[C@H](O[C@H]2[C@@H]([C@H]1O)O)c1cccs1	-9.3	-7.9	-9.2	-8.1	-8.3	-7.6	-7.4
10348973	5586	relugolix	Synthetic organic	CONC(=O)Nc1ccc(cc1)c1sc2c(c1CN(C)C)c(=O)n(c(=O)n2Cc1c(F)cccc1F)c1ccc(nn1)OC	-9.1	-7.3	-8.5	-7.8	-7.8	-7.6	-7.4
2913	277	cyproheptadine	Synthetic organic	CN1CCC(=C2c3ccccc3C=Cc3c2cccc3)CC1	-7.9	-7.4	-7.9	-7.4	-7.5	-7.9	-7.4
25141092	8290	entrectinib	Synthetic organic	CN1CCN(CC1)c1ccc(c(c1)NC1CCOCC1)C(=O)Nc1n[nH]c2c1cc(cc2)Cc1cc(F)cc(c1)F	-10.1	-9.3	-9.9	-10.1	-9.6	-7.9	-7.3
16063245	7814	radotinib	Synthetic organic	Cc1ncn(c1)c1cc(NC(=O)c2ccc(c(c2)Nc2nccc(n2)c2nccnc2)C)cc(c1)C(F)(F)F	-9.8	-9.2	-9.9	-9	-9.1	-9.2	-7.3
55283	11426	itraconazole	Synthetic organic	CCC(n1ncn(c1=O)c1ccc(cc1)N1CCN(CC1)c1ccc(cc1)OC[C@H]1CO[C@](O1)(Cn1cncn1)c1ccc(cc1Cl)Cl)C	-9.1	-8.6	-9.8	-7.8	-8.7	-8.6	-7.3
135565610	10657	hetrombopag	Synthetic organic	Oc1c(cccc1c1ccc(o1)C(=O)O)N=Nc1c(C)[nH]n(c1=O)c1ccc2c(c1)CCCC2	-9.8	-8.5	-9.7	-8.3	-9.5	-8.8	-7.3
16678941	7481	lumacaftor	Synthetic organic	O=C(C1(CC1)c1ccc2c(c1)OC(O2)(F)F)Nc1ccc(c(n1)c1cccc(c1)C(=O)O)C	-9.5	-8.9	-9.6	-9.1	-9.6	-9.1	-7.3
135449332	6961	eltrombopag	Synthetic organic	OC(=O)c1cccc(c1)c1cccc(c1O)N/N=C\1/C(=NN(C1=O)c1ccc(c(c1)C)C)C	-10	-8.2	-9.3	-8.2	-9.5	-8.3	-7.3
148195	8024	lonafarnib	Synthetic organic	Clc1cc(Br)c2c(c1)CCc1c([C@@H]2C2CCN(CC2)C(=O)CC2CCN(CC2)C(=O)N)ncc(c1)Br	-8.9	-7.8	-9.3	-9	-9.1	-8.9	-7.3
25145656	7904	capmatinib	Synthetic organic	CNC(=O)c1ccc(cc1F)c1cnc2n(n1)c(cn2)Cc1ccc2c(c1)cccn2	-9.5	-8.9	-9.2	-8.5	-10.6	-8.7	-7.3
3396	85	fluspirilene	Synthetic organic	Fc1ccc(cc1)C(c1ccc(cc1)F)CCCN1CCC2(CC1)C(=O)NCN2c1ccccc1	-7.5	-7.6	-9.2	-8.7	-9.1	-8.4	-7.3
51038269	10630	olverembatinib	Synthetic organic	CN1CCN(CC1)Cc1ccc(cc1C(F)(F)F)NC(=O)c1ccc(c(c1)C#Cc1cnc2c(c1)cn[nH]2)C	-9.5	-8.6	-9	-8.6	-9.6	-8.9	-7.3
118639856	11877	iruplinalkib	Synthetic organic	Clc1c(nc(nc1)Nc1c(cc(cc1)N1CCC2(CC1)CCN(CC2)C)OC)Nc1c(cccc1)P(=O)(C)C	-8.1	-7.9	-8.4	-7.6	-8.5	-7.5	-7.3
73078	11859	tetrandrine	Synthetic organic	CN1CCc2cc(c3cc2[C@@H]1Cc1ccc(cc1)Oc1c(ccc(c1)C[C@H]1c2c(O3)c(c(cc2CCN1C)OC)OC)OC)OC	-9.5	-7.1	-9.8	-7.7	-8.5	-7.3	-7.2
54675769	12021	novobiocin	Natural product	Cc1c(ccc2c1oc(=O)c(c2O)NC(=O)c1cc(c(cc1)O)CC=C(C)C)O[C@H]1[C@@H]([C@@H]([C@H](C(O1)(C)C)OC)OC(=O)N)O	-9	-7.7	-9.3	-8.7	-8.8	-7.5	-7.2
23725625	7519	olaparib	Synthetic organic	O=C(N1CCN(CC1)C(=O)c1cc(ccc1F)Cc1n[nH]c(=O)c2c1cccc2)C1CC1	-8.7	-8.4	-9.2	-8.1	-9.5	-8.9	-7.2
46848036	9913	flumbatinib	Synthetic organic	CN1CCN(CC1)Cc1ccc(cc1C(F)(F)F)C(=O)Nc1cnc(c(c1)Nc1nccc(n1)c1cccnc1)C	-9.9	-8.3	-9	-8.4	-9.2	-8	-7.2
24826799	5890	ponatinib	Synthetic organic	CN1CCN(CC1)Cc1ccc(cc1C(F)(F)F)NC(=O)c1ccc(c(c1)C#Cc1cnc2n1nccc2)C	-9	-8.3	-9	-8.5	-9.6	-8.4	-7.2
44187	12025	cefoperazone	Synthetic organic	CCN1CCN(C(=O)C1=O)C(=O)N[C@H](c1ccc(cc1)O)C(=O)N[C@H]1[C@@H]2N(C1=O)C(=C(CS2)CSc1nnnn1C)C(=O)O	-7.6	-7.1	-9	-8.3	-7.3	-8.6	-7.2
25171648	8293	tepotinib	Synthetic organic	N#Cc1cccc(c1)c1ccc(=O)n(n1)Cc1cccc(c1)c1ncc(cn1)OCC1CCN(CC1)C	-9.9	-8.2	-8.8	-8	-9.1	-8.5	-7.2
129073603	10033	pralsetinib	Synthetic organic	CO[C@@]1(CC[C@@H](CC1)c1nc(C)cc(n1)Nc1n[nH]c(c1)C)C(=O)N[C@H](c1ccc(nc1)n1ncc(c1)F)C	-8.5	-8.4	-8.6	-8.7	-9.8	-8.6	-7.2
11950170	9558	belumosudil	Synthetic organic	CC(NC(=O)COc1cccc(c1)c1nc(Nc2ccc3c(c2)cn[nH]3)c2c(n1)cccc2)C	-9.8	-8.3	-8.6	-8.7	-8.8	-8.3	-7.2
133017	10103	rupatadine	Synthetic organic	Cc1cncc(c1)CN1CCC(=C2c3ccc(cc3CCc3c2nccc3)Cl)CC1	-8.5	-8.3	-8.4	-8	-8.5	-8.4	-7.2
24812758	4582	canagliflozin	Synthetic organic	OC[C@H]1O[C@@H](c2ccc(c(c2)Cc2ccc(s2)c2ccc(cc2)F)C)[C@@H]([C@H]([C@@H]1O)O)O	-8.5	-8.2	-8.4	-8.4	-8.9	-7.5	-7.2
68165256	7741	brigatinib	Synthetic organic	COc1cc(ccc1Nc1ncc(c(n1)Nc1ccccc1P(=O)(C)C)Cl)N1CCC(CC1)N1CCN(CC1)C	-7.7	-7.9	-8.2	-7.6	-7.9	-7.2	-7.2
68783	11245	nomegestrol	Synthetic organic	O=C1CC[C@H]2C(=C1)C(=C[C@@H]1[C@@H]2CC[C@]2([C@H]1CC[C@]2(O)C(=O)C)C)C	-7.5	-6.9	-8.2	-7.1	-8.2	-7	-7.2
71402018	12287	chiglitazar	Synthetic organic	c1ccc2c(c1)c1ccccc1n2CCOc1ccc(cc1)C[C@@H](C(=O)O)Nc1ccccc1C(=O)c1ccc(cc1)F	-8.8	-6.6	-8.2	-7.4	-8.3	-7.7	-7.2
89683805	8960	enasidenib	Synthetic organic	CC(CNc1nc(Nc2ccnc(c2)C(F)(F)F)nc(n1)c1cccc(n1)C(F)(F)F)(O)C	-9.2	-7.4	-7.9	-8.4	-7.5	-8.4	-7.2
19090	9128	megestrol	Synthetic organic	O=C1CC[C@]2(C(=C1)C(=C[C@@H]1[C@@H]2CC[C@]2([C@H]1CC[C@]2(O)C(=O)C)C)C)C	-7.7	-7	-7.9	-7.1	-7.8	-7	-7.2
5281040	3340	montelukast	Synthetic organic	OC(=O)CC1(CS[C@@H](c2cccc(c2)/C=C/c2ccc3c(n2)cc(cc3)Cl)CCc2ccccc2C(O)(C)C)CC1	-8.4	-7.6	-7.7	-8.2	-8.6	-8	-7.2
9831643	11708	maralixibat	Synthetic organic	CCCCC1(CS(=O)(=O)c2c(cc(cc2)N(C)C)[C@H]([C@H]1O)c1ccc(cc1)OCc1ccc(cc1)C[N+]12CCN(CC1)CC2)CCCC	-8.2	-7.2	-7.7	-6.7	-7.7	-7.2	-7.2
118023034	10368	avapritinib	Synthetic organic	Fc1ccc(cc1)[C@@](c1cnc(nc1)N1CCN(CC1)c1ncnn2c1cc(c2)c1cnn(c1)C)(N)C	-10.6	-8	-10.4	-8.8	-9	-9.5	-7.1
10034073	10909	fidaxomicin	Synthetic organic	CO[C@@H]1[C@H](OC/C/2=C\C=C\C[C@H](O)/C(=C/[C@H](CC)[C@H](/C(=C/C(=C/C[C@H](OC2=O)[C@H](O)C)/C)/C)O[C@@H]2OC(C)(C)[C@H]([C@@H]([C@@H]2O)O)OC(=O)C(C)C)/C)O[C@@H]([C@H]([C@@H]1O)OC(=O)c1c(O)c(Cl)c(c(c1CC)Cl)O)C	-9.6	-8.4	-10.1	-8.1	-9	-8.3	-7.1
6918296	7457	dutasteride	Synthetic organic	O=C1C=C[C@]2([C@H](N1)CC[C@@H]1[C@@H]2CC[C@]2([C@H]1CC[C@@H]2C(=O)Nc1cc(ccc1C(F)(F)F)C(F)(F)F)C)C	-9.7	-8	-9.7	-8.4	-9.9	-8.5	-7.1
68029831	9626	trilaciclib	Synthetic organic	CN1CCN(CC1)c1ccc(nc1)Nc1ncc2c(n1)n1c(c2)C(=O)NCC21CCCCC2	-9	-8.2	-9.6	-7.9	-8.6	-8	-7.1
115237	7258	paliperidone	Synthetic organic	Fc1ccc2c(c1)onc2C1CCN(CC1)CCc1c(C)nc2n(c1=O)CCCC2O	-9.1	-7.8	-9.3	-8.2	-9	-8.2	-7.1
9941444	2018	pasireotide	Peptide	NCCCC[C@@H]1NC(=O)[C@H](NC(=O)[C@@H](NC(=O)[C@H]2N(C(=O)[C@@H](NC(=O)[C@@H](NC1=O)Cc1ccc(cc1)OCc1ccccc1)Cc1ccccc1)C[C@@H](C2)OC(=O)NCCN)c1ccccc1)Cc1c[nH]c2c1cccc2	-9	-7.2	-9.2	-8.8	-8.1	-8	-7.1
11167602	5891	regorafenib	Synthetic organic	CNC(=O)c1nccc(c1)Oc1ccc(c(c1)F)NC(=O)Nc1ccc(c(c1)C(F)(F)F)Cl	-9.2	-8.2	-8.9	-7.6	-8.9	-8.2	-7.1
22024915	7641	icotinib	Synthetic organic	C#Cc1cccc(c1)Nc1ncnc2c1cc1OCCOCCOCCOc1c2	-8.1	-7	-8.8	-8.5	-8.8	-7.9	-7.1
65999	592	telmisartan	Synthetic organic	CCCc1nc2c(n1Cc1ccc(cc1)c1ccccc1C(=O)O)cc(cc2C)c1nc2c(n1C)cccc2	-8.7	-8.2	-8.5	-8.1	-8	-8.3	-7.1
3002977	806	maraviroc	Synthetic organic	O=C(C1CCC(CC1)(F)F)N[C@H](c1ccccc1)CCN1[C@@H]2CC[C@H]1CC(C2)n1c(C)nnc1C(C)C	-7.8	-7.3	-8.5	-7.6	-8.1	-7.6	-7.1
5362440	12684	indinavir	Synthetic organic	CC(C)(C)NC(=O)[C@@H]1CN(CCN1C[C@H](C[C@@H](CC2=CC=CC=C2)C(=O)N[C@@H]3[C@@H](CC4=CC=CC=C34)O)O)CC5=CN=CC=C5	-8.7	-8	-8.2	-8	-8	-7.4	-7.1
31307	2870	triamcinolone	Synthetic organic	OCC(=O)[C@@]1(O)[C@H](O)C[C@@H]2[C@]1(C)C[C@H](O)[C@]1([C@H]2CCC2=CC(=O)C=C[C@]12C)F	-8.2	-7.4	-8	-7	-7.7	-7.3	-7.1
55245	2805	mifepristone	Synthetic organic	CC#C[C@]1(O)CC[C@@H]2[C@]1(C)C[C@H](c1ccc(cc1)N(C)C)C1=C3CCC(=O)C=C3CC[C@@H]21	-8.2	-7.1	-8	-6.6	-7.8	-7.4	-7.1
71584930	9175	ripretinib	Synthetic organic	CNc1ncc2c(c1)n(CC)c(=O)c(c2)c1cc(NC(=O)Nc2ccccc2)c(cc1Br)F	-8.8	-8.6	-7.9	-7.5	-8.8	-7.5	-7.1
150311	6816	ezetimibe	Synthetic organic	Oc1ccc(cc1)[C@@H]1[C@@H](CC[C@@H](c2ccc(cc2)F)O)C(=O)N1c1ccc(cc1)F	-7.3	-6.1	-7.8	-8	-8.5	-7.2	-7.1
46216796	7793	pacritinib	Synthetic organic	C1/C=C/COCc2cc(ccc2OCCN2CCCC2)Nc2nc(c3cc(CO1)ccc3)ccn2	-8.3	-7.6	-9.4	-7.9	-8.5	-7.6	-7
5459319	12933	pristinamycin IIA	Natural product	C[C@@H]1/C=C/C(=O)NC/C=C/C(=C/[C@H](CC(=O)CC2=NC(=CO2)C(=O)N3CCC=C3C(=O)O[C@@H]1C(C)C)O)/C	-9.4	-7.5	-9.3	-7.6	-7.6	-8	-7
72950888	8916	umbralisib	Synthetic organic	CC(Oc1ccc(cc1F)c1nn(c2c1c(N)ncn2)[C@H](c1oc2ccc(cc2c(=O)c1c1cccc(c1)F)F)C)C	-9.6	-8.4	-9.2	-8.6	-9.7	-8.6	-7
49806720	7739	alectinib	Synthetic organic	CCc1cc2C(=O)c3c4ccc(cc4[nH]c3C(c2cc1N1CCC(CC1)N1CCOCC1)(C)C)C#N	-9.6	-7.2	-9.2	-7.5	-9.2	-8.1	-7
444031	321	darifenacin	Synthetic organic	NC(=O)C(c1ccccc1)(c1ccccc1)[C@@H]1CCN(C1)CCc1ccc2c(c1)CCO2	-7.9	-7.7	-8.9	-8.1	-8.4	-9.2	-7
216237	2226	tolvaptan	Synthetic organic	Clc1ccc2c(c1)C(O)CCCN2C(=O)c1ccc(cc1C)NC(=O)c1ccccc1C	-8.3	-8.9	-8.8	-8	-8.4	-8.1	-7
636405	12027	cefpiramide	Synthetic organic	Cc1cc(=O)c(c[nH]1)C(=O)N[C@H](c1ccc(cc1)O)C(=O)N[C@H]1[C@@H]2N(C1=O)C(=C(CS2)CSc1nnnn1C)C(=O)O	-7.9	-7.9	-8.8	-8.2	-7.6	-8.5	-7
3157	7170	doxazosin	Synthetic organic	COc1cc2nc([nH]c(=N)c2cc1OC)N1CCN(CC1)C(=O)C1COc2c(O1)cccc2	-8.3	-7.9	-8.6	-7.8	-8.8	-8.4	-7
10280735	7575	edoxaban	Synthetic organic	CN1CCc2c(C1)sc(n2)C(=O)N[C@@H]1C[C@H](CC[C@@H]1NC(=O)C(=O)Nc1ccc(cn1)Cl)C(=O)N(C)C	-8.7	-8	-8.5	-8	-9.1	-7.5	-7
11511120	7422	dacomitinib	Synthetic organic	COc1cc2ncnc(c2cc1NC(=O)/C=C/CN1CCCCC1)Nc1ccc(c(c1)Cl)F	-7.7	-8	-8.5	-8.2	-8.2	-8	-7
86279927	11189	dalpiciclib	Synthetic organic	CC(=O)c1c(C)c2cnc(nc2n(c1=O)C1CCCC1)Nc1ccc(cn1)C1CCNCC1	-8.7	-7.6	-8.5	-7.6	-8.2	-7.6	-7
43672	10921	piperacillin	Synthetic organic	CCN1CCN(C(=O)C1=O)C(=O)N[C@@H](C(=O)N[C@@H]1C(=O)N2[C@@H]1SC([C@@H]2C(=O)O)(C)C)c1ccccc1	-7.9	-7.4	-8.5	-7.8	-7.4	-8.1	-7
50905713	7795	duvelisib	Synthetic organic	Clc1cccc2c1c(=O)n(c(c2)[C@@H](Nc1ncnc2c1[nH]cn2)C)c1ccccc1	-7.8	-7.2	-8.4	-7.8	-7.8	-7.9	-7
10275777	9602	betrixaban	Synthetic organic	COc1ccc(c(c1)C(=O)Nc1ccc(cn1)Cl)NC(=O)c1ccc(cc1)C(=N)N(C)C	-8.5	-7.9	-8.3	-8.7	-7.9	-7.7	-7
46220502	7382	abemaciclib	Synthetic organic	CCN1CCN(CC1)Cc1ccc(nc1)Nc1ncc(c(n1)c1cc(F)c2c(c1)n(C(C)C)c(n2)C)F	-8.2	-7.8	-8.3	-8.2	-8.4	-7.5	-7
11625818	6741	idelalisib	Synthetic organic	CC[C@@H](c1nc2cccc(c2c(=O)n1c1ccccc1)F)Nc1ncnc2c1[nH]cn2	-8.5	-7	-8.1	-8.1	-7.1	-7.7	-7
11304743	5257	riociguat	Synthetic organic	COC(=O)N(c1c(N)nc(nc1N)c1nn(c2c1cccn2)Cc1ccccc1F)C	-8.1	-7.6	-8	-7.2	-8.2	-7.2	-7
54674461	10010	vericiguat	Synthetic organic	COC(=O)Nc1c(N)nc(nc1N)c1nn(c2c1cc(F)cn2)Cc1ccccc1F	-7.8	-7.4	-8	-7.4	-8.6	-7.4	-7
9878	7079	fluorometholone	Synthetic organic	O=C1C=C[C@]2(C(=C1)[C@@H](C)C[C@@H]1[C@]2(F)[C@@H](O)C[C@]2([C@H]1CC[C@]2(O)C(=O)C)C)C	-7.8	-7	-8	-7.1	-7.9	-7.2	-7
10631	2879	medroxyprogesterone	Synthetic organic	O=C1CC[C@]2(C(=C1)[C@@H](C)C[C@@H]1[C@@H]2CC[C@]2([C@H]1CC[C@]2(O)C(=O)C)C)C	-7.5	-7.1	-7.8	-7.1	-7.7	-7.1	-7
3035000	9247	vamorolone	Synthetic organic	OCC(=O)[C@@]1(O)[C@H](C)C[C@@H]2[C@]1(C)CC=C1[C@H]2CCC2=CC(=O)C=C[C@]12C	-7.7	-7.2	-7.5	-6.7	-7.4	-6.7	-7
213046	7461	lurasidone	Synthetic organic	O=C1N(C[C@@H]2CCCC[C@H]2CN2CCN(CC2)c2nsc3c2cccc3)C(=O)[C@@H]2[C@H]1[C@H]1CC[C@@H]2C1	-9	-8.3	-9.7	-8.3	-8.9	-8.4	-6.9
68873	2874	drospirenone	Synthetic organic	O=C1CC[C@]2(C(=C1)[C@@H]1C[C@@H]1[C@@H]1[C@@H]2CC[C@]2([C@H]1[C@@H]1C[C@@H]1[C@]12CCC(=O)O1)C)C	-9.2	-8.3	-8.9	-8.5	-9.4	-7.6	-6.9
44599207	9289	siponimod	Synthetic organic	CCc1cc(ccc1CN1CC(C1)C(=O)O)/C(=N/OCc1ccc(c(c1)C(F)(F)F)C1CCCCC1)/C	-8.9	-8.3	-8.8	-7.5	-8.8	-7.6	-6.9
93184	12276	carindacillin	Synthetic organic	CC1([C@@H](N2[C@H](S1)[C@@H](C2=O)NC(=O)C(c1ccccc1)C(=O)Oc1cc2c(CCC2)cc1)C(=O)O)C	-8.4	-7.6	-8.8	-8.2	-8.6	-8.4	-6.9
10113978	5698	pazopanib	Synthetic organic	CN(c1ccc2c(c1)nn(c2C)C)c1ccnc(n1)Nc1ccc(c(c1)S(=O)(=O)N)C	-9.1	-8.9	-8.7	-7.7	-8.9	-8	-6.9
10096344	6318	linagliptin	Synthetic organic	CC#CCn1c(nc2c1c(=O)n(Cc1nc(C)c3c(n1)cccc3)c(=O)n2C)N1CCC[C@H](C1)N	-8.4	-7.9	-8.7	-7.3	-7.8	-7.9	-6.9
11707110	6495	trametinib	Synthetic organic	CC(=O)Nc1cccc(c1)n1c(=O)n(C2CC2)c(=O)c2c1c(C)c(=O)n(c2Nc1ccc(cc1F)I)C	-8.4	-7.6	-8.6	-8.4	-8.1	-7.1	-6.9
6433095	12286	clazosentan	Synthetic organic	Cc1cnc(cc1)S(=O)(=O)Nc1c(c(nc(n1)c1cc(ncc1)c1n[nH]nn1)OCCO)Oc1ccccc1OC	-8.6	-7.1	-8.6	-8.2	-7.9	-8.3	-6.9
44623998	9331	etrasimod	Synthetic organic	OC(=O)C[C@H]1CCc2c1[nH]c1c2cc(cc1)OCc1ccc(c(c1)C(F)(F)F)C1CCCC1	-8.9	-8.2	-8.5	-8	-9.2	-8.5	-6.9
216239	5711	sorafenib	Synthetic organic	CNC(=O)c1nccc(c1)Oc1ccc(cc1)NC(=O)Nc1ccc(c(c1)C(F)(F)F)Cl	-9.6	-8	-8.5	-7.6	-8.6	-8.2	-6.9
137278711	10678	sotorasib	Synthetic organic	C=CC(=O)N1CCN([C@H](C1)C)c1nc(=O)n(c2c1cc(F)c(n2)c1c(O)cccc1F)c1c(C)ccnc1C(C)C	-9	-7.8	-8.5	-7.8	-8	-7.8	-6.9
25151352	8710	pexidartinib	Synthetic organic	Clc1cnc2c(c1)c(c[nH]2)Cc1ccc(nc1)NCc1ccc(nc1)C(F)(F)F	-8.2	-8.2	-8.4	-7.8	-8.7	-8.2	-6.9
60198	7073	exemestane	Synthetic organic	O=C1C=C[C@]2(C(=C1)C(=C)C[C@@H]1[C@@H]2CC[C@]2([C@H]1CCC2=O)C)C	-7.9	-7.1	-8.4	-6.9	-7.9	-7.9	-6.9
6479523	12260	azlocillin	Synthetic organic	CC1([C@@H](N2[C@H](S1)[C@@H](C2=O)NC(=O)[C@@H](c1ccccc1)NC(=O)N1CCNC1=O)C(=O)O)C	-7.4	-6.7	-8.4	-8.1	-7.5	-7.8	-6.9
5073	96	risperidone	Synthetic organic	Fc1ccc2c(c1)onc2C1CCN(CC1)CCc1c(C)nc2n(c1=O)CCCC2	-9	-8.1	-8.3	-8.1	-8.6	-9.1	-6.9
71481097	10036	selinexor	Synthetic organic	O=C(/C=C\n1cnc(n1)c1cc(cc(c1)C(F)(F)F)C(F)(F)F)NNc1cnccn1	-8.7	-7.8	-8.3	-9.4	-8	-8	-6.9
66558664	7011	tazemetostat	Synthetic organic	CCN(c1cc(cc(c1C)C(=O)NCc1c(C)cc([nH]c1=O)C)c1ccc(cc1)CN1CCOCC1)C1CCOCC1	-8.8	-7.9	-8.2	-8.5	-8.6	-7.9	-6.9
162533924	11871	ensitrelvir	Synthetic organic	Clc1c(cc2cn(nc2c1)C)/N=c/1\[nH]c(=O)n(c(=O)n1Cc1c(cc(c(c1)F)F)F)Cc1nn(cn1)C	-8.7	-7.4	-8.2	-8.3	-8.5	-8.5	-6.9
5743	2768	dexamethasone	Synthetic organic	OCC(=O)[C@@]1(O)[C@H](C)C[C@@H]2[C@]1(C)C[C@H](O)[C@]1([C@H]2CCC2=CC(=O)C=C[C@]12C)F	-7.6	-7.2	-8.2	-6.7	-7.7	-7	-6.9
3488	2414	glibenclamide	Synthetic organic	COc1ccc(cc1C(=O)NCCc1ccc(cc1)S(=O)(=O)NC(=O)NC1CCCCC1)Cl	-8.1	-7.3	-8.1	-8.2	-8.7	-7.7	-6.9
60854	59	ziprasidone	Synthetic organic	O=C1Nc2c(C1)cc(c(c2)Cl)CCN1CCN(CC1)c1nsc2c1cccc2	-7.9	-8.3	-8	-7.8	-8.4	-8.3	-6.9
46908929	9395	tofogliflozin	Synthetic organic	OC[C@H]1O[C@]2(OCc3c2cc(cc3)Cc2ccc(cc2)CC)[C@@H]([C@H]([C@@H]1O)O)O	-8	-8.2	-7.9	-7.6	-8.7	-7.2	-6.9
11519070	7354	umeclidinium	Synthetic organic	OC(C12CC[N+](CC1)(CC2)CCOCc1ccccc1)(c1ccccc1)c1ccccc1	-8	-8	-7.9	-7.8	-7.9	-7.5	-6.9
3478	6821	glipizide	Synthetic organic	Cc1ncc(nc1)C(=O)NCCc1ccc(cc1)S(=O)(=O)NC(=O)NC1CCCCC1	-8.8	-7.7	-7.8	-8.3	-8.8	-7.6	-6.9
941361	12488	flunarizine	Synthetic organic	C1CN(CCN1C/C=C/C2=CC=CC=C2)C(C3=CC=C(C=C3)F)C4=CC=C(C=C4)F	-8.3	-7.4	-7.8	-8.4	-8	-8	-6.9
130904	7460	ulipristal acetate	Synthetic organic	CC(=O)O[C@@]1(CC[C@@H]2[C@]1(C)C[C@H](c1ccc(cc1)N(C)C)C1=C3CCC(=O)C=C3CC[C@@H]21)C(=O)C	-8	-6.3	-7.5	-7.5	-7.1	-7.5	-6.9
135565884	9861	zanubrutinib	Synthetic organic	C=CC(=O)N1CCC(CC1)[C@@H]1CCNc2n1nc(c2C(=O)N)c1ccc(cc1)Oc1ccccc1	-8	-8.1	-9.3	-7.9	-8.9	-7.7	-6.8
443980	7075	flumethasone pivalate	Synthetic organic	O=C1C=C[C@]2(C(=C1)[C@@H](F)C[C@@H]1[C@]2(F)[C@@H](O)C[C@]2([C@H]1C[C@H]([C@]2(O)C(=O)COC(=O)C(C)(C)C)C)C)C	-8.4	-7	-9.3	-7	-7.8	-7.5	-6.8
6918289	5892	temsirolimus	Synthetic organic	CO[C@@H]1C[C@@H](CC[C@H]1OC(=O)C(CO)(CO)C)C[C@H]([C@H]1OC(=O)[C@@H]2CCCCN2C(=O)C(=O)[C@]2(O)O[C@@H](CC[C@H]2C)C[C@H](OC)/C(=C/C=C/C=C/[C@H](C[C@H](C(=O)[C@@H]([C@@H](/C(=C/[C@H](C(=O)C1)C)/C)O)OC)C)C)/C)C	-9.1	-6.7	-9	-7.4	-8.2	-8.3	-6.8
54726191	7365	dolutegravir	Synthetic organic	Fc1ccc(c(c1)F)CNC(=O)c1cn2C[C@@H]3OCC[C@H](N3C(=O)c2c(c1=O)O)C	-8.3	-7.4	-8.9	-8	-9.7	-8.2	-6.8
65906	10102	mizolastine	Synthetic organic	Fc1ccc(cc1)Cn1c(nc2c1cccc2)N1CCC(CC1)N(c1nccc(=O)[nH]1)C	-8.3	-7.3	-8.9	-8.3	-9	-8.2	-6.8
91667513	10629	orelabrutinib	Synthetic organic	C=CC(=O)N1CCC(CC1)c1ccc(c(n1)c1ccc(cc1)Oc1ccccc1)C(=O)N	-8.9	-8.5	-8.8	-7.4	-9.1	-7.6	-6.8
71447	12289	talampicillin	Synthetic organic	CC1([C@@H](N2[C@H](S1)[C@@H](C2=O)NC(=O)[C@@H](c1ccccc1)N)C(=O)OC1c2ccccc2C(=O)O1)C	-8.4	-8	-8.7	-8.5	-8.8	-7.7	-6.8
25161177	9977	tovorafenib	Synthetic organic	C[C@H](c1ncc(s1)C(=O)Nc1ncc(c(c1)C(F)(F)F)Cl)NC(=O)c1ncnc(c1Cl)N	-9.9	-7.8	-8.7	-8.2	-9.1	-7.8	-6.8
71811910	7573	omaveloxolone	Synthetic organic	N#CC1=C[C@@]2(C)[C@H](C(C1=O)(C)C)CC[C@@]1(C2=CC(=O)[C@H]2[C@@]1(C)CC[C@@]1([C@H]2CC(C)(C)CC1)NC(=O)C(F)(F)C)C	-9.2	-7.6	-8.7	-7.6	-7.1	-8	-6.8
71226662	8912	acalabrutinib	Synthetic organic	CC#CC(=O)N1CCC[C@H]1c1nc(c2n1ccnc2N)c1ccc(cc1)C(=O)Nc1ccccn1	-8.9	-7.5	-8.7	-8.3	-8.6	-7.9	-6.8
135413536	3490	aprepitant	Synthetic organic	Fc1ccc(cc1)[C@H]1[C@H](OCCN1Cc1[nH][nH]c(=O)n1)O[C@@H](c1cc(cc(c1)C(F)(F)F)C(F)(F)F)C	-7.9	-7	-8.7	-8.9	-8.2	-7.2	-6.8
16362	90	pimozide	Synthetic organic	Fc1ccc(cc1)C(c1ccc(cc1)F)CCCN1CCC(CC1)n1c(=O)[nH]c2c1cccc2	-8	-8.4	-8.6	-9.4	-9.1	-8.9	-6.8
110635	7299	tadalafil	Synthetic organic	O=C1N(C)CC(=O)N2[C@@H]1Cc1c([C@H]2c2ccc3c(c2)OCO3)[nH]c2c1cccc2	-8.4	-7.6	-8.5	-9.5	-8.6	-7.8	-6.8
9848818	4746	tauroursodeoxycholic acid	Metabolite	O[C@@H]1CC[C@]2([C@@H](C1)C[C@@H]([C@@H]1[C@@H]2CC[C@]2([C@H]1CC[C@@H]2[C@@H](CCC(=O)NCCS(=O)(=O)O)C)C)O)C	-7.4	-7.4	-8.5	-7.5	-8.9	-7.4	-6.8
54726192	10805	eravacycline	Synthetic organic	O=C(Nc1cc(F)c2c(c1O)C(=C1[C@@H](C2)C[C@@H]2[C@@](C1=O)(O)C(=C(C(=O)[C@H]2N(C)C)C(=O)N)O)O)CN1CCCC1	-7.8	-7.2	-8.5	-7.5	-8.7	-7.3	-6.8
11319217	11100	fostemsavir	Synthetic organic	COc1cnc(c2c1c(cn2COP(=O)(O)O)C(=O)C(=O)N1CCN(CC1)C(=O)c1ccccc1)n1cnc(n1)C	-8.6	-7.6	-8.4	-7.9	-8.6	-7.6	-6.8
86294073	12858	zuranolone	Synthetic organic	C[C@]1(CC[C@H]2[C@@H](C1)CC[C@@H]3[C@@H]2CC[C@]4([C@H]3CC[C@@H]4C(=O)CN5C=C(C=N5)C#N)C)O	-8	-7.6	-8.4	-7.4	-8.5	-7.6	-6.8
204104	12007	revaprazan	Synthetic organic	CC1c2ccccc2CCN1c1nc(nc(c1C)C)Nc1ccc(cc1)F	-8.6	-8.2	-8.3	-8.1	-7.6	-8.5	-6.8
3062316	5678	dasatinib	Synthetic organic	OCCN1CCN(CC1)c1cc(nc(n1)C)Nc1ncc(s1)C(=O)Nc1c(C)cccc1Cl	-8.2	-7.3	-8.3	-7.3	-8	-7.2	-6.8
14743	7628	testosterone phenylpropionate	Synthetic organic	O=C(O[C@H]1CC[C@@H]2[C@]1(C)CC[C@H]1[C@H]2CCC2=CC(=O)CC[C@]12C)CCc1ccccc1	-8.7	-6.8	-8.3	-7.8	-9.3	-8	-6.8
5311101	6699	fluticasone	Synthetic organic	FCSC(=O)[C@@]1(O)[C@H](C)C[C@@H]2[C@]1(C)C[C@H](O)[C@]1([C@H]2C[C@@H](C2=CC(=O)C=C[C@]12C)F)F	-8.3	-7.6	-8.2	-6.7	-7.8	-7	-6.8
5717	3322	zafirlukast	Synthetic organic	COc1cc(ccc1Cc1cn(c2c1cc(cc2)NC(=O)OC1CCCC1)C)C(=O)NS(=O)(=O)c1ccccc1C	-8.6	-8.7	-8	-8.1	-9.4	-7.7	-6.8
60021	10866	temafloxacin	Synthetic organic	CC1NCCN(C1)c1cc2n(cc(c(=O)c2cc1F)C(=O)O)c1ccc(cc1F)F	-7.6	-7.3	-8	-8.1	-7.6	-7.5	-6.8
135565923	10316	repotrectinib	Synthetic organic	C[C@H]1CNC(=O)c2cnn3c2nc(N[C@@H](c2c(O1)ccc(c2)F)C)cc3	-8.1	-7.2	-8	-7	-7.2	-8.3	-6.8
24958200	8275	niraparib	Synthetic organic	NC(=O)c1cccc2c1nn(c2)c1ccc(cc1)[C@@H]1CCCNC1	-8.6	-7.1	-8	-7.5	-8.3	-7.7	-6.8
10453870	9394	ipragliflozin	Synthetic organic	OC[C@H]1O[C@@H](c2ccc(c(c2)Cc2cc3c(s2)cccc3)F)[C@@H]([C@H]([C@@H]1O)O)O	-8.1	-8	-7.9	-8.1	-8.1	-7.2	-6.8
2794	9184	clofazimine	Synthetic organic	Clc1ccc(cc1)Nc1cc2nc3ccccc3n(c2cc1=NC(C)C)c1ccc(cc1)Cl	-9	-7.7	-7.9	-7.1	-8.3	-7.9	-6.8
5281104	2791	paricalcitol	Metabolite	O[C@H]1C[C@H](O)CC(=C/C=C/2\CCC[C@]3([C@H]2CC[C@@H]3[C@@H](/C=C/[C@@H](C(O)(C)C)C)C)C)C1	-8.3	-7	-7.9	-7.1	-8	-7.4	-6.8
57379345	7397	ceritinib	Synthetic organic	CC(Oc1cc(C2CCNCC2)c(cc1Nc1ncc(c(n1)Nc1ccccc1S(=O)(=O)C(C)C)Cl)C)C	-8.4	-7.7	-7.8	-6.7	-6.9	-7.1	-6.8
53394037	8305	tucidinostat	Synthetic organic	O=C(C=Cc1cccnc1)NCc1ccc(cc1)C(=O)Nc1cc(F)ccc1N	-8.5	-7.6	-7.8	-7.3	-8.5	-7.5	-6.8
135403648	4816	folinic acid	Synthetic organic	O=CN1C(CNc2ccc(cc2)C(=O)N[C@H](C(=O)O)CCC(=O)O)CNc2c1c(=O)nc([nH]2)N	-8.4	-7.6	-7.8	-7.5	-8.5	-7.1	-6.8
56640146	11270	dasabuvir	Synthetic organic	COc1c(cc(cc1C(C)(C)C)n1ccc(=O)[nH]c1=O)c1ccc2c(c1)ccc(c2)NS(=O)(=O)C	-8.4	-7.3	-7.8	-8.1	-8.6	-8.2	-6.8
4008	11739	manidipine	Synthetic organic	CC1=C(C(C(=C(N1)C)C(=O)OCCN1CCN(CC1)C(c1ccccc1)c1ccccc1)c1cc(ccc1)[N+](=O)[O-])C(=O)OC	-8.4	-7.1	-7.7	-7.7	-7.8	-7.7	-6.8
5288783	2778	calcipotriol	Synthetic organic	O[C@H]1C[C@H](O)C(=C)/C(=C\C=C\2/CCC[C@]3([C@H]2CC[C@@H]3[C@@H](/C=C/[C@H](C2CC2)O)C)C)/C1	-7.9	-6.9	-7.7	-7.2	-8.1	-7.2	-6.8
3152	6599	donepezil	Synthetic organic	COc1cc2c(cc1OC)CC(C2=O)CC1CCN(CC1)Cc1ccccc1	-6.9	-7.2	-7.6	-7.1	-8	-7.2	-6.8
3955	7215	loperamide	Synthetic organic	Clc1ccc(cc1)C1(O)CCN(CC1)CCC(C(=O)N(C)C)(c1ccccc1)c1ccccc1	-8.1	-7.4	-7.2	-7.3	-8.2	-7.6	-6.8
9852519	9953	avatrombopag	Synthetic organic	OC(=O)C1CCN(CC1)c1ncc(cc1Cl)C(=O)Nc1sc(c(n1)c1scc(c1)Cl)N1CCN(CC1)C1CCCCC1	-8.8	-7.7	-9.6	-8	-8.3	-7.9	-6.7
6918155	7469	ciclesonide	Synthetic organic	O=C(C(C)C)OCC(=O)[C@@]12O[C@@H](O[C@@H]1C[C@@H]1[C@]2(C)C[C@H](O)[C@H]2[C@H]1CCC1=CC(=O)C=C[C@]21C)C1CCCCC1	-8.7	-7.9	-9.1	-8.9	-7.9	-8.4	-6.7
4413	4262	nafamostat	Synthetic organic	NC(=Nc1ccc(cc1)C(=O)Oc1ccc2c(c1)ccc(c2)C(=N)N)N	-9.1	-7.6	-9	-7.7	-8.3	-8.7	-6.7
126481870	12282	valemetostat	Synthetic organic	Cc1cc(c(c(=O)[nH]1)CNC(=O)c1cc(c2c(c1C)O[C@@](O2)(C)C1CCC(CC1)N(C)C)Cl)C	-9.1	-7.9	-8.9	-8	-8.7	-7.2	-6.7
135413542	10787	ceftobiprole	Synthetic organic	O/N=C(/c1nsc(n1)N)\C(=O)N[C@@H]1C(=O)N2[C@@H]1SCC(=C2C(=O)O)/C=C/1\CCN(C1=O)[C@H]1CNCC1	-7.8	-7.5	-8.8	-7.8	-8.7	-7.8	-6.7
19861	7119	azatadine	Synthetic organic	CN1CCC(=C2c3ccccc3CCc3c2nccc3)CC1	-7.4	-7.6	-8.7	-7.2	-7.5	-6.8	-6.7
54713659	11386	cabotegravir	Synthetic organic	Fc1ccc(c(c1)F)CNC(=O)c1cn2C[C@H]3OC[C@@H](N3C(=O)c2c(c1=O)O)C	-8.2	-7.5	-8.7	-7.6	-8.9	-8.5	-6.7
135565082	8313	talazoparib	Synthetic organic	Fc1ccc(cc1)[C@H]1N=c2cc(F)cc3c2c([C@@H]1c1ncnn1C)[nH][nH]c3=O	-9.4	-7.4	-8.7	-7.8	-8.1	-7.7	-6.7
44462760	6494	dabrafenib	Synthetic organic	Nc1nccc(n1)c1sc(nc1c1cccc(c1F)NS(=O)(=O)c1c(F)cccc1F)C(C)(C)C	-8.5	-7.2	-8.7	-8.5	-8.5	-7.8	-6.7
6324616	4570	rifamycin SV	Natural product	CO[C@H]1/C=C/O[C@@]2(C)Oc3c(C2=O)c2c(O)cc(c(c2c(c3C)O)O)NC(=O)/C(=C\C=C\[C@@H]([C@@H]([C@H]([C@H]([C@H]([C@@H]([C@@H]1C)OC(=O)C)C)O)C)O)C)/C	-8.5	-7.5	-8.6	-6.8	-6.6	-8	-6.7
30843	354	dexetimide	Synthetic organic	O=C1CC[C@](C(=O)N1)(C1CCN(CC1)Cc1ccccc1)c1ccccc1	-7.5	-7.2	-8.5	-7.8	-9.2	-7.7	-6.7
10077130	4047	vorapaxar	Synthetic organic	CCOC(=O)N[C@@H]1CC[C@@H]2[C@@H](C1)C[C@@H]1[C@H]([C@H]2/C=C/c2ccc(cn2)c2cccc(c2)F)[C@H](OC1=O)C	-8.7	-7.9	-8.4	-8.1	-9.6	-8.5	-6.7
2267	7121	azelastine	Synthetic organic	CN1CCCC(CC1)n1nc(Cc2ccc(cc2)Cl)c2c(c1=O)cccc2	-8	-7.4	-8.4	-7.4	-7.8	-7.7	-6.7
59634741	10473	mitapivat	Synthetic organic	O=C(c1ccc(cc1)NS(=O)(=O)c1cccc2c1nccc2)N1CCN(CC1)CC1CC1	-8.8	-8	-8.2	-7.4	-8.3	-7.8	-6.7
6442177	5889	everolimus	Synthetic organic	OCCO[C@@H]1CC[C@H](C[C@H]1OC)C[C@H]([C@H]1OC(=O)[C@@H]2CCCCN2C(=O)C(=O)[C@]2(O)O[C@@H](CC[C@H]2C)C[C@H](OC)/C(=C/C=C/C=C/[C@H](C[C@H](C(=O)[C@@H]([C@@H](/C(=C/[C@H](C(=O)C1)C)/C)O)OC)C)C)/C)C	-9.7	-7.3	-8.2	-8	-7.2	-8.7	-6.7
5281107	2790	doxercalciferol	Metabolite	O[C@H]1C[C@H](O)C(=C)/C(=C\C=C\2/CCC[C@]3([C@H]2CC[C@@H]3[C@@H](/C=C/[C@@H](C(C)C)C)C)C)/C1	-8	-6.9	-8.1	-7	-8.2	-7.5	-6.7
9934746	11865	ensifentrine	Synthetic organic	Cc1cc(c(c(c1)C)N=c1cc2c3cc(c(cc3CCn2c(=O)n1CCNC(=O)N)OC)OC)C	-9	-6.7	-8.1	-7	-7.3	-7.1	-6.7
3151	965	domperidone	Synthetic organic	Clc1ccc2c(c1)[nH]c(=O)n2C1CCN(CC1)CCCn1c(=O)[nH]c2c1cccc2	-9.1	-8.4	-8	-8.4	-8.8	-8.1	-6.7
25062766	7791	momelotinib	Synthetic organic	N#CCNC(=O)c1ccc(cc1)c1ccnc(n1)Nc1ccc(cc1)N1CCOCC1	-7.8	-7.4	-8	-7.2	-7.6	-7.6	-6.7
16222096	7626	cobimetinib	Synthetic organic	Ic1ccc(c(c1)F)Nc1c(ccc(c1F)F)C(=O)N1CC(C1)(O)[C@@H]1CCCCN1	-8.4	-6.9	-8	-7.4	-7.4	-7.5	-6.7
82146	2807	bexarotene	Synthetic organic	Cc1cc2c(cc1C(=C)c1ccc(cc1)C(=O)O)C(C)(C)CCC2(C)C	-8.1	-6.9	-8	-8.3	-8.1	-7.9	-6.7
13769	7303	testolactone	Synthetic organic	O=C1C=C[C@]2(C(=C1)CC[C@@H]1[C@@H]2CC[C@]2([C@H]1CCC(=O)O2)C)C	-7.6	-6.8	-8	-7.2	-7.6	-7.3	-6.7
52920501	9769	surufatinib	Synthetic organic	CN(CCNS(=O)(=O)Cc1cccc(c1)Nc1nccc(n1)Oc1ccc2c(c1)cc([nH]2)C)C	-7.7	-8.1	-7.9	-7.5	-8.5	-6.8	-6.7
31378	2873	fludrocortisone	Synthetic organic	OCC(=O)[C@@]1(O)CC[C@@H]2[C@]1(C)C[C@H](O)[C@]1([C@H]2CCC2=CC(=O)CC[C@]12C)F	-8	-7.2	-7.8	-6.7	-7.8	-7.4	-6.7
5865	7096	prednisone	Synthetic organic	OCC(=O)[C@@]1(O)CC[C@@H]2[C@]1(C)CC(=O)[C@H]1[C@H]2CCC2=CC(=O)C=C[C@]12C	-7.7	-6.7	-7.8	-7	-8	-7.6	-6.7
1547484	9072	cinnarizine	Synthetic organic	c1ccc(cc1)/C=C/CN1CCN(CC1)C(c1ccccc1)c1ccccc1	-8.1	-7.3	-7.6	-8.1	-7.8	-8.1	-6.7
219024	5596	regadenoson	Synthetic organic	OC[C@H]1O[C@H]([C@@H]([C@@H]1O)O)n1cnc2c1nc(nc2N)n1ncc(c1)C(=O)NC	-7.9	-7	-7.6	-7.6	-7.4	-7	-6.7
9841854	8316	polmacoxib	Synthetic organic	Fc1cccc(c1)C1=C(OC(C1=O)(C)C)c1ccc(cc1)S(=O)(=O)N	-7.9	-6.8	-7.6	-6.9	-8	-6.8	-6.7
67462786	9039	erdafitinib	Synthetic organic	COc1cc(OC)cc(c1)N(c1ccc2c(c1)nc(cn2)c1cnn(c1)C)CCNC(C)C	-7	-6.6	-7.2	-7.3	-7.3	-7.1	-6.7
11965427	7533	lifitegrast	Synthetic organic	OC(=O)[C@@H](NC(=O)c1c(Cl)cc2c(c1Cl)CCN(C2)C(=O)c1ccc2c(c1)occ2)Cc1cccc(c1)S(=O)(=O)C	-9.3	-8.1	-9.4	-8.8	-9.3	-8.2	-6.6
6451149	5742	netupitant	Synthetic organic	CN1CCN(CC1)c1ncc(c(c1)c1ccccc1C)N(C(=O)C(c1cc(cc(c1)C(F)(F)F)C(F)(F)F)(C)C)C	-9.3	-7.1	-9.1	-8.1	-9.6	-8.2	-6.6
5280954	7098	rescinnamine	Natural product	COc1ccc2c(c1)[nH]c1c2CCN2[C@@H]1C[C@H]1[C@@H](C2)C[C@H]([C@@H]([C@H]1C(=O)OC)OC)OC(=O)/C=C/c1cc(OC)c(c(c1)OC)OC	-8.2	-7.4	-9	-7.6	-8.1	-7.2	-6.6
3822	88	ketanserin	Synthetic organic	Fc1ccc(cc1)C(=O)C1CCN(CC1)CCn1c(=O)[nH]c2c(c1=O)cccc2	-8.8	-7.9	-8.8	-8.4	-8.6	-8.2	-6.6
91801202	11648	daridorexant	Synthetic organic	Cc1c(ccc2c1nc([nH]2)[C@@]1(CCCN1C(=O)c1c(ccc(c1)OC)n1nccn1)C)Cl	-8.1	-7	-8.8	-7.1	-7.4	-8.8	-6.6
5770	4823	reserpine	Synthetic organic	COc1ccc2c(c1)[nH]c1c2CCN2[C@@H]1C[C@H]1[C@@H](C2)C[C@H]([C@@H]([C@H]1C(=O)OC)OC)OC(=O)c1cc(OC)c(c(c1)OC)OC	-8.6	-6.7	-8.7	-8.1	-7.8	-7.8	-6.6
5330286	7380	palbociclib	Synthetic organic	CC(=O)c1c(C)c2cnc(nc2n(c1=O)C1CCCC1)Nc1ccc(cn1)N1CCNCC1	-8.4	-7.7	-8.6	-7.6	-8.2	-7.4	-6.6
71360	87	iloperidone	Synthetic organic	COc1cc(ccc1OCCCN1CCC(CC1)c1noc2c1ccc(c2)F)C(=O)C	-8.3	-7.4	-8.6	-7.3	-8.2	-7.2	-6.6
44631912	7383	ribociclib	Synthetic organic	CN(C(=O)c1cc2c(n1C1CCCC1)nc(nc2)Nc1ccc(cn1)N1CCNCC1)C	-8.3	-8.1	-8.5	-7.4	-8.4	-7.4	-6.6
49831257	7913	filgotinib	Synthetic organic	O=C(C1CC1)Nc1nc2n(n1)c(ccc2)c1ccc(cc1)CN1CCS(=O)(=O)CC1	-7.4	-7.6	-8.5	-7.6	-8.6	-7.7	-6.6
25102847	5887	cabozantinib	Synthetic organic	COc1cc2c(ccnc2cc1OC)Oc1ccc(cc1)NC(=O)C1(CC1)C(=O)Nc1ccc(cc1)F	-8.8	-8.5	-8.4	-8.8	-9	-7.6	-6.6
42611257	5893	vemurafenib	Synthetic organic	CCCS(=O)(=O)Nc1ccc(c(c1F)C(=O)c1c[nH]c2c1cc(cn2)c1ccc(cc1)Cl)F	-8.4	-8.1	-8.4	-7.5	-8.8	-8	-6.6
135565230	6837	pemetrexed	Synthetic organic	OC(=O)CC[C@H](C(=O)O)NC(=O)c1ccc(cc1)CCc1c[nH]c2c1c(=O)nc([nH]2)N	-8.2	-7.5	-8.4	-8.2	-8.3	-7.9	-6.6
65947	12860	prulifloxacin	Synthetic organic	CC1N2C3=CC(=C(C=C3C(=O)C(=C2S1)C(=O)O)F)N4CCN(CC4)CC5=C(OC(=O)O5)C	-8.5	-7.1	-8.4	-7.7	-8.6	-7.5	-6.6
24965990	2890	suvorexant	Synthetic organic	Cc1ccc(c(c1)C(=O)N1CCN(CC[C@H]1C)c1oc2c(n1)cc(cc2)Cl)n1nccn1	-7.6	-7	-8.4	-7	-8.6	-7.2	-6.6
2247	2603	astemizole	Synthetic organic	COc1ccc(cc1)CCN1CCC(CC1)Nc1nc2c(n1Cc1ccc(cc1)F)cccc2	-7.4	-7.9	-8.3	-8.6	-8.5	-8.4	-6.6
6918248	8182	flibanserin	Synthetic organic	O=c1[nH]c2c(n1CCN1CCN(CC1)c1cccc(c1)C(F)(F)F)cccc2	-8.2	-7.5	-8.3	-9.8	-8.5	-8.2	-6.6
43594	12217	cefonicid	Synthetic organic	C1C(=C(N2[C@H](S1)[C@@H](C2=O)NC(=O)[C@@H](c1ccccc1)O)C(=O)O)CSc1nnnn1CS(=O)(=O)O	-7.8	-7.4	-8.3	-7	-8.5	-7.9	-6.6
5488548	7471	alvimopan	Synthetic organic	OC(=O)CNC(=O)[C@@H](Cc1ccccc1)CN1CC[C@@]([C@H](C1)C)(C)c1cccc(c1)O	-7.3	-6.8	-8.3	-7.3	-8	-7.8	-6.6
11234049	10865	tedizolid	Synthetic organic	OC[C@@H]1OC(=O)N(C1)c1ccc(c(c1)F)c1ccc(nc1)c1nnn(n1)C	-8.7	-7.3	-8.2	-7.2	-9.3	-7.5	-6.6
16735117	7640	simotinib	Synthetic organic	COc1cc2ncnc(c2cc1OCCN1CC2(C3(C1)CC3)OCCO2)Nc1ccc(c(c1)Cl)F	-8.4	-7.8	-8.1	-8.5	-8.9	-8	-6.6
54385	1586	levocabastine	Synthetic organic	N#C[C@@]1(CC[C@@H](CC1)N1CC[C@]([C@@H](C1)C)(C(=O)O)c1ccccc1)c1ccc(cc1)F	-7.5	-7.8	-8.1	-7.1	-8.2	-8.7	-6.6
6918670	7443	ingenol mebutate	Natural product	C/C=C(\C(=O)O[C@H]1C(=C[C@]23[C@]1(O)[C@H](O)C(=C[C@H](C3=O)[C@H]1[C@@H](C[C@H]2C)C1(C)C)CO)C)/C	-7	-7	-8.1	-7.1	-7.4	-6.7	-6.6
43507	12218	ceforanide	Synthetic organic	C1C(=C(N2[C@H](S1)[C@@H](C2=O)NC(=O)Cc1ccccc1CN)C(=O)O)CSc1nnnn1CC(=O)O	-7.4	-6.9	-8.1	-7.2	-8.4	-8	-6.6
441335	9029	mometasone	Synthetic organic	ClCC(=O)[C@@]1(O)[C@H](C)C[C@@H]2[C@]1(C)C[C@H](O)[C@]1([C@H]2CCC2=CC(=O)C=C[C@]12C)Cl	-7.2	-6.9	-8.1	-6.4	-6.6	-7.2	-6.6
10184653	5667	afatinib	Synthetic organic	CN(C/C=C/C(=O)Nc1cc2c(ncnc2cc1O[C@@H]1COCC1)Nc1ccc(c(c1)Cl)F)C	-7.9	-6.6	-8	-7.9	-7.4	-6.4	-6.6
60700	7101	topotecan	Synthetic organic	CC[C@@]1(O)C(=O)OCc2c1cc1c3nc4ccc(c(c4cc3Cn1c2=O)CN(C)C)O	-7.1	-7.5	-7.9	-7.2	-8.2	-7.1	-6.6
51039030	9662	pyrotinib	Synthetic organic	CCOc1cc2ncc(c(c2cc1NC(=O)/C=C/[C@H]1CCCN1C)Nc1ccc(c(c1)Cl)OCc1ccccn1)C#N	-7.8	-7.6	-7.8	-7.2	-7.9	-7.2	-6.6
6729	7134	buclizine	Synthetic organic	Clc1ccc(cc1)C(c1ccccc1)N1CCN(CC1)Cc1ccc(cc1)C(C)(C)C	-8.3	-7.5	-7.8	-7.2	-8.2	-7.5	-6.6
66599893	9322	netarsudil	Synthetic organic	NC[C@@H](C(=O)Nc1ccc2c(c1)ccnc2)c1ccc(cc1)COC(=O)c1ccc(cc1C)C	-8.4	-7.3	-7.8	-8.5	-9	-8.7	-6.6
5755	2866	prednisolone	Synthetic organic	OCC(=O)[C@@]1(O)CC[C@@H]2[C@]1(C)C[C@H](O)[C@H]1[C@H]2CCC2=CC(=O)C=C[C@]12C	-8	-7	-7.8	-7.1	-7.7	-6.6	-6.6
247839	7086	medrysone	Metabolite	O=C1CC[C@]2(C(=C1)[C@@H](C)C[C@@H]1[C@@H]2[C@@H](O)C[C@]2([C@H]1CC[C@@H]2C(=O)C)C)C	-7.3	-7	-7.8	-7	-7.3	-7	-6.6
44230575	10315	omidenepag	Synthetic organic	OC(=O)CNc1cccc(n1)CN(S(=O)(=O)c1cccnc1)Cc1ccc(cc1)n1cccn1	-8	-6.5	-7.8	-7.4	-7.9	-6.7	-6.6
11949646	4754	empagliflozin	Synthetic organic	OC[C@H]1O[C@@H](c2ccc(c(c2)Cc2ccc(cc2)O[C@@H]2COCC2)Cl)[C@@H]([C@H]([C@@H]1O)O)O	-7.1	-7.8	-7.7	-7.6	-7.8	-7.1	-6.6
54675777	13537	chlortetracycline	Natural product	O[C@]12[C@]([C@H](N(C)C)C(O)=C(C(N)=O)C1=O)(C[C@]3(C(=C2O)C(=O)C=4C([C@@]3(C)O)=C(Cl)C=CC4O)[H])[H]	-7.7	-7.5	-7.7	-7.5	-7.4	-6.8	-6.6
5339	4840	sulfasalazine	Synthetic organic	OC(=O)c1cc(N=Nc2ccc(cc2)S(=O)(=O)Nc2ccccn2)ccc1O	-7.5	-7.3	-7.7	-7.3	-8.2	-8	-6.6
9804992	7490	givinostat	Synthetic organic	CCN(Cc1ccc2c(c1)ccc(c2)COC(=O)Nc1ccc(cc1)C(=O)NO)CC	-7.6	-7.2	-7.7	-7.4	-8.4	-7.4	-6.6
47499	12031	latamoxef	Synthetic organic	Cn1c(nnn1)SCC1=C(N2[C@@H]([C@@](C2=O)(NC(=O)C(c2ccc(cc2)O)C(=O)O)OC)OC1)C(=O)O	-7.8	-6.7	-7.6	-7.3	-8.2	-7.5	-6.6
5735	7430	zopiclone	Synthetic organic	CN1CCN(CC1)C(=O)OC1c2nccnc2C(=O)N1c1ccc(cn1)Cl	-6.8	-6.6	-7.6	-7.8	-7.8	-7.1	-6.6
6914273	4172	dantrolene	Synthetic organic	O=C1CN(C(=O)N1)/N=C/c1ccc(o1)c1ccc(cc1)[N+](=O)[O-]	-7.4	-6.9	-7.5	-8	-7.6	-7.7	-6.6
38103	4830	cephradine	Synthetic organic	O=C([C@@H](C1=CCC=CC1)N)N[C@@H]1C(=O)N2[C@@H]1SCC(=C2C(=O)O)C	-7.5	-7	-7.4	-6.7	-7.2	-7.2	-6.6
27447	4832	cephalexin	Synthetic organic	N[C@H](c1ccccc1)C(=O)N[C@@H]1C(=O)N2[C@@H]1SCC(=C2C(=O)O)C	-7.1	-7	-7.4	-6.9	-7.2	-7.1	-6.6
2789	7149	clobazam	Synthetic organic	Clc1ccc2c(c1)N(C(=O)CC(=O)N2C)c1ccccc1	-7.1	-7	-7.4	-6.5	-7.3	-6.7	-6.6
51039	10897	cefaclor	Synthetic organic	NC(c1ccccc1)C(=O)NC1C(=O)N2C1SCC(=C2C(=O)O)Cl	-7.3	-6.9	-7.4	-6.9	-7.1	-7.1	-6.6
969472	7429	eszopiclone	Synthetic organic	CN1CCN(CC1)C(=O)O[C@H]1c2nccnc2C(=O)N1c1ccc(cn1)Cl	-7.6	-6.7	-7.3	-7.4	-7.8	-7	-6.6
71349	2031	lanreotide	Peptide	NCCCCC1NC(=O)C(NC(=O)C(Cc2ccc(cc2)O)NC(=O)C(CSSCC(NC(=O)C(NC1=O)C(C)C)C(=O)NC(C(=O)N)C(O)C)NC(=O)C(Cc1ccc2c(c1)cccc2)N)Cc1c[nH]c2c1cccc2	-9.2	-7	-10.3	-7.4	-8.1	-8.7	-6.5
439501	4826	ouabain	Natural product	OC[C@@]12[C@H](O)C[C@@H](C[C@@]2(O)CC[C@@H]2[C@@H]1[C@H](O)C[C@]1([C@]2(O)CC[C@@H]1C1=CC(=O)OC1)C)O[C@@H]1O[C@@H](C)[C@@H]([C@H]([C@H]1O)O)O	-8.3	-7.2	-9.7	-7.1	-7.3	-7.5	-6.5
11753673	10129	revefenacin	Synthetic organic	O=C(Nc1ccccc1c1ccccc1)OC1CCN(CC1)CCN(C(=O)c1ccc(cc1)CN1CCC(CC1)C(=O)N)C	-8.4	-8	-9.4	-8.1	-9	-8	-6.5
77843966	10776	cefiderocol	Synthetic organic	O=C1[C@@H](NC(=O)/C(=N\OC(C(=O)O)(C)C)/c2csc(n2)N)[C@@H]2N1C(=C(CS2)C[N+]1(CCCC1)CCNC(=O)c1ccc(c(c1Cl)O)O)C(=O)[O-]	-8.9	-8.1	-9.1	-8.1	-7.3	-8.1	-6.5
443958	7060	amcinonide	Synthetic organic	CC(=O)OCC(=O)[C@@]12OC3(O[C@@H]1C[C@@H]1[C@]2(C)C[C@H](O)[C@]2([C@H]1CCC1=CC(=O)C=C[C@]21C)F)CCCC3	-8.9	-7.7	-9.1	-8	-8	-7.7	-6.5
134587348	10552	elexacaftor	Synthetic organic	C[C@@H]1CN(C(C1)(C)C)c1nc(ccc1C(=O)NS(=O)(=O)c1cn(nc1C)C)n1ccc(n1)OCC(C(F)(F)F)(C)C	-8.9	-8.4	-8.8	-7.6	-8.3	-7.9	-6.5
6323289	10797	dalfopristin	Synthetic organic	CCN(CCS(=O)(=O)[C@@H]1CCN2[C@H]1C(=O)O[C@H](C(C)C)[C@H](C)/C=C/C(=O)NC/C=C/C(=C/[C@H](CC(=O)Cc1nc(C2=O)co1)O)/C)CC	-8.5	-7.3	-8.7	-7.3	-8.7	-7.1	-6.5
90311989	11575	bictegravir	Synthetic organic	Fc1cc(F)c(c(c1)F)CNC(=O)c1cn2C[C@H]3O[C@@H]4CC[C@H](N3C(=O)c2c(c1=O)O)C4	-8.7	-8	-8.6	-8.6	-8.6	-9.1	-6.5
24821094	6912	ibrutinib	Synthetic organic	C=CC(=O)N1CCC[C@H](C1)n1nc(c2c1ncnc2N)c1ccc(cc1)Oc1ccccc1	-8.4	-8	-8.6	-7.7	-8.9	-8.3	-6.5
11256664	8454	roxadustat	Synthetic organic	OC(=O)CNC(=O)c1nc(C)c2c(c1O)ccc(c2)Oc1ccccc1	-8.1	-7.3	-8.6	-6.9	-8	-7.4	-6.5
150610	10906	ertapenem	Synthetic organic	O=C([C@H]1NC[C@H](C1)SC1=C(C(=O)O)N2[C@H]([C@H]1C)[C@H](C2=O)[C@H](O)C)Nc1cccc(c1)C(=O)O	-8	-7.3	-8.5	-8	-9.2	-7.8	-6.5
71731823	7476	lorlatinib	Synthetic organic	N#Cc1n(C)nc2c1c1cnc(c(c1)O[C@H](C)c1c(C(=O)N(C2)C)ccc(c1)F)N	-7.7	-7.3	-8.5	-6.8	-7.5	-7	-6.5
16722836	5716	fedratinib	Synthetic organic	Cc1cnc(nc1Nc1cccc(c1)S(=O)(=O)NC(C)(C)C)Nc1ccc(cc1)OCCN1CCCC1	-7.8	-8.3	-8.4	-6.9	-8.6	-6.8	-6.5
3823	2568	ketoconazole	Synthetic organic	Clc1ccc(c(c1)Cl)C1(OCC(O1)COc1ccc(cc1)N1CCN(CC1)C(=O)C)Cn1cncc1	-7.6	-7.7	-8.4	-8	-8.6	-7.1	-6.5
46188928	8909	larotrectinib	Synthetic organic	O[C@H]1CCN(C1)C(=O)Nc1cnn2c1nc(cc2)N1CCC[C@@H]1c1cc(F)ccc1F	-8	-7.6	-8.4	-6.9	-7.1	-7.3	-6.5
6450551	5659	axitinib	Synthetic organic	CNC(=O)c1ccccc1Sc1ccc2c(c1)[nH]nc2/C=C/c1ccccn1	-7.9	-7.5	-8.4	-7.8	-8.3	-7.6	-6.5
656511	12272	mezlocillin	Synthetic organic	CC1([C@@H](N2[C@H](S1)[C@@H](C2=O)NC(=O)[C@@H](c1ccccc1)NC(=O)N1CCN(C1=O)S(=O)(=O)C)C(=O)O)C	-8.2	-7	-8.4	-7.8	-8.1	-8.3	-6.5
30323	7063	daunorubicin	Natural product	COc1cccc2c1C(=O)c1c(C2=O)c(O)c2c(c1O)[C@@H](O[C@H]1C[C@H](N)[C@@H]([C@@H](O1)C)O)C[C@](C2)(O)C(=O)C	-8.5	-8	-8.3	-7.9	-8.4	-7.8	-6.5
54671203	6464	doxycycline	Synthetic organic	CN([C@@H]1C(=O)C(=C([C@@]2([C@H]1[C@@H](O)[C@@H]1[C@@H](C)c3cccc(c3C(=C1C2=O)O)O)O)O)C(=O)N)C	-7.8	-7.5	-8.3	-7.3	-7.4	-6.8	-6.5
135565326	13276	enviomycin	Natural product	C1CNC(=N[C@H]1[C@H]2C(=O)NC[C@@H](C(=O)N[C@H](C(=O)N[C@H](C(=O)N/C(=C\NC(=O)N)/C(=O)N2)CO)CO)NC(=O)C[C@H]([C@@H](CCN)O)N)N	-7.5	-7.2	-8.3	-7.3	-7.5	-6.3	-6.5
56339	7190	fosphenytoin	Synthetic organic	O=C1N(COP(=O)(O)O)C(=NC1(c1ccccc1)c1ccccc1)O	-8.9	-7.1	-8.3	-6.6	-7.2	-7.1	-6.5
134436906	10318	selpercatinib	Synthetic organic	N#Cc1cnn2c1c(cc(c2)OCC(O)(C)C)c1ccc(nc1)N1CC2CC(C1)N2Cc1ccc(nc1)OC	-8.1	-8.3	-8.2	-7.6	-8.6	-7.5	-6.5
129269915	11628	pirtobrutinib	Synthetic organic	COc1ccc(cc1C(=O)NCc1ccc(cc1)c1nn(c(c1C(=O)N)N)[C@H](C(F)(F)F)C)F	-7.9	-7.1	-8.2	-8.7	-8.1	-7.7	-6.5
9821849	9288	abiraterone acetate	Synthetic organic	CC(=O)O[C@H]1CC[C@]2(C(=CC[C@@H]3[C@@H]2CC[C@]2([C@H]3CC=C2c2cccnc2)C)C1)C	-8.3	-7	-8.2	-7.6	-8.8	-7.9	-6.5
25052023	9894	esaxerenone	Synthetic organic	OCCn1cc(c(c1c1ccccc1C(F)(F)F)C)C(=O)Nc1ccc(cc1)S(=O)(=O)C	-7.6	-6.6	-8.2	-7	-7.7	-6.5	-6.5
54755438	9265	tirabrutinib	Synthetic organic	CC#CC(=O)N1CC[C@H](C1)n1c(=O)n(c2c1ncnc2N)c1ccc(cc1)Oc1ccccc1	-8.3	-7.5	-8.1	-8.1	-8.5	-8.3	-6.5
25184541	10795	contezolid	Synthetic organic	O=C1CCN(C=C1)c1c(F)cc(c(c1F)F)N1C[C@@H](OC1=O)CNc1ccon1	-8.5	-7.4	-8.1	-7.6	-8.6	-7.7	-6.5
16220172	4342	ivacaftor	Synthetic organic	O=C(c1c[nH]c2c(c1=O)cccc2)Nc1cc(O)c(cc1C(C)(C)C)C(C)(C)C	-7.7	-7.3	-8.1	-7.1	-7.8	-7.5	-6.5
54680690	10905	demeclocycline	Synthetic organic	CN([C@@H]1C(=O)C(=C([C@@]2([C@H]1C[C@H]1C(=C(O)c3c([C@H]1O)c(Cl)ccc3O)C2=O)O)O)C(=O)N)C	-7.8	-6.9	-8.1	-7.2	-8.2	-7	-6.5
5591	2693	troglitazone	Synthetic organic	O=C1NC(=O)C(S1)Cc1ccc(cc1)OCC1(C)CCc2c(O1)c(C)c(c(c2C)O)C	-7.9	-8	-8	-7.4	-8.6	-8.1	-6.5
5517	12878	tosufloxacin	Synthetic organic	C1CN(CC1N)C2=C(C=C3C(=O)C(=CN(C3=N2)C4=C(C=C(C=C4)F)F)C(=O)O)F	-8	-7.7	-8	-7.7	-7.3	-7	-6.5
62959	13476	trovafloxacin	Synthetic organic	C1[C@@H]2[C@@H](C2N)CN1C3=C(C=C4C(=O)C(=CN(C4=N3)C5=C(C=C(C=C5)F)F)C(=O)O)F	-7.6	-7.1	-7.9	-7.9	-7.9	-7.2	-6.5
441975	8746	ajmalicine	Natural product	COC(=O)C1=CO[C@H]([C@@H]2[C@@H]1C[C@@H]1N(C2)CCc2c1[nH]c1c2cccc1)C	-7.7	-7	-7.9	-7.3	-7.3	-6.9	-6.5
54676539	13540	meclocycline	Synthetic organic	O[C@]12[C@]([C@H](N(C)C)C(O)=C(C(N)=O)C1=O)([C@@H](O)[C@]3(C(=C2O)C(=O)C=4C(C3=C)=C(Cl)C=CC4O)[H])[H]	-7.4	-7	-7.9	-7.7	-7.6	-7.2	-6.5
4034	2757	meclizine	Synthetic organic	Clc1ccc(cc1)C(c1ccccc1)N1CCN(CC1)Cc1cccc(c1)C	-8	-6.9	-7.9	-8.1	-7.5	-7.7	-6.5
56208	10857	sarafloxacin	Synthetic organic	Fc1ccc(cc1)n1cc(C(=O)O)c(=O)c2c1cc(N1CCNCC1)c(c2)F	-7.9	-7.3	-7.8	-7.6	-7.7	-7.7	-6.5
57495353	9424	leniolisib	Synthetic organic	CCC(=O)N1CC[C@@H](C1)Nc1ncnc2c1CN(CC2)c1cnc(c(c1)C(F)(F)F)OC	-7.9	-7.3	-7.8	-7.6	-7.6	-7.7	-6.5
10295295	8276	palovarotene	Synthetic organic	OC(=O)c1ccc(cc1)/C=C/c1cc2c(cc1Cn1cccn1)C(C)(C)CCC2(C)C	-7.8	-7.2	-7.8	-7.4	-8.3	-7.6	-6.5
152946	10915	moxifloxacin	Synthetic organic	COc1c(N2C[C@@H]3[C@H](C2)CCCN3)c(F)cc2c1n(cc(c2=O)C(=O)O)C1CC1	-7.7	-6.9	-7.8	-6.4	-6.9	-6.8	-6.5
44240142	13477	benzgalantamine	Synthetic organic	CN1CC[C@@]23C=C[C@@H](C[C@@H]2OC4=C(C=CC(=C34)C1)OC)OC(=O)C5=CC=CC=C5	-8.2	-6.8	-7.8	-7.3	-8.2	-7.7	-6.5
5388937	10798	quinupristin	Synthetic organic	CC[C@H]1NC(=O)[C@@H](NC(=O)c2ncccc2O)[C@@H](C)OC(=O)[C@@H](NC(=O)[C@H]2N(C(=O)[C@@H](N(C(=O)[C@H]3N(C1=O)CCC3)C)Cc1ccc(cc1)N(C)C)C[C@@H](CS[C@@H]1CN3CCC1CC3)C(=O)C2)c1ccccc1	-9.5	-7.7	-7.7	-7.7	-7.6	-8.1	-6.5
5754	2868	cortisol	Metabolite	OCC(=O)[C@@]1(O)CC[C@@H]2[C@]1(C)C[C@H](O)[C@H]1[C@H]2CCC2=CC(=O)CC[C@]12C	-7.1	-7	-7.7	-6.6	-7.9	-7	-6.5
45375808	7368	sofosbuvir	Synthetic organic	CC(OC(=O)[C@@H](N[P@@](=O)(Oc1ccccc1)OC[C@H]1O[C@H]([C@]([C@@H]1O)(C)F)n1ccc(=O)[nH]c1=O)C)C	-7.9	-6.7	-7.7	-7.2	-6.7	-7.2	-6.5
62977	12219	cefprozil	Synthetic organic	C(=O)(O)C1=C(CS[C@H]2N1C(=O)[C@H]2NC(=O)[C@H](N)c1ccc(O)cc1)C=CC	-7.5	-7	-7.6	-7.5	-7	-7.4	-6.5
5284585	12247	loracarbef	Synthetic organic	C1CC(=C(N2[C@H]1[C@@H](C2=O)NC(=O)[C@@H](c1ccccc1)N)C(=O)O)Cl	-7.7	-6.9	-7.6	-6.9	-7.2	-6.7	-6.5
1775	2624	phenytoin	Synthetic organic	O=C1NC(=O)NC1(c1ccccc1)c1ccccc1	-7.4	-6.9	-7.6	-6.5	-7.3	-7.6	-6.5
53235510	7877	infigratinib	Synthetic organic	CCN1CCN(CC1)c1ccc(cc1)Nc1ncnc(c1)N(C(=O)Nc1c(Cl)c(OC)cc(c1Cl)OC)C	-7.9	-6.9	-7.5	-7	-7.6	-7	-6.5
5284543	7594	dihydrocodeine	Synthetic organic	COc1ccc2c3c1O[C@@H]1[C@@]43CCN([C@H](C2)[C@@H]4CC[C@@H]1O)C	-6.5	-6.9	-7.5	-6.5	-7.3	-6.7	-6.5
107994	6352	quinaprilat	Synthetic organic	OC(=O)[C@@H](N[C@H](C(=O)N1Cc2ccccc2C[C@H]1C(=O)O)C)CCc1ccccc1	-7.4	-5.6	-7.5	-7.5	-6.8	-5.7	-6.5
50922675	7908	encorafenib	Synthetic organic	COC(=O)N[C@H](CNc1nccc(n1)c1cn(nc1c1cc(Cl)cc(c1F)NS(=O)(=O)C)C(C)C)C	-8.2	-7.3	-7.2	-7.7	-6.8	-7.6	-6.5
8550	7064	deserpidine	Natural product	COC(=O)[C@@H]1[C@@H](OC)[C@@H](C[C@H]2[C@@H]1C[C@H]1N(C2)CCc2c1[nH]c1c2cccc1)OC(=O)c1cc(OC)c(c(c1)OC)OC	-8	-6.9	-8.9	-8.2	-7.8	-7.4	-6.4
42890	7083	idarubicin	Natural product	O[C@H]1[C@@H](N)C[C@@H](O[C@H]1C)O[C@H]1C[C@@](O)(Cc2c1c(O)c1c(c2O)C(=O)c2c(C1=O)cccc2)C(=O)C	-9.2	-7.5	-8.8	-8.2	-9	-7.8	-6.4
54682938	12760	rolitetracycline	Synthetic organic	[H][C@@]12C[C@@]3([H])C(C(=O)C4=C(O)C=CC=C4[C@@]3(C)O)=C(O)[C@]1(O)C(=O)C(C(=O)NCN5CCCC5)=C(O)[C@H]2N(C)C	-7.8	-7.5	-8.8	-8	-7.5	-7.2	-6.4
2324	10159	benidipine	Synthetic organic	COC(=O)C1=C(C)NC(=C(C1c1cccc(c1)[N+](=O)[O-])C(=O)OC1CCCN(C1)Cc1ccccc1)C	-7.6	-6.9	-8.7	-7.1	-7.5	-7.5	-6.4
24775005	8199	sonidegib	Synthetic organic	C[C@@H]1O[C@H](C)CN(C1)c1ccc(cn1)NC(=O)c1cccc(c1C)c1ccc(cc1)OC(F)(F)F	-8.9	-8.2	-8.5	-8.6	-9.2	-8.2	-6.4
9852981	10899	ceftaroline fosamil	Synthetic organic	CCO/N=C(/c1nsc(n1)NP(=O)(O)O)\C(=O)N[C@@H]1C(=O)N2[C@@H]1SCC(=C2C(=O)[O-])Sc1scc(n1)c1cc[n+](cc1)C	-8.2	-7.6	-8.5	-7.2	-7.7	-6.9	-6.4
72165228	8962	asciminib	Synthetic organic	O[C@@H]1CCN(C1)c1ncc(cc1c1ccn[nH]1)C(=O)Nc1ccc(cc1)OC(Cl)(F)F	-8.8	-7.2	-8.5	-7.3	-7.9	-7.8	-6.4
135409642	6900	azilsartan medoxomil	Synthetic organic	CCOc1nc2c(n1Cc1ccc(cc1)c1ccccc1c1[nH]oc(=O)n1)c(ccc2)C(=O)OCc1oc(=O)oc1C	-9.1	-7.8	-8.4	-8.8	-8	-8.9	-6.4
6215	7077	fluocinolone acetonide	Synthetic organic	OCC(=O)[C@@]12OC(O[C@@H]1C[C@@H]1[C@]2(C)C[C@H](O)[C@]2([C@H]1C[C@@H](C1=CC(=O)C=C[C@]21C)F)F)(C)C	-8.3	-7	-8.4	-7.3	-8.4	-7.4	-6.4
5479530	5326	ceftriaxone	Synthetic organic	CO/N=C(/c1csc(n1)N)\C(=O)N[C@@H]1C(=O)N2[C@@H]1SCC(=C2C(=O)O)CSc1nc(=O)c(=O)[nH]n1C	-8.2	-7	-8.4	-8.1	-8.2	-7.2	-6.4
49803313	8708	gilteritinib	Synthetic organic	COc1cc(ccc1N1CCC(CC1)N1CCN(CC1)C)Nc1nc(NC2CCOCC2)c(nc1C(=O)N)CC	-8.4	-7.9	-8.3	-7.3	-7.8	-7.2	-6.4
10182969	6390	apixaban	Synthetic organic	COc1ccc(cc1)n1nc(c2c1C(=O)N(CC2)c1ccc(cc1)N1CCCCC1=O)C(=O)N	-8.6	-7.5	-8.3	-8.5	-8.3	-7.8	-6.4
135400182	7403	raltitrexed	Synthetic organic	OC(=O)CC[C@@H](C(=O)O)NC(=O)c1ccc(s1)N(Cc1ccc2c(c1)c(=O)nc([nH]2)C)C	-7.8	-7	-8.3	-7.3	-7.8	-7.8	-6.4
5311412	7099	rimexolone	Metabolite	CCC(=O)[C@@]1(C)[C@H](C)C[C@@H]2[C@]1(C)C[C@H](O)[C@H]1[C@H]2CCC2=CC(=O)C=C[C@]12C	-7.4	-6.6	-8.3	-7.2	-7.1	-7.6	-6.4
60149	98	sertindole	Synthetic organic	Clc1ccc2c(c1)c(cn2c1ccc(cc1)F)C1CCN(CC1)CCN1CCNC1=O	-8.2	-7	-8.2	-7.8	-9.1	-7.6	-6.4
72493	13280	oleandomycin	Natural product	C[C@@H]1C[C@@H]([C@H]([C@@H](O1)O[C@H]2[C@H](C[C@@]3(CO3)C(=O)[C@@H]([C@H]([C@H]([C@H](OC(=O)[C@@H]([C@H]([C@@H]2C)O[C@H]4C[C@@H]([C@H]([C@@H](O4)C)O)OC)C)C)C)O)C)C)O)N(C)C	-8	-6.7	-8.2	-6.6	-7.3	-7.2	-6.4
54697325	10839	omadacycline	Synthetic organic	CN([C@@H]1C(=O)C(=C([C@@]2([C@H]1C[C@@H]1Cc3c(cc(c(c3C(=C1C2=O)O)O)CNCC(C)(C)C)N(C)C)O)O)C(=O)N)C	-7.9	-6.1	-8.2	-6.9	-8	-7	-6.4
44603531	11573	grazoprevir	Synthetic organic	C=C[C@@H]1C[C@]1(NC(=O)[C@@H]1C[C@@H]2CN1C(=O)[C@@H](NC(=O)O[C@@H]1C[C@H]1CCCCCc1c(O2)nc2cc(OC)ccc2n1)C(C)(C)C)C(=O)NS(=O)(=O)C1CC1	-9.1	-7.5	-8.1	-7.7	-8.2	-7.6	-6.4
11610526	3928	lasmiditan	Synthetic organic	CN1CCC(CC1)C(=O)c1cccc(n1)NC(=O)c1c(F)cc(cc1F)F	-8.3	-7.4	-8.1	-9.1	-8	-7.9	-6.4
9869929	7448	avanafil	Synthetic organic	OC[C@@H]1CCCN1c1ncc(c(n1)NCc1ccc(c(c1)Cl)OC)C(=O)NCc1ncccn1	-8.1	-7.3	-8.1	-7.9	-7.7	-6.7	-6.4
5311304	1663	nalbuphine	Synthetic organic	O[C@H]1CC[C@@]2([C@@]34[C@H]1Oc1c4c(C[C@H]2N(CC3)CC2CCC2)ccc1O)O	-7.5	-6.8	-8.1	-6.7	-7.3	-6.9	-6.4
5281071	7249	olopatadine	Synthetic organic	CN(CC/C=C/1\c2cc(ccc2OCc2c1cccc2)CC(=O)O)C	-7.1	-6.6	-8.1	-7.3	-7.6	-7.9	-6.4
54758501	9196	olmutinib	Synthetic organic	C=CC(=O)Nc1cccc(c1)Oc1nc(Nc2ccc(cc2)N2CCN(CC2)C)nc2c1scc2	-8	-7.9	-8	-7.9	-8.2	-7.3	-6.4
9872780	10510	carotegrast methyl	Synthetic organic	COC(=O)[C@@H](NC(=O)c1c(Cl)cccc1Cl)Cc1ccc(cc1)n1c(=O)c2cc(ccc2n(c1=O)C)N(C)C	-8.4	-7.5	-8	-7.6	-8.8	-7.4	-6.4
54675776	10927	tetracycline	Synthetic organic	CN([C@@H]1C(=O)C(=C([C@@]2([C@H]1C[C@H]1C(=C(O)c3c([C@@]1(C)O)cccc3O)C2=O)O)O)C(=O)N)C	-8.2	-7.2	-8	-7.6	-7.7	-7.2	-6.4
119828	2895	parecoxib	Synthetic organic	CCC(=O)NS(=O)(=O)c1ccc(cc1)c1c(C)onc1c1ccccc1	-7.9	-6.8	-8	-7.6	-7.9	-7.6	-6.4
44814423	8376	ertugliflozin	Synthetic organic	CCOc1ccc(cc1)Cc1cc(ccc1Cl)[C@]12OC[C@@](O1)(CO)[C@H]([C@@H]([C@H]2O)O)O	-7.4	-7.6	-7.8	-7.1	-7.7	-7.1	-6.4
11219835	7341	ataluren	Synthetic organic	Fc1ccccc1c1onc(n1)c1cccc(c1)C(=O)O	-8.3	-7.4	-7.8	-7.3	-7.9	-8.2	-6.4
9931954	7736	rucaparib	Synthetic organic	CNCc1ccc(cc1)c1[nH]c2c3c1CCNC(=O)c3cc(c2)F	-8.4	-7.2	-7.8	-7	-7.4	-7.4	-6.4
9911830	6058	tivozanib	Synthetic organic	COc1cc2c(ccnc2cc1OC)Oc1ccc(c(c1)Cl)NC(=O)Nc1noc(c1)C	-7.7	-8.2	-7.7	-7.7	-8.4	-6.8	-6.4
25166913	8201	glasdegib	Synthetic organic	N#Cc1ccc(cc1)NC(=O)N[C@@H]1CCN([C@H](C1)c1nc2c([nH]1)cccc2)C	-8.2	-7.8	-7.7	-7.9	-8.2	-7.6	-6.4
129049969	13434	tegileridine	Synthetic organic	CCO[C@H]1CC[C@@H](C2=CC=CC=C12)NCC[C@]3(CCOC4(C3)CCCC4)C5=CC=CC=N5	-8.1	-7	-7.7	-7.4	-7.4	-7.4	-6.4
26388	11140	metopimazine	Synthetic organic	NC(=O)C1CCN(CC1)CCCN1c2ccccc2Sc2c1cc(cc2)S(=O)(=O)C	-8	-7	-7.7	-7.3	-7.7	-6.5	-6.4
19150	12193	cefaloglycin	Synthetic organic	CC(=O)OCC1=C(N2[C@@H]([C@@H](C2=O)NC(=O)[C@@H](c2ccccc2)N)SC1)C(=O)O	-7.3	-6.7	-7.7	-7.3	-7.1	-7.4	-6.4
11315474	7648	rivoceranib	Synthetic organic	N#CC1(CCCC1)c1ccc(cc1)NC(=O)c1cccnc1NCc1ccncc1	-8	-7.8	-7.6	-8	-8.1	-8.1	-6.4
6741	7088	methylprednisolone	Metabolite	OCC(=O)[C@@]1(O)CC[C@@H]2[C@]1(C)C[C@H](O)[C@H]1[C@H]2C[C@@H](C2=CC(=O)C=C[C@]12C)C	-7.7	-7	-7.6	-6.7	-7.9	-6.7	-6.4
25195624	12335	bexagliflozin	Synthetic organic	C1CC1OCCOc1ccc(cc1)Cc1c(ccc(c1)[C@H]1[C@@H]([C@H]([C@@H]([C@H](O1)CO)O)O)O)Cl	-6.9	-7.4	-7.5	-7	-7.7	-6.8	-6.4
47965	4831	cefadroxil	Synthetic organic	O=C([C@@H](c1ccc(cc1)O)N)N[C@@H]1C(=O)N2[C@@H]1SCC(=C2C(=O)O)C	-7.3	-6.7	-7.5	-7	-7	-7.1	-6.4
2536	6432	camostat	Synthetic organic	CN(C(=O)COC(=O)Cc1ccc(cc1)OC(=O)c1ccc(cc1)N=C(N)N)C	-6.9	-7.2	-7.4	-6.9	-7.8	-7.3	-6.4
5556	7313	triazolam	Synthetic organic	Clc1ccc2c(c1)C(=NCc1n2c(C)nn1)c1ccccc1Cl	-7	-7.1	-7.4	-7.4	-7.9	-7.2	-6.4
5463984	6375	benazeprilat	Synthetic organic	OC(=O)CN1C(=O)[C@H](CCc2c1cccc2)N[C@H](C(=O)O)CCc1ccccc1	-8.1	-6.5	-7.4	-6.4	-8.1	-7.5	-6.4
77992	7191	frovatriptan	Synthetic organic	CN[C@H]1Cc2c(CC1)[nH]c1c2cc(cc1)C(=N)O	-7.3	-6.5	-7.4	-6.6	-6.8	-7.3	-6.4
4614	7252	oxaprozin	Synthetic organic	OC(=O)CCc1nc(c(o1)c1ccccc1)c1ccccc1	-8	-7.1	-6.9	-6.8	-7	-6.7	-6.4
2754	7148	cilostazol	Synthetic organic	O=C1CCc2c(N1)ccc(c2)OCCCCc1nnnn1C1CCCCC1	-7.8	-7.8	-6.6	-7.8	-8.1	-7	-6.4
135423438	5936	nintedanib	Synthetic organic	COC(=O)c1ccc2c(c1)NC(=O)/C/2=C(/c1ccccc1)\Nc1ccc(cc1)N(C(=O)CN1CCN(CC1)C)C	-8.6	-7.4	-9.2	-7.4	-8.7	-8.1	-6.3
124081896	11748	baloxavir marboxil	Synthetic organic	COC(=O)OCOc1c2C(=O)N3CCOC[C@H]3N(n2ccc1=O)[C@H]1c2c(CSc3ccccc13)c(c(cc2)F)F	-8.4	-7.7	-9.1	-7.6	-8	-7.3	-6.3
23582846	12008	tegoprazan	Synthetic organic	Cc1nc2c([nH]1)cc(cc2O[C@H]1CCOc2c1c(cc(c2)F)F)C(=O)N(C)C	-8.1	-6.9	-9.1	-7.3	-7.5	-7.1	-6.3
5311128	3879	goserelin	Peptide	OC[C@@H](C(=O)N[C@H](C(=O)N[C@@H](C(=O)N[C@H](C(=O)N[C@H](C(=O)N1CCC[C@H]1C(=O)NNC(=O)N)CCCN=C(N)N)CC(C)C)COC(C)(C)C)Cc1ccc(cc1)O)NC(=O)[C@H](Cc1c[nH]c2c1cccc2)NC(=O)[C@@H](NC(=O)[C@@H]1CCC(=O)N1)Cc1[nH]cnc1	-8.7	-7	-8.9	-7.7	-8.5	-6.9	-6.3
64143	11090	nelfinavir	Synthetic organic	O[C@@H]([C@@H](NC(=O)c1cccc(c1C)O)CSc1ccccc1)CN1C[C@H]2CCCC[C@H]2C[C@H]1C(=O)NC(C)(C)C	-8.1	-7.7	-8.8	-7.9	-7.5	-7.3	-6.3
124087	7157	desloratadine	Synthetic organic	Clc1ccc2c(c1)CCc1c(C2=C2CCNCC2)nccc1	-7.7	-7.3	-8.8	-7.3	-8.4	-7.5	-6.3
121269225	10136	lazertinib	Synthetic organic	C=CC(=O)Nc1cc(Nc2nccc(n2)n2cc(c(n2)c2ccccc2)CN(C)C)c(cc1N1CCOCC1)OC	-8.6	-6.9	-8.6	-7.8	-8.1	-7	-6.3
2118	7111	alprazolam	Synthetic organic	Clc1ccc2c(c1)C(=NCc1n2c(C)nn1)c1ccccc1	-7.2	-6.8	-8.4	-7.2	-7.7	-7.3	-6.3
46199646	10199	tezacaftor	Synthetic organic	OC[C@@H](Cn1c2cc(F)c(cc2cc1C(CO)(C)C)NC(=O)C1(CC1)c1ccc2c(c1)OC(O2)(F)F)O	-8.3	-7.4	-8.3	-7.4	-7.9	-8.5	-6.3
11626560	4903	crizotinib	Synthetic organic	Nc1ncc(cc1O[C@@H](c1c(Cl)ccc(c1Cl)F)C)c1cnn(c1)C1CCNCC1	-7.8	-7.3	-8.3	-7.2	-8.8	-7	-6.3
134821691	10432	deucravacitinib	Synthetic organic	COc1c(cccc1c1ncn(n1)C)Nc1cc(nnc1C(=O)NC([2H])([2H])[2H])NC(=O)C1CC1	-8.1	-7	-8.3	-7.5	-7.6	-7.6	-6.3
68861	7654	dienogest	Synthetic organic	N#CC[C@]1(O)CC[C@@H]2[C@]1(C)CCC1=C3CCC(=O)C=C3CC[C@@H]21	-7.3	-6.7	-8.3	-6.4	-7.4	-6.4	-6.3
54675779	10919	oxytetracycline	Synthetic organic	CN([C@@H]1C(=O)C(=C([C@@]2([C@H]1[C@@H](O)[C@H]1C(=C(O)c3c([C@@]1(C)O)cccc3O)C2=O)O)O)C(=O)N)C	-7.8	-7.4	-8.2	-7.4	-7.5	-6.4	-6.3
5756	2821	estriol	Metabolite	Oc1ccc2c(c1)CC[C@@H]1[C@@H]2CC[C@]2([C@H]1C[C@H]([C@@H]2O)O)C	-7.3	-7.2	-8.2	-7.8	-7.8	-7.6	-6.3
487101	10799	delafloxacin	Synthetic organic	OC1CN(C1)c1c(F)cc2c(c1Cl)n(cc(c2=O)C(=O)O)c1nc(N)c(cc1F)F	-8.3	-7	-8.2	-7.7	-7.6	-7.2	-6.3
3081361	5717	vandetanib	Synthetic organic	COc1cc2c(ncnc2cc1OCC1CCN(CC1)C)Nc1ccc(cc1F)Br	-7.9	-6.5	-8.2	-8.4	-8.1	-7.5	-6.3
126941	4815	methotrexate	Synthetic organic	OC(=O)CC[C@@H](C(=O)O)NC(=O)c1ccc(cc1)N(Cc1cnc2c(n1)c(N)nc(n2)N)C	-9.4	-7.7	-8.1	-7.5	-8	-7.9	-6.3
148121	6840	pralatrexate	Synthetic organic	C#CCC(c1ccc(cc1)C(=O)N[C@H](C(=O)O)CCC(=O)O)Cc1cnc2c(n1)c(N)nc(n2)N	-8.3	-7.4	-8.1	-7.4	-7.9	-7.7	-6.3
54677470	7220	meloxicam	Synthetic organic	Cc1cnc(s1)N=C(C1=C(O)c2ccccc2S(=O)(=O)N1C)O	-7.2	-7.3	-8.1	-6.7	-7.2	-7.1	-6.3
34328	7592	difenoxin	Synthetic organic	N#CC(c1ccccc1)(c1ccccc1)CCN1CCC(CC1)(C(=O)O)c1ccccc1	-7.5	-7.2	-8.1	-7.2	-7.9	-8.4	-6.3
5479539	12033	cefpirome	Synthetic organic	CO/N=C(/c1csc(n1)N)\C(=O)N[C@H]1[C@@H]2N(C1=O)C(=C(CS2)C[n+]1cccc2c1CCC2)C(=O)[O-]	-8.2	-7	-8.1	-8	-8.3	-8	-6.3
2554	5339	carbamazepine	Synthetic organic	NC(=O)N1c2ccccc2C=Cc2c1cccc2	-7.3	-7	-8.1	-7.3	-7.3	-7.8	-6.3
60464	10860	sparfloxacin	Synthetic organic	C[C@@H]1N[C@H](C)CN(C1)c1c(F)c(N)c2c(c1F)n(cc(c2=O)C(=O)O)C1CC1	-7.6	-6.9	-8.1	-6.5	-7	-7.1	-6.3
8969	102	yohimbine	Natural product	COC(=O)[C@H]1[C@@H](O)CC[C@@H]2[C@@H]1C[C@@H]1N(C2)CCc2c1[nH]c1c2cccc1	-8	-6.8	-8.1	-7.4	-7.2	-7.5	-6.3
33625	501	indoramin	Synthetic organic	O=C(c1ccccc1)NC1CCN(CC1)CCc1c[nH]c2c1cccc2	-7.6	-7.9	-8	-8.3	-8.2	-7.6	-6.3
3827	7206	ketotifen	Synthetic organic	CN1CCC(=C2c3ccccc3CC(=O)c3c2ccs3)CC1	-7.2	-7.4	-7.9	-6.7	-7.9	-7.2	-6.3
135398737	38	clozapine	Synthetic organic	CN1CCN(CC1)C1=Nc2cc(Cl)ccc2Nc2c1cccc2	-7.3	-7	-7.9	-6.9	-7.8	-6.7	-6.3
3380	4193	flunitrazepam	Synthetic organic	CN1C(=O)CN=C(c2c1ccc(c2)[N+](=O)[O-])c1ccccc1F	-7.2	-6.9	-7.9	-7.5	-7.1	-7.1	-6.3
2895	7152	cyclobenzaprine	Synthetic organic	CN(CCC=C1c2ccccc2C=Cc2c1cccc2)C	-6.9	-6.9	-7.9	-6.8	-7.7	-7.2	-6.3
2809	7548	clorazepate	Synthetic organic	OC(=O)C1N=C(c2ccccc2)c2c(NC1=O)ccc(c2)Cl	-7.1	-6.6	-7.9	-6.5	-7.7	-6.6	-6.3
4170	4838	metolazone	Synthetic organic	CC1Nc2cc(Cl)c(cc2C(=O)N1c1ccccc1C)S(=O)(=O)N	-7	-6.6	-7.9	-6.6	-7.7	-6.5	-6.3
2477	36	buspirone	Synthetic organic	O=C1CC2(CCCC2)CC(=O)N1CCCCN1CCN(CC1)c1ncccn1	-6.6	-8.1	-7.8	-7.8	-7.7	-7	-6.3
461399	11040	sitafloxacin	Synthetic organic	F[C@H]1C[C@H]1n1cc(C(=O)O)c(=O)c2c1c(Cl)c(N1C[C@H](C3(C1)CC3)N)c(c2)F	-7.8	-6.3	-7.8	-6.9	-7	-6.6	-6.3
118607832	10468	mobocertinib	Synthetic organic	C=CC(=O)Nc1cc(Nc2ncc(c(n2)c2cn(c3c2cccc3)C)C(=O)OC(C)C)c(cc1N(CCN(C)C)C)OC	-7.7	-7	-7.7	-7.8	-6.5	-6.4	-6.3
5288826	1627	morphine	Natural product	O[C@H]1C=C[C@@H]2[C@@]34[C@H]1Oc1c4c(C[C@H]2N(CC3)C)ccc1O	-7.1	-7	-7.7	-6.6	-7	-6.9	-6.3
11518241	9962	trifarotene	Synthetic organic	OCCOc1ccc(cc1c1ccc(c(c1)C(C)(C)C)N1CCCC1)c1ccc(cc1)C(=O)O	-8.3	-6.9	-7.7	-7.9	-8	-7.8	-6.3
124093	12402	garenoxacin	Synthetic organic	C[C@@H]1c2c(CN1)cc(cc2)c1c(c2c(cc1)c(=O)c(cn2C1CC1)C(=O)O)OC(F)F	-7.8	-6.9	-7.7	-6.9	-8	-7.2	-6.3
5401	7302	terazosin	Synthetic organic	COc1cc2nc([nH]c(=N)c2cc1OC)N1CCN(CC1)C(=O)C1CCCO1	-8.1	-6.8	-7.7	-7.2	-7.5	-7.1	-6.3
104850	743	rimonabant	Synthetic organic	Clc1ccc(cc1)c1c(C)c(nn1c1ccc(cc1Cl)Cl)C(=O)NN1CCCCC1	-7.6	-6.7	-7.7	-8.1	-7.2	-7.1	-6.3
54671008	11571	raltegravir	Synthetic organic	Fc1ccc(cc1)CNC(=O)c1nc(n(c(=O)c1O)C)C(NC(=O)c1nnc(o1)C)(C)C	-8.1	-8	-7.6	-7.8	-8.8	-8.2	-6.3
108143	2648	tamibarotene	Synthetic organic	O=C(c1ccc(cc1)C(=O)O)Nc1ccc2c(c1)C(C)(C)CCC2(C)C	-8.3	-7.2	-7.6	-7.8	-7.8	-7.9	-6.3
11949652	9906	teneligliptin	Synthetic organic	O=C(N1CSCC1)[C@H]1NC[C@H](C1)N1CCN(CC1)c1cc(nn1c1ccccc1)C	-7.5	-7.2	-7.6	-7.2	-7.7	-6.9	-6.3
3059	7162	diflunisal	Synthetic organic	Fc1ccc(c(c1)F)c1ccc(c(c1)C(=O)O)O	-7.4	-7.2	-7.6	-6.7	-7.2	-7.3	-6.3
92727	11504	lopinavir	Synthetic organic	O=C(N[C@H]([C@H](C[C@H](Cc1ccccc1)NC(=O)[C@@H](N1CCCNC1=O)C(C)C)O)Cc1ccccc1)COc1c(C)cccc1C	-8.6	-6.4	-7.6	-8	-7.3	-7.8	-6.3
3033538	7155	dapiprazole	Synthetic organic	Cc1ccccc1N1CCN(CC1)CCc1nnc2n1CCCC2	-7.2	-7.3	-7.5	-7.1	-7.8	-7.7	-6.3
4192	3342	midazolam	Synthetic organic	Clc1ccc2c(c1)C(=NCc1n2c(C)nc1)c1ccccc1F	-6.9	-6.8	-7.5	-6.7	-7.2	-6.8	-6.3
71496458	7719	osimertinib	Synthetic organic	C=CC(=O)Nc1cc(Nc2nccc(n2)c2cn(c3c2cccc3)C)c(cc1N(CCN(C)C)C)OC	-7.6	-7.4	-7.4	-7	-7	-6.4	-6.3
231084	7629	testosterone isocaproate	Synthetic organic	CC(CCC(=O)O[C@H]1CC[C@@H]2[C@]1(C)CC[C@H]1[C@H]2CCC2=CC(=O)CC[C@]12C)C	-7.2	-6.5	-7.3	-7.3	-8	-7.6	-6.3
9571107	12406	gemifloxacin	Synthetic organic	CO/N=C/1\CN(CC1CN)C2=C(C=C3C(=O)C(=CN(C3=N2)C4CC4)C(=O)O)F	-7.3	-6.4	-7.3	-6.6	-7.3	-6.7	-6.3
3869	7207	labetalol	Synthetic organic	CC(CCc1ccccc1)NCC(c1ccc(c(c1)C(=N)O)O)O	-7.5	-5.8	-6.6	-7.2	-7.4	-6.9	-6.3
118323590	11988	danicopan	Synthetic organic	Cc1ncc(cn1)c1cc2c(cc1)n(nc2C(=O)C)CC(=O)N1C[C@@H](C[C@H]1C(=O)Nc1nc(ccc1)Br)F	-10.3	-8	-10.9	-7.5	-8.3	-8.1	-6.2
135413538	7623	fosaprepitant	Synthetic organic	Fc1ccc(cc1)[C@H]1[C@H](OCCN1Cc1nc(=O)n([nH]1)P(=O)(O)O)O[C@@H](c1cc(cc(c1)C(F)(F)F)C(F)(F)F)C	-8.1	-7.4	-8.9	-7.5	-8.7	-6.7	-6.2
16129675	7589	ceruletide	Synthetic organic	CSCC[C@@H](C(=O)N[C@H](C(=O)N[C@H](C(=O)N)Cc1ccccc1)CC(=O)O)NC(=O)[C@H](Cc1c[nH]c2c1cccc2)NC(=O)CNC(=O)[C@H]([C@H](O)C)NC(=O)[C@@H](NC(=O)[C@@H](NC(=O)[C@@H](NC(=O)[C@@H]1CCC(=O)N1)CCC(=O)N)CC(=O)O)Cc1ccc(cc1)OS(=O)(=O)O	-9	-6.6	-8.9	-6.8	-7.6	-6.8	-6.2
135565903	8988	opicapone	Synthetic organic	OC1=C/C(=c/2\o[nH]c(n2)c2c(C)c(Cl)c([n+](c2Cl)[O-])C)/C=C(C1=O)[N+](=O)[O-]	-8.7	-7.5	-8.8	-7.4	-8.6	-8.2	-6.2
189821	9477	deflazacort	Synthetic organic	CC(=O)OCC(=O)[C@@]12N=C(O[C@@H]1C[C@@H]1[C@]2(C)C[C@H](O)[C@H]2[C@H]1CCC1=CC(=O)C=C[C@]21C)C	-8	-7.3	-8.8	-7.9	-7.2	-7.7	-6.2
11001318	8378	tafamidis	Synthetic organic	Clc1cc(Cl)cc(c1)c1nc2c(o1)cc(cc2)C(=O)O	-7.4	-7.6	-8.7	-7	-7.7	-7.4	-6.2
47576	11829	levoketoconazole	Synthetic organic	CC(=O)N1CCN(CC1)c1ccc(cc1)OC[C@@H]1CO[C@@](O1)(Cn1ccnc1)c1c(cc(cc1)Cl)Cl	-8.8	-7.4	-8.7	-7.6	-8.4	-8.1	-6.2
9642	7078	fluocinonide	Synthetic organic	CC(=O)OCC(=O)[C@@]12OC(O[C@@H]1C[C@@H]1[C@]2(C)C[C@H](O)[C@]2([C@H]1C[C@@H](C1=CC(=O)C=C[C@]21C)F)F)(C)C	-8.4	-7.3	-8.7	-7.7	-7	-7.7	-6.2
443872	2876	eplerenone	Synthetic organic	COC(=O)[C@@H]1CC2=CC(=O)CC[C@@]2([C@@]23[C@@H]1[C@@H]1CC[C@]4([C@@]1(C)C[C@H]3O2)CCC(=O)O4)C	-8.2	-6.9	-8.7	-7.4	-7.5	-7.5	-6.2
31703	7069	doxorubicin	Natural product	OCC(=O)[C@@]1(O)C[C@H](O[C@H]2C[C@H](N)[C@@H]([C@@H](O2)C)O)c2c(C1)c(O)c1c(c2O)C(=O)c2c(C1=O)cccc2OC	-8.4	-7.9	-8.4	-7.5	-8.1	-7.7	-6.2
39765	4002	vecuronium	Synthetic organic	CC(=O)O[C@H]1C[C@@H]2CC[C@@H]3[C@@H]([C@]2(C[C@@H]1N1CCCCC1)C)CC[C@]1([C@H]3C[C@@H]([C@@H]1OC(=O)C)[N+]1(C)CCCCC1)C	-8.3	-7.3	-8.3	-7.1	-7.6	-7.4	-6.2
15209	7606	fludroxycortide	Synthetic organic	OCC(=O)[C@@]12OC(O[C@@H]1C[C@@H]1[C@]2(C)C[C@H](O)[C@H]2[C@H]1C[C@@H](C1=CC(=O)CC[C@]21C)F)(C)C	-8	-7.2	-8.3	-7.1	-6.8	-7.6	-6.2
5870	2818	estrone	Metabolite	Oc1ccc2c(c1)CC[C@@H]1[C@@H]2CC[C@]2([C@H]1CCC2=O)C	-6.9	-7.2	-8.3	-6.9	-8.1	-7.6	-6.2
441289	4001	pancuronium	Synthetic organic	CC(=O)O[C@H]1C[C@@H]2CC[C@@H]3[C@@H]([C@]2(C[C@@H]1[N+]1(C)CCCCC1)C)CC[C@]1([C@H]3C[C@@H]([C@@H]1OC(=O)C)[N+]1(C)CCCCC1)C	-8.4	-7.1	-8.3	-7.3	-7.7	-7.5	-6.2
82153	7076	flunisolide	Synthetic organic	OCC(=O)[C@@]12OC(O[C@@H]1C[C@@H]1[C@]2(C)C[C@H](O)[C@H]2[C@H]1C[C@@H](C1=CC(=O)C=C[C@]21C)F)(C)C	-8.2	-6.6	-8.3	-7.3	-7.6	-7.4	-6.2
2541	587	candesartan	Synthetic organic	CCOc1nc2c(n1Cc1ccc(cc1)c1ccccc1c1n[nH]nn1)c(ccc2)C(=O)O	-8.2	-7.7	-8.2	-7.5	-8.1	-8.3	-6.2
68289010	9918	savolitinib	Synthetic organic	Cn1ncc(c1)c1cnc2c(n1)n(nn2)[C@H](c1ccc2n(c1)ccn2)C	-7.8	-7.3	-8.2	-7.3	-8.5	-7.7	-6.2
5757	1013	17&beta;-estradiol	Metabolite	Oc1ccc2c(c1)CC[C@@H]1[C@@H]2CC[C@]2([C@H]1CC[C@@H]2O)C	-7.6	-7.2	-8.2	-6.8	-7.9	-7.2	-6.2
163091	22	asenapine	Synthetic organic	Clc1ccc2c(c1)[C@H]1CN(C[C@@H]1c1c(O2)cccc1)C	-6.9	-7.2	-8.2	-6.6	-7	-6.9	-6.2
3241	7176	epinastine	Synthetic organic	N=C1NCC2N1c1ccccc1Cc1c2cccc1	-7.5	-7	-8.2	-6.9	-7.1	-7.9	-6.2
86705695	9767	pemigatinib	Synthetic organic	CCN1C(=O)N(Cc2c1c1cc([nH]c1nc2)CN1CCOCC1)c1c(F)c(OC)cc(c1F)OC	-7.6	-6.5	-8.2	-7.5	-7.4	-7.1	-6.2
13765	6948	ethylestrenol	Synthetic organic	CC[C@]1(O)CC[C@@H]2[C@]1(C)CC[C@H]1[C@H]2CCC2=CCCC[C@H]12	-6.9	-6.3	-8.2	-6.2	-7.1	-6.9	-6.2
3341	939	fenoldopam	Synthetic organic	Oc1ccc(cc1)C1CNCCc2c1cc(O)c(c2Cl)O	-6.7	-7.4	-8.1	-7	-6.9	-7.1	-6.2
154059	7483	solifenacin	Synthetic organic	O=C(N1CCc2c([C@@H]1c1ccccc1)cccc2)O[C@H]1CN2CCC1CC2	-7.5	-7.2	-8.1	-6.5	-8	-6.7	-6.2
33672	12288	carfecillin	Synthetic organic	CC1([C@@H](N2[C@H](S1)[C@@H](C2=O)NC(=O)C(c1ccccc1)C(=O)Oc1ccccc1)C(=O)O)C	-7.4	-7.2	-8.1	-7.2	-7.6	-7.9	-6.2
6436	2867	triamcinolone acetonide	Synthetic organic	OCC(=O)[C@@]12OC(O[C@@H]1C[C@@H]1[C@]2(C)C[C@H](O)[C@]2([C@H]1CCC1=CC(=O)C=C[C@]21C)F)(C)C	-8.1	-7	-8.1	-7	-8.3	-7.2	-6.2
4659569	6646	tolcapone	Synthetic organic	Cc1ccc(cc1)C(=O)c1cc(O)c(c(c1)[N+](=O)[O-])O	-7.4	-7	-8.1	-7.3	-7.5	-7.9	-6.2
9875401	6388	rivaroxaban	Synthetic organic	O=C1O[C@H](CN1c1ccc(cc1)N1CCOCC1=O)CNC(=O)c1ccc(s1)Cl	-7.5	-8	-8	-7.2	-8.8	-7.7	-6.2
3001028	4749	estrone-3-sulphate	Metabolite	O=C1CC[C@@H]2[C@]1(C)CC[C@H]1[C@H]2CCc2c1ccc(c2)OS(=O)(=O)O	-7.3	-7.4	-8	-7.1	-8.3	-7.3	-6.2
5289394	13312	spiramycin	Natural product	C[C@@H]1C/C=C/C=C/[C@@H]([C@@H](C[C@@H]([C@@H]([C@H]([C@@H](CC(=O)O1)O)OC)O[C@H]2[C@@H]([C@H]([C@@H]([C@H](O2)C)O[C@H]3C[C@@]([C@H]([C@@H](O3)C)O)(C)O)N(C)C)O)CC=O)C)O[C@H]4CC[C@@H]([C@H](O4)C)N(C)C	-8.5	-7.1	-8	-7.1	-6.6	-7.5	-6.2
4583	10918	ofloxacin	Synthetic organic	CN1CCN(CC1)c1c(F)cc2c3c1OCC(n3cc(c2=O)C(=O)O)C	-7.6	-7.1	-8	-6.6	-7	-7.1	-6.2
15981237	12026	resmetirom	Synthetic organic	Clc1cc(cc(c1Oc1n[nH]c(=O)c(c1)C(C)C)Cl)n1nc(c(=O)[nH]c1=O)C#N	-8.1	-7	-8	-7	-8	-7.6	-6.2
441290	4003	rocuronium	Synthetic organic	C=CC[N+]1(CCCC1)[C@H]1C[C@@H]2[C@]([C@H]1OC(=O)C)(C)CC[C@H]1[C@H]2CC[C@@H]2[C@]1(C)C[C@@H]([C@H](C2)O)N1CCOCC1	-8	-6.9	-8	-7.1	-7.4	-7.2	-6.2
71387	9088	clobetasone	Synthetic organic	ClCC(=O)[C@@]1(O)[C@@H](C)C[C@@H]2[C@]1(C)CC(=O)[C@]1([C@H]2CCC2=CC(=O)C=C[C@]12C)F	-7.9	-6.7	-8	-6.9	-8.2	-7.3	-6.2
138611145	10888	adagrasib	Synthetic organic	N#CC[C@H]1CN(CCN1C(=O)C(=C)F)c1nc(OC[C@@H]2CCCN2C)nc2c1CCN(C2)c1cccc2c1c(Cl)ccc2	-8.3	-7.9	-7.9	-9.1	-8	-8	-6.2
71961	12293	aspoxicillin	Synthetic organic	CC1([C@@H](N2[C@H](S1)[C@@H](C2=O)NC(=O)[C@@H](c1ccc(cc1)O)NC(=O)[C@@H](CC(=O)NC)N)C(=O)O)C	-7.8	-7.8	-7.9	-7.3	-7.4	-7.7	-6.2
23635314	7957	tirbanibulin	Synthetic organic	O=C(Cc1ccc(cn1)c1ccc(cc1)OCCN1CCOCC1)NCc1ccccc1	-7.8	-7.4	-7.9	-7.7	-8.4	-7.5	-6.2
2732	7147	chlorthalidone	Synthetic organic	Clc1ccc(cc1S(=O)(=O)N)C1(O)N=C(c2c1cccc2)O	-8.1	-7.2	-7.9	-7.1	-7.7	-7.1	-6.2
135565596	7875	copanlisib	Synthetic organic	COc1c(OCCCN2CCOCC2)ccc2c1nc(=NC(=O)c1cnc(nc1)N)n1c2NCC1	-8.5	-7.1	-7.9	-7.9	-7.4	-7.2	-6.2
456255	12210	cefamandole	Synthetic organic	Cn1c(nnn1)SCC1=C(N2[C@@H]([C@@H](C2=O)NC(=O)[C@@H](c2ccccc2)O)SC1)C(=O)O	-7.6	-7.1	-7.9	-7.3	-7.9	-7.5	-6.2
118955396	10319	olutasidenib	Synthetic organic	N#Cc1ccc(c(=O)n1C)N[C@H](c1cc2cc(Cl)ccc2[nH]c1=O)C	-8.5	-7	-7.9	-7.4	-7.9	-7.4	-6.2
6918638	7496	belinostat	Synthetic organic	ONC(=O)/C=C/c1cccc(c1)S(=O)(=O)Nc1ccccc1	-7.7	-6.9	-7.9	-7.5	-7.8	-7.8	-6.2
54707177	10912	lymecycline	Synthetic organic	N[C@H](C(=O)O)CCCCNCNC(=O)C1=C(O)[C@@]2([C@H]([C@@H](C1=O)N(C)C)C[C@H]1C(=C(O)c3c([C@@]1(C)O)cccc3O)C2=O)O	-8.2	-6.8	-7.9	-6.8	-7.5	-6	-6.2
5311067	7067	desoximetasone	Metabolite	OCC(=O)[C@H]1[C@H](C)C[C@@H]2[C@]1(C)C[C@H](O)[C@]1([C@H]2CCC2=CC(=O)C=C[C@]12C)F	-8	-6.8	-7.9	-6.9	-8	-8	-6.2
31401	7104	ursodeoxycholic acid	Metabolite	O[C@@H]1CC[C@]2([C@@H](C1)C[C@@H]([C@@H]1[C@@H]2CC[C@]2([C@H]1CC[C@@H]2[C@@H](CCC(=O)O)C)C)O)C	-7.5	-6.5	-7.9	-7	-8	-7.3	-6.2
118861389	10477	firmonertinib	Synthetic organic	C=CC(=O)Nc1cc(Nc2nccc(n2)c2cn(c3c2cccc3)C)c(nc1N(CCN(C)C)C)OCC(F)(F)F	-8.2	-7	-7.8	-7.4	-8.1	-6.9	-6.2
9863827	10841	ozenoxacin	Synthetic organic	CNc1ncc(cc1C)c1ccc2c(c1C)n(cc(c2=O)C(=O)O)C1CC1	-8.1	-6.8	-7.8	-7.2	-8.3	-7	-6.2
58557659	9246	upadacitinib	Synthetic organic	CC[C@@H]1CN(C[C@@H]1c1cnc2n1c1cc[nH]c1nc2)C(=O)NCC(F)(F)F	-7.5	-6.8	-7.8	-7.2	-8	-7.1	-6.2
8982	10942	nafcillin	Synthetic organic	CCOc1ccc2c(c1C(=O)N[C@@H]1C(=O)N3[C@@H]1SC([C@@H]3C(=O)O)(C)C)cccc2	-7.2	-6.8	-7.8	-7.4	-7.8	-7	-6.2
5994	2377	progesterone	Metabolite	O=C1CC[C@]2(C(=C1)CC[C@@H]1[C@@H]2CC[C@]2([C@H]1CC[C@@H]2C(=O)C)C)C	-7.1	-6.8	-7.8	-7	-8.1	-7.2	-6.2
3261	7550	estazolam	Synthetic organic	Clc1ccc2c(c1)C(=NCc1n2cnn1)c1ccccc1	-7.1	-6.7	-7.8	-6.9	-7.6	-7.1	-6.2
1201549	7601	benzatropine	Synthetic organic	CN1[C@@H]2CC[C@H]1C[C@H](C2)OC(c1ccccc1)c1ccccc1	-7.9	-6.4	-7.8	-6.8	-7	-6.9	-6.2
9823820	7426	lenvatinib	Synthetic organic	COc1cc2nccc(c2cc1C(=O)N)Oc1ccc(c(c1)Cl)NC(=O)NC1CC1	-9	-7.6	-7.7	-7.5	-7.7	-7.1	-6.2
5035	2820	raloxifene	Synthetic organic	Oc1ccc2c(c1)sc(c2C(=O)c1ccc(cc1)OCCN1CCCCC1)c1ccc(cc1)O	-7.6	-7.6	-7.7	-7.9	-7.5	-8.1	-6.2
125564	7670	blonanserin	Synthetic organic	CCN1CCN(CC1)c1nc2CCCCCCc2c(c1)c1ccc(cc1)F	-8	-7.1	-7.7	-7.3	-7.6	-7.4	-6.2
1548887	5425	sulindac	Synthetic organic	OC(=O)CC1=C(C)/C(=C/c2ccc(cc2)S(=O)C)/c2c1cc(F)cc2	-7.1	-6.4	-7.7	-6.8	-8	-6.5	-6.2
115368	7556	perospirone	Synthetic organic	O=C1N(CCCCN2CCN(CC2)c2nsc3c2cccc3)C(=O)[C@@H]2[C@H]1CCCC2	-8.1	-7.9	-7.6	-7.6	-7.8	-7.2	-6.2
28417	6942	danazol	Synthetic organic	C#C[C@]1(O)CC[C@@H]2[C@]1(C)CC[C@H]1[C@H]2CCC2=Cc3c(C[C@]12C)cno3	-7.2	-7.9	-7.6	-7.9	-7.7	-7.9	-6.2
5284371	1673	codeine	Natural product	COc1ccc2c3c1O[C@@H]1[C@@]43CCN([C@H](C2)[C@@H]4C=C[C@@H]1O)C	-7	-6.9	-7.6	-6.8	-6.9	-6.8	-6.2
10133	608	chenodeoxycholic acid	Metabolite	O[C@@H]1CC[C@]2([C@@H](C1)C[C@H]([C@@H]1[C@@H]2CC[C@]2([C@H]1CC[C@@H]2[C@@H](CCC(=O)O)C)C)O)C	-7.6	-6.5	-7.6	-7.1	-7.4	-7.2	-6.2
27400	93	pizotifen	Synthetic organic	CN1CCC(=C2c3ccsc3CCc3c2cccc3)CC1	-6.8	-7.1	-7.5	-6.7	-7	-7	-6.2
24776445	6975	vismodegib	Synthetic organic	O=C(c1ccc(cc1Cl)S(=O)(=O)C)Nc1ccc(c(c1)c1ccccn1)Cl	-8	-6.8	-7.5	-7.4	-8.8	-7.2	-6.2
4887	3634	pranlukast	Synthetic organic	O=C(c1ccc(cc1)OCCCCc1ccccc1)Nc1cccc2c1oc(cc2=O)c1[nH]nnn1	-8.5	-7.2	-7.4	-7.2	-8.3	-8.4	-6.2
4030	13427	mebendazole	Synthetic organic	COC(=O)NC1=NC2=C(N1)C=C(C=C2)C(=O)C3=CC=CC=C3	-7.4	-6.9	-7.4	-6.9	-7.8	-7.2	-6.2
119607	2894	valdecoxib	Synthetic organic	Cc1onc(c1c1ccc(cc1)S(=O)(=O)N)c1ccccc1	-7.1	-6.7	-7.4	-7.1	-7.3	-7	-6.2
6435378	1895	iloprost	Synthetic organic	CC#CCC([C@@H](/C=C/C1[C@H](O)C[C@H]2[C@@H]1C/C(=C/CCCC(=O)O)/C2)O)C	-7.4	-6.6	-7.4	-6.7	-7.6	-6.4	-6.2
13505	7164	diphenoxylate	Synthetic organic	CCOC(=O)C1(CCN(CC1)CCC(c1ccccc1)(c1ccccc1)C#N)c1ccccc1	-8	-6.2	-7.4	-7.5	-7.4	-7.5	-6.2
5280453	2779	1,25-dihydroxyvitamin D3	Metabolite	O[C@H]1C[C@H](O)C(=C)/C(=C\C=C\2/CCC[C@]3([C@H]2CC[C@@H]3[C@@H](CCCC(O)(C)C)C)C)/C1	-7.5	-6.2	-7.4	-6.7	-8	-7	-6.2
135398671	13252	viomycin	Natural product	C1[C@@H](NC(=N[C@H]1O)N)[C@H]2C(=O)NC[C@@H](C(=O)N[C@H](C(=O)N[C@H](C(=O)N/C(=C\NC(=O)N)/C(=O)N2)CO)CO)NC(=O)C[C@H](CCCN)N	-8.6	-6.1	-7.4	-7.3	-7.7	-6.9	-6.2
67171867	10439	darolutamide	Synthetic organic	N#Cc1ccc(cc1Cl)c1ccn(n1)C[C@@H](NC(=O)c1n[nH]c(c1)C(O)C)C	-7.4	-7.1	-7.3	-7.9	-7.9	-6.9	-6.2
4616	7253	oxazepam	Synthetic organic	Clc1ccc2c(c1)C(=NC(C(=N2)O)O)c1ccccc1	-6.6	-6.7	-7.3	-6.4	-7.9	-7.2	-6.2
4976	7285	protriptyline	Synthetic organic	CNCCCC1c2ccccc2C=Cc2c1cccc2	-6.9	-6.6	-7.3	-6.5	-6.9	-7	-6.2
6915944	12023	cefdinir	Synthetic organic	C=CC1=C(N2[C@@H]([C@@H](C2=O)NC(=O)/C(=N\O)/c2csc(n2)N)SC1)C(=O)O	-7	-6.5	-7.3	-6.9	-7.6	-6.3	-6.2
20824	10768	carbenicillin	Synthetic organic	O=C(C(c1ccccc1)C(=O)O)N[C@@H]1C(=O)N2[C@@H]1SC([C@@H]2C(=O)O)(C)C	-7.5	-6.4	-7.3	-7	-7.8	-7.4	-6.2
50914062	9619	delgocitinib	Synthetic organic	N#CCC(=O)N1C[C@@H]([C@]21CCN(C2)c1ncnc2c1cc[nH]2)C	-7.2	-6.4	-7.3	-6.5	-6.6	-6.6	-6.2
5566	214	trifluoperazine	Synthetic organic	CN1CCN(CC1)CCCN1c2ccccc2Sc2c1cc(cc2)C(F)(F)F	-7.1	-6.3	-7.3	-7.5	-7.1	-6.8	-6.2
447715	3435	obeticholic acid	Synthetic organic	CC[C@H]1[C@@H](O)[C@H]2[C@@H]3CC[C@@H]([C@@]3(C)CC[C@@H]2[C@@]2([C@H]1C[C@H](O)CC2)C)[C@@H](CCC(=O)O)C	-7.4	-6.2	-7.3	-7.1	-7.1	-8.2	-6.2
9915743	5686	neratinib	Synthetic organic	CCOc1cc2ncc(c(c2cc1NC(=O)/C=C/CN(C)C)Nc1ccc(c(c1)Cl)OCc1ccccn1)C#N	-7.8	-7.1	-7.2	-7	-7.2	-6.5	-6.2
6249	10896	ampicillin	Synthetic organic	N[C@H](c1ccccc1)C(=O)N[C@@H]1C(=O)N2[C@@H]1SC([C@@H]2C(=O)O)(C)C	-7.5	-6.3	-7.2	-6.9	-7.5	-7	-6.2
11561674	7372	apremilast	Synthetic organic	CCOc1cc(ccc1OC)[C@H](N1C(=O)c2c(C1=O)c(ccc2)NC(=O)C)CS(=O)(=O)C	-7	-6.3	-7.1	-7.3	-7.6	-7.5	-6.2
5283731	6921	calcifediol	Metabolite	O[C@H]1CCC(=C)/C(=C\C=C\2/CCC[C@]3([C@H]2CC[C@@H]3[C@@H](CCCC(O)(C)C)C)C)/C1	-7.7	-6.8	-7	-7	-7.5	-7.1	-6.2
34633	7244	moracizine	Synthetic organic	CCOC(=Nc1ccc2c(c1)N(C(=O)CCN1CCOCC1)c1c(S2)cccc1)O	-7.9	-6.9	-6.9	-6.8	-7	-6.1	-6.2
54585	11569	balsalazide	Synthetic organic	OC(=O)CCNC(=O)c1ccc(cc1)N=Nc1ccc(c(c1)C(=O)O)O	-7.2	-6.3	-6.9	-6.9	-7.5	-7.3	-6.2
11256587	8580	mavorixafor	Synthetic organic	NCCCCN([C@H]1CCCc2c1nccc2)Cc1nc2c([nH]1)cccc2	-7.3	-6.3	-6.8	-7	-5.9	-6.4	-6.2
6256	8697	trifluridine	Synthetic organic	OC[C@H]1O[C@H](C[C@@H]1O)n1cc(c(=O)[nH]c1=O)C(F)(F)F	-6.9	-6.3	-6.8	-6.4	-7.1	-7.1	-6.2
11504295	7543	olodaterol	Synthetic organic	COc1ccc(cc1)CC(NC[C@@H](c1cc(O)cc2c1OCC(=O)N2)O)(C)C	-8.1	-7.2	-6.7	-7.3	-7.9	-7.2	-6.2
11289	7146	chlorotrianisene	Synthetic organic	COc1ccc(cc1)C(=C(c1ccc(cc1)OC)Cl)c1ccc(cc1)OC	-7	-5.8	-6.7	-6.4	-7.4	-7	-6.2
25099191	10070	aprocitentan	Synthetic organic	Brc1ccc(cc1)c1c(OCCOc2ncc(cn2)Br)ncnc1NS(=O)(=O)N	-6.8	-5.9	-6.4	-6.6	-7.5	-6.4	-6.2
444022	12290	sultamicillin	Synthetic organic	CC1([C@@H](N2[C@H](S1)[C@@H](C2=O)NC(=O)[C@@H](c1ccccc1)N)C(=O)OCOC(=O)[C@H]1C(S(=O)(=O)[C@H]2N1C(=O)C2)(C)C)C	-8.3	-8.5	-9	-7.8	-8.5	-8	-6.1
74989	9695	atovaquone	Synthetic organic	Clc1ccc(cc1)[C@@H]1CC[C@H](CC1)C1=C(O)C(=O)c2c(C1=O)cccc2	-8.9	-7.7	-8.9	-7.7	-9.3	-8	-6.1
25181577	9490	telotristat ethyl	Synthetic organic	CCOC(=O)[C@H](Cc1ccc(cc1)c1cc(nc(n1)N)O[C@@H](C(F)(F)F)c1ccc(cc1n1ccc(n1)C)Cl)N	-8.4	-7.7	-8.9	-7.3	-8.2	-7.6	-6.1
122262	10025	piperaquine	Synthetic organic	Clc1ccc2c(c1)nccc2N1CCN(CC1)CCCN1CCN(CC1)c1ccnc2c1ccc(c2)Cl	-9.5	-8.1	-8.7	-8.6	-7.6	-7.6	-6.1
49841217	9450	avacopan	Synthetic organic	O=C([C@H]1CCCN([C@H]1c1ccc(cc1)NC1CCCC1)C(=O)c1c(C)cccc1F)Nc1ccc(c(c1)C(F)(F)F)C	-7.9	-7.6	-8.7	-7.8	-8.8	-8.1	-6.1
5596	7480	trospium	Synthetic organic	O=C(C(c1ccccc1)(c1ccccc1)O)OC1CC2CCC(C1)[N+]12CCCC1	-7.6	-6.9	-8.6	-6.8	-8.4	-7.1	-6.1
9854012	1776	cangrelor	Synthetic organic	CSCCNc1nc(SCCC(F)(F)F)nc2c1ncn2[C@@H]1O[C@@H]([C@H]([C@H]1O)O)COP(=O)(OP(=O)(C(P(=O)(O)O)(Cl)Cl)O)O	-7.6	-7.2	-8.5	-6.8	-7.9	-7.2	-6.1
5281881	948	flupentixol	Synthetic organic	OCCN1CCN(CC1)CC/C=C\1/c2ccccc2Sc2c1cc(cc2)C(F)(F)F	-8.3	-7.1	-8.5	-7.2	-8.2	-7.1	-6.1
135565554	12345	pamiparib	Synthetic organic	C[C@]12CCCN1Cc1n[nH]c(=O)c3c4c1c2[nH]c4cc(c3)F	-7.9	-7.7	-8.4	-7.3	-7.5	-8	-6.1
9854489	10892	fluticasone furoate	Synthetic organic	FCSC(=O)[C@@]1(OC(=O)c2ccco2)[C@H](C)C[C@@H]2[C@]1(C)C[C@H](O)[C@]1([C@H]2C[C@@H](C2=CC(=O)C=C[C@]12C)F)F	-8.2	-6.9	-8.4	-7.7	-7.8	-7.3	-6.1
9046	7097	quinestrol	Synthetic organic	C#C[C@]1(O)CC[C@@H]2[C@]1(C)CC[C@H]1[C@H]2CCc2c1ccc(c2)OC1CCCC1	-7.3	-6.7	-8.4	-6.8	-8.2	-7.3	-6.1
154257	7355	bazedoxifene	Synthetic organic	Oc1ccc2c(c1)c(C)c(n2Cc1ccc(cc1)OCCN1CCCCCC1)c1ccc(cc1)O	-7.9	-8.2	-8.3	-7.6	-7.6	-7.9	-6.1
2315	7122	bendroflumethiazide	Synthetic organic	O=S1(=O)NC(Cc2ccccc2)Nc2c1cc(c(c2)C(F)(F)F)S(=O)(=O)N	-7.6	-7.2	-8.3	-7.2	-9.1	-8	-6.1
3702	7203	indapamide	Synthetic organic	CC1Cc2c(N1NC(=O)c1ccc(c(c1)S(=O)(=O)N)Cl)cccc2	-7.5	-7.2	-8.3	-7.1	-7.8	-8.1	-6.1
9571080	12054	cefozopran	Synthetic organic	CO/N=C(/c1nsc(n1)N)\C(=O)N[C@H]1[C@@H]2N(C1=O)C(=C(CS2)C[n+]1c2cccnn2cc1)C(=O)[O-]	-8	-7	-8.3	-7.7	-7.8	-6.9	-6.1
44472635	10100	vibegron	Synthetic organic	O=C([C@@H]1CCc2n1c(=O)ccn2)Nc1ccc(cc1)C[C@@H]1CC[C@@H](N1)[C@@H](c1ccccc1)O	-8.9	-8.3	-8.2	-9	-8.9	-7.8	-6.1
130881	591	olmesartan	Synthetic organic	CCCc1nc(c(n1Cc1ccc(cc1)c1ccccc1c1nnn[nH]1)C(=O)OCc1oc(=O)oc1C)C(O)(C)C	-8.3	-7	-8.2	-7.9	-7.8	-7.2	-6.1
4046	4252	mefloquine	Synthetic organic	OC(c1cc(nc2c1cccc2C(F)(F)F)C(F)(F)F)C1CCCCN1	-8	-6.9	-8.2	-7	-6.8	-8	-6.1
4488	2439	niflumic acid	Synthetic organic	OC(=O)c1cccnc1Nc1cccc(c1)C(F)(F)F	-7.6	-6.9	-8.2	-7.1	-6.8	-7.2	-6.1
5388906	11171	bedaquiline	Synthetic organic	COc1nc2ccc(cc2cc1[C@H]([C@](c1cccc2c1cccc2)(CCN(C)C)O)c1ccccc1)Br	-7.7	-6.8	-8.2	-7	-7.2	-7.5	-6.1
3964	205	loxapine	Synthetic organic	CN1CCN(CC1)C1=Nc2ccccc2Oc2c1cc(Cl)cc2	-7.8	-7.3	-8.1	-6.7	-7.3	-6.8	-6.1
6013	2858	testosterone	Metabolite	O=C1CC[C@]2(C(=C1)CC[C@@H]1[C@@H]2CC[C@]2([C@H]1CC[C@@H]2O)C)C	-7.2	-7.3	-8.1	-6.5	-7.4	-7.6	-6.1
9570757	12024	cefmenoxime	Synthetic organic	Cn1c(nnn1)SCC1=C(N2[C@@H]([C@@H](C2=O)NC(=O)/C(=N\OC)/c2csc(n2)N)SC1)C(=O)O	-7.9	-6.5	-8.1	-7.6	-7.9	-6.7	-6.1
71657455	9217	ivosidenib	Synthetic organic	N#Cc1ccnc(c1)N1C(=O)CC[C@H]1C(=O)N([C@@H](c1ccccc1Cl)C(=O)NC1CC(C1)(F)F)c1cncc(c1)F	-8.7	-7.4	-8	-7.5	-7.2	-7	-6.1
5625	12674	delavirdine	Synthetic organic	CC(C)NC1=C(N=CC=C1)N2CCN(CC2)C(=O)C3=CC4=C(N3)C=CC(=C4)NS(=O)(=O)C	-8	-7.2	-8	-7.1	-8.5	-7.1	-6.1
34312	7254	oxcarbazepine	Synthetic organic	O=C1Cc2ccccc2N(c2c1cccc2)C(=N)O	-7.2	-7.2	-8	-7	-7.1	-7.4	-6.1
5311066	7066	desonide	Synthetic organic	OCC(=O)[C@@]12OC(O[C@@H]1C[C@@H]1[C@]2(C)C[C@H](O)[C@H]2[C@H]1CCC1=CC(=O)C=C[C@]21C)(C)C	-8.2	-7	-8	-7	-7.5	-7.1	-6.1
5311507	7559	zuclopenthixol	Synthetic organic	OCCN1CCN(CC1)CC/C=C\1/c2ccccc2Sc2c1cc(Cl)cc2	-7.3	-7	-8	-6.9	-8.1	-7.1	-6.1
444008	9711	tibolone	Synthetic organic	C#C[C@]1(O)CC[C@@H]2[C@]1(C)CC[C@H]1[C@H]2[C@H](C)CC2=C1CCC(=O)C2	-6.7	-7	-8	-6.9	-7.8	-7.5	-6.1
2170	201	amoxapine	Synthetic organic	Clc1ccc2c(c1)C(=Nc1c(O2)cccc1)N1CCNCC1	-7.6	-7.1	-7.9	-7.3	-7.3	-6.7	-6.1
57363	6818	finasteride	Synthetic organic	O=C1C=C[C@]2([C@H](N1)CC[C@@H]1[C@@H]2CC[C@]2([C@H]1CC[C@@H]2C(=O)NC(C)(C)C)C)C	-7.7	-7	-7.9	-6.9	-8.3	-8.4	-6.1
4543	2404	nortriptyline	Synthetic organic	CNCCC=C1c2ccccc2CCc2c1cccc2	-7	-7	-7.9	-6.4	-7.4	-6.8	-6.1
5833	2875	spironolactone	Synthetic organic	CC(=O)S[C@@H]1CC2=CC(=O)CC[C@@]2([C@@H]2[C@@H]1[C@@H]1CC[C@]3([C@]1(CC2)C)CCC(=O)O3)C	-7.7	-6.8	-7.9	-6.8	-7.6	-7.2	-6.1
3957	7216	loratadine	Synthetic organic	CCOC(=O)N1CCC(=C2c3ccc(cc3CCc3c2nccc3)Cl)CC1	-7.5	-6.8	-7.9	-7.1	-7.3	-7.1	-6.1
9782	7061	betamethasone	Metabolite	OCC(=O)[C@@]1(O)[C@@H](C)C[C@@H]2[C@]1(C)C[C@H](O)[C@]1([C@H]2CCC2=CC(=O)C=C[C@]12C)F	-8	-6.6	-7.9	-6.7	-8.2	-7.4	-6.1
941651	212	thiothixene	Synthetic organic	CN1CCN(CC1)CC/C=C\1/c2ccccc2Sc2c1cc(cc2)S(=O)(=O)N(C)C	-7.5	-6.6	-7.9	-7.1	-7.9	-7.4	-6.1
5464097	6455	trandolaprilat	Synthetic organic	C[C@@H](C(=O)N1[C@H]2CCCC[C@@H]2C[C@H]1C(=O)O)N[C@H](C(=O)O)CCc1ccccc1	-7.6	-7.6	-7.8	-6.6	-8.1	-7.4	-6.1
4534	4265	nordihydroguiaretic acid	Natural product	CC(C(Cc1ccc(c(c1)O)O)C)Cc1ccc(c(c1)O)O	-6.9	-7.4	-7.8	-6.5	-7.2	-8	-6.1
2160	200	amitriptyline	Synthetic organic	CN(CCC=C1c2ccccc2CCc2c1cccc2)C	-6.9	-7.1	-7.8	-6.5	-7.5	-7.1	-6.1
6917864	9956	artesunate	Synthetic organic	OC(=O)CCC(=O)O[C@@H]1O[C@@H]2O[C@@]3(C)CC[C@@H]4[C@]2([C@H]([C@H]1C)CC[C@H]4C)OO3	-7.1	-6.9	-7.8	-6.9	-6.7	-6.6	-6.1
644073	1670	buprenorphine	Synthetic organic	CO[C@]12CC[C@]3(C[C@@H]1[C@@](C(C)(C)C)(O)C)[C@@]14[C@H]2Oc2c4c(C[C@H]3N(CC1)CC1CC1)ccc2O	-7	-6.9	-7.8	-6.2	-6.7	-6.8	-6.1
2343	7125	benzthiazide	Synthetic organic	Clc1cc2N=C(CSCc3ccccc3)NS(=O)(=O)c2cc1S(=O)(=O)N	-7.3	-6.8	-7.8	-7.1	-8.8	-6.9	-6.1
4011	2402	maprotiline	Synthetic organic	CNCCCC12CCC(c3c1cccc3)c1c2cccc1	-6.7	-6.7	-7.8	-6.5	-6.6	-6.8	-6.1
6537431	11051	cefteram	Synthetic organic	CO/N=C(\C(=O)N[C@@H]1C(=O)N2[C@@H]1SCC(=C2C(=O)O)Cn1nnc(n1)C)/c1csc(n1)N	-7.3	-6.3	-7.8	-7.6	-7.5	-6.8	-6.1
443884	148	ergometrine	Synthetic organic	OC[C@@H](NC(=O)[C@H]1CN(C)[C@H]2C(=C1)c1cccc3c1c(C2)c[nH]3)C	-7.2	-7.6	-7.7	-7.4	-7.6	-8.1	-6.1
5311356	9086	pholcodine	Synthetic organic	CN1CC[C@@]23[C@@H]4[C@H]1Cc1c3c(O[C@H]2[C@H](C=C4)O)c(cc1)OCCN1CCOCC1	-8	-7.4	-7.7	-7.4	-8.1	-7	-6.1
44480399	9428	fruquintinib	Synthetic organic	CNC(=O)c1c(C)oc2c1ccc(c2)Oc1ncnc2c1cc(OC)c(c2)OC	-8	-7.1	-7.7	-7.6	-8.1	-7.7	-6.1
54681908	12921	sarecycline	Synthetic organic	O[C@]12[C@]([C@H](N(C)C)C(O)=C(C(N)=O)C1=O)(C[C@]3(C(=C2O)C(=O)C=4C(C3)=C(CN(OC)C)C=CC4O)[H])[H]	-8.4	-7	-7.7	-6.6	-7.7	-7.1	-6.1
5881	2370	dehydroepiandrosterone	Metabolite	O[C@H]1CC[C@]2(C(=CC[C@@H]3[C@@H]2CC[C@]2([C@H]3CCC2=O)C)C1)C	-7.3	-6.9	-7.7	-6.6	-7.3	-7.3	-6.1
92786	4108	5&alpha;-pregnan-3&alpha;-ol-20-one	Metabolite	O[C@@H]1CC[C@]2([C@H](C1)CC[C@@H]1[C@@H]2CC[C@]2([C@H]1CC[C@@H]2C(=O)C)C)C	-7.3	-6.9	-7.7	-7.4	-7.8	-7.1	-6.1
54675783	10831	minocycline	Synthetic organic	CN([C@@H]1C(=O)C(=C([C@@]2([C@H]1C[C@@H]1Cc3c(C(=C1C2=O)O)c(O)ccc3N(C)C)O)O)C(=O)N)C	-7.7	-6.8	-7.7	-7.1	-7.8	-7	-6.1
6451164	11387	rilpivirine	Synthetic organic	N#C/C=C/c1cc(C)c(c(c1)C)Nc1ccnc(n1)Nc1ccc(cc1)C#N	-7.6	-6.8	-7.7	-7.5	-7.8	-7.8	-6.1
221493	609	cholic acid	Metabolite	O[C@@H]1CC[C@]2([C@@H](C1)C[C@H]([C@@H]1[C@@H]2C[C@H](O)[C@]2([C@H]1CC[C@@H]2[C@@H](CCC(=O)O)C)C)O)C	-7.1	-6.3	-7.7	-6.6	-7	-6.7	-6.1
138622158	13433	zastaprazan	Synthetic organic	CC1=C(C(=CC=C1)C)CNC2=CC(=CN3C2=NC(=C3C)C)C(=O)N4CCC4	-7.9	-7.2	-7.6	-7.7	-7.3	-7.8	-6.1
149096	10911	levofloxacin	Synthetic organic	CN1CCN(CC1)c1c(F)cc2c3c1OC[C@@H](n3cc(c2=O)C(=O)O)C	-7.5	-7.1	-7.6	-6.7	-7.3	-7.2	-6.1
10178705	12877	besifloxacin	Synthetic organic	C1CCN(C[C@@H](C1)N)C2=C(C=C3C(=C2Cl)N(C=C(C3=O)C(=O)O)C4CC4)F	-7.6	-6.8	-7.6	-6.6	-6.9	-7	-6.1
70957463	9100	flortaucipir (18F)	Synthetic organic	[18F]c1ccc(cn1)c1ccc2c(c1)[nH]c1c2cncc1	-8	-7.5	-7.5	-7	-7.6	-8.1	-6.1
9887712	4594	dapagliflozin	Synthetic organic	CCOc1ccc(cc1)Cc1cc(ccc1Cl)[C@@H]1O[C@H](CO)[C@H]([C@@H]([C@H]1O)O)O	-6.9	-7.4	-7.5	-7.1	-7.4	-6.7	-6.1
9904	6949	nandrolone	Synthetic organic	O=C1CC[C@H]2C(=C1)CC[C@@H]1[C@@H]2CC[C@]2([C@H]1CC[C@@H]2O)C	-6.9	-7	-7.5	-7	-7.4	-6.9	-6.1
107706	6441	sivelestat	Synthetic organic	OC(=O)CNC(=O)c1ccccc1NS(=O)(=O)c1ccc(cc1)OC(=O)C(C)(C)C	-8.3	-6.9	-7.5	-6.9	-7.1	-7.4	-6.1
5583	7613	trimetrexate	Synthetic organic	COc1cc(NCc2ccc3c(c2C)c(N)nc(n3)N)cc(c1OC)OC	-7.5	-6.8	-7.5	-7.1	-7.2	-6.8	-6.1
58460047	12679	doravirine	Synthetic organic	CN1C(=NNC1=O)CN2C=CC(=C(C2=O)OC3=CC(=CC(=C3)C#N)Cl)C(F)(F)F	-7.8	-6.7	-7.5	-7.4	-7.2	-7.4	-6.1
10257882	8448	sparsentan	Synthetic organic	CCCCC1=NC2(C(=O)N1Cc1ccc(c(c1)COCC)c1ccccc1S(=O)(=O)Nc1noc(c1C)C)CCCC2	-7.7	-6.7	-7.5	-7.9	-7.1	-7	-6.1
3371	2447	flufenamic acid	Synthetic organic	OC(=O)c1ccccc1Nc1cccc(c1)C(F)(F)F	-7.8	-6.8	-7.4	-6.7	-7.1	-7.5	-6.1
71621331	9786	futibatinib	Synthetic organic	C=CC(=O)N1CC[C@@H](C1)n1nc(c2c1ncnc2N)C#Cc1cc(OC)cc(c1)OC	-7.6	-6.8	-7.4	-7	-8.2	-7.3	-6.1
4020	4797	mazindol	Synthetic organic	Clc1ccc(cc1)C1(O)c2ccccc2C2=NCCN12	-7.3	-6.8	-7.4	-6.6	-7	-6.9	-6.1
6230	2880	norethisterone	Synthetic organic	C#C[C@]1(O)CC[C@@H]2[C@]1(C)CC[C@H]1[C@H]2CCC2=CC(=O)CC[C@H]12	-6.6	-6.7	-7.4	-7.5	-6.8	-6.4	-6.1
222528	610	deoxycholic acid	Metabolite	O[C@@H]1CC[C@]2([C@@H](C1)CC[C@@H]1[C@@H]2C[C@H](O)[C@]2([C@H]1CC[C@@H]2[C@@H](CCC(=O)O)C)C)C	-7.4	-6.2	-7.4	-6.8	-7.1	-7.2	-6.1
119584	242	mosapride	Synthetic organic	CCOc1cc(N)c(cc1C(=O)NCC1OCCN(C1)Cc1ccc(cc1)F)Cl	-7.7	-7.3	-7.3	-7.7	-7.8	-7.1	-6.1
135400189	7320	vardenafil	Synthetic organic	CCOc1ccc(cc1c1nc(=O)c2n([nH]1)c(CCC)nc2C)S(=O)(=O)N1CCN(CC1)CC	-7.7	-7.1	-7.3	-7.6	-7.4	-7.1	-6.1
52938427	8709	ozanimod	Synthetic organic	OCCN[C@H]1CCc2c1cccc2c1noc(n1)c1ccc(c(c1)C#N)OC(C)C	-8.4	-7	-7.3	-7.2	-8.3	-7.2	-6.1
2581	7141	carprofen	Synthetic organic	OC(=O)C(c1ccc2c(c1)[nH]c1c2cc(cc1)Cl)C	-6.8	-7	-7.3	-6.4	-7.6	-7.4	-6.1
224004	6947	dromostanolone propionate	Synthetic organic	CCC(=O)O[C@H]1CC[C@@H]2[C@]1(C)CC[C@H]1[C@H]2CC[C@@H]2[C@]1(C)C[C@@H](C)C(=O)C2	-7.8	-6.8	-7.3	-7.2	-8.2	-6.8	-6.1
10250769	12808	penamecillin	Synthetic organic	CC(=O)OCOC(=O)[C@H]1C(S[C@H]2N1C(=O)[C@H]2NC(=O)CC3=CC=CC=C3)(C)C	-7.6	-6.6	-7.3	-6.9	-7.9	-6.8	-6.1
72474	10818	grepafloxacin	Synthetic organic	CC1NCCN(C1)c1cc2c(c(c1F)C)c(=O)c(cn2C1CC1)C(=O)O	-7.6	-6.8	-7.2	-6.7	-7.1	-7.2	-6.1
2910	4167	cyclothiazide	Synthetic organic	Clc1cc2NC(NS(=O)(=O)c2cc1S(=O)(=O)N)C1CC2CC1C=C2	-7.2	-6.8	-7.2	-7.7	-8.7	-7.5	-6.1
446155	2951	fluvastatin	Synthetic organic	OC(=O)C[C@@H](C[C@@H](/C=C/c1c(c2ccc(cc2)F)c2c(n1C(C)C)cccc2)O)O	-7.2	-6.8	-7.2	-6.2	-8	-6.4	-6.1
10883523	2747	vitamin D3	Metabolite	CC(CCC[C@H]([C@H]1CCC2[C@]1(C)CCC/C/2=C\C=C/1\C[C@@H](O)CCC1=C)C)C	-7.5	-6.7	-7.2	-6.6	-7.7	-7.5	-6.1
5639	13357	urapidil	Synthetic organic	CN1C(=CC(=O)N(C1=O)C)NCCCN2CCN(CC2)C3=CC=CC=C3OC	-6.3	-7.3	-7.1	-7.7	-7.1	-6.8	-6.1
104741	1015	fulvestrant	Synthetic organic	O=S(CCCC(C(F)(F)F)(F)F)CCCCCCCCC[C@@H]1Cc2cc(O)ccc2[C@@H]2[C@@H]1[C@@H]1CC[C@@H]([C@]1(CC2)C)O	-6.1	-7.2	-7.1	-6	-7.5	-6.3	-6.1
90467622	10710	iptacopan	Synthetic organic	CCO[C@H]1CCN([C@@H](C1)c1ccc(cc1)C(=O)O)Cc1c(OC)cc(c2c1cc[nH]2)C	-7.2	-6.8	-7.1	-7.3	-7.3	-7.9	-6.1
5995	7100	testosterone propionate	Metabolite	CCC(=O)O[C@H]1CC[C@@H]2[C@]1(C)CC[C@H]1[C@H]2CCC2=CC(=O)CC[C@]12C	-7.2	-6.6	-7.1	-6.9	-7.7	-7.5	-6.1
135413547	11577	udenafil	Synthetic organic	CCCOc1ccc(cc1c1nc2c(CCC)nn(c2c(=O)[nH]1)C)S(=O)(=O)NCCC1CCCN1C	-8.2	-7	-7	-7.3	-7.4	-6.6	-6.1
4993	4800	pyrimethamine	Synthetic organic	CCc1nc(N)nc(c1c1ccc(cc1)Cl)N	-6.2	-6.6	-7	-6.7	-5.9	-6.6	-6.1
4999	7288	quazepam	Synthetic organic	Clc1ccc2c(c1)C(=NCC(=S)N2CC(F)(F)F)c1ccccc1F	-6.9	-6.4	-7	-6.7	-6.4	-6.7	-6.1
5533	213	trazodone	Synthetic organic	Clc1cccc(c1)N1CCN(CC1)CCCn1nc2n(c1=O)cccc2	-7.8	-6.9	-6.9	-7.6	-8	-7.4	-6.1
3902	5209	letrozole	Synthetic organic	N#Cc1ccc(cc1)C(n1cncn1)c1ccc(cc1)C#N	-6.3	-5.8	-6.9	-6.1	-6.6	-7.2	-6.1
667476	7160	dienestrol	Synthetic organic	C/C=C(/C(=C/C)/c1ccc(cc1)O)\c1ccc(cc1)O	-6.6	-6.3	-6.5	-6.5	-7	-7.7	-6.1
53234134	10788	ceftolozane	Synthetic organic	NCCNC(=O)Nc1c[n+](n(c1N)C)CC1=C(C(=O)[O-])N2[C@H](SC1)[C@@H](C2=O)NC(=O)/C(=N\OC(C(=O)O)(C)C)/c1nsc(n1)N	-7.8	-7.2	-8.8	-7.3	-7.8	-7.6	-6
24872560	9043	apalutamide	Synthetic organic	CNC(=O)c1ccc(cc1F)N1C(=S)N(C(=O)C21CCC2)c1cnc(c(c1)C(F)(F)F)C#N	-7.9	-7	-8.6	-7.9	-8.2	-8	-6
139377809	11672	sunvozertinib	Synthetic organic	Clc1c(cc(c(Nc2nc(ncc2)Nc2c(cc(c(c2)NC(=O)C=C)N2C[C@@H](CC2)N(C)C)OC)c1)C(C)(C)O)F	-7.6	-7.3	-8.5	-7.6	-6.6	-7.3	-6
56649450	7955	alpelisib	Synthetic organic	NC(=O)[C@@H]1CCCN1C(=O)Nc1nc(c(s1)c1ccnc(c1)C(C(F)(F)F)(C)C)C	-8.8	-7.2	-8.5	-7.1	-7.8	-7.9	-6
25227436	7709	capivasertib	Synthetic organic	OCC[C@@H](c1ccc(cc1)Cl)NC(=O)C1(N)CCN(CC1)c1ncnc2c1cc[nH]2	-8.1	-7.2	-8.4	-7.1	-8.5	-7.7	-6
5991	7071	ethinylestradiol	Metabolite	C#C[C@]1(O)CC[C@@H]2[C@]1(C)CC[C@H]1[C@H]2CCc2c1ccc(c2)O	-7.3	-6.9	-8.4	-6.6	-7.9	-7	-6
15951529	6812	enzalutamide	Synthetic organic	CNC(=O)c1ccc(cc1F)N1C(=S)N(C(=O)C1(C)C)c1ccc(c(c1)C(F)(F)F)C#N	-7.7	-6.7	-8.4	-7.1	-8.4	-8	-6
134823895	11450	serdexmethylphenidate	Synthetic organic	OC[C@@H](C(=O)[O-])NC(=O)c1ccc[n+](c1)COC(=O)N1CCCC[C@@H]1[C@@H](c1ccccc1)C(=O)OC	-8	-7.1	-8.3	-7.2	-7.9	-6.6	-6
3476	6820	glimepiride	Synthetic organic	CCC1=C(C)CN(C1=O)C(=O)NCCc1ccc(cc1)S(=O)(=O)NC(=O)N[C@@H]1CC[C@H](CC1)C	-8.8	-8.5	-8.2	-8.9	-9.3	-7.7	-6
5042	871	rebamipide	Synthetic organic	Clc1ccc(cc1)C(=O)NC(C(=O)O)Cc1cc(=O)[nH]c2c1cccc2	-8.5	-7.5	-8.2	-7.5	-8.2	-7.6	-6
54676228	7273	piroxicam	Synthetic organic	OC(=Nc1ccccn1)C1=C(O)c2ccccc2S(=O)(=O)N1C	-7.8	-7.5	-8.2	-7	-7.8	-7.9	-6
19371515	7587	alcaftadine	Synthetic organic	O=Cc1cnc2n1CCc1c(C2=C2CCN(CC2)C)cccc1	-6.9	-7.3	-8.2	-6.9	-7.2	-6.9	-6
25249	10369	stanozolol	Synthetic organic	C[C@]12Cc3cn[nH]c3C[C@@H]1CC[C@@H]1[C@@H]2CC[C@]2([C@H]1CC[C@]2(C)O)C	-7.7	-7.5	-8.1	-6.7	-8.3	-8.4	-6
130412842	12951	befotertinib	Synthetic organic	CN(C)CCN(C)C1=CC(=C(C=C1NC(=O)C=C)NC2=NC=CC(=N2)C3=CN(C4=CC=CC=C43)CC(F)(F)F)OC	-8.1	-7.4	-8.1	-7.6	-7.2	-7.1	-6
27125	11591	estetrol	Synthetic organic	Oc1ccc2c(c1)CC[C@@H]1[C@@H]2CC[C@]2([C@H]1[C@@H](O)[C@H]([C@@H]2O)O)C	-7.8	-7.2	-8.1	-7.7	-7.7	-7.5	-6
104865	3494	bosentan	Synthetic organic	OCCOc1nc(nc(c1Oc1ccccc1OC)NS(=O)(=O)c1ccc(cc1)C(C)(C)C)c1ncccn1	-8.1	-7.3	-8	-8	-8.8	-6.7	-6
5342	5826	sufinpyrazone	Synthetic organic	O=C1N(c2ccccc2)N(C(=O)C1CCS(=O)c1ccccc1)c1ccccc1	-7.4	-7.3	-8	-7.2	-7.8	-8	-6
6005	33	apomorphine	Synthetic organic	CN1CCc2c3[C@H]1Cc1ccc(c(c1c3ccc2)O)O	-7.8	-7	-8	-7.1	-6.9	-6.7	-6
25017411	9601	catequentinib	Synthetic organic	COc1cc2c(ccnc2cc1OCC1(N)CC1)Oc1ccc2c(c1F)cc([nH]2)C	-8.2	-7.6	-7.9	-7.5	-8	-7.5	-6
5362065	10898	cefixime	Synthetic organic	Nc1nc(cs1)/C(=N/OCC(=O)O)/C(=O)N[C@H]1[C@H]2SCC(=C(N2C1=O)C(=O)O)C=C	-6.9	-7.2	-7.9	-7.5	-6.7	-6.6	-6
638678	2139	TRH	Peptide	O=C1CC[C@H](N1)C(=O)N[C@H](C(=O)N1CCC[C@H]1C(=O)N)Cc1nc[nH]c1	-7.4	-6.8	-7.9	-6.8	-7.5	-6.3	-6
6918305	11942	ganaxolone	Synthetic organic	CC(=O)[C@H]1CC[C@@H]2[C@@]1(CC[C@H]1[C@H]2CC[C@@H]2[C@@]1(CC[C@@](C2)(C)O)C)C	-7.5	-7	-7.8	-7.5	-7.9	-7.2	-6
4848	328	pirenzepine	Synthetic organic	CN1CCN(CC1)CC(=O)n1c2ccccc2c(=O)[nH]c2c1nccc2	-8.2	-6.9	-7.8	-8.3	-7.4	-7.5	-6
6446	2861	fluoxymesterone	Synthetic organic	O=C1CC[C@]2(C(=C1)CC[C@@H]1[C@]2(F)[C@@H](O)C[C@]2([C@H]1CC[C@]2(C)O)C)C	-7.7	-6.8	-7.8	-6.8	-7.5	-7.1	-6
57928403	8315	peficitinib	Synthetic organic	NC(=O)c1cnc2c(c1NC1[C@@H]3CC4C[C@H]1CC(C3)(C4)O)cc[nH]2	-7.9	-6.6	-7.8	-6.8	-7.6	-6.7	-6
185460	11579	bilastine	Synthetic organic	CCOCCn1c(nc2c1cccc2)C1CCN(CC1)CCc1ccc(cc1)C(C(=O)O)(C)C	-7.2	-7.9	-7.7	-7.2	-7.7	-7	-6
4184	135	mianserin	Synthetic organic	CN1CCN2C(C1)c1ccccc1Cc1c2cccc1	-7.3	-7.2	-7.7	-7.3	-7.3	-7.4	-6
5284603	7093	oxycodone	Natural product	COc1ccc2c3c1O[C@@H]1[C@@]43CCN([C@H](C2)[C@]4(O)CCC1=O)C	-6.7	-7	-7.7	-7.2	-7.3	-7.1	-6
135398745	47	olanzapine	Synthetic organic	CN1CCN(CC1)C1=c2cc(sc2=Nc2c(N1)cccc2)C	-7.7	-6.8	-7.7	-7.2	-7.4	-6.5	-6
135398744	4743	sildenafil	Synthetic organic	CCCc1nn(c2c1[nH]c(nc2=O)c1cc(ccc1OCC)S(=O)(=O)N1CCN(CC1)C)C	-7.8	-6.7	-7.7	-7.3	-7.3	-7.1	-6
20469	7059	beclometasone	Synthetic organic	OCC(=O)[C@@]1(O)[C@@H](C)C[C@@H]2[C@]1(C)C[C@H](O)[C@]1([C@H]2CCC2=CC(=O)C=C[C@]12C)Cl	-7.5	-6.6	-7.7	-6.4	-7.3	-7.3	-6
60823	2949	atorvastatin	Synthetic organic	O[C@@H](C[C@H](CC(=O)O)O)CCn1c(C(C)C)c(c(c1c1ccc(cc1)F)c1ccccc1)C(=O)Nc1ccccc1	-7.9	-6.7	-7.6	-6.4	-7.4	-7	-6
9051	2878	dydrogesterone	Synthetic organic	O=C1CC[C@@]2(C(=C1)C=C[C@@H]1[C@H]2CC[C@]2([C@H]1CC[C@@H]2C(=O)C)C)C	-6.9	-6.7	-7.6	-6.8	-8.2	-7.3	-6
15983287	12766	toludesvenlafaxine	Synthetic organic	CN(C)CC(C1=CC=C(OC(=O)C2=CC=C(C)C=C2)C=C1)C3(O)CCCCC3	-7.9	-6.6	-7.6	-7.5	-7.7	-7	-6
11671467	7796	fostamatinib	Synthetic organic	COc1cc(Nc2ncc(c(n2)Nc2ccc3c(n2)N(COP(=O)(O)O)C(=O)C(O3)(C)C)F)cc(c1OC)OC	-7.8	-6.2	-7.6	-7.5	-7.1	-6.3	-6
54682461	12685	tipranavir	Synthetic organic	CCC[C@]1(CC(=C(C(=O)O1)[C@H](CC)C2=CC(=CC=C2)NS(=O)(=O)C3=NC=C(C=C3)C(F)(F)F)O)CCC4=CC=CC=C4	-8.7	-7.7	-7.5	-7.6	-8.2	-7.8	-6
56959	7291	ranolazine	Synthetic organic	COc1ccccc1OCC(CN1CCN(CC1)CC(=Nc1c(C)cccc1C)O)O	-7	-7.3	-7.5	-6.8	-7.3	-6.8	-6
25151504	7535	cobicistat	Synthetic organic	O=C(N[C@@H](Cc1ccccc1)CC[C@H](Cc1ccccc1)NC(=O)[C@@H](NC(=O)N(Cc1csc(n1)C(C)C)C)CCN1CCOCC1)OCc1cncs1	-7.5	-6.9	-7.5	-7.2	-7.3	-6.8	-6
2161	7113	amlexanox	Synthetic organic	CC(c1ccc2c(c1)c(=O)c1c(o2)nc(c(c1)C(=O)O)N)C	-8.1	-6.8	-7.5	-7	-7.7	-7.5	-6
5284569	7081	hydrocodone	Synthetic organic	COc1ccc2c3c1O[C@@H]1[C@@]43CCN([C@H](C2)[C@@H]4CCC1=O)C	-6.8	-6.7	-7.5	-6.9	-7.3	-6.8	-6
9880	2865	cyproterone acetate	Synthetic organic	CC(=O)O[C@@]1(CC[C@@H]2[C@]1(C)CC[C@H]1[C@H]2C=C(C2=CC(=O)[C@H]3[C@@H]([C@]12C)C3)Cl)C(=O)C	-7.5	-6.5	-7.5	-6.9	-7.6	-7.1	-6
5284595	1629	nalorphine	Synthetic organic	C=CCN1CC[C@@]23[C@@H]4[C@H]1Cc1c3c(O[C@H]2[C@H](C=C4)O)c(cc1)O	-7	-6.5	-7.5	-6.8	-6.9	-6.6	-6
4410	12919	nadifloxacin	Synthetic organic	CC1CCC2=C3N1C=C(C(=O)C3=CC(=C2N4CCC(CC4)O)F)C(=O)O	-7.4	-7.3	-7.4	-6.7	-6.8	-6.7	-6
11154555	7671	cariprazine	Synthetic organic	O=C(N(C)C)N[C@@H]1CC[C@H](CC1)CCN1CCN(CC1)c1cccc(c1Cl)Cl	-7.4	-6.9	-7.4	-6.9	-7.3	-6.7	-6
11363176	9320	ponesimod	Synthetic organic	CCCN=C1S/C(=C\c2ccc(c(c2)Cl)OC[C@@H](CO)O)/C(=O)N1c1ccccc1C	-7.4	-6.5	-7.4	-6.8	-7.1	-7.1	-6
4044	2593	mefenamic acid	Synthetic organic	OC(=O)c1ccccc1Nc1cccc(c1C)C	-7.2	-6.3	-7.4	-6.3	-6.8	-6.5	-6
39042	2668	bezafibrate	Synthetic organic	Clc1ccc(cc1)C(=O)NCCc1ccc(cc1)OC(C(=O)O)(C)C	-7.6	-7.4	-7.3	-7	-7.6	-7.5	-6
5282452	3035	pitavastatin	Synthetic organic	O[C@H](C[C@@H](/C=C/c1c(nc2c(c1c1ccc(cc1)F)cccc2)C1CC1)O)CC(=O)O	-7.5	-7.3	-7.3	-6.4	-7.5	-6.9	-6
44205240	7792	baricitinib	Synthetic organic	N#CCC1(CN(C1)S(=O)(=O)CC)n1ncc(c1)c1ncnc2c1cc[nH]2	-7.1	-6.6	-7.3	-6.8	-7.3	-6.8	-6
58258	12473	rufloxacin	Synthetic organic	CN1CCN(CC1)C2=C(C=C3C4=C2SCCN4C=C(C3=O)C(=O)O)F	-7.3	-6.5	-7.2	-6.6	-6.8	-6.7	-6
135497803	11738	mirodenafil	Synthetic organic	CCCc1cn(c2c1nc([nH]c2=O)c1c(ccc(c1)S(=O)(=O)N1CCN(CC1)CCO)OCCC)CC	-7.2	-6.5	-7.2	-7.6	-7.2	-6.8	-6
164522	7466	bepotastine	Synthetic organic	OC(=O)CCCN1CCC(CC1)O[C@H](c1ccccn1)c1ccc(cc1)Cl	-7	-6.5	-7.2	-6.7	-6.9	-6.9	-6
2764	10902	ciprofloxacin	Synthetic organic	Fc1cc2c(cc1N1CCNCC1)n(cc(c2=O)C(=O)O)C1CC1	-6.8	-6.5	-7.2	-6.6	-7	-6.9	-6
4528	4792	nomifensine	Synthetic organic	CN1CC(c2ccccc2)c2c(C1)c(N)ccc2	-6.3	-6.5	-7.1	-6.5	-6.5	-6.3	-6
19003	4817	cyclacillin	Synthetic organic	OC(=O)[C@@H]1N2C(=O)[C@H]([C@H]2SC1(C)C)NC(=O)C1(N)CCCCC1	-6.7	-6.3	-7.1	-6.3	-7.4	-6.9	-6
5337997	12358	nifuroxazide	Synthetic organic	c1cc(ccc1C(=O)N/N=C/c1ccc(o1)[N+](=O)[O-])O	-6.7	-6.7	-7	-6.8	-6.9	-6.9	-6
60726	7131	bromfenac	Synthetic organic	OC(=O)Cc1cccc(c1N)C(=O)c1ccc(cc1)Br	-7	-6.4	-7	-6.6	-6.5	-6.9	-6
3345	1626	fentanyl	Synthetic organic	CCC(=O)N(c1ccccc1)C1CCN(CC1)CCc1ccccc1	-7.3	-6.6	-6.9	-6.8	-7.5	-7.1	-6
1549000	1214	(<i>R</i>)-cetirizine	Synthetic organic	OC(=O)COCCN1CCN(CC1)[C@@H](c1ccc(cc1)Cl)c1ccccc1	-6.8	-6.5	-6.9	-6.6	-6.9	-6.8	-6
657237	4802	fludarabine	Synthetic organic	OC[C@H]1O[C@H]([C@H]([C@@H]1O)O)n1cnc2c1nc(F)nc2N	-6.4	-6.2	-6.9	-6.4	-6.6	-6.7	-6
5484727	6453	trandolapril	Synthetic organic	CCOC(=O)[C@@H](N[C@H](C(=O)N1[C@H]2CCCC[C@@H]2C[C@H]1C(=O)O)C)CCc1ccccc1	-6.8	-7	-6.8	-6.3	-7.1	-6.6	-6
2136	7565	amfenac	Synthetic organic	OC(=O)Cc1cccc(c1N)C(=O)c1ccccc1	-6.3	-6.3	-6.8	-6.5	-6.4	-6.9	-6
6540478	7091	norgestimate	Synthetic organic	O/N=C/1\CC[C@H]2C(=C1)CC[C@@H]1[C@@H]2CC[C@]2([C@H]1CC[C@]2(C#C)OC(=O)C)CC	-7	-6	-6.8	-6.3	-6.9	-6.5	-6
6918837	7489	panobinostat	Synthetic organic	ONC(=O)/C=C/c1ccc(cc1)CNCCc1c(C)[nH]c2c1cccc2	-7.8	-7.8	-6.6	-7	-8.2	-6.7	-6
132999	2357	ivabradine	Synthetic organic	COc1cc2C[C@@H](c2cc1OC)CN(CCCN1CCc2c(CC1=O)cc(c(c2)OC)OC)C	-7.2	-7.2	-6.6	-6.6	-7.7	-5.5	-6
5311037	5608	istradefylline	Synthetic organic	COc1cc(/C=C/c2nc3c(n2C)c(=O)n(c(=O)n3CC)CC)ccc1OC	-7	-6.1	-6.6	-6.6	-7.5	-6.5	-6
21319	10910	flucloxacillin	Synthetic organic	O=C1[C@@H](NC(=O)c2c(C)onc2c2c(F)cccc2Cl)[C@@H]2N1[C@@H](C(=O)O)C(S2)(C)C	-7.8	-6.8	-8.5	-7.4	-8.1	-7.2	-5.9
9871419	1765	ticagrelor	Synthetic organic	CCCSc1nc(N[C@@H]2C[C@H]2c2ccc(c(c2)F)F)c2c(n1)n(nn2)[C@@H]1C[C@@H]([C@H]([C@H]1O)O)OCCO	-7.7	-6.8	-8.5	-7.9	-8.3	-7.6	-5.9
18381	12261	dicloxacillin	Synthetic organic	Cc1c(c(no1)c1c(cccc1Cl)Cl)C(=O)N[C@H]1[C@@H]2N(C1=O)[C@H](C(S2)(C)C)C(=O)O	-7.4	-7	-8.4	-7.1	-7.9	-7.1	-5.9
6337614	7486	palonosetron	Synthetic organic	O=C1N(C[C@@H]2c3c1cccc3CCC2)[C@@H]1CN2CCC1CC2	-7.3	-7	-8.4	-6.9	-7.7	-7.1	-5.9
56944144	9302	lemborexant	Synthetic organic	O=C([C@@H]1C[C@@]1(COc1cnc(nc1C)C)c1cccc(c1)F)Nc1ccc(cn1)F	-8.3	-7.6	-8.3	-7.7	-7.8	-8	-5.9
5361918	7563	methylnaltrexone	Synthetic organic	O=C1CC[C@@]2([C@@]34[C@H]1Oc1c4c(C[C@H]2[N+](CC3)(C)CC2CC2)ccc1O)O	-7.6	-7.2	-8.3	-7.4	-7.7	-6.6	-5.9
5546	4329	triamterene	Synthetic organic	Nc1nc(N)c2c(n1)nc(c(n2)c1ccccc1)N	-8.2	-6.8	-8.3	-7.2	-7.3	-7.4	-5.9
6098	11126	cloxacillin	Synthetic organic	OC(=O)[C@@H]1N2C(=O)[C@H]([C@H]2SC1(C)C)NC(=O)c1c(C)onc1c1ccccc1Cl	-7.6	-6.6	-8.3	-7.4	-7.9	-7	-5.9
57920094	12124	dorzagliatin	Synthetic organic	CC(C)C[C@@H](C(=O)Nc1nn(cc1)C[C@H](CO)O)N1CC(=CC1=O)Oc1ccccc1Cl	-7.8	-6.3	-8.3	-7.3	-8.2	-6.8	-5.9
22419	11578	olsalazine	Synthetic organic	OC(=O)c1cc(N=Nc2ccc(c(c2)C(=O)O)O)ccc1O	-7.6	-6.5	-8.2	-7.1	-7.3	-7.6	-5.9
9821941	9099	lumateperone	Synthetic organic	Fc1ccc(cc1)C(=O)CCCN1CCC2C(C1)c1cccc3c1N2CCN3C	-6.5	-6.5	-8.2	-7.7	-7.8	-7.1	-5.9
124246	9736	iguratimod	Synthetic organic	O=CNc1coc2c(c1=O)cc(c(c2)NS(=O)(=O)C)Oc1ccccc1	-7.2	-6.7	-8.1	-6.9	-8.1	-7	-5.9
5391	7300	temazepam	Synthetic organic	Clc1ccc2c(c1)C(=NC(C(=O)N2C)O)c1ccccc1	-6.9	-6.7	-8.1	-6.6	-7.6	-7	-5.9
13109	2881	levonorgestrel	Synthetic organic	C#C[C@]1(O)CC[C@@H]2[C@]1(CC)CC[C@H]1[C@H]2CCC2=CC(=O)CC[C@H]12	-6.5	-6.7	-8.1	-6.2	-7	-6.9	-5.9
13342	6851	vinblastine	Synthetic organic	COc1cc2N(C)[C@@H]3[C@@]4(c2cc1[C@]1(C[C@H]2CN(CCc5c1[nH]c1c5cccc1)C[C@](C2)(O)CC)C(=O)OC)CCN1[C@H]4[C@@]([C@H]([C@]3(O)C(=O)OC)OC(=O)C)(CC)C=CC1	-7.5	-6.3	-8.1	-7.2	-6.2	-6.8	-5.9
11667832	10651	samidorphan	Synthetic organic	O=C1CC[C@@]2([C@@]3(C1)CCN([C@@H]2Cc1c3c(O)c(cc1)C(=O)N)CC1CC1)O	-7.6	-7.2	-8	-6.8	-7.6	-6.8	-5.9
5284604	7094	oxymorphone	Synthetic organic	O=C1CC[C@@]2([C@@]34[C@H]1Oc1c4c(C[C@H]2N(CC3)C)ccc1O)O	-7.2	-7	-8	-7	-7.4	-7	-5.9
6196	10943	oxacillin	Synthetic organic	OC(=O)[C@@H]1N2C(=O)[C@H]([C@H]2SC1(C)C)NC(=O)c1c(C)onc1c1ccccc1	-7.4	-6.6	-8	-7.5	-8.1	-7.3	-5.9
9881504	7350	eslicarbazepine	Synthetic organic	O[C@H]1Cc2ccccc2N(c2c1cccc2)C(=O)N	-7.3	-7.4	-7.9	-7.4	-6.9	-7.1	-5.9
4893	503	prazosin	Synthetic organic	COc1cc2nc(nc(c2cc1OC)N)N1CCN(CC1)C(=O)c1ccco1	-8.4	-7	-7.9	-7.3	-7.7	-6.9	-5.9
13314	7553	lormetazepam	Synthetic organic	Clc1ccc2c(c1)C(=NC(C(=O)N2C)O)c1ccccc1Cl	-7.4	-7	-7.9	-6.3	-7.5	-7.3	-5.9
5284570	7082	hydromorphone	Synthetic organic	O=C1CC[C@@H]2[C@@]34[C@H]1Oc1c4c(C[C@H]2N(CC3)C)ccc1O	-7.3	-6.9	-7.9	-7	-7.4	-7	-5.9
3033968	11246	gestodene	Synthetic organic	C#C[C@]1(O)C=C[C@@H]2[C@]1(CC)CC[C@H]1[C@H]2CCC2=CC(=O)CC[C@H]12	-6.9	-6.8	-7.9	-6	-7.1	-6.9	-5.9
447043	6510	azithromycin	Synthetic organic	CC[C@H]1OC(=O)[C@H](C)[C@@H](O[C@@H]2O[C@@H](C)[C@@H]([C@](C2)(C)OC)O)[C@H](C)[C@@H](O[C@@H]2O[C@H](C)C[C@@H]([C@H]2O)N(C)C)[C@](C[C@H](CN([C@@H]([C@H]([C@]1(C)O)O)C)C)C)(C)O	-8.2	-6	-7.9	-6.5	-6.4	-6.6	-5.9
9804938	9745	macimorelin	Synthetic organic	O=CN[C@@H](Cc1c[nH]c2c1cccc2)NC(=O)[C@H](NC(=O)C(N)(C)C)Cc1c[nH]c2c1cccc2	-8.4	-7.9	-7.8	-6.7	-7.8	-6.9	-5.9
4369359	6286	sitagliptin	Synthetic organic	N[C@H](Cc1cc(F)c(cc1F)F)CC(=O)N1CCn2c(C1)nnc2C(F)(F)F	-8.5	-7.8	-7.8	-8.1	-7.9	-8	-5.9
2375	2863	bicalutamide	Synthetic organic	N#Cc1ccc(cc1C(F)(F)F)NC(=O)C(CS(=O)(=O)c1ccc(cc1)F)(O)C	-7.4	-6.9	-7.8	-6.9	-7.8	-7.2	-5.9
443955	5285	vinpocetine	Synthetic organic	CCOC(=O)C1=C[C@]2(CC)CCCN3[C@@H]2c2n1c1ccccc1c2CC3	-7.4	-6.6	-7.8	-6.9	-6.9	-6.3	-5.9
50899324	11828	enarodustat	Synthetic organic	c1ccc(cc1)CCc1cc(=O)c(c2n1[nH]cn2)C(=O)NCC(=O)O	-7.5	-7.2	-7.7	-7.5	-7.7	-7.9	-5.9
117604931	10422	fezolinetant	Synthetic organic	Fc1ccc(cc1)C(=O)N1CCn2c([C@H]1C)nnc2c1snc(n1)C	-7.4	-6.9	-7.7	-7.1	-7.6	-7.6	-5.9
5284594	1628	nalmefene	Synthetic organic	C=C1CC[C@@]2([C@@]34[C@H]1Oc1c4c(C[C@H]2N(CC3)CC2CC2)ccc1O)O	-7.2	-6.9	-7.7	-6.6	-6.7	-7.1	-5.9
54676038	6808	dicumarol	Synthetic organic	O=c1oc2ccccc2c(c1Cc1c(=O)oc2c(c1O)cccc2)O	-8.1	-6.7	-7.7	-8.5	-7.9	-6.9	-5.9
6436055	12053	cefcapene	Synthetic organic	CC/C=C(/c1csc(n1)N)\C(=O)N[C@H]1[C@@H]2N(C1=O)C(=C(CS2)COC(=O)N)C(=O)O	-8.1	-6.7	-7.7	-7.1	-7.1	-6.4	-5.9
89995232	12798	rezvilutamide	Synthetic organic	CC1(C(=O)N(C(=S)N1C2=CC=C(C=C2)OC[C@H](CO)O)C3=CC(=C(C=C3)C#N)C(F)(F)F)C	-7.4	-6.7	-7.7	-7.1	-7.7	-7.3	-5.9
10311306	5749	rolapitant	Synthetic organic	O=C1CC[C@@]2(N1)CC[C@@](NC2)(CO[C@@H](c1cc(cc(c1)C(F)(F)F)C(F)(F)F)C)c1ccccc1	-7.7	-7	-7.6	-8.9	-8	-6.7	-5.9
3958	5884	lorazepam	Synthetic organic	Clc1ccc2c(c1)C(=NC(C(=O)N2)O)c1ccccc1Cl	-8.3	-6.7	-7.6	-6.3	-7.4	-7	-5.9
3948	12407	lomefloxacin	Synthetic organic	CCN1C=C(C(=O)C2=CC(=C(C(=C21)F)N3CCNC(C3)C)F)C(=O)O	-7.5	-6.3	-7.6	-6.7	-7	-7.3	-5.9
21855	10101	dimetindene	Synthetic organic	CN(CCC1=C(C(c2ccccn2)C)c2c(C1)cccc2)C	-6.5	-6.2	-7.6	-6.1	-6.9	-6.5	-5.9
5352062	7006	romidepsin	Synthetic organic	C/C=C/1\NC(=O)[C@H]2CSSCC/C=C/[C@@H](OC(=O)[C@@H](NC1=O)C(C)C)CC(=O)N[C@@H](C(=O)N2)C(C)C	-7.7	-7.3	-7.5	-7.3	-7.8	-6.9	-5.9
46224413	7746	nirogacestat	Synthetic organic	CCC[C@@H](C(=O)Nc1ncn(c1)C(CNCC(C)(C)C)(C)C)N[C@H]1CCc2c(C1)c(F)cc(c2)F	-7.2	-7	-7.5	-7.1	-7.7	-7.1	-5.9
10071196	8423	pimavanserin	Synthetic organic	CC(COc1ccc(cc1)CNC(=O)N(C1CCN(CC1)C)Cc1ccc(cc1)F)C	-7.4	-6.7	-7.5	-7.1	-7.9	-7.5	-5.9
5359272	7595	levorphanol	Synthetic organic	Oc1ccc2c(c1)[C@]13CCCC[C@H]3[C@@H](C2)N(CC1)C	-6.7	-6.7	-7.5	-6.3	-6.6	-7	-5.9
5328940	5710	bosutinib	Synthetic organic	COc1cc2c(cc1OCCCN1CCN(CC1)C)ncc(c2Nc1cc(OC)c(cc1Cl)Cl)C#N	-8.3	-5.5	-7.5	-6.8	-7.6	-6.4	-5.9
3348	4819	fexofenadine	Synthetic organic	OC(=O)C(c1ccc(cc1)C(CCCN1CCC(CC1)C(c1ccccc1)(c1ccccc1)O)O)(C)C	-7.4	-8.2	-7.4	-7.7	-7.5	-8.9	-5.9
214351	10512	ilaprazole	Synthetic organic	COc1ccnc(c1C)CS(=O)c1nc2c([nH]1)cc(cc2)n1cccc1	-7.9	-6.9	-7.4	-7.3	-7.8	-7.4	-5.9
2802	6963	clonazepam	Synthetic organic	O=C1CN=C(c2c(N1)ccc(c2)[N+](=O)[O-])c1ccccc1Cl	-7.5	-6.8	-7.4	-6.7	-6.9	-7	-5.9
1989	6793	acetohexamide	Synthetic organic	O=C(NS(=O)(=O)c1ccc(cc1)C(=O)C)NC1CCCCC1	-7.3	-6.7	-7.4	-7	-7.6	-7.4	-5.9
151166	2897	lumiracoxib	Synthetic organic	OC(=O)Cc1cc(C)ccc1Nc1c(F)cccc1Cl	-7.1	-6.1	-7.4	-6.7	-6.6	-6.9	-5.9
9924495	7050	perampanel	Synthetic organic	N#Cc1ccccc1c1cc(cn(c1=O)c1ccccc1)c1ccccn1	-7.7	-7.3	-7.3	-7	-7.6	-7.1	-5.9
91617630	8455	daprodustat	Synthetic organic	OC(=O)CNC(=O)C1C(=O)N(C2CCCCC2)C(=O)N(C1=O)C1CCCCC1	-7.6	-7.2	-7.3	-7.7	-8	-6.8	-5.9
8955	2376	pregnenolone	Metabolite	O[C@H]1CC[C@]2(C(=CC[C@@H]3[C@@H]2CC[C@]2([C@H]3CC[C@@H]2C(=O)C)C)C1)C	-7.5	-6.8	-7.3	-6.2	-7.7	-7.4	-5.9
441278	1606	(-)-pentazocine	Synthetic organic	CC(=CCN1CC[C@@]2([C@H]([C@H]1Cc1c2cc(cc1)O)C)C)C	-6.9	-6.7	-7.3	-6.8	-7	-6.5	-5.9
15950376	7342	flutemetamol	Synthetic organic	CNc1ccc(cc1[18F])c1nc2c(s1)cc(cc2)O	-6.6	-6.4	-7.3	-6.4	-6.7	-6.7	-5.9
68617	4798	sertraline	Synthetic organic	CN[C@H]1CC[C@H](c2c1cccc2)c1ccc(c(c1)Cl)Cl	-6.9	-6.2	-7.3	-6.5	-7.2	-6.8	-5.9
43815	4790	paroxetine	Synthetic organic	Fc1ccc(cc1)[C@@H]1CCNC[C@H]1COc1ccc2c(c1)OCO2	-6.7	-6.1	-7.3	-7.2	-7.8	-7.1	-5.9
73303	12183	doripenem	Synthetic organic	C[C@@H]1[C@@H]2[C@H](C(=O)N2C(=C1S[C@H]1C[C@H](NC1)CNS(=O)(=O)N)C(=O)O)[C@@H](C)O	-6.9	-5.9	-7.3	-6.6	-7.6	-5.8	-5.9
11978813	7672	brexpiprazole	Synthetic organic	O=c1ccc2c([nH]1)cc(cc2)OCCCCN1CCN(CC1)c1cccc2c1ccs2	-7.6	-7.4	-7.2	-7.4	-8.1	-7.4	-5.9
23634441	11831	vadadustat	Synthetic organic	c1cc(cc(c1)Cl)c1cc(c(nc1)C(=O)NCC(=O)O)O	-7.8	-7.3	-7.2	-6.8	-8	-7.6	-5.9
3825	4795	ketoprofen	Synthetic organic	OC(=O)C(c1cccc(c1)C(=O)c1ccccc1)C	-6.6	-6.7	-7.2	-6.9	-7	-6.9	-5.9
4760	6838	phenindione	Synthetic organic	O=C1C(c2ccccc2)C(=O)c2c1cccc2	-6.9	-6.5	-7.2	-6.3	-6.5	-6.6	-5.9
5090	2893	rofecoxib	Synthetic organic	O=C1OCC(=C1c1ccccc1)c1ccc(cc1)S(=O)(=O)C	-6.9	-6.3	-7.2	-6.5	-7.2	-7.1	-5.9
5381	6952	tazarotene	Synthetic organic	CCOC(=O)c1ccc(nc1)C#Cc1ccc2c(c1)C(C)(C)CCS2	-7.3	-6.5	-7.1	-6.7	-7.5	-6.6	-5.9
3826	6661	ketorolac	Synthetic organic	OC(=O)C1CCn2c1ccc2C(=O)c1ccccc1	-7.1	-6.3	-7.1	-6.8	-6.8	-6.9	-5.9
610479	8769	tolfenamic acid	Synthetic organic	OC(=O)c1ccccc1Nc1cccc(c1C)Cl	-7.2	-6.2	-7	-6.3	-6.5	-6.6	-5.9
272833	12275	pheneticillin	Synthetic organic	CC(C(=O)N[C@H]1[C@@H]2N(C1=O)[C@H](C(S2)(C)C)C(=O)O)Oc1ccccc1	-7.3	-6.3	-6.9	-7.3	-7.5	-7.1	-5.9
2678	1222	cetirizine	Synthetic organic	OC(=O)COCCN1CCN(CC1)C(c1ccc(cc1)Cl)c1ccccc1	-7.2	-6.3	-6.9	-6.9	-7.2	-6.6	-5.9
2812	2330	clotrimazole	Synthetic organic	Clc1ccccc1C(n1cncc1)(c1ccccc1)c1ccccc1	-7	-6.2	-6.9	-5.8	-6.7	-6.4	-5.9
5282379	7600	isotretinoin	Synthetic organic	C/C(=C\C=C\C(=C/C(=O)O)\C)/C=C/C1=C(C)CCCC1(C)C	-7.3	-6.1	-6.8	-6.8	-7.4	-7.8	-5.9
3883	7208	lansoprazole	Synthetic organic	O=S(c1nc2c([nH]1)cccc2)Cc1nccc(c1C)OCC(F)(F)F	-7.1	-6.7	-6.7	-7.4	-7.5	-6.8	-5.9
5282230	6326	tranilast	Synthetic organic	COc1cc(/C=C/C(=O)Nc2ccccc2C(=O)O)ccc1OC	-7.2	-6.1	-6.7	-6.6	-7.5	-7.4	-5.9
5281037	588	eprosartan	Synthetic organic	CCCCc1ncc(n1Cc1ccc(cc1)C(=O)O)/C=C(/C(=O)O)\Cc1cccs1	-6.5	-6.1	-6.7	-6	-6.7	-6.7	-5.9
5282443	1228	triprolidine	Synthetic organic	Cc1ccc(cc1)/C(=C\CN1CCCC1)/c1ccccn1	-6.7	-6.1	-6.6	-6.3	-6.6	-6.6	-5.9
4870	7274	polythiazide	Synthetic organic	CN1C(CSCC(F)(F)F)Nc2c(S1(=O)=O)cc(c(c2)Cl)S(=O)(=O)N	-6.9	-6.1	-6.5	-6.8	-7.6	-6.8	-5.9
54841	7118	atomoxetine	Synthetic organic	CNCC[C@H](c1ccccc1)Oc1ccccc1C	-6.1	-5.9	-6.5	-5.7	-5.9	-6.4	-5.9
3637	7326	hydralazine	Synthetic organic	NN=c1[nH]ncc2c1cccc2	-6.4	-6.3	-6.2	-6	-5.7	-6.4	-5.9
92722	6385	argatroban	Synthetic organic	NC(=NCCC[C@@H](C(=O)N1CC[C@H](C[C@@H]1C(=O)O)C)NS(=O)(=O)c1cccc2c1NCC(C2)C)N	-8.4	-7.4	-8.5	-7.8	-8.2	-8	-5.8
117817422	10663	vorasidenib	Synthetic organic	Clc1cccc(n1)c1nc(nc(n1)N[C@@H](C(F)(F)F)C)N[C@@H](C(F)(F)F)C	-7.8	-6.9	-8.5	-7	-6.5	-7.1	-5.8
2784	366	clidinium	Synthetic organic	O=C(C(c1ccccc1)(c1ccccc1)O)OC1C[N+]2(C)CCC1CC2	-7.8	-6.5	-8.4	-6.7	-7.3	-7.6	-5.8
5481173	10762	ceftazidime	Synthetic organic	O=C1[C@@H](NC(=O)/C(=N\OC(C(=O)O)(C)C)/c2csc(n2)N)[C@@H]2N1C(=C(CS2)C[n+]1ccccc1)C(=O)[O-]	-7.3	-7.5	-8.3	-7.8	-7.4	-6.5	-5.8
16656889	12283	linzagolix	Synthetic organic	COc1c(c(c(cc1)F)F)COc1c(cc(c(c1)n1c(=O)c2c(scc2[nH]c1=O)C(=O)O)F)OC	-8.3	-7.2	-8.3	-7.9	-7.9	-7.7	-5.8
119171	12565	efonidipine	Synthetic organic	CC1=C(C(C(=C(N1)C)P2(=O)OCC(CO2)(C)C)C3=CC(=CC=C3)[N+](=O)[O-])C(=O)OCCN(CC4=CC=CC=C4)C5=CC=CC=C5	-8.2	-7.5	-8.2	-8.1	-8.1	-6.6	-5.8
40973	7065	desogestrel	Synthetic organic	CC[C@]12CC(=C)[C@H]3[C@H]([C@@H]1CC[C@@]2(O)C#C)CCC1=CCCC[C@H]31	-7	-6.6	-8.1	-6.2	-7.1	-6.9	-5.8
5775	502	phentolamine	Synthetic organic	Cc1ccc(cc1)N(c1cccc(c1)O)CC1=NCCN1	-6.5	-6.2	-8	-6.6	-6.7	-6.1	-5.8
115355	6834	nitisinone	Synthetic organic	O=C1CCCC(=O)C1C(=O)c1ccc(cc1[N+](=O)[O-])C(F)(F)F	-7	-6.8	-7.9	-6.4	-7.6	-7.3	-5.8
6445540	6824	ixabepilone	Synthetic organic	O=C1N[C@@H](C[C@@H]2O[C@]2(C)CCC[C@@H]([C@@H]([C@H](C(=O)C([C@H](C1)O)(C)C)C)O)C)/C(=C/c1csc(n1)C)/C	-8.1	-6.6	-7.9	-7	-7.6	-7.2	-5.8
31640	7195	halazepam	Synthetic organic	Clc1ccc2c(c1)C(=NCC(=O)N2CC(F)(F)F)c1ccccc1	-7.2	-6.5	-7.9	-6.3	-7.3	-7.2	-5.8
134780	7348	pomalidomide	Synthetic organic	O=C1CCC(C(=O)N1)N1C(=O)c2c(C1=O)c(N)ccc2	-7.2	-7.4	-7.8	-6.7	-7.4	-7.2	-5.8
11250029	7691	eluxadoline	Synthetic organic	COc1ccc(cc1C(=O)O)CN([C@H](c1ncc([nH]1)c1ccccc1)C)C(=O)[C@H](Cc1c(C)cc(cc1C)C(=O)N)N	-7.1	-6.9	-7.8	-7	-8.5	-6.8	-5.8
3947	7551	lofepramine	Synthetic organic	CN(CC(=O)c1ccc(cc1)Cl)CCCN1c2ccccc2CCc2c1cccc2	-6.1	-7.5	-7.7	-7.4	-7.3	-7.2	-5.8
16363	9215	benperidol	Synthetic organic	Fc1ccc(cc1)C(=O)CCCN1CCC(CC1)n1c(=O)[nH]c2c1cccc2	-8.7	-8.2	-7.6	-8.4	-8.2	-7.4	-5.8
5361092	7591	butorphanol	Synthetic organic	Oc1ccc2c(c1)[C@]13CCCC[C@]3([C@@H](C2)N(CC1)CC1CCC1)O	-7.4	-6.8	-7.6	-6.8	-7.3	-6.8	-5.8
656583	6850	trilostane	Synthetic organic	N#CC1=C(O)[C@@H]2[C@]3([C@@](C1)(C)[C@H]1CC[C@]4([C@H]([C@@H]1CC3)CC[C@@H]4O)C)O2	-7.1	-6.8	-7.6	-7	-7.5	-7.6	-5.8
259331	9076	estramustine	Synthetic organic	ClCCN(C(=O)Oc1ccc2c(c1)CC[C@@H]1[C@@H]2CC[C@]2([C@H]1CC[C@@H]2O)C)CCCl	-7.6	-6.6	-7.6	-6.8	-7.5	-6.9	-5.8
5329102	5713	sunitinib	Synthetic organic	CCN(CCNC(=O)c1c(C)[nH]c(c1C)/C=C/1\C(=O)Nc2c1cc(F)cc2)CC	-7.3	-6.6	-7.6	-6.8	-7.3	-7.2	-5.8
3016	3364	diazepam	Synthetic organic	Clc1ccc2c(c1)C(=NCC(=O)N2C)c1ccccc1	-6.5	-6.5	-7.6	-6.8	-6.7	-6.2	-5.8
16078	2424	&Delta;<sup>9</sup>-tetrahydrocannabinol	Natural product	CCCCCc1cc(O)c2c(c1)OC([C@H]1[C@H]2C=C(C)CC1)(C)C	-7.3	-6.4	-7.6	-6.4	-7.2	-6.5	-5.8
9870843	12030	cefditoren	Synthetic organic	Cc1c(scn1)/C=C\C1=C(N2[C@@H]([C@@H](C2=O)NC(=O)/C(=N\OC)/c2csc(n2)N)SC1)C(=O)O	-6.8	-6.3	-7.6	-7.7	-6.6	-7.1	-5.8
8944	7115	anileridine	Synthetic organic	CCOC(=O)C1(CCN(CC1)CCc1ccc(cc1)N)c1ccccc1	-7	-6.2	-7.6	-7.1	-7.4	-6.9	-5.8
6918554	7455	indacaterol	Synthetic organic	CCc1cc2CC(Cc2cc1CC)NC[C@@H](c1ccc(c2c1ccc(=O)[nH]2)O)O	-8.7	-7.9	-7.5	-8.1	-8.8	-8.8	-5.8
5405	2608	terfenadine	Synthetic organic	OC(c1ccc(cc1)C(C)(C)C)CCCN1CCC(CC1)C(c1ccccc1)(c1ccccc1)O	-8.9	-7.6	-7.5	-6.6	-6.7	-8.9	-5.8
5878	7092	oxandrolone	Metabolite	O=C1OC[C@]2([C@H](C1)CC[C@@H]1[C@@H]2CC[C@]2([C@H]1CC[C@]2(C)O)C)C	-7.2	-7.2	-7.5	-6.6	-7.5	-7.7	-5.8
57855696	9776	difamilast	Synthetic organic	CCOc1ccccc1C(=O)NCc1coc(n1)c1ccc(c(c1)OC(C)C)OC(F)F	-8.1	-7.1	-7.5	-7.1	-7	-7.1	-5.8
5281078	6831	mycophenolate mofetil	Synthetic organic	COc1c(C/C=C(/CCC(=O)OCCN2CCOCC2)\C)c(O)c2c(c1C)COC2=O	-6.4	-7	-7.5	-7	-7.2	-7.1	-5.8
123631	4941	gefitinib	Synthetic organic	COc1cc2ncnc(c2cc1OCCCN1CCOCC1)Nc1ccc(c(c1)Cl)F	-7.9	-6.8	-7.5	-7.9	-7.8	-7.2	-5.8
32798	7062	clobetasol propionate	Synthetic organic	CCC(=O)O[C@@]1([C@@H](C)C[C@@H]2[C@]1(C)C[C@H](O)[C@]1([C@H]2CCC2=CC(=O)C=C[C@]12C)F)C(=O)CCl	-7.3	-6.7	-7.5	-7	-7.5	-7	-5.8
51349053	11389	dotinurad	Synthetic organic	O=C(N1CS(=O)(=O)c2c1cccc2)c1cc(Cl)c(c(c1)Cl)O	-7.2	-6.7	-7.5	-7.2	-7.1	-7.6	-5.8
3156	7169	doxapram	Synthetic organic	CCN1CC(C(C1=O)(c1ccccc1)c1ccccc1)CCN1CCOCC1	-7.3	-6.4	-7.5	-6.6	-6.6	-6.8	-5.8
5479529	10900	cefuroxime	Synthetic organic	CO/N=C(\C(=O)N[C@@H]1C(=O)N2[C@@H]1SCC(=C2C(=O)O)COC(=O)N)/c1ccco1	-7.7	-6.3	-7.5	-7.3	-6.5	-6.5	-5.8
6918141	2783	eldecalcitol	Synthetic organic	OCCCO[C@@H]1[C@H](O)C/C(=C/C=C/2\CCC[C@]3([C@H]2CC[C@@H]3[C@@H](CCCC(O)(C)C)C)C)/C(=C)[C@H]1O	-7.6	-6.2	-7.5	-6.8	-8	-7	-5.8
53359	7404	tolrestat	Synthetic organic	COc1ccc2c(c1C(F)(F)F)cccc2C(=S)N(CC(=O)O)C	-6.7	-6.1	-7.5	-6.2	-7	-7	-5.8
53232	2739	lovastatin	Natural product	CC[C@@H](C(=O)O[C@H]1C[C@@H](C)C=C2[C@H]1[C@@H](CC[C@@H]1C[C@@H](O)CC(=O)O1)[C@H](C=C2)C)C	-7.5	-6.7	-7.4	-6.7	-7	-6.9	-5.8
24831714	8312	sotagliflozin	Synthetic organic	CCOc1ccc(cc1)Cc1cc(ccc1Cl)[C@@H]1O[C@H](SC)[C@H]([C@@H]([C@H]1O)O)O	-6.8	-6.6	-7.4	-6.9	-7.7	-6.3	-5.8
3033702	6576	spiraprilat	Synthetic organic	C[C@@H](C(=O)N1CC2(C[C@H]1C(=O)O)SCCS2)N[C@H](C(=O)O)CCc1ccccc1	-7	-6.5	-7.4	-7.1	-8.4	-6.8	-5.8
6540466	12296	carumonam	Synthetic organic	c1c(nc(s1)N)/C(=N/OCC(=O)O)/C(=O)N[C@H]1[C@H](N(C1=O)S(=O)(=O)O)COC(=O)N	-7.9	-6.1	-7.4	-6.6	-7.6	-7	-5.8
84029	10903	clarithromycin	Synthetic organic	CC[C@H]1OC(=O)[C@H](C)[C@@H](O[C@H]2C[C@@](C)(OC)[C@H]([C@@H](O2)C)O)[C@H](C)[C@@H](O[C@@H]2O[C@H](C)C[C@@H]([C@H]2O)N(C)C)[C@](C[C@H](C(=O)[C@@H]([C@H]([C@]1(C)O)O)C)C)(C)OC	-7.7	-6	-7.4	-6.2	-5.7	-6.4	-5.8
4205	7241	mirtazapine	Synthetic organic	CN1CCN2C(C1)c1ccccc1Cc1c2nccc1	-7.1	-6.9	-7.3	-7.2	-7.1	-7.2	-5.8
53465279	7673	lesinurad	Synthetic organic	OC(=O)CSc1nnc(n1c1ccc(c2c1cccc2)C1CC1)Br	-6.7	-6.9	-7.3	-6.5	-7.1	-6.8	-5.8
213039	11243	darunavir	Synthetic organic	CC(CN(S(=O)(=O)c1ccc(cc1)N)C[C@H]([C@H](Cc1ccccc1)NC(=O)O[C@H]1CO[C@@H]2[C@H]1CCO2)O)C	-8.5	-6.6	-7.3	-6.6	-7.3	-7	-5.8
36119	10858	sisomicin	Natural product	NCC1=CC[C@H]([C@H](O1)O[C@@H]1[C@@H](N)C[C@H]([C@@H]([C@H]1O)O[C@H]1OC[C@]([C@@H]([C@H]1O)NC)(C)O)N)N	-7.6	-6.6	-7.3	-6.5	-7.4	-6.1	-5.8
56330	6459	cilazapril	Synthetic organic	CCOC(=O)[C@@H](N[C@H]1CCCN2N(C1=O)[C@@H](CCC2)C(=O)O)CCc1ccccc1	-7.2	-6.6	-7.3	-7.1	-7	-7.3	-5.8
5002	50	quetiapine	Synthetic organic	OCCOCCN1CCN(CC1)C1=Nc2ccccc2Sc2c1cccc2	-7.2	-6.5	-7.3	-6.6	-7	-6.5	-5.8
2995	2399	desipramine	Synthetic organic	CNCCCN1c2ccccc2CCc2c1cccc2	-6.7	-6.4	-7.3	-6.4	-6.9	-7.2	-5.8
5359371	7209	levallorphan	Synthetic organic	C=CCN1CC[C@@]23[C@H]([C@H]1Cc1c3cc(cc1)O)CCCC2	-6.7	-6.4	-7.3	-6.6	-6.6	-6.9	-5.8
3103	7165	diphenylpyraline	Synthetic organic	CN1CCC(CC1)OC(c1ccccc1)c1ccccc1	-7.1	-6.2	-7.3	-6.4	-6.5	-6.5	-5.8
2662	2892	celecoxib	Synthetic organic	Cc1ccc(cc1)c1cc(nn1c1ccc(cc1)S(=O)(=O)N)C(F)(F)F	-7.8	-7.1	-7.2	-7	-7.9	-7.6	-5.8
9864881	11135	elafibranor	Synthetic organic	CSc1ccc(cc1)C(=O)/C=C/c1cc(C)c(c(c1)C)OC(C(=O)O)(C)C	-6.7	-7	-7.2	-6.9	-7.2	-7.2	-5.8
65957	12410	pazufloxacin	Synthetic organic	C[C@H]1COC2=C3N1C=C(C(=O)C3=CC(=C2C4(CC4)N)F)C(=O)O	-7.2	-6.8	-7.2	-6.3	-6.8	-7.8	-5.8
3715	1909	indomethacin	Synthetic organic	COc1ccc2c(c1)c(CC(=O)O)c(n2C(=O)c1ccc(cc1)Cl)C	-7.2	-6.6	-7.2	-6.6	-6.8	-6.6	-5.8
4440	45	naratriptan	Synthetic organic	CNS(=O)(=O)CCc1ccc2c(c1)c(c[nH]2)C1CCN(CC1)C	-7	-6.5	-7.2	-6.2	-7.8	-6.5	-5.8
9926791	5677	tofacitinib	Synthetic organic	N#CCC(=O)N1CC[C@H]([C@H](C1)N(c1ncnc2c1cc[nH]2)C)C	-6.6	-6.5	-7.2	-6.9	-6.5	-6.7	-5.8
5284513	7598	acitretin	Synthetic organic	COc1cc(C)c(c(c1C)C)/C=C/C(=C/C=C/C(=C/C(=O)O)/C)/C	-7.4	-6.4	-7.2	-6.5	-7.5	-7	-5.8
5440	7306	thiethylperazine	Synthetic organic	CCSc1ccc2c(c1)N(CCCN1CCN(CC1)C)c1c(S2)cccc1	-6.4	-6	-7.2	-6	-6.8	-6.3	-5.8
193962	12675	etravirine	Synthetic organic	CC1=CC(=CC(=C1OC2=NC(=NC(=C2Br)N)NC3=CC=C(C=C3)C#N)C)C#N	-7	-6.1	-7.1	-6.9	-6.7	-6	-5.8
3386	203	fluoxetine	Synthetic organic	CNCCC(c1ccccc1)Oc1ccc(cc1)C(F)(F)F	-6.9	-6.1	-7.1	-5.9	-6.8	-7	-5.8
121892	2601	retigabine	Synthetic organic	CCOC(=O)Nc1ccc(cc1N)NCc1ccc(cc1)F	-7	-6.4	-7	-6.7	-6.9	-6.7	-5.8
4890	7275	prazepam	Synthetic organic	Clc1ccc2c(c1)C(=NCC(=O)N2CC1CC1)c1ccccc1	-6.3	-6.3	-7	-6.6	-6.8	-6.9	-5.8
5719	4345	zaleplon	Synthetic organic	CCN(c1cccc(c1)c1ccnc2n1ncc2C#N)C(=O)C	-7.4	-6.2	-7	-6.6	-6.6	-6.5	-5.8
5379	10816	gatifloxacin	Synthetic organic	COc1c(N2CCNC(C2)C)c(F)cc2c1n(cc(c2=O)C(=O)O)C1CC1	-6.6	-6.2	-7	-6.2	-6.3	-6.7	-5.8
155903259	11503	nirmatrelvir	Synthetic organic	N#C[C@H](C[C@@H]1CCNC1=O)NC(=O)[C@H]1N(C[C@H]2[C@@H]1C2(C)C)C(=O)[C@H](C(C)(C)C)NC(=O)C(F)(F)F	-7.4	-6.1	-7	-6.7	-6.9	-6.9	-5.8
2800	4159	clomiphene	Synthetic organic	CCN(CCOc1ccc(cc1)C(=C(c1ccccc1)Cl)c1ccccc1)CC	-6.5	-6.1	-7	-5.9	-6.9	-6.3	-5.8
60795	34	aripiprazole	Synthetic organic	O=C1CCc2c(N1)cc(cc2)OCCCCN1CCN(CC1)c1cccc(c1Cl)Cl	-7.9	-7.4	-6.9	-6.9	-8.1	-6.8	-5.8
449193	6962	roflumilast	Synthetic organic	FC(Oc1ccc(cc1OCC1CC1)C(=O)Nc1c(Cl)cncc1Cl)F	-7.6	-6.4	-6.9	-6.7	-6.7	-6.6	-5.8
6918456	7562	prasugrel	Synthetic organic	CC(=O)Oc1sc2c(c1)CN(CC2)C(c1ccccc1F)C(=O)C1CC1	-7.3	-6.3	-6.9	-6.4	-6.9	-6.8	-5.8
71602803	10559	voxelotor	Synthetic organic	O=Cc1c(cccc1O)OCc1cccnc1c1ccnn1C(C)C	-6.5	-6.3	-6.9	-6.2	-7.1	-6.4	-5.8
50294	7607	nedocromil	Synthetic organic	CCCc1c2oc(cc(=O)c2cc2c1n(CC)c(cc2=O)C(=O)O)C(=O)O	-7.3	-6.2	-6.9	-6.6	-6.9	-6.9	-5.8
24764487	9540	gefapixant	Synthetic organic	COc1cc(C(C)C)c(cc1S(=O)(=O)N)Oc1cnc(nc1N)N	-6.6	-6.8	-6.8	-6.6	-7.2	-6.6	-5.8
71384	7330	dexrazoxane	Synthetic organic	OC1=NC(=O)CN(C1)C[C@@H](N1CC(=NC(=O)C1)O)C	-6.7	-6.4	-6.8	-6.9	-6.9	-6.8	-5.8
3394	4194	flurbiprofen	Synthetic organic	OC(=O)C(c1ccc(c(c1)F)c1ccccc1)C	-6.6	-6.8	-6.7	-6.1	-7.1	-7	-5.8
118115473	9559	ritlecitinib	Synthetic organic	C=CC(=O)N1C[C@@H](CC[C@@H]1C)Nc1ncnc2c1cc[nH]2	-7	-7.1	-6.6	-6.8	-6.8	-7.2	-5.8
64139	11287	efavirenz	Synthetic organic	FC([C@@]1(C#CC2CC2)OC(=O)Nc2c1cc(Cl)cc2)(F)F	-6.5	-6.5	-6.6	-6.3	-6.6	-6.7	-5.8
3658	7199	hydroxyzine	Synthetic organic	OCCOCCN1CCN(CC1)C(c1ccc(cc1)Cl)c1ccccc1	-6.8	-6	-6.5	-6.1	-6.6	-6.9	-5.8
441130	10829	meropenem	Synthetic organic	C[C@H]([C@H]1C(=O)N2[C@@H]1[C@@H](C)C(=C2C(=O)O)S[C@@H]1CN[C@@H](C1)C(=O)N(C)C)O	-6.5	-5.8	-6.5	-6.3	-7.4	-6.2	-5.8
62858	12397	azidamfenicol	Synthetic organic	c1cc(ccc1[C@H]([C@@H](CO)NC(=O)CN=[N+]=[N-])O)[N+](=O)[O-]	-6.7	-5.9	-6.4	-5.8	-6.6	-6.1	-5.8
60663	2522	mibefradil	Synthetic organic	COCC(=O)O[C@]1(CCN(CCCc2nc3c([nH]2)cccc3)C)CCc2c([C@@H]1C(C)C)ccc(c2)F	-6.4	-6.1	-6.1	-7	-6.2	-6.5	-5.8
11250647	8362	elagolix	Synthetic organic	COc1cccc(c1F)c1c(=O)n(C[C@@H](c2ccccc2)NCCCC(=O)O)c(=O)n(c1C)Cc1c(F)cccc1C(F)(F)F	-8	-6.9	-8.9	-7.1	-7.3	-7.6	-5.7
3749	589	irbesartan	Synthetic organic	CCCCC1=NC2(C(=O)N1Cc1ccc(cc1)c1ccccc1c1n[nH]nn1)CCCC2	-8.4	-7.8	-8.5	-7.6	-7.3	-8	-5.7
216235	3950	sitaxsentan	Synthetic organic	O=C(c1sccc1S(=O)(=O)Nc1onc(c1Cl)C)Cc1cc2OCOc2cc1C	-7.9	-6.6	-8.4	-7.6	-8.3	-7.7	-5.7
6291	7087	mestranol	Metabolite	C#C[C@]1(O)CC[C@@H]2[C@]1(C)CC[C@H]1[C@H]2CCc2c1ccc(c2)OC	-7.2	-6.4	-8.4	-6.2	-7.9	-6.9	-5.7
6917715	7590	etonogestrel	Synthetic organic	C#C[C@]1(O)CC[C@@H]2[C@]1(CC)CC(=C)[C@H]1[C@H]2CCC2=CC(=O)CC[C@H]12	-7.4	-6.7	-8.3	-6.1	-7.2	-6.7	-5.7
4167	7232	methixene	Synthetic organic	CN1CCCC(C1)CC1c2ccccc2Sc2c1cccc2	-6.7	-6.8	-8.1	-7.3	-7.4	-6.8	-5.7
19649	10923	streptomycin	Synthetic organic	OC[C@@H]1O[C@@H](O[C@H]2[C@H](O[C@H]3[C@H](O)[C@@H](O)[C@@H]([C@H]([C@@H]3N=C(N)N)O)N=C(N)N)O[C@H]([C@]2(O)C=O)C)[C@H]([C@@H]([C@H]1O)O)NC	-7.8	-6.3	-8.1	-6.6	-6.7	-6.1	-5.7
21700	5894	beclometasone dipropionate	Synthetic organic	CCC(=O)O[C@@]1([C@@H](C)C[C@@H]2[C@]1(C)C[C@H](O)[C@]1([C@H]2CCC2=CC(=O)C=C[C@]12C)Cl)C(=O)COC(=O)CC	-7.5	-6.1	-8	-6.4	-6.7	-7.2	-5.7
8226	150	methylergonovine	Synthetic organic	CC[C@H](NC(=O)[C@H]1CN(C)[C@H]2C(=C1)c1cccc3c1c(C2)c[nH]3)CO	-7.2	-7.1	-7.9	-7.3	-7.6	-7.9	-5.7
5360515	1639	naltrexone	Synthetic organic	O=C1CC[C@@]2([C@@]34[C@H]1Oc1c4c(C[C@H]2N(CC3)CC2CC2)ccc1O)O	-7.3	-7	-7.9	-6.8	-7.4	-6.8	-5.7
71414	7068	diflorasone diacetate	Synthetic organic	CC(=O)O[C@@]1([C@@H](C)C[C@@H]2[C@]1(C)C[C@H](O)[C@]1([C@H]2C[C@@H](C2=CC(=O)C=C[C@]12C)F)F)C(=O)COC(=O)C	-8	-6.8	-7.9	-7.3	-7	-7	-5.7
3000226	10815	fusidic acid	Synthetic organic	CC(=O)O[C@H]1C[C@]2([C@H](/C/1=C(/C(=O)O)\CCC=C(C)C)C[C@H]([C@@H]1[C@]2(C)CC[C@@H]2[C@]1(C)CC[C@H]([C@H]2C)O)O)C	-7.5	-6.6	-7.9	-7.4	-7.5	-7.5	-5.7
169422748	12960	simnotrelvir	Synthetic organic	CC(C)(C)[C@@H](NC(=O)C(F)(F)F)C(=O)N1CC2(C[C@H]1C(=O)N[C@@H](C[C@@H]3CCNC3=O)C#N)SCCS2	-6.7	-6.3	-7.9	-6.8	-6.5	-6.8	-5.7
9417	11247	opipramol	Synthetic organic	OCCN1CCN(CC1)CCCN1c2ccccc2C=Cc2c1cccc2	-7.5	-6.5	-7.8	-7.2	-7.5	-7	-5.7
10127622	5665	selumetinib	Synthetic organic	OCCONC(=O)c1cc2n(C)cnc2c(c1Nc1ccc(cc1Cl)Br)F	-8.2	-6.3	-7.8	-7.6	-7.1	-6.7	-5.7
51263	7108	alfentanil	Synthetic organic	COCC1(CCN(CC1)CCn1nnn(c1=O)CC)N(c1ccccc1)C(=O)CC	-7	-6.1	-7.8	-7	-6.4	-6.4	-5.7
5284566	2300	granisetron	Synthetic organic	CN1[C@@H]2CCC[C@H]1CC(C2)NC(=O)c1nn(c2c1cccc2)C	-7.9	-7.1	-7.7	-7	-7.2	-7.8	-5.7
5281004	7434	budesonide	Synthetic organic	CCCC1O[C@H]2[C@](O1)(C(=O)CO)[C@@]1([C@@H](C2)[C@@H]2CCC3=CC(=O)C=C[C@@]3([C@H]2[C@H](C1)O)C)C	-8	-7	-7.7	-7.7	-7	-6.7	-5.7
5284596	1638	naloxone	Synthetic organic	C=CCN1CC[C@@]23[C@@]4([C@H]1Cc1c3c(O[C@H]2C(=O)CC4)c(cc1)O)O	-7.2	-6.9	-7.7	-6.5	-7.4	-6.7	-5.7
28864	43	lisuride	Synthetic organic	CCN(C(=O)N[C@@H]1CN(C)[C@H]2C(=C1)c1cccc3c1c(C2)c[nH]3)CC	-7.5	-6.9	-7.6	-7.3	-6.8	-7.3	-5.7
5503	6847	tolazamide	Synthetic organic	O=C(NS(=O)(=O)c1ccc(cc1)C)NN1CCCCCC1	-7.1	-6.9	-7.6	-7	-7.5	-6.7	-5.7
117947097	11251	belzutifan	Synthetic organic	N#Cc1cc(cc(c1)F)Oc1ccc(c2c1[C@@H](F)[C@H]([C@H]2O)F)S(=O)(=O)C	-6.8	-6.9	-7.6	-8.1	-6.7	-6.7	-5.7
456199	11172	pretomanid	Synthetic organic	[O-][N+](=O)c1cn2c(n1)OC[C@H](C2)OCc1ccc(cc1)OC(F)(F)F	-7.8	-6.7	-7.6	-7	-8.2	-7.3	-5.7
10324367	7876	boceprevir	Synthetic organic	O=C(NC(C)(C)C)N[C@@H](C(C)(C)C)C(=O)N1C[C@H]2[C@@H]([C@H]1C(=O)NC(C(=O)C(=O)N)CC1CCC1)C2(C)C	-7.2	-6.5	-7.6	-7	-7.4	-7.4	-5.7
13791	7655	estradiol valerate	Synthetic organic	CCCCC(=O)O[C@H]1CC[C@@H]2[C@]1(C)CC[C@H]1[C@H]2CCc2c1ccc(c2)O	-7.2	-6.5	-7.6	-7.1	-7.9	-7.2	-5.7
26248	10800	diacerein	Synthetic organic	CC(=O)Oc1cc(cc2c1C(=O)c1c(C2=O)cccc1OC(=O)C)C(=O)O	-7.3	-6.3	-7.6	-6.8	-7.1	-7.1	-5.7
121280087	11136	aumolertinib	Synthetic organic	C=CC(=O)Nc1cc(Nc2nccc(n2)c2cn(c3c2cccc3)C2CC2)c(cc1N(CCN(C)C)C)OC	-8.2	-7.4	-7.5	-7.4	-7.4	-6.8	-5.7
667477	1225	doxepin	Synthetic organic	CN(CC/C=C\1/c2ccccc2OCc2c1cccc2)C	-6.9	-6.6	-7.5	-6.4	-6.9	-6.8	-5.7
65016	12681	amprenavir	Synthetic organic	CC(C)CN(C[C@H]([C@H](CC1=CC=CC=C1)NC(=O)O[C@H]2CCOC2)O)S(=O)(=O)C3=CC=C(C=C3)N	-7.1	-6.5	-7.5	-7.7	-7.2	-6.8	-5.7
6918493	3951	ambrisentan	Synthetic organic	COC([C@@H](C(=O)O)Oc1nc(C)cc(n1)C)(c1ccccc1)c1ccccc1	-6.9	-6.5	-7.5	-6.2	-7.5	-7.1	-5.7
5464096	6344	ramiprilat	Synthetic organic	OC(=O)[C@@H](N[C@H](C(=O)N1[C@H]2CCC[C@H]2C[C@H]1C(=O)O)C)CCc1ccccc1	-7.3	-7.2	-7.4	-7.4	-7.8	-6.8	-5.7
4934	329	propantheline	Synthetic organic	O=C(C1c2ccccc2Oc2c1cccc2)OCC[N+](C(C)C)(C(C)C)C	-6.9	-6.8	-7.4	-6.4	-6.8	-7.1	-5.7
5277135	11574	elvitegravir	Synthetic organic	OC[C@@H](n1cc(C(=O)O)c(=O)c2c1cc(OC)c(c2)Cc1cccc(c1F)Cl)C(C)C	-7.7	-6.5	-7.4	-6.7	-8.2	-7.8	-5.7
4463	12676	nevirapine	Synthetic organic	CC1=C2C(=NC=C1)N(C3=C(C=CC=N3)C(=O)N2)C4CC4	-6.5	-6.5	-7.4	-7	-6.3	-6.5	-5.7
65958	13105	balofloxacin	Synthetic organic	CNC1CCCN(C1)C2=C(C=C3C(=C2OC)N(C=C(C3=O)C(=O)O)C4CC4)F	-7	-6.3	-7.4	-6.1	-6.5	-6.3	-5.7
4829	2694	pioglitazone	Synthetic organic	CCc1ccc(nc1)CCOc1ccc(cc1)CC1SC(=O)NC1=O	-7.2	-7.2	-7.3	-6.8	-7.5	-7.4	-5.7
439318	12182	bekanamycin	Natural product	C1[C@@H]([C@H]([C@@H]([C@H]([C@@H]1N)O[C@@H]1[C@@H]([C@H]([C@@H]([C@H](O1)CO)O)N)O)O)O[C@@H]1[C@@H]([C@H]([C@@H]([C@H](O1)CN)O)O)N)N	-6.5	-6.9	-7.3	-6.7	-6.9	-5.7	-5.7
4831	12774	pipemidic acid	Synthetic organic	CCN1C=C(C(=O)C2=CN=C(N=C21)N3CCNCC3)C(=O)O	-7.1	-6.8	-7.3	-7.3	-6.6	-7	-5.7
9966051	7351	vortioxetine	Synthetic organic	Cc1ccc(c(c1)C)Sc1ccccc1N1CCNCC1	-6.9	-6.5	-7.3	-6.5	-6.6	-6.4	-5.7
54676537	9015	acenocoumarol	Synthetic organic	CC(=O)CC(c1c(=O)oc2c(c1O)cccc2)c1ccc(cc1)[N+](=O)[O-]	-8	-6.4	-7.3	-6.5	-7.6	-7.6	-5.7
5746	7089	mitomycin C	Natural product	CO[C@@]12[C@H]3N[C@H]3CN2C2=C([C@H]1COC(=N)O)C(=O)C(=C(C2=O)C)N	-7.1	-6.2	-7.3	-6.4	-6.4	-6.9	-5.7
42613186	10847	plazomicin	Synthetic organic	NCC[C@@H](C(=O)N[C@@H]1C[C@H](N)[C@H]([C@@H]([C@H]1O[C@H]1OC[C@]([C@@H]([C@H]1O)NC)(C)O)O)O[C@H]1OC(=CC[C@H]1N)CNCCO)O	-6.8	-6.1	-7.3	-6.4	-7	-5.9	-5.7
3343	557	fenoterol	Synthetic organic	CC(Cc1ccc(cc1)O)NCC(c1cc(O)cc(c1)O)O	-7	-6	-7.3	-7.3	-6.9	-7.6	-5.7
287180	12474	rosoxacin	Synthetic organic	CCN1C=C(C(=O)C2=C1C=C(C=C2)C3=CC=NC=C3)C(=O)O	-7.5	-6.9	-7.2	-6.9	-7.4	-7	-5.7
9824461	8442	remimazolam	Synthetic organic	COC(=O)CC[C@@H]1N=C(c2ccccn2)c2c(n3c1nc(c3)C)ccc(c2)Br	-6.8	-6.6	-7.2	-6.8	-6.6	-6.6	-5.7
471161	12049	maribavir	Synthetic organic	CC(C)Nc1nc2cc(c(cc2n1[C@@H]1[C@H]([C@H]([C@@H](O1)CO)O)O)Cl)Cl	-6.4	-6.6	-7.2	-6.2	-6.7	-6.4	-5.7
2197	6960	anisindione	Synthetic organic	COc1ccc(cc1)C1C(=O)c2c(C1=O)cccc2	-7.2	-6.5	-7.2	-6.4	-6.7	-7	-5.7
4539	12408	norfloxacin	Synthetic organic	CCN1C=C(C(=O)C2=CC(=C(C=C21)N3CCNCC3)F)C(=O)O	-7.3	-6.4	-7.2	-6.3	-6.8	-6.6	-5.7
10288191	7921	binimetinib	Synthetic organic	OCCONC(=O)c1cc2n(C)cnc2c(c1Nc1ccc(cc1F)Br)F	-7.2	-6.3	-7.2	-7.4	-7	-6.8	-5.7
5742673	10893	cefotaxime	Synthetic organic	CO/N=C(/c1csc(n1)N)\C(=O)N[C@@H]1C(=O)N2[C@@H]1SCC(=C2C(=O)O)COC(=O)C	-7.3	-6.2	-7.2	-7.1	-6.9	-6.3	-5.7
54680692	6839	phenprocoumon	Synthetic organic	CCC(c1c(=O)oc2c(c1O)cccc2)c1ccccc1	-6.9	-6.2	-7.2	-6.5	-6.6	-6.4	-5.7
55191	12930	gepirone	Synthetic organic	CC1(CC(=O)N(C(=O)C1)CCCCN2CCN(CC2)C3=NC=CC=N3)C	-6.8	-7.3	-7.1	-7.6	-7.5	-6.7	-5.7
53374467	12235	upacicalcet	Synthetic organic	Cc1c(cc(cc1Cl)S(=O)(=O)O)NC(=O)NC[C@@H](C(=O)O)N	-7.4	-6.7	-7.1	-6.4	-7.2	-6.4	-5.7
4078	7227	mesoridazine	Synthetic organic	CN1CCCCC1CCN1c2ccccc2Sc2c1cc(cc2)S(=O)C	-7.2	-6.7	-7.1	-6.9	-6.8	-7	-5.7
2904	7899	cyclopenthiazide	Synthetic organic	Clc1cc2NC(CC3CCCC3)NS(=O)(=O)c2cc1S(=O)(=O)N	-6.9	-6.6	-7.1	-7.3	-8	-7.4	-5.7
2264	2285	azasetron	Synthetic organic	Clc1cc2N(C)C(=O)COc2c(c1)C(=O)NC1CN2CCC1CC2	-6.7	-6.4	-7.1	-7.7	-7	-7.1	-5.7
3878	2622	lamotrigine	Synthetic organic	Nc1nnc(c(n1)N)c1cccc(c1Cl)Cl	-6.2	-6.4	-7.1	-6.3	-6.1	-6.7	-5.7
5464344	6378	imidaprilat	Synthetic organic	C[C@@H](C(=O)N1C(=O)N(C[C@H]1C(=O)O)C)N[C@H](C(=O)O)CCc1ccccc1	-7.4	-6.2	-7.1	-7.2	-7.6	-6.7	-5.7
5572	7315	trihexyphenidyl	Synthetic organic	OC(c1ccccc1)(C1CCCCC1)CCN1CCCCC1	-7.1	-6.2	-7.1	-6.3	-6.5	-6.5	-5.7
33613	10895	amoxicillin	Synthetic organic	O=C([C@@H](C1=CC=C(C=C1)O)N)N[C@@H]2C(=O)N3[C@@H]2SC([C@@H]3C(=O)O)(C)C	-6.8	-6.1	-7.1	-6.7	-8.2	-6.5	-5.7
71621329	11675	tunlametinib	Synthetic organic	Fc1c(c(cc2c1ncs2)C(=O)NOCCO)Nc1c(cc(cc1)I)F	-6.6	-6.1	-7.1	-7.3	-7.2	-6.6	-5.7
123619	2896	etoricoxib	Synthetic organic	Clc1cnc(c(c1)c1ccc(cc1)S(=O)(=O)C)c1ccc(nc1)C	-6.3	-6	-7.1	-6.1	-7.6	-6.6	-5.7
5732	4348	zolpidem	Synthetic organic	Cc1ccc(cc1)c1nc2n(c1CC(=O)N(C)C)cc(cc2)C	-6.7	-5.9	-7.1	-6.4	-6.5	-7.4	-5.7
4594	4279	omeprazole	Synthetic organic	COc1ccc2c(c1)nc([nH]2)S(=O)Cc1ncc(c(c1C)OC)C	-6.8	-6.5	-7	-6.4	-7.1	-6.5	-5.7
2165	10018	amodiaquine	Synthetic organic	CCN(Cc1cc(ccc1O)Nc1ccnc2c1ccc(c2)Cl)CC	-7.6	-6.2	-7	-6.9	-7	-6.6	-5.7
5327	12642	sulfadimidine	Synthetic organic	CC1=CC(=NC(=N1)NS(=O)(=O)C2=CC=C(C=C2)N)C	-6.7	-6.2	-7	-7	-6.7	-6.6	-5.7
4747	9216	periciazine	Synthetic organic	N#Cc1ccc2c(c1)N(CCCN1CCC(CC1)O)c1c(S2)cccc1	-6.4	-6.2	-7	-6.7	-7.4	-6.8	-5.7
2771	7547	citalopram	Synthetic organic	N#Cc1ccc2c(c1)COC2(CCCN(C)C)c1ccc(cc1)F	-6.2	-6	-7	-6	-6.3	-6.7	-5.7
171758	10926	temocillin	Synthetic organic	CO[C@@]1(NC(=O)C(c2cscc2)C(=O)O)C(=O)N2[C@@H]1SC([C@@H]2C(=O)O)(C)C	-6.7	-5.7	-7	-6.5	-7.1	-6.7	-5.7
146570	7177	escitalopram	Synthetic organic	N#Cc1ccc2c(c1)CO[C@@]2(CCCN(C)C)c1ccc(cc1)F	-6.6	-5.7	-7	-5.9	-6.2	-6.7	-5.7
54892	6350	quinapril	Synthetic organic	CCOC(=O)[C@@H](N[C@H](C(=O)N1Cc2ccccc2C[C@H]1C(=O)O)C)CCc1ccccc1	-7.7	-5.4	-7	-7.1	-7.1	-5.7	-5.7
92400	6462	zofenopril	Synthetic organic	O=C(N1C[C@H](C[C@H]1C(=O)O)Sc1ccccc1)[C@@H](CSC(=O)c1ccccc1)C	-7.3	-7.3	-6.9	-6.8	-7.5	-7.1	-5.7
5362124	6374	benazepril	Synthetic organic	CCOC(=O)[C@@H](N[C@H]1CCc2c(N(C1=O)CC(=O)O)cccc2)CCc1ccccc1	-7.1	-6.5	-6.9	-6.4	-6.7	-7.1	-5.7
2712	3370	chlordiazepoxide	Synthetic organic	CNC1=Nc2ccc(cc2C(=[N+](C1)[O-])c1ccccc1)Cl	-7	-6.3	-6.9	-6.3	-6.9	-6.3	-5.7
9568614	5488	esomeprazole	Synthetic organic	COc1ccc2c(c1)[nH]c(n2)[S@@](=O)Cc1ncc(c(c1C)OC)C	-7.2	-6.8	-6.8	-6.9	-7.1	-6.7	-5.7
156391	5230	naproxen	Synthetic organic	COc1ccc2c(c1)ccc(c2)[C@@H](C(=O)O)C	-6.4	-6.8	-6.8	-6.4	-6.8	-6.6	-5.7
35370	4825	zidovudine	Synthetic organic	OC[C@H]1O[C@H](C[C@@H]1N=[N+]=[N-])n1cc(C)c(=O)[nH]c1=O	-6.8	-6.7	-6.8	-6.3	-6.9	-7.1	-5.7
3034034	2510	quinine	Natural product	C=C[C@H]1CN2CC[C@H]1C[C@H]2[C@@H](c1ccnc2c1cc(OC)cc2)O	-7.4	-6.5	-6.8	-6.7	-6.7	-6.3	-5.7
6726	7151	cyclizine	Synthetic organic	CN1CCN(CC1)C(c1ccccc1)c1ccccc1	-7.1	-6	-6.8	-6.2	-6.1	-5.9	-5.7
11750009	11215	clascoterone	Synthetic organic	CCC(=O)O[C@@]1(CC[C@@H]2[C@]1(C)CC[C@H]1[C@H]2CCC2=CC(=O)CC[C@]12C)C(=O)CO	-6.8	-6.7	-6.7	-7.1	-7.5	-6.7	-5.7
9865528	7445	mirabegron	Synthetic organic	O=C(Cc1csc(n1)N)Nc1ccc(cc1)CCNC[C@@H](c1ccccc1)O	-8.1	-6.4	-6.4	-6.1	-7.5	-7.1	-5.7
65015	844	plerixafor	Synthetic organic	C1CNCCN(CCCNCCNC1)Cc1ccc(cc1)CN1CCNCCCNCCNCCC1	-8.3	-7.1	-9.3	-7.7	-8	-6.7	-5.6
444254	6791	acarbose	Synthetic organic	OC[C@H]1O[C@H](O[C@@H]2[C@@H](CO)O[C@H]([C@@H]([C@H]2O)O)O)[C@@H]([C@H]([C@@H]1O[C@H]1O[C@H](C)[C@H]([C@@H]([C@H]1O)O)N[C@H]1C=C(CO)[C@H]([C@@H]([C@H]1O)O)O)O)O	-7.7	-6.9	-8.2	-7.5	-8.1	-7.4	-5.6
444036	7080	fluticasone propionate	Synthetic organic	FCSC(=O)[C@@]1(OC(=O)CC)[C@H](C)C[C@@H]2[C@]1(C)C[C@H](O)[C@]1([C@H]2C[C@@H](C2=CC(=O)C=C[C@]12C)F)F	-7.4	-6.5	-8.2	-6.7	-7.2	-6.5	-5.6
439369	12163	dihydrostreptomycin	Synthetic organic	C[C@H]1[C@@]([C@H]([C@@H](O1)O[C@@H]1[C@H]([C@@H]([C@H]([C@@H]([C@H]1O)O)N=C(N)N)O)N=C(N)N)O[C@H]1[C@H]([C@@H]([C@H]([C@@H](O1)CO)O)O)NC)(CO)O	-7	-6.5	-8.2	-6.5	-6.5	-6.2	-5.6
68802	6638	pirlindole	Synthetic organic	Cc1ccc2c(c1)c1CCCC3c1n2CCN3	-7.5	-6.9	-7.8	-7.1	-6.8	-6.5	-5.6
443387	12263	hetacillin	Synthetic organic	CC1([C@@H](N2[C@H](S1)[C@@H](C2=O)N1C(=O)[C@H](NC1(C)C)c1ccccc1)C(=O)O)C	-7	-6.9	-7.7	-6.5	-7.2	-7	-5.6
5479537	10772	cefepime	Synthetic organic	CO/N=C(/c1csc(n1)N)\C(=O)N[C@@H]1C(=O)N2[C@@H]1SCC(=C2C(=O)[O-])C[N+]1(C)CCCC1	-7.7	-6.4	-7.7	-7.4	-7.7	-6.8	-5.6
156419	3308	cinacalcet	Synthetic organic	C[C@H](c1cccc2c1cccc2)NCCCc1cccc(c1)C(F)(F)F	-6.7	-6	-7.7	-5.9	-6.2	-7.5	-5.6
2099	2296	alosetron	Synthetic organic	O=C1N(CCc2c1c1ccccc1n2C)Cc1nc[nH]c1C	-7	-7.3	-7.6	-7.2	-7.3	-6.7	-5.6
9681	134	methysergide	Synthetic organic	CC[C@H](NC(=O)[C@H]1CN(C)[C@H]2C(=C1)c1cccc3c1c(C2)cn3C)CO	-6.8	-7.2	-7.6	-7.4	-7.4	-7	-5.6
443951	56	terguride	Synthetic organic	CCN(C(=O)N[C@@H]1CN(C)[C@H]2[C@H](C1)c1cccc3c1c(C2)c[nH]3)CC	-7.3	-6.9	-7.6	-6.9	-7.4	-7.5	-5.6
3000518	9957	artenimol	Natural product	O[C@H]1O[C@@H]2O[C@@]3(C)CC[C@@H]4[C@]2([C@H]([C@H]1C)CC[C@H]4C)OO3	-7.9	-6.8	-7.6	-6.8	-7.2	-6.8	-5.6
5748845	12034	cefoselis	Synthetic organic	CO/N=C(/c1csc(n1)N)\C(=O)N[C@H]1[C@@H]2N(C1=O)C(=C(CS2)C[n+]1ccc(n1CCO)N)C(=O)[O-]	-7.2	-6.7	-7.6	-7.1	-7.3	-7.1	-5.6
5426	7327	thalidomide	Synthetic organic	OC1=NC(=O)C(CC1)N1C(=O)c2c(C1=O)cccc2	-7.2	-7	-7.5	-6.5	-7.8	-7.1	-5.6
4595	2290	ondansetron	Synthetic organic	O=C1C(CCc2c1c1ccccc1n2C)Cn1ccnc1C	-7.2	-6.8	-7.5	-7.5	-7	-7.2	-5.6
54678486	6853	warfarin	Synthetic organic	CC(=O)CC(c1c(=O)oc2c(c1O)cccc2)c1ccccc1	-7.6	-6.2	-7.5	-6.6	-7.8	-7.2	-5.6
3372	204	fluphenazine	Synthetic organic	OCCN1CCN(CC1)CCCN1c2ccccc2Sc2c1cc(cc2)C(F)(F)F	-7.9	-7	-7.4	-6.7	-7.5	-6.4	-5.6
9651	6693	galantamine	Synthetic organic	COc1ccc2c3c1O[C@@H]1[C@@]3(CCN(C2)C)C=C[C@@H](C1)O	-6.2	-7	-7.4	-6.5	-6.4	-6.8	-5.6
5742832	10763	aztreonam	Synthetic organic	C[C@H]1[C@H](NC(=O)/C(=N\OC(C(=O)O)(C)C)/c2csc(n2)N)C(=O)N1S(=O)(=O)O	-7.1	-6.6	-7.4	-7.2	-7.3	-6.5	-5.6
4493	2864	nilutamide	Synthetic organic	O=C1NC(C(=O)N1c1ccc(c(c1)C(F)(F)F)[N+](=O)[O-])(C)C	-7.5	-6.3	-7.4	-6.9	-7.2	-7	-5.6
131682	8291	safinamide	Synthetic organic	NC(=O)[C@@H](NCc1ccc(cc1)OCc1cccc(c1)F)C	-7.1	-6.2	-7.4	-6.7	-6.7	-7.2	-5.6
41781	7312	torsemide	Synthetic organic	Cc1cccc(c1)N=c1cc[nH]cc1S(=O)(=O)NC(=NC(C)C)O	-7.2	-6.8	-7.3	-6.7	-7.5	-6.7	-5.6
3229	8882	enoxacin	Synthetic organic	CCn1cc(C(=O)O)c(=O)c2c1nc(N1CCNCC1)c(c2)F	-7.1	-6.3	-7.3	-6.5	-6.8	-6.7	-5.6
443874	11736	temocapril	Synthetic organic	CCOC(=O)[C@H](CCc1ccccc1)N[C@H]1CS[C@@H](CN(C1=O)CC(=O)O)c1cccs1	-7.1	-6.3	-7.3	-7.3	-7.2	-6.4	-5.6
446157	2954	rosuvastatin	Synthetic organic	O[C@@H](C[C@H](CC(=O)O)O)/C=C/c1c(nc(nc1c1ccc(cc1)F)N(S(=O)(=O)C)C)C(C)C	-7.2	-6.2	-7.3	-6.9	-6.8	-6.3	-5.6
54746	37	cabergoline	Synthetic organic	C=CCN1C[C@@H](C[C@H]2[C@H]1Cc1c[nH]c3c1c2ccc3)C(=O)N(C(=O)NCC)CCCN(C)C	-7.4	-6.1	-7.3	-7	-6.9	-7.2	-5.6
163358784	11993	mindeudesivir	Synthetic organic	c1([2H])c2n(ncnc2N)c(c1)[C@@]1(O[C@H](COC(=O)C(C)C)[C@@H](OC(=O)C(C)C)[C@H]1OC(=O)C(C)C)C#N	-6.9	-6	-7.3	-6.8	-6.4	-6.3	-5.6
4477	8494	niclosamide	Synthetic organic	Clc1ccc(c(c1)C(=O)Nc1ccc(cc1Cl)[N+](=O)[O-])O	-7.4	-7.2	-7.2	-6.9	-7.2	-7.1	-5.6
62867	7557	pipotiazine	Synthetic organic	OCCC1CCN(CC1)CCCN1c2ccccc2Sc2c1cc(cc2)S(=O)(=O)N(C)C	-7.4	-6.7	-7.2	-6.7	-7.4	-7	-5.6
5319	12632	sulfabenzamide	Synthetic organic	C1=CC=C(C=C1)C(=O)NS(=O)(=O)C2=CC=C(C=C2)N	-7	-6.3	-7.2	-6.5	-7.3	-6.9	-5.6
3739	7400	iodipamide	Synthetic organic	O=C(Nc1c(I)cc(c(c1I)C(=O)O)I)CCCCC(=O)Nc1c(I)cc(c(c1I)C(=O)O)I	-6.4	-5.8	-7.2	-6.4	-7	-6	-5.6
4912	7277	probucol	Synthetic organic	CC(Sc1cc(c(c(c1)C(C)(C)C)O)C(C)(C)C)(Sc1cc(c(c(c1)C(C)(C)C)O)C(C)(C)C)C	-6.7	-6.9	-7.1	-6.5	-7.5	-6.4	-5.6
68911	9955	artemether	Synthetic organic	CO[C@H]1O[C@@H]2O[C@@]3(C)CC[C@@H]4[C@]2([C@H]([C@H]1C)CC[C@H]4C)OO3	-7.2	-6.7	-7.1	-6.5	-6.5	-6.3	-5.6
3339	7186	fenofibrate	Synthetic organic	CC(OC(=O)C(Oc1ccc(cc1)C(=O)c1ccc(cc1)Cl)(C)C)C	-7	-6.5	-7.1	-6.6	-7.6	-6.6	-5.6
441074	2342	quinidine	Natural product	C=C[C@H]1CN2CC[C@H]1C[C@@H]2[C@H](c1ccnc2c1cc(OC)cc2)O	-7.7	-6.3	-7.1	-6.2	-7	-6.5	-5.6
5325	12640	sulfamerazine	Synthetic organic	CC1=NC(=NC=C1)NS(=O)(=O)C2=CC=C(C=C2)N	-6.8	-6.3	-7.1	-6.8	-6.4	-6.6	-5.6
667467	11976	chlorprothixene	Synthetic organic	CN(C)CC/C=C\1/c2ccccc2Sc2c1cc(cc2)Cl	-6.7	-6.2	-7.1	-6.5	-6.6	-6.2	-5.6
36294	10930	tobramycin	Natural product	NC[C@H]1O[C@H](O[C@@H]2[C@@H](N)C[C@H]([C@@H]([C@H]2O)O[C@H]2O[C@H](CO)[C@H]([C@@H]([C@H]2O)N)O)N)[C@@H](C[C@@H]1O)N	-6.8	-5.9	-7.1	-5.8	-6.9	-5.9	-5.6
441300	11152	abacavir	Synthetic organic	OC[C@@H]1C=C[C@@H](C1)n1cnc2c1nc(N)nc2NC1CC1	-7.1	-6.7	-7	-6.5	-6.7	-6.9	-5.6
3308	7185	etodolac	Synthetic organic	CCC1(OCCc2c1[nH]c1c2cccc1CC)CC(=O)O	-6.3	-6.4	-7	-6.4	-6.8	-6.5	-5.6
151075	7564	nepafenac	Synthetic organic	NC(=O)Cc1cccc(c1N)C(=O)c1ccccc1	-6.7	-6.3	-7	-6.7	-6.3	-6.6	-5.6
6437380	9969	lumefantrine	Synthetic organic	CCCCN(CC(c1cc(Cl)cc2c1c1ccc(cc1/C/2=C/c1ccc(cc1)Cl)Cl)O)CCCC	-6.7	-6.2	-7	-5.8	-7.4	-6	-5.6
4917	7279	prochlorperazine	Synthetic organic	CN1CCN(CC1)CCCN1c2ccccc2Sc2c1cc(Cl)cc2	-6.4	-6.1	-7	-6.7	-6.3	-6.5	-5.6
3198	2446	econazole	Synthetic organic	Clc1ccc(cc1)COC(c1ccc(cc1Cl)Cl)Cn1cncc1	-6.9	-6	-7	-6.5	-6.8	-6.3	-5.6
5509	7311	tolmetin	Synthetic organic	OC(=O)Cc1ccc(n1C)C(=O)c1ccc(cc1)C	-6.6	-6	-7	-6.3	-6.7	-6.6	-5.6
132164139	12653	keverprazan	Synthetic organic	CNCC1=CN(C(=C1)C2=C(F)C=CC=C2)S(=O)(=O)C3=CC=CC(OCCCOC)=C3	-6.9	-5.9	-7	-6.8	-6.7	-6.7	-5.6
176870	4920	erlotinib	Synthetic organic	COCCOc1cc2c(ncnc2cc1OCCOC)Nc1cccc(c1)C#C	-7.6	-5.8	-7	-7.6	-6.8	-6.2	-5.6
36921	10928	ticarcillin	Synthetic organic	O=C([C@@H](c1cscc1)C(=O)O)N[C@@H]1C(=O)N2[C@@H]1SC([C@@H]2C(=O)O)(C)C	-6.6	-5.8	-7	-6.3	-7	-6.2	-5.6
5282375	7599	etretinate	Synthetic organic	CCOC(=O)/C=C(/C=C/C=C(/C=C/c1c(C)cc(c(c1C)C)OC)\C)\C	-7.9	-5.6	-7	-6.4	-7.2	-6.5	-5.6
71183	316	N-methyl scopolamine	Synthetic organic	OC[C@H](c1ccccc1)C(=O)OC1C[C@@H]2[C@@H]3[C@H]([C@H](C1)[N+]2(C)C)O3	-6.7	-6.4	-6.9	-6	-7	-6.2	-5.6
4748	209	perphenazine	Synthetic organic	OCCN1CCN(CC1)CCCN1c2ccccc2Sc2c1cc(Cl)cc2	-6.8	-6.1	-6.9	-6.7	-6.6	-6.3	-5.6
449171	2645	alitretinoin	Metabolite	C/C(=C/C=C/C(=C/C(=O)O)/C)/C=C/C1=C(C)CCCC1(C)C	-7.3	-6.9	-6.8	-6.5	-7.1	-7	-5.6
51081	12411	pefloxacin	Synthetic organic	CCN1C=C(C(=O)C2=CC(=C(C=C21)N3CCN(CC3)C)F)C(=O)O	-7.3	-6.3	-6.8	-6.3	-6.8	-6.9	-5.6
3036505	7349	ospemifene	Synthetic organic	ClCC/C(=C(\c1ccccc1)/c1ccc(cc1)OCCO)/c1ccccc1	-7.1	-6.2	-6.8	-5.9	-7.2	-6.8	-5.6
3784	4488	isradipine	Synthetic organic	COC(=O)C1=C(C)NC(=C(C1c1cccc2c1non2)C(=O)OC(C)C)C	-6.6	-6.2	-6.8	-6.3	-6.8	-6.5	-5.6
444795	2644	tretinoin	Metabolite	C/C(=C\C=C\C(=C\C(=O)O)\C)/C=C/C1=C(C)CCCC1(C)C	-6.7	-6.1	-6.8	-6.6	-7.2	-7.1	-5.6
72015	12184	panipenem	Synthetic organic	C[C@H]([C@@H]1[C@H]2CC(=C(N2C1=O)C(=O)O)S[C@H]1CCN(C1)C(=N)C)O	-6.9	-6	-6.8	-6.3	-7.3	-6.7	-5.6
117761397	11265	mavacamten	Synthetic organic	C[C@@H](c1ccccc1)Nc1cc(=O)n(c(=O)[nH]1)C(C)C	-6.6	-5.9	-6.8	-6.2	-6.8	-6.8	-5.6
6869	10920	phenoxymethylpenicillin	Natural product	O=C(N[C@@H]1C(=O)N2[C@@H]1SC([C@@H]2C(=O)O)(C)C)COc1ccccc1	-7.1	-6.3	-6.7	-7.1	-7.5	-7.1	-5.6
2092	7109	alfuzosin	Synthetic organic	COc1cc2nc([nH]c(=N)c2cc1OC)N(CCCN=C(C1CCCO1)O)C	-7.7	-6.2	-6.7	-6.7	-7.4	-6.2	-5.6
5323	12638	sulfadimethoxine	Synthetic organic	COC1=NC(=NC(=C1)NS(=O)(=O)C2=CC=C(C=C2)N)OC	-6.7	-6.2	-6.7	-6.6	-6.6	-6.4	-5.6
146690	12367	furagin	Synthetic organic	C1C(=O)NC(=O)N1N=CC=CC2=CC=C(O2)[N+](=O)[O-]	-7.1	-6.7	-6.5	-6.2	-6.7	-7	-5.6
6439522	9686	tapinarof	Synthetic organic	CC(c1c(O)cc(cc1O)/C=C/c1ccccc1)C	-6.7	-6.6	-6.5	-6.1	-7.1	-6.8	-5.6
16004692	7352	macitentan	Synthetic organic	CCCNS(=O)(=O)Nc1ncnc(c1c1ccc(cc1)Br)OCCOc1ncc(cn1)Br	-7.1	-5.9	-6.5	-6.3	-7.2	-6.1	-5.6
11318905	12482	trofinetide	Peptide	C[C@]1(CCCN1C(=O)CN)C(=O)N[C@@H](CCC(=O)O)C(=O)O	-6.6	-5.2	-6.5	-5.4	-6.8	-5.8	-5.6
5160	210	sarpogrelate	Synthetic organic	COc1cccc(c1)CCc1ccccc1OCC(OC(=O)CCC(=O)O)CN(C)C	-6.6	-5.9	-6.4	-6.1	-6.9	-7	-5.6
16231	2421	amiloride	Synthetic organic	NC(=NC(=O)c1nc(Cl)c(nc1N)N)N	-6.1	-6.2	-6.2	-6.4	-5.9	-6.4	-5.6
5282242	12029	ceftibuten	Synthetic organic	C1C=C(N2[C@H](S1)[C@@H](C2=O)NC(=O)/C(=C\CC(=O)O)/c1csc(n1)N)C(=O)O	-7.5	-7	-8.3	-7.2	-6.6	-6.8	-5.5
49843517	10032	lusutrombopag	Synthetic organic	CCCCCCO[C@H](c1cccc(c1OC)c1csc(n1)NC(=O)c1cc(Cl)c(c(c1)Cl)/C=C(/C(=O)O)\C)C	-6.9	-6.5	-8.1	-6.8	-6.8	-6.4	-5.5
25185057	10824	lefamulin	Synthetic organic	C=C[C@]1(C)C[C@@H](OC(=O)CS[C@@H]2CC[C@H](C[C@H]2O)N)[C@]2(C)[C@H](C)CC[C@]3([C@H]([C@@H]1O)C)[C@H]2C(=O)CC3	-7.6	-6.4	-8	-6.6	-7.8	-6.5	-5.5
4057	10470	mepenzolic acid	Synthetic organic	O=C(C(c1ccccc1)(c1ccccc1)O)OC1CCC[N+](C1)(C)C	-7.6	-6.1	-8	-6.1	-7.2	-7.2	-5.5
9854073	6798	cabazitaxel	Synthetic organic	CO[C@H]1C(=O)[C@]2(C)[C@@H](OC)C[C@@H]3[C@]([C@H]2[C@@H]([C@]2(C(C1=C(C)[C@@H](OC(=O)[C@@H]([C@H](c1ccccc1)NC(=O)OC(C)(C)C)O)C2)(C)C)O)OC(=O)c1ccccc1)(CO3)OC(=O)C	-8.1	-8.1	-7.8	-7	-8	-7.8	-5.5
6075	9782	pecazine	Synthetic organic	CN1CCCC(C1)CN1c2ccccc2Sc2c1cccc2	-6.4	-6.7	-7.8	-6.7	-6.2	-6.4	-5.5
2799	12926	clofoctol	Synthetic organic	CC(C)(C)CC(C)(C)C1=CC(=C(C=C1)O)CC2=C(C=C(C=C2)Cl)Cl	-6.8	-6.3	-7.7	-5.9	-7.3	-7.1	-5.5
3168	7172	droperidol	Synthetic organic	Fc1ccc(cc1)C(=O)CCCN1CCC(=CC1)n1c(O)nc2c1cccc2	-7.6	-8	-7.6	-7.9	-8.3	-7.6	-5.5
64766	6461	cilazaprilat	Synthetic organic	OC(=O)[C@@H](N[C@H]1CCCN2N(C1=O)[C@@H](CCC2)C(=O)O)CCc1ccccc1	-7.4	-6.9	-7.6	-7.4	-8.7	-7.4	-5.5
6918537	6310	vildagliptin	Synthetic organic	N#C[C@@H]1CCCN1C(=O)CNC12CC3CC(C1)CC(C2)(C3)O	-7.1	-6.8	-7.6	-6.4	-7.3	-7	-5.5
11434515	7449	aclidinium	Synthetic organic	O=C(C(c1cccs1)(c1cccs1)O)O[C@H]1C[N+]2(CCCOc3ccccc3)CCC1CC2	-7.1	-6.6	-7.6	-6.6	-7.5	-6.7	-5.5
15981397	11549	vonoprazan	Synthetic organic	CNCc1cc(n(c1)S(=O)(=O)c1cccnc1)c1ccccc1F	-6.5	-6.5	-7.6	-6.5	-7.1	-6.6	-5.5
5282426	7549	dosulepin	Synthetic organic	CN(CC/C=C/1\c2ccccc2SCc2c1cccc2)C	-6.7	-6.3	-7.6	-6.3	-6.9	-7	-5.5
2327	5150	benserazide	Synthetic organic	OCC(C(=O)NNCc1ccc(c(c1O)O)O)N	-6.5	-6.5	-7.5	-6.3	-6.4	-6.1	-5.5
11993740	10836	nemonoxacin	Synthetic organic	COc1c(ccc2c1n(cc(c2=O)C(=O)O)C1CC1)N1C[C@@H](C)C[C@@H](C1)N	-7.1	-6.3	-7.5	-6.1	-7	-6.6	-5.5
441397	12292	bacampicillin	Synthetic organic	CCOC(=O)OC(C)OC(=O)[C@H]1C(S[C@H]2N1C(=O)[C@H]2NC(=O)[C@@H](c1ccccc1)N)(C)C	-7.4	-6.9	-7.4	-7.2	-7.3	-7.1	-5.5
127766	13174	foslevodopa	Synthetic organic	C1=CC(=C(C=C1C[C@@H](C(=O)O)N)O)OP(=O)(O)O	-7.3	-6.6	-7.4	-5.9	-6.6	-6.3	-5.5
47811	48	pergolide	Synthetic organic	CCCN1C[C@H](CSC)C[C@H]2[C@H]1Cc1c[nH]c3c1c2ccc3	-6.7	-6.5	-7.4	-5.9	-6.6	-6.8	-5.5
9892071	10864	tebipenem pivoxil	Synthetic organic	C[C@H]([C@H]1C(=O)N2[C@@H]1[C@@H](C)C(=C2C(=O)OCOC(=O)C(C)(C)C)SC1CN(C1)C1=NCCS1)O	-6.9	-6.4	-7.4	-7.1	-7.2	-6.8	-5.5
77993	40	eletriptan	Synthetic organic	CN1CCC[C@@H]1Cc1c[nH]c2c1cc(cc2)CCS(=O)(=O)c1ccccc1	-7.2	-7.5	-7.3	-7.7	-8.3	-6.9	-5.5
4436	5509	naphazoline	Synthetic organic	C1CN=C(N1)Cc1cccc2c1cccc2	-6.7	-6.8	-7.3	-6.4	-6.5	-6.8	-5.5
26618	7900	xipamide	Synthetic organic	O=C(c1cc(c(cc1O)Cl)S(=O)(=O)N)Nc1c(C)cccc1C	-7	-6.7	-7.2	-7	-7.1	-7	-5.5
216326	7331	lenalidomide	Synthetic organic	OC1=NC(=O)C(CC1)N1Cc2c(C1=O)cccc2N	-6.7	-6.7	-7.2	-6.5	-7.4	-6.7	-5.5
3547	5181	fasudil	Synthetic organic	O=S(=O)(c1cccc2c1ccnc2)N1CCNCCC1	-6.9	-6.4	-7.2	-6.5	-7.1	-6.7	-5.5
3759	7204	isocarboxazid	Synthetic organic	Cc1onc(c1)C(=O)NNCc1ccccc1	-6.4	-6.4	-7.2	-6.4	-6.8	-6.7	-5.5
44564	9743	lodoxamide	Synthetic organic	N#Cc1cc(NC(=O)C(=O)O)c(c(c1)NC(=O)C(=O)O)Cl	-6.9	-6.1	-7.2	-6	-6.7	-5.9	-5.5
18104	7140	carphenazine	Synthetic organic	OCCN1CCN(CC1)CCCN1c2ccccc2Sc2c1cc(cc2)C(=O)CC	-7.4	-6.9	-7.1	-6.6	-7.2	-6.2	-5.5
5362129	6339	ramipril	Synthetic organic	CCOC(=O)[C@@H](N[C@H](C(=O)N1[C@H]2CCC[C@H]2C[C@H]1C(=O)O)C)CCc1ccccc1	-7	-6.8	-7.1	-6.9	-7.3	-6.7	-5.5
5360696	6953	dextromethorphan	Synthetic organic	COc1ccc2c(c1)[C@@]13CCCC[C@@H]3[C@H](C2)N(CC1)C	-6.6	-6.8	-7.1	-6.1	-6.5	-6.8	-5.5
3899	6825	leflunomide	Synthetic organic	O=C(c1cnoc1C)Nc1ccc(cc1)C(F)(F)F	-7.5	-6.7	-7.1	-6.3	-7.2	-7	-5.5
3357	12476	fleroxacin	Synthetic organic	CN1CCN(CC1)C2=C(C=C3C(=C2F)N(C=C(C3=O)C(=O)O)CCF)F	-7.2	-6.3	-7.1	-6.4	-6.6	-6.7	-5.5
3033	2714	diclofenac	Synthetic organic	OC(=O)Cc1ccccc1Nc1c(Cl)cccc1Cl	-6.6	-6.3	-7.1	-5.8	-6.4	-6.2	-5.5
3037209	12136	isepamicin	Synthetic organic	C[C@@]1(CO[C@@H]([C@@H]([C@H]1NC)O)O[C@H]1[C@@H](C[C@@H]([C@H]([C@@H]1O)O[C@@H]1[C@@H]([C@H]([C@@H]([C@H](O1)CN)O)O)O)N)NC(=O)[C@H](CN)O)O	-7.1	-6.2	-7.1	-6.2	-6.9	-7.1	-5.5
6533629	10785	ceftizoxime	Synthetic organic	CO/N=C(/c1csc(n1)N)\C(=O)N[C@H]1[C@H]2SCC=C(N2C1=O)C(=O)O	-6.9	-6.1	-7.1	-7.4	-6.6	-6.6	-5.5
3559	86	haloperidol	Synthetic organic	Fc1ccc(cc1)C(=O)CCCN1CCC(CC1)(O)c1ccc(cc1)Cl	-8.3	-7.3	-7	-7.2	-7.8	-7.2	-5.5
5284627	6849	topiramate	Synthetic organic	NS(=O)(=O)OC[C@]12OC[C@@H]3[C@H]([C@@H]2OC(O1)(C)C)OC(O3)(C)C	-6.5	-7.1	-7	-6.3	-6.9	-6	-5.5
60846	3937	valsartan	Synthetic organic	CCCCC(=O)N([C@H](C(=O)O)C(C)C)Cc1ccc(cc1)c1ccccc1c1nnn[nH]1	-6.7	-6.5	-7	-6.4	-7.6	-6.9	-5.5
2733526	1016	tamoxifen	Synthetic organic	CC/C(=C(\c1ccccc1)/c1ccc(cc1)OCCN(C)C)/c1ccccc1	-7.2	-6.4	-7	-6.2	-7.5	-7	-5.5
4679	7260	pantoprazole	Synthetic organic	COc1c(OC)ccnc1CS(=O)c1nc2c([nH]1)cc(cc2)OC(F)F	-7	-6.3	-7	-7.4	-7.2	-6.6	-5.5
5452	100	thioridazine	Synthetic organic	CSc1ccc2c(c1)N(CCC1CCCCN1C)c1c(S2)cccc1	-6.8	-6.3	-7	-6.5	-6	-6.7	-5.5
20279	4799	cladribine	Synthetic organic	OC[C@H]1O[C@H](C[C@@H]1O)n1cnc2c1nc(Cl)nc2N	-6.8	-6.2	-7	-5.7	-6	-5.7	-5.5
6335986	10780	cefpodoxime	Synthetic organic	CO/N=C(/c1csc(n1)N)\C(=O)N[C@H]1[C@H]2SCC(=C(N2C1=O)C(=O)O)COC	-7.1	-6	-7	-6.9	-6.7	-6	-5.5
73437646	8707	deutetrabenazine	Synthetic organic	CC(C[C@@H]1CN2CCc3c([C@H]2CC1=O)cc(c(c3)OC([2H])([2H])[2H])OC([2H])([2H])[2H])C	-6.7	-6	-7	-6	-7.4	-6.6	-5.5
60750	4793	gemcitabine	Synthetic organic	OC[C@H]1O[C@H](C([C@@H]1O)(F)F)n1ccc(nc1=O)N	-6.6	-6.7	-6.9	-6.5	-6.3	-6.1	-5.5
13331	9081	dipipanone	Synthetic organic	CCC(=O)C(c1ccccc1)(c1ccccc1)CC(N1CCCCC1)C	-7.1	-6.5	-6.9	-6.1	-6.3	-6.5	-5.5
3373	4192	flumazenil	Synthetic organic	CCOC(=O)c1ncn2c1CN(C)C(=O)c1c2ccc(c1)F	-6.6	-6.5	-6.9	-6.2	-6.7	-6.5	-5.5
5282138	7767	cilnidipine	Synthetic organic	COCCOC(=O)C1=C(C)NC(=C(C1c1cccc(c1)[N+](=O)[O-])C(=O)OC/C=C/c1ccccc1)C	-6.5	-6.5	-6.9	-6.4	-7.6	-7.1	-5.5
54454	2955	simvastatin	Synthetic organic	CCC(C(=O)O[C@H]1C[C@@H](C)C=C2[C@H]1[C@@H](CC[C@@H]1C[C@@H](O)CC(=O)O1)[C@H](C=C2)C)(C)C	-7.4	-6.1	-6.9	-5.9	-6.9	-6.4	-5.5
57697	7329	pemirolast	Synthetic organic	Cc1cccn2c1ncc(c2=O)c1n[nH]nn1	-7.3	-7	-6.8	-6.9	-6.8	-7.2	-5.5
6634	12634	sulfachlorpyridazine	Synthetic organic	C1=CC(=CC=C1N)S(=O)(=O)NC2=NN=C(C=C2)Cl	-6.5	-6.1	-6.8	-6.8	-6.8	-6.9	-5.5
6032	12132	kanamycin	Natural product	C1[C@H]([C@@H]([C@H]([C@@H]([C@H]1N)O[C@@H]1[C@@H]([C@H]([C@@H]([C@H](O1)CN)O)O)O)O)O[C@@H]1[C@@H]([C@H]([C@@H]([C@H](O1)CO)O)N)O)N	-7.5	-6	-6.8	-6.7	-6.9	-6	-5.5
5904	4796	penicillin G	Synthetic organic	O=C(Cc1ccccc1)N[C@@H]1C(=O)N2[C@@H]1SC([C@@H]2C(=O)O)(C)C	-6.9	-6	-6.8	-7	-7.5	-7.1	-5.5
4932	2561	propafenone	Synthetic organic	CCCNCC(COc1ccccc1C(=O)CCc1ccccc1)O	-6.5	-5.9	-6.8	-6.4	-6.2	-6.2	-5.5
119182	6802	clofarabine	Synthetic organic	OC[C@H]1O[C@H]([C@H]([C@@H]1O)F)n1cnc2c1nc(Cl)nc2N	-6.7	-6.4	-6.7	-5.9	-6.2	-6	-5.5
2583	7142	carteolol	Synthetic organic	OC(COc1cccc2c1CCC(=N2)O)CNC(C)(C)C	-6.5	-6.3	-6.7	-6.2	-6.6	-5.9	-5.5
134019	7544	pixantrone	Synthetic organic	NCCNc1ccc(c2c1C(=O)c1cnccc1C2=O)NCCN	-7.4	-6.2	-6.7	-6.1	-6	-6	-5.5
9811834	7857	sacubitril	Synthetic organic	CCOC(=O)[C@@H](C[C@@H](Cc1ccc(cc1)c1ccccc1)NC(=O)CCC(=O)O)C	-7.2	-6.2	-6.7	-7.2	-7.6	-6.7	-5.5
3342	4820	fenoprofen	Synthetic organic	OC(=O)C(c1cccc(c1)Oc1ccccc1)C	-6.3	-6.2	-6.7	-6.7	-6.6	-6.6	-5.5
2200	7116	antazoline	Synthetic organic	c1ccc(cc1)CN(c1ccccc1)CC1=NCCN1	-6.1	-5.9	-6.7	-6	-6.1	-6	-5.5
4628	12999	oxolinic acid	Synthetic organic	CCN1C=C(C(=O)C2=CC3=C(C=C21)OCO3)C(=O)O	-6.5	-6.6	-6.6	-6.1	-6.7	-6.6	-5.5
5578	10931	trimethoprim	Synthetic organic	COc1cc(Cc2cnc(nc2N)N)cc(c1OC)OC	-6.3	-6.4	-6.6	-6.9	-6.8	-6.2	-5.5
5560	7314	trichlormethiazide	Synthetic organic	ClC(C1Nc2cc(Cl)c(cc2S(=O)(=O)N1)S(=O)(=O)N)Cl	-6.6	-5.8	-6.6	-6.1	-7.4	-6.6	-5.5
4212	7242	mitoxantrone	Synthetic organic	OCCNCCNc1ccc(c2c1C(=O)c1c(C2=O)c(O)ccc1O)NCCNCCO	-6.3	-5.7	-6.6	-7	-6	-5.4	-5.5
107751	11654	racecadotril	Synthetic organic	CC(=O)SCC(Cc1ccccc1)C(=O)NCC(=O)OCc1ccccc1	-5.4	-6.6	-6.5	-6.8	-7.2	-6.6	-5.5
115358	9722	tafenoquine	Synthetic organic	NCCCC(Nc1cc(OC)c(c2c1nc(OC)cc2C)Oc1cccc(c1)C(F)(F)F)C	-7.6	-6.5	-6.5	-6.8	-6.5	-7.2	-5.5
4495	7401	nimesulide	Synthetic organic	[O-][N+](=O)c1ccc(c(c1)Oc1ccccc1)NS(=O)(=O)C	-6.9	-6.5	-6.5	-6.3	-6.6	-6.8	-5.5
5029	7290	rabeprazole	Synthetic organic	COCCCOc1ccnc(c1C)CS(=O)c1nc2c([nH]1)cccc2	-6.6	-6.5	-6.5	-6.5	-7.3	-6.2	-5.5
5920	2634	triiodothyronine	Metabolite	OC(=O)[C@H](Cc1cc(I)c(c(c1)I)Oc1ccc(c(c1)I)O)N	-6.2	-6.5	-6.5	-6.1	-6.5	-6.2	-5.5
4756	7616	phenazopyridine	Synthetic organic	Nc1ccc(c(n1)N)N=Nc1ccccc1	-6	-6.1	-6.5	-6.4	-6.1	-6	-5.5
38521	7193	guanadrel	Synthetic organic	NC(=N)NCC1COC2(O1)CCCCC2	-6.2	-6.1	-6.4	-5.6	-5.5	-5.6	-5.5
5344	12700	sulfisoxazole	Synthetic organic	CC1=C(ON=C1C)NS(=O)(=O)C2=CC=C(C=C2)N	-6.5	-5.9	-6.4	-6.9	-7	-6.6	-5.5
135413535	4716	valganciclovir	Synthetic organic	OCC(OCn1cnc2c1[nH]c(N)nc2=O)COC(=O)[C@H](C(C)C)N	-7.2	-5.7	-6.3	-6.3	-6.9	-6.5	-5.5
4916	3464	procaterol	Synthetic organic	CCC(C(c1ccc(c2c1ccc(=O)[nH]2)O)O)NC(C)C	-7.3	-6.9	-6.2	-5.6	-6	-5.9	-5.5
5577	7614	trimethobenzamide	Synthetic organic	COc1cc(cc(c1OC)OC)C(=O)NCc1ccc(cc1)OCCN(C)C	-7.3	-6	-6.2	-5.8	-6.5	-5.9	-5.5
129211	488	tamsulosin	Synthetic organic	CCOc1ccccc1OCCN[C@@H](Cc1ccc(c(c1)S(=O)(=O)N)OC)C	-5.6	-5.9	-6.2	-6.5	-6.8	-5.7	-5.5
121304016	10715	remdesivir	Synthetic organic	CCC(COC(=O)[C@@H](N[P@@](=O)(Oc1ccccc1)OC[C@H]1O[C@@]([C@@H]([C@@H]1O)O)(C#N)c1ccc2n1ncnc2N)C)CC	-7.5	-7.2	-8.1	-7.7	-7.7	-7.2	-5.4
3354	7187	flavoxate	Synthetic organic	O=C(c1cccc2c1oc(c1ccccc1)c(c2=O)C)OCCN1CCCCC1	-8.2	-6.9	-8	-7.1	-7	-6.2	-5.4
9574101	6381	ximelagatran	Synthetic organic	CCOC(=O)CN[C@@H](C(=O)N1CC[C@H]1C(=O)NCc1ccc(cc1)/C(=N/O)/N)C1CCCCC1	-7.9	-7.2	-7.9	-6.9	-7.9	-7.5	-5.4
9578005	5487	dexlansoprazole	Synthetic organic	O=[S@@](c1nc2c([nH]1)cccc2)Cc1nccc(c1C)OCC(F)(F)F	-7.8	-6.5	-7.9	-7.4	-7.5	-7.5	-5.4
9270	7072	ethynodiol diacetate	Metabolite	C#C[C@@]1(CC[C@@H]2[C@]1(C)CC[C@H]1[C@H]2CCC2=C[C@H](CC[C@H]12)OC(=O)C)OC(=O)C	-7.4	-6.2	-7.9	-6.4	-7.2	-7.6	-5.4
132706	6896	forasartan	Synthetic organic	CCCCc1nc(nn1Cc1ccc(nc1)c1ccccc1c1n[nH]nn1)CCCC	-7.7	-7.3	-7.8	-7.1	-7.3	-7.3	-5.4
443936	7474	difluprednate	Synthetic organic	CCCC(=O)O[C@@]1(CC[C@@H]2[C@]1(C)C[C@H](O)[C@]1([C@H]2C[C@@H](C2=CC(=O)C=C[C@]12C)F)F)C(=O)COC(=O)C	-7.4	-6.1	-7.8	-7.3	-7.3	-6.7	-5.4
9863672	10423	ripasudil	Synthetic organic	C[C@H]1CNCCCN1S(=O)(=O)c1cccc2c1c(F)cnc2	-7.2	-6.9	-7.7	-6.4	-6.7	-6.6	-5.4
60648	4818	tiagabine	Synthetic organic	OC(=O)[C@@H]1CCCN(C1)CC/C=C(/c1sccc1C)\c1sccc1C	-6.8	-5.9	-7.6	-6.6	-6.4	-6.6	-5.4
78323835	9991	abrocitinib	Synthetic organic	CCCS(=O)(=O)N[C@@H]1C[C@@H](C1)N(c1ncnc2c1cc[nH]2)C	-6.6	-6.2	-7.5	-6.8	-6.8	-6.4	-5.4
65981	6841	repaglinide	Synthetic organic	CCOc1cc(ccc1C(=O)O)CC(=O)N[C@H](c1ccccc1N1CCCCC1)CC(C)C	-7.3	-6.6	-7.4	-6.7	-6.6	-7.3	-5.4
68870	7558	tianeptine	Synthetic organic	OC(=O)CCCCCCNC1c2ccccc2N(S(=O)(=O)c2c1ccc(c2)Cl)C	-6.5	-6.5	-7.4	-6.8	-6.6	-6.1	-5.4
135483771	13256	capreomycin IB	Natural product	C[C@H]1C(=O)N[C@H](C(=O)N/C(=C/NC(=O)N)/C(=O)N[C@H](C(=O)NC[C@@H](C(=O)N1)N)[C@H]2CCNC(=N2)N)CNC(=O)C[C@H](CCCN)N	-8.2	-6.7	-7.3	-6.7	-7.6	-6.3	-5.4
656665	260	tropisetron	Synthetic organic	CN1[C@@H]2CC[C@H]1C[C@H](C2)OC(=O)c1c[nH]c2c1cccc2	-7.5	-6.6	-7.3	-6.5	-6.9	-7.2	-5.4
145996610	10737	molnupiravir	Synthetic organic	ONc1ccn(c(=O)n1)[C@@H]1O[C@@H]([C@H]([C@H]1O)O)COC(=O)C(C)C	-7.2	-6.6	-7.3	-7.4	-7.3	-6.7	-5.4
26987	6063	clemastine	Synthetic organic	Clc1ccc(cc1)[C@@](c1ccccc1)(OCC[C@H]1CCCN1C)C	-6.8	-6.3	-7.3	-6.4	-6.3	-5.9	-5.4
60490	5297	zileuton	Synthetic organic	ON(C(c1cc2c(s1)cccc2)C)C(=O)N	-6.6	-6.3	-7.3	-6	-6.2	-5.8	-5.4
44129647	10852	relebactam	Synthetic organic	O=C([C@@H]1CC[C@@H]2CN1C(=O)N2OS(=O)(=O)O)NC1CCNCC1	-6.8	-6.2	-7.3	-6.6	-7.8	-7.4	-5.4
4037	7219	meclofenamic acid	Synthetic organic	OC(=O)c1ccccc1Nc1c(Cl)ccc(c1Cl)C	-7.3	-6.1	-7.3	-6.4	-6.7	-6.2	-5.4
68682	7345	arbekacin	Synthetic organic	NCC[C@@H](C(=O)N[C@@H]1C[C@H](N)[C@H]([C@@H]([C@H]1O[C@H]1O[C@H](CO)[C@H]([C@@H]([C@H]1O)N)O)O)O[C@H]1O[C@H](CN)CC[C@H]1N)O	-6.6	-5.8	-7.3	-6.3	-6.9	-6	-5.4
5311309	6833	nateglinide	Synthetic organic	CC([C@@H]1CC[C@H](CC1)C(=O)N[C@@H](C(=O)O)Cc1ccccc1)C	-7.2	-6.7	-7.2	-7	-8.2	-7	-5.4
14677	7231	methdilazine	Synthetic organic	CN1CCC(C1)CN1c2ccccc2Sc2c1cccc2	-6.7	-6.6	-7.2	-6.5	-6.5	-6.2	-5.4
25126798	5688	ruxolitinib	Synthetic organic	N#CC[C@@H](n1ncc(c1)c1ncnc2c1cc[nH]2)C1CCCC1	-7.3	-6.4	-7.2	-6.8	-6.8	-7.1	-5.4
72704611	11410	deuruxolitinib	Synthetic organic	N#CC[C@H](C1C([2H])([2H])C(C(C1([2H])[2H])([2H])[2H])([2H])[2H])n1ncc(c1)c1ncnc2c1cc[nH]2	-7.3	-6.3	-7.2	-7	-6.9	-7.1	-5.4
4909	5338	primidone	Synthetic organic	CCC1(C(=O)NCNC1=O)c1ccccc1	-6	-5.9	-7.2	-5.3	-5.6	-6.7	-5.4
30699	12191	cefapirin	Synthetic organic	CC(=O)OCC1=C(N2[C@@H]([C@@H](C2=O)NC(=O)CSc2ccncc2)SC1)C(=O)O	-7	-6.3	-7.1	-6.7	-6.8	-6.6	-5.4
57469	5003	imiquimod	Synthetic organic	CC(Cn1cnc2c1c1ccccc1nc2N)C	-6.6	-6.3	-7.1	-6	-6.2	-6.8	-5.4
4236	7555	modafinil	Synthetic organic	NC(=O)CS(=O)C(c1ccccc1)c1ccccc1	-6.5	-5.9	-7.1	-5.9	-6.3	-6.2	-5.4
5330	12686	sulfamethoxypyridazine	Synthetic organic	COC1=NN=C(C=C1)NS(=O)(=O)C2=CC=C(C=C2)N	-6.6	-6.4	-7	-6.4	-6.7	-6.6	-5.4
4189	2449	miconazole	Synthetic organic	Clc1ccc(c(c1)Cl)COC(c1ccc(cc1Cl)Cl)Cn1cncc1	-7.1	-6.1	-7	-6.6	-6.5	-6.7	-5.4
3011155	7090	nelarabine	Synthetic organic	OC[C@H]1O[C@H]([C@H]([C@@H]1O)O)n1cnc2c1[nH]c(=N)nc2OC	-7.1	-6.1	-7	-6.6	-6.8	-6.4	-5.4
2381	7128	biperiden	Synthetic organic	OC(C1CC2CC1C=C2)(c1ccccc1)CCN1CCCCC1	-7	-6.1	-7	-6.7	-6.5	-6.1	-5.4
41049	9083	meptazinol	Synthetic organic	CCC1(CCCCN(C1)C)c1cccc(c1)O	-5.7	-6.1	-7	-6.4	-5.9	-6.1	-5.4
72099	9420	esflurbiprofen	Synthetic organic	OC(=O)[C@H](c1ccc(c(c1)F)c1ccccc1)C	-7.1	-6.8	-6.9	-6.3	-7.5	-6.8	-5.4
135398654	5276	sapropterin	Metabolite	C[C@@H]([C@@H]([C@H]1CNc2c(N1)c(=O)[nH]c(n2)N)O)O	-6.9	-6.4	-6.9	-6.7	-5.9	-6.4	-5.4
24795069	8694	valbenazine	Synthetic organic	COc1cc2c(cc1OC)CCN1[C@@H]2C[C@@H](OC(=O)[C@H](C(C)C)N)[C@@H](C1)CC(C)C	-7.2	-6.1	-6.9	-6.2	-6.7	-6.8	-5.4
6024	8798	cefalotin	Synthetic organic	CC(=O)OCC1=C(C(=O)O)N2[C@H](SC1)[C@@H](C2=O)NC(=O)Cc1cccs1	-7.1	-6	-6.9	-6.1	-6.5	-6.3	-5.4
4855	12475	piromidic acid	Synthetic organic	CCN1C=C(C(=O)C2=CN=C(N=C21)N3CCCC3)C(=O)O	-7.2	-6.6	-6.8	-7.2	-6.7	-6.8	-5.4
6714002	7605	prednicarbate	Synthetic organic	CCOC(=O)O[C@@]1(CC[C@@H]2[C@]1(C)C[C@H](O)[C@H]1[C@H]2CCC2=CC(=O)C=C[C@]12C)C(=O)COC(=O)CC	-7.1	-6.5	-6.8	-6.4	-6.6	-7	-5.4
66553195	7334	oliceridine	Synthetic organic	COc1ccsc1CNCC[C@]1(CCOC2(C1)CCCC2)c1ccccn1	-6.6	-6.2	-6.8	-6.5	-6.3	-5.9	-5.4
4919	7280	procyclidine	Synthetic organic	OC(c1ccccc1)(C1CCCCC1)CCN1CCCC1	-6.9	-6	-6.8	-6.3	-6.5	-6.3	-5.4
10220503	7393	tasimelteon	Synthetic organic	CCC(=O)NC[C@@H]1C[C@H]1c1cccc2c1CCO2	-6.9	-5.8	-6.8	-6.3	-6.7	-6.4	-5.4
6307	7289	quinethazone	Synthetic organic	CCC1Nc2cc(Cl)c(cc2C(=N1)O)S(=O)(=O)N	-5.9	-7	-6.7	-5.7	-6.4	-6.5	-5.4
439693	4805	pentostatin	Synthetic organic	OC[C@H]1O[C@H](C[C@@H]1O)n1cnc2c1NC=NC[C@H]2O	-6.9	-6.8	-6.7	-6	-6.6	-6.2	-5.4
4781	7270	phenylbutazone	Synthetic organic	CCCCC1C(=O)N(N(C1=O)C2=CC=CC=C2)C3=CC=CC=C3	-6.4	-6.6	-6.7	-6	-6.3	-6.3	-5.4
43008	11141	alizapride	Synthetic organic	C=CCN1CCCC1CNC(=O)c1cc2[nH]nnc2cc1OC	-6.9	-6.3	-6.7	-6.6	-6.5	-6.4	-5.4
6018	4834	tetrabenazine	Synthetic organic	COc1cc2c(cc1OC)CCN1C2CC(=O)C(C1)CC(C)C	-6.6	-6.2	-6.7	-5.8	-6.7	-6.2	-5.4
59227	941	rotigotine	Synthetic organic	CCCN([C@H]1CCc2c(C1)cccc2O)CCc1cccs1	-6.9	-6.1	-6.7	-6.4	-6.6	-6.6	-5.4
125017	7158	desvenlafaxine	Synthetic organic	CN(CC(C1(O)CCCCC1)c1ccc(cc1)O)C	-6.2	-6	-6.7	-5.9	-6	-5.9	-5.4
3440	4839	furosemide	Synthetic organic	OC(=O)c1cc(c(cc1NCc1ccco1)Cl)S(=O)(=O)N	-7.4	-5.9	-6.7	-6.4	-6.8	-6.1	-5.4
4211	6957	mitotane	Synthetic organic	ClC(C(c1ccccc1Cl)c1ccc(cc1)Cl)Cl	-6.1	-5.8	-6.7	-5.8	-5.7	-6.3	-5.4
6604200	10917	nitrofurantoin	Synthetic organic	O=C1NC(=O)N(C1)/N=C/c1ccc(o1)[N+](=O)[O-]	-7.1	-6.3	-6.6	-7.7	-6.7	-6.5	-5.4
8730	6951	dextrothyroxine	Synthetic organic	OC(=O)[C@@H](Cc1cc(I)c(c(c1)I)Oc1cc(I)c(c(c1)I)O)N	-6.5	-6.2	-6.6	-5.8	-6.3	-5.9	-5.4
5329	10933	sulfamethoxazole	Synthetic organic	Nc1ccc(cc1)S(=O)(=O)Nc1noc(c1)C	-6.5	-6.1	-6.6	-6.4	-6.7	-6.2	-5.4
23897	207	molindone	Synthetic organic	CCc1c(C)[nH]c2c1C(=O)C(CC2)CN1CCOCC1	-6.2	-6.1	-6.6	-7.1	-6.2	-6.6	-5.4
60857	60	zolmitriptan	Synthetic organic	CN(CCc1c[nH]c2c1cc(C[C@H]1COC(=O)N1)cc2)C	-6.3	-6	-6.6	-6.2	-7.3	-6.5	-5.4
2762	12401	cinoxacin	Synthetic organic	CCn1c2cc3c(cc2c(=O)c(n1)C(=O)O)OCO3	-6.8	-6.6	-6.5	-6.5	-6.8	-6.6	-5.4
3005573	4325	toremifene	Synthetic organic	ClCC/C(=C(\c1ccccc1)/c1ccc(cc1)OCCN(C)C)/c1ccccc1	-6.8	-6.3	-6.5	-6.1	-7.1	-6.3	-5.4
6842999	12364	nifurtimox	Synthetic organic	CC1CS(=O)(=O)CCN1/N=C/c1ccc(o1)[N+](=O)[O-]	-6.9	-5.8	-6.5	-6.3	-6.2	-6	-5.4
5336	12698	sulfapyridine	Synthetic organic	C1=CC=NC(=C1)NS(=O)(=O)C2=CC=C(C=C2)N	-6.8	-5.8	-6.5	-6.3	-6.5	-6.3	-5.4
59693	8311	fadrozole	Synthetic organic	N#Cc1ccc(cc1)C1CCCc2n1cnc2	-6	-5.8	-6.5	-6.3	-6.6	-6.6	-5.4
3034048	6463	zofenoprilat	Synthetic organic	SC[C@H](C(=O)N1C[C@H](C[C@H]1C(=O)O)Sc1ccccc1)C	-5.8	-5.7	-6.5	-6	-6.7	-6.1	-5.4
644019	4150	cannabidiol	Natural product	CCCCCc1cc(O)c(c(c1)O)[C@@H]1C=C(C)CC[C@H]1C(=C)C	-6.4	-6.5	-6.4	-5.8	-6.6	-7	-5.4
157920	4242	lubiprostone	Synthetic organic	CCCCC([C@@]1(O)CC[C@H]2[C@H](O1)CC(=O)[C@@H]2CCCCCCC(=O)O)(F)F	-6.9	-6	-6.4	-6.5	-6.5	-6.2	-5.4
9571062	12346	nifurtoinol	Synthetic organic	C1C(=O)N(C(=O)N1/N=C/c1ccc(o1)[N+](=O)[O-])CO	-6.6	-5.8	-6.4	-7.2	-6.9	-6.3	-5.4
5282226	7102	travoprost	Synthetic organic	CC(OC(=O)CCC/C=C\C[C@H]1[C@@H](O)C[C@H]([C@@H]1/C=C/[C@H](COc1cccc(c1)C(F)(F)F)O)O)C	-7.9	-6.9	-6.3	-7.1	-6.8	-7.1	-5.4
2132	10692	ambroxol	Synthetic organic	OC1CCC(CC1)NCc1cc(Br)cc(c1N)Br	-6.7	-5.9	-6.2	-6.8	-6.2	-6.2	-5.4
5819	2635	T<sub>4</sub>	Metabolite	OC(=O)[C@H](Cc1cc(I)c(c(c1)I)Oc1cc(I)c(c(c1)I)O)N	-6.8	-6.7	-6.1	-5.7	-6.6	-5.3	-5.4
37464	7263	penbutolol	Synthetic organic	O[C@H](COc1ccccc1C1CCCC1)CNC(C)(C)C	-6.4	-6.2	-5.9	-6.5	-6.8	-5.8	-5.4
53025	10936	cefotetan	Synthetic organic	CO[C@@]1(NC(=O)C2SC(=C(C(=O)O)C(=O)N)S2)C(=O)N2[C@@H]1SCC(=C2C(=O)O)CSc1nnnn1C	-7.5	-6.4	-7.8	-6.2	-7.5	-6.7	-5.3
3356	2560	flecainide	Synthetic organic	O=C(c1cc(OCC(F)(F)F)ccc1OCC(F)(F)F)NCC1CCCCN1	-7.4	-6.3	-7.6	-6.9	-7	-7.5	-5.3
3052762	243	prucalopride	Synthetic organic	COCCCN1CCC(CC1)NC(=O)c1cc(Cl)c(c2c1OCC2)N	-6.6	-6.1	-7.6	-6.9	-6.5	-6.9	-5.3
6918462	11035	retapamulin	Synthetic organic	C=C[C@]1(C)C[C@@H](OC(=O)CSC2C[C@@H]3CC[C@H](C2)N3C)[C@]2(C)[C@H](C)CC[C@]3([C@H]([C@@H]1O)C)[C@H]2C(=O)CC3	-8.1	-5.8	-7.6	-6.2	-7.6	-7.1	-5.3
37768	10894	amikacin	Synthetic organic	NCC[C@@H](C(=O)N[C@@H]1C[C@H](N)[C@H]([C@@H]([C@H]1O[C@H]1O[C@H](CO)[C@H]([C@@H]([C@H]1O)N)O)O)O[C@H]1O[C@H](CN)[C@H]([C@@H]([C@H]1O)O)O)O	-6.8	-6	-7.5	-6.6	-6.5	-6.4	-5.3
9568077	8271	arimoclomol	Synthetic organic	O[C@H](CN1CCCCC1)CO/N=C(/c1ccc[n+](c1)[O-])\Cl	-6.8	-5.3	-7.4	-6.6	-6.6	-6	-5.3
446220	2286	cocaine	Natural product	COC(=O)[C@H]1[C@H](C[C@H]2N([C@@H]1CC2)C)OC(=O)c1ccccc1	-6.6	-6.2	-7.3	-5.7	-6.7	-6.5	-5.3
441199	10937	cefoxitin	Synthetic organic	CO[C@@]1(NC(=O)Cc2cccs2)C(=O)N2[C@@H]1SCC(=C2C(=O)O)COC(=O)N	-6.7	-6.1	-7.3	-6.7	-6.4	-6.7	-5.3
42008	12215	cefmetazole	Synthetic organic	Cn1c(nnn1)SCC1=C(N2[C@@H]([C@@](C2=O)(NC(=O)CSCC#N)OC)SC1)C(=O)O	-6.6	-5.7	-7.3	-6.3	-6.2	-5.9	-5.3
60953	6799	capecitabine	Synthetic organic	CCCCCOC(=O)Nc1nc(=O)n(cc1F)[C@@H]1O[C@@H]([C@H]([C@H]1O)O)C	-7.2	-6.6	-7.2	-6.6	-7.3	-6.4	-5.3
82148	198	agomelatine	Synthetic organic	COc1ccc2c(c1)c(CCNC(=O)C)ccc2	-7	-6.6	-7.2	-6	-7.1	-6.7	-5.3
3410	3465	formoterol	Synthetic organic	O=CNc1cc(ccc1O)C(CNC(Cc1ccc(cc1)OC)C)O	-7.1	-6.5	-7.2	-6.6	-7.4	-6	-5.3
65856	4808	reboxetine	Synthetic organic	CCOc1ccccc1O[C@@H](c1ccccc1)[C@H]1OCCNC1	-7.1	-6.3	-7.2	-6.3	-6.2	-6.3	-5.3
5584	7317	trimipramine	Synthetic organic	CN(CC(CN1c2ccccc2CCc2c1cccc2)C)C	-6.6	-6.3	-7.2	-6	-6.1	-6.4	-5.3
60961	2844	adenosine	Metabolite	OC[C@H]1O[C@H]([C@@H]([C@@H]1O)O)n1cnc2c1ncnc2N	-6.8	-6	-7.2	-6.2	-6.4	-6.3	-5.3
62956	6457	fosinoprilat	Synthetic organic	O=C(N1C[C@@H](C[C@H]1C(=O)O)C1CCCCC1)CP(=O)(CCCCc1ccccc1)O	-5.9	-7.5	-7.1	-6.9	-8.9	-7	-5.3
11243969	6316	saxagliptin	Synthetic organic	N#C[C@@H]1C[C@H]2[C@@H](N1C(=O)[C@H](C13CC4CC(C1)CC(C3)(C4)O)N)C2	-6.6	-6.6	-7.1	-5.9	-7.1	-6.6	-5.3
23642301	12339	elacestrant	Synthetic organic	CCNCCc1ccc(cc1)CN(CC)c1c(ccc(c1)OC)[C@@H]1CCc2c(C1)ccc(c2)O	-6.9	-6.5	-7.1	-5.7	-7	-6.6	-5.3
5282411	1915	PGI<sub>2</sub>	Metabolite	CCCCC[C@@H](/C=C/[C@H]1[C@H](O)C[C@H]2[C@@H]1C/C(=C/CCCC(=O)O)/O2)O	-6.7	-6.4	-7.1	-6.6	-7.3	-5.9	-5.3
5215	12635	sulfadiazine	Synthetic organic	C1=CN=C(N=C1)NS(=O)(=O)C2=CC=C(C=C2)N	-6.8	-6	-7.1	-6.8	-6.6	-6.4	-5.3
3055	7163	diphenidol	Synthetic organic	OC(c1ccccc1)(c1ccccc1)CCCN1CCCCC1	-6.4	-5.9	-7.1	-6.2	-6.3	-6.9	-5.3
5359	7298	suprofen	Synthetic organic	OC(=O)C(c1ccc(cc1)C(=O)c1cccs1)C	-6.5	-6.7	-7	-5.9	-6.2	-6.5	-5.3
9444	6796	azacitidine	Synthetic organic	OC[C@H]1O[C@H]([C@@H]([C@@H]1O)O)n1cnc(nc1=O)N	-6.8	-6.5	-7	-6.3	-6.1	-6.1	-5.3
441401	10827	linezolid	Synthetic organic	CC(=O)NC[C@@H]1OC(=O)N(C1)c1ccc(c(c1)F)N1CCOCC1	-8.2	-6.4	-7	-6.7	-7.5	-6.8	-5.3
5983	6598	physostigmine	Natural product	CNC(=O)Oc1ccc2c(c1)[C@]1(C)CCN([C@@H]1N2C)C	-6.8	-6.2	-7	-6.5	-6.5	-5.9	-5.3
60835	202	duloxetine	Synthetic organic	CNCC[C@@H](c1cccs1)Oc1cccc2c1cccc2	-6.4	-6.1	-7	-5.8	-6.4	-6.7	-5.3
4409	7245	nabumetone	Synthetic organic	COc1ccc2c(c1)ccc(c2)CCC(=O)C	-6.7	-5.9	-7	-6.1	-6.6	-6.7	-5.3
41693	3534	sufentanil	Synthetic organic	COCC1(CCN(CC1)CCc1cccs1)N(c1ccccc1)C(=O)CC	-5.9	-5.7	-7	-6	-6.9	-6.5	-5.3
1549120	11371	epalrestat	Synthetic organic	C/C(=C\c1ccccc1)/C=C/1\SC(=S)N(C1=O)CC(=O)O	-6.8	-5.6	-7	-6.4	-7.3	-6.8	-5.3
3324	11629	famciclovir	Synthetic organic	CC(=O)OCC(CCn1cnc2c1nc(N)nc2)COC(=O)C	-6.2	-6.2	-6.9	-6.1	-6.4	-6.5	-5.3
4940	7284	propiomazine	Synthetic organic	CCC(=O)c1ccc2c(c1)N(CC(N(C)C)C)c1c(S2)cccc1	-6.6	-6	-6.9	-6	-6.2	-6.8	-5.3
5736	103	zotepine	Synthetic organic	CN(CCOC1=Cc2ccccc2Sc2c1cc(Cl)cc2)C	-6.7	-5.9	-6.9	-6.8	-6.1	-5.9	-5.3
3037206	12162	micronomicin	Natural product	C[C@@]1(CO[C@@H]([C@@H]([C@H]1NC)O)O[C@H]1[C@@H](C[C@@H]([C@H]([C@@H]1O)O[C@@H]1[C@@H](CC[C@H](O1)CNC)N)N)N)O	-6.7	-5.8	-6.9	-6.1	-6.6	-6.2	-5.3
4768	7268	phenoxybenzamine	Synthetic organic	ClCCN(C(COc1ccccc1)C)Cc1ccccc1	-5.5	-5.2	-6.9	-6.1	-6	-6.3	-5.3
2157	2566	amiodarone	Synthetic organic	CCCCc1oc2c(c1C(=O)c1cc(I)c(c(c1)I)OCCN(CC)CC)cccc2	-7.2	-6.5	-6.8	-6	-6.3	-6.2	-5.3
3000322	330	scopolamine	Natural product	OC[C@H](c1ccccc1)C(=O)O[C@@H]1C[C@H]2N([C@@H](C1)[C@H]1[C@@H]2O1)C	-6.3	-6.4	-6.8	-6	-6.7	-6.2	-5.3
2801	2398	clomipramine	Synthetic organic	CN(CCCN1c2ccccc2CCc2c1cc(Cl)cc2)C	-6.2	-6.2	-6.8	-5.7	-6.4	-6.1	-5.3
39147	554	nadolol	Synthetic organic	OC(COc1cccc2c1C[C@H](O)[C@@H](C2)O)CNC(C)(C)C	-6.7	-5.7	-6.8	-6.2	-6.8	-6.7	-5.3
444025	7085	loteprednol etabonate	Metabolite	ClCOC(=O)[C@]1(CC[C@@H]2[C@]1(C)C[C@H](O)[C@H]1[C@H]2CCC2=CC(=O)C=C[C@]12C)OC(=O)OCC	-7.1	-6.5	-6.7	-7.2	-6.5	-7.2	-5.3
3647	7197	hydroflumethiazide	Synthetic organic	FC(c1cc2NCNS(=O)(=O)c2cc1S(=O)(=O)N)(F)F	-6.8	-6.4	-6.7	-6.5	-7.1	-7.1	-5.3
12894	12744	sulfamoxole	Synthetic organic	CC1=C(OC(=N1)NS(=O)(=O)C2=CC=C(C=C2)N)C	-6.7	-6.3	-6.7	-6.9	-6.6	-6.2	-5.3
5310966	5459	varenicline	Synthetic organic	N1C[C@@H]2C[C@H](C1)c1c2cc2c(c1)nccn2	-6.4	-6.3	-6.7	-6.1	-6.4	-6.6	-5.3
4201	4254	minoxidil	Synthetic organic	Nc1cc(nc([n+]1[O-])N)N1CCCCC1	-6.2	-6.3	-6.7	-6.6	-6.2	-6.1	-5.3
4680	13147	papaverine	Natural product	COC1=C(C=C(C=C1)CC2=NC=CC3=CC(=C(C=C32)OC)OC)OC	-7	-6.1	-6.7	-6.5	-7.4	-6.4	-5.3
3598	11069	hexachlorophene	Synthetic organic	Clc1cc(Cl)c(c(c1O)Cc1c(O)c(Cl)cc(c1Cl)Cl)Cl	-6.4	-6.1	-6.7	-6.6	-5.9	-6.2	-5.3
3487	7192	glutethimide	Synthetic organic	CCC1(CCC(=NC1=O)O)c1ccccc1	-5.8	-6.1	-6.7	-5.6	-6	-7.2	-5.3
5332	12688	sulfamonomethoxine	Synthetic organic	COC1=NC=NC(=C1)NS(=O)(=O)C2=CC=C(C=C2)N	-6.6	-5.9	-6.7	-6.4	-6.4	-6.1	-5.3
443879	360	tolterodine	Synthetic organic	Cc1ccc(c(c1)[C@@H](c1ccccc1)CCN(C(C)C)C(C)C)O	-6.4	-5.9	-6.7	-5.5	-6.1	-6.3	-5.3
688272	958	(-)-sulpiride	Synthetic organic	CCN1CCC[C@H]1CNC(=O)c1cc(ccc1OC)S(=O)(=O)N	-7	-5.8	-6.7	-6.5	-6.9	-6.7	-5.3
71339	12022	biapenem	Synthetic organic	C[C@@H]1[C@@H]2[C@H](C(=O)N2C(=C1SC1Cn2cnc[n+]2C1)C(=O)[O-])[C@@H](C)O	-6.6	-5.8	-6.7	-6.7	-7.2	-6.3	-5.3
5574	7237	alimemazine	Synthetic organic	CN(CC(CN1c2ccccc2Sc2c1cccc2)C)C	-6.2	-6	-6.6	-5.6	-5.6	-5.9	-5.3
54766	6601	bambuterol	Synthetic organic	O=C(N(C)C)Oc1cc(cc(c1)OC(=O)N(C)C)C(CNC(C)(C)C)O	-6.4	-5.8	-6.6	-6.5	-6	-5.9	-5.3
2474	2397	bupivacaine	Synthetic organic	CCCCN1CCCCC1C(=O)Nc1c(C)cccc1C	-6.4	-5.7	-6.6	-6.3	-6.1	-6.1	-5.3
4601	7251	orphenadrine	Synthetic organic	CN(CCOC(c1ccccc1C)c1ccccc1)C	-6.1	-5.6	-6.6	-6.2	-5.7	-5.8	-5.3
2749	11349	ciclopirox	Synthetic organic	Cc1cc(C2CCCCC2)n(c(=O)c1)O	-5.6	-6.5	-6.5	-5.8	-6.3	-6.2	-5.3
92253	7211	levobupivacaine	Synthetic organic	CCCCN1CCCC[C@H]1C(=Nc1c(C)cccc1C)O	-6.5	-5.8	-6.5	-5.8	-6.1	-6	-5.3
2725	6976	chlorpheniramine	Synthetic organic	CN(CCC(c1ccccn1)c1ccc(cc1)Cl)C	-5.9	-5.5	-6.5	-5.7	-5.8	-5.9	-5.3
135409400	7114	anagrelide	Synthetic organic	OC1=NC2=Nc3c(CN2C1)c(Cl)c(cc3)Cl	-6.3	-6.4	-6.4	-6.1	-6.6	-6.1	-5.3
2955	10934	dapsone	Synthetic organic	Nc1ccc(cc1)S(=O)(=O)c1ccc(cc1)N	-6.2	-5.7	-6.4	-5.7	-6	-5.9	-5.3
5709	517	xylometazoline	Synthetic organic	Cc1cc(cc(c1CC1=NCCN1)C)C(C)(C)C	-6.2	-5.5	-6.4	-6.2	-6.6	-6.3	-5.3
4636	124	oxymetazoline	Synthetic organic	Cc1cc(c(c(c1CC1=NCCN1)C)O)C(C)(C)C	-6.3	-5.7	-6.3	-6	-6.3	-6.4	-5.3
5702160	7074	famotidine	Synthetic organic	NC(=Nc1scc(n1)CSCC/C(=N/S(=O)(=O)N)/N)N	-6.4	-5.6	-6.3	-5.9	-6.5	-5.6	-5.3
135398739	4833	didanosine	Synthetic organic	OC[C@@H]1CC[C@@H](O1)n1cnc2c1[nH]cnc2=O	-6.3	-6.4	-6.2	-6.1	-6.5	-6.4	-5.3
2435	520	brimonidine (UK14304)	Synthetic organic	Brc1c(ccc2c1nccn2)NC1=NCCN1	-6.4	-6.2	-6.2	-6.7	-6	-6.1	-5.3
72022	6373	perindoprilat	Synthetic organic	CCC[C@@H](C(=O)O)N[C@H](C(=O)N1[C@H]2CCCC[C@H]2C[C@H]1C(=O)O)C	-6.3	-6.2	-6.2	-6.2	-6.6	-5.8	-5.3
3295	6814	ethoxzolamide	Synthetic organic	CCOc1ccc2c(c1)sc(n2)S(=O)(=O)N	-6.4	-5.7	-6.1	-5.5	-6.3	-6.4	-5.3
24822371	7344	florbetapir	Synthetic organic	[18F]CCOCCOCCOc1ccc(cn1)/C=C/c1ccc(cc1)NC	-6.8	-5.6	-5.6	-5.8	-6.4	-6.2	-5.3
8378	709	neomycin	Natural product	OC[C@H]1O[C@H]([C@@H]([C@@H]1O[C@H]1O[C@@H](CN)[C@H]([C@@H]([C@H]1N)O)O)O)O[C@@H]1[C@@H](O)[C@H](N)C[C@@H]([C@H]1O[C@H]1O[C@H](CN)[C@H]([C@@H]([C@H]1N)O)O)N	-7.9	-6.3	-8.3	-6.6	-8.1	-5.9	-5.2
285033	7454	omacetaxine mepesuccinate	Natural product	COC(=O)C[C@@](C(=O)O[C@@H]1C(=C[C@]23[C@@H]1c1cc4OCOc4cc1CCN3CCC2)OC)(CCCC(O)(C)C)O	-7.7	-5.8	-7.9	-6.6	-6.8	-6.1	-5.2
44513473	11582	anagliptin	Synthetic organic	N#C[C@@H]1CCCN1C(=O)CNC(CNC(=O)c1cnc2n(c1)nc(c2)C)(C)C	-7	-7.1	-7.5	-7	-7.7	-6.7	-5.2
165580	12160	paromomycin	Natural product	C1[C@H]([C@@H]([C@H]([C@@H]([C@H]1N)O[C@@H]1[C@@H]([C@H]([C@@H]([C@H](O1)CO)O)O)N)O[C@H]1[C@@H]([C@@H]([C@H](O1)CO)O[C@@H]1[C@@H]([C@H]([C@@H]([C@@H](O1)CN)O)O)N)O)O)N	-7.9	-5.8	-7.5	-6.6	-8.1	-6.1	-5.2
5487427	367	tiotropium	Synthetic organic	O=C(C(c1cccs1)(c1cccs1)O)OC1C[C@@H]2[C@@H]3[C@H]([C@H](C1)[N+]2(C)C)O3	-6.9	-6.2	-7.4	-6.1	-6.3	-6	-5.2
4763	2804	phenobarbital	Synthetic organic	CCC1(C(=O)NC(=O)NC1=O)c1ccccc1	-6.3	-6.2	-7.4	-5.6	-6.4	-6.5	-5.2
6441636	1960	latanoprost (free acid form)	Synthetic organic	O[C@@H](CCc1ccccc1)CC[C@H]1[C@H](O)C[C@@H]([C@@H]1C/C=C\CCCC(=O)O)O	-7.4	-6.8	-7.3	-6.1	-7.6	-6	-5.2
6167	2367	colchicine	Synthetic organic	COc1c(OC)cc2c(c1OC)c1ccc(c(=O)cc1[C@H](CC2)NC(=O)C)OC	-6.7	-6.5	-7.3	-6.5	-6.7	-6.8	-5.2
115163	10922	pivmecillinam	Synthetic organic	O=C([C@@H]1N2C(=O)[C@H]([C@H]2SC1(C)C)N=CN1CCCCCC1)OCOC(=O)C(C)(C)C	-6.9	-6.4	-7.3	-6.4	-7	-6.7	-5.2
3696	357	imipramine	Synthetic organic	CN(CCCN1c2ccccc2CCc2c1cccc2)C	-7.5	-6.3	-7.1	-6.6	-6.5	-6.4	-5.2
3393	7188	flurazepam	Synthetic organic	CCN(CCN1C(=O)CN=C(c2c1ccc(c2)Cl)c1ccccc1F)CC	-6.2	-6.3	-7.1	-6.8	-6.8	-6.8	-5.2
6087	12264	methicillin	Synthetic organic	CC1([C@@H](N2[C@H](S1)[C@@H](C2=O)NC(=O)c1c(cccc1OC)OC)C(=O)O)C	-7.1	-5.8	-7.1	-6.7	-6.5	-6.3	-5.2
39186	2298	diltiazem	Synthetic organic	COc1ccc(cc1)[C@@H]1Sc2ccccc2N(C(=O)[C@@H]1OC(=O)C)CCN(C)C	-7	-6.3	-7	-6.6	-6.4	-6.2	-5.2
129228	7470	rufinamide	Synthetic organic	Fc1cccc(c1Cn1nnc(c1)C(=O)N)F	-6.4	-6.3	-7	-6.6	-6.9	-6.6	-5.2
11450633	6319	alogliptin	Synthetic organic	N#Cc1ccccc1Cn1c(cc(=O)n(c1=O)C)N1CCC[C@H](C1)N	-6.2	-6.1	-7	-6.4	-7.8	-6.2	-5.2
470999	12134	dibekacin	Synthetic organic	C1C[C@H]([C@H](O[C@@H]1CN)O[C@@H]1[C@H](C[C@H]([C@@H]([C@H]1O)O[C@@H]1[C@@H]([C@H]([C@@H]([C@H](O1)CO)O)N)O)N)N)N	-6.3	-5.9	-7	-6.3	-7	-5.9	-5.2
2342	7124	benzquinamide	Synthetic organic	CCN(C(=O)C1CN2CCc3c(C2CC1OC(=O)C)cc(c(c3)OC)OC)CC	-6.8	-5.6	-7	-6.2	-6.7	-6.6	-5.2
5326	12641	sulfametoxydiazine	Synthetic organic	COC1=CN=C(N=C1)NS(=O)(=O)C2=CC=C(C=C2)N	-6.6	-6.5	-6.9	-6.9	-6.7	-6.3	-5.2
5568	4330	triflupromazine	Synthetic organic	CN(CCCN1c2ccccc2Sc2c1cc(cc2)C(F)(F)F)C	-6.8	-6.2	-6.8	-6.2	-7	-6.2	-5.2
89851852	12693	durlobactam	Synthetic organic	CC1=C[C@@H]2CN([C@@H]1C(=O)N)C(=O)N2OS(=O)(=O)O	-6.4	-6.1	-6.8	-5.4	-6.5	-6.2	-5.2
4753	7265	phenacemide	Synthetic organic	OC(=NC(=N)O)Cc1ccccc1	-5.8	-5.9	-6.8	-6.3	-6	-5.8	-5.2
5311221	1961	latanoprost (isopropyl ester)	Synthetic organic	O[C@@H](CCc1ccccc1)CC[C@H]1[C@H](O)C[C@@H]([C@@H]1C/C=C\CCCC(=O)OC(C)C)O	-6.4	-6.1	-6.7	-6.2	-7.1	-5.6	-5.2
60150535	8678	finerenone	Synthetic organic	CCOc1ncc(c2c1[C@@H](C(=C(N2)C)C(=O)N)c1ccc(cc1OC)C#N)C	-6.1	-5.4	-6.7	-5.9	-6.7	-5.5	-5.2
3108	4807	dipyridamole	Synthetic organic	OCCN(c1nc(N2CCCCC2)c2c(n1)c(nc(n2)N(CCO)CCO)N1CCCCC1)CCO	-7	-5.2	-6.7	-5.9	-5.8	-5.7	-5.2
1935	6687	tacrine	Synthetic organic	Nc1c2CCCCc2nc2c1cccc2	-6.4	-6.3	-6.6	-6.3	-6.1	-6.8	-5.2
86301317	13426	sofpironium	Synthetic organic	CCOC(=O)C[N+]1(CC[C@H](C1)OC(=O)[C@@](C2CCCC2)(C3=CC=CC=C3)O)C	-6.9	-5.9	-6.6	-6.7	-7.1	-5.8	-5.2
54684141	6844	teriflunomide	Synthetic organic	N#C/C(=C(/O)\C)/C(=O)Nc1ccc(cc1)C(F)(F)F	-7.1	-6.1	-6.5	-5.9	-6.6	-6.5	-5.2
54687	2953	pravastatin	Synthetic organic	CC[C@@H](C(=O)O[C@H]1C[C@H](O)C=C2[C@H]1[C@@H](CC[C@H](C[C@H](CC(=O)O)O)O)[C@H](C=C2)C)C	-6.5	-6	-6.5	-6.3	-7.3	-5.7	-5.2
3331	5473	felbamate	Synthetic organic	NC(=O)OCC(c1ccccc1)COC(=O)N	-6.4	-6	-6.5	-5.4	-5.8	-6.5	-5.2
15459	7609	metaxalone	Synthetic organic	O=C1NCC(O1)COc1cc(C)cc(c1)C	-6.4	-6	-6.5	-6.3	-6.6	-6.2	-5.2
2145	7054	aminoglutethimide	Synthetic organic	CCC1(CCC(=O)NC1=O)c1ccc(cc1)N	-6.3	-6	-6.5	-5.8	-6.3	-7.1	-5.2
4121	7235	methyclothiazide	Synthetic organic	ClCC1Nc2cc(Cl)c(cc2S(=O)(=O)N1C)S(=O)(=O)N	-6.3	-6	-6.5	-5.8	-6.9	-5.9	-5.2
446156	2950	cerivastatin	Synthetic organic	COCc1c(c2ccc(cc2)F)c(/C=C/[C@H](C[C@H](CC(=O)O)O)O)c(nc1C(C)C)C(C)C	-6.8	-5.8	-6.5	-6	-6.8	-6	-5.2
2795	7324	chlophedianol	Synthetic organic	CN(CCC(c1ccccc1Cl)(c1ccccc1)O)C	-6.4	-5.7	-6.5	-5.4	-5.6	-6	-5.2
2444	7132	bromodiphenhydramine	Synthetic organic	CN(CCOC(c1ccc(cc1)Br)c1ccccc1)C	-5.9	-5.7	-6.5	-5.8	-5.7	-5.8	-5.2
107970	2407	fingolimod	Synthetic organic	CCCCCCCCc1ccc(cc1)CCC(CO)(CO)N	-5.8	-5.4	-6.5	-4.9	-6.4	-5.4	-5.2
77999	1056	rosiglitazone	Synthetic organic	O=C1NC(=O)C(S1)Cc1ccc(cc1)OCCN(c1ccccn1)C	-7.2	-6.8	-6.4	-5.8	-7.2	-7.1	-5.2
3114	7167	disopyramide	Synthetic organic	CC(N(C(C)C)CCC(c1ccccn1)(c1ccccc1)C(=N)O)C	-6.2	-6.1	-6.4	-5.5	-6	-6.3	-5.2
2187	5137	anastrozole	Synthetic organic	N#CC(c1cc(cc(c1)C(C#N)(C)C)Cn1ncnc1)(C)C	-6	-6	-6.4	-5.6	-6.6	-5.9	-5.2
3042	355	dicyclomine	Synthetic organic	CCN(CCOC(=O)C1(CCCCC1)C1CCCCC1)CC	-5.7	-5.6	-6.4	-5.2	-5.7	-5.8	-5.2
6323266	8696	tipiracil	Synthetic organic	O=c1[nH]c(CN2CCCC2=N)c(c(=O)[nH]1)Cl	-6.7	-6.3	-6.3	-7.1	-5.9	-6	-5.2
5311454	5469	stiripentol	Synthetic organic	OC(C(C)(C)C)/C=C/c1ccc2c(c1)OCO2	-6.3	-6.1	-6.3	-6.1	-6.2	-6.2	-5.2
5311217	11740	lacidipine	Synthetic organic	CCOC(=O)C1=C(NC(=C(C1c1ccccc1/C=C/C(=O)OC(C)(C)C)C(=O)OCC)C)C	-6.3	-5.6	-6.3	-6.2	-6.3	-6	-5.2
135398513	4829	aciclovir	Synthetic organic	OCCOCn1cnc2c1nc(N)[nH]c2=O	-6.1	-6.1	-6.2	-6	-5.6	-5.3	-5.2
64939	12702	sulfametrole	Synthetic organic	COC1=NSN=C1NS(=O)(=O)C2=CC=C(C=C2)N	-6.1	-5.7	-6.2	-6.1	-5.9	-6.3	-5.2
135398742	4824	valacyclovir	Synthetic organic	CC([C@@H](C(=O)OCCOCn1cnc2c1[nH]c(N)nc2=O)N)C	-6	-5.7	-6.2	-6.3	-7	-6.3	-5.2
10100	7593	dextropropoxyphene	Synthetic organic	CCC(=O)O[C@](c1ccccc1)([C@@H](CN(C)C)C)Cc1ccccc1	-5.8	-5.9	-6.1	-5.2	-5.5	-5.8	-5.2
11501341	7769	florbetaben	Synthetic organic	[18F]CCOCCOCCOc1ccc(cc1)/C=C/c1ccc(cc1)NC	-6.5	-5.4	-6.1	-6.1	-6.2	-6	-5.2
4197	5225	milrinone	Synthetic organic	N#Cc1cc(c2ccncc2)c([nH]c1=O)C	-6.1	-6.4	-6	-5.6	-6.1	-6.4	-5.2
2249	548	atenolol	Synthetic organic	OC(COc1ccc(cc1)CC(=O)N)CNC(C)C	-6.5	-5.9	-6	-5.6	-5.8	-6.1	-5.2
2377	11742	bifemelane	Synthetic organic	CNCCCCOc1ccccc1Cc1ccccc1	-6.2	-5.6	-6	-5.5	-5.7	-6	-5.2
104838	10821	imipenem	Synthetic organic	C[C@H]([C@@H]1[C@H]2CC(=C(N2C1=O)C(=O)O)SCCN=CN)O	-5.8	-5.5	-6	-5.3	-6.5	-6.2	-5.2
5311	6852	vorinostat	Synthetic organic	ONC(=O)CCCCCCC(=O)Nc1ccccc1	-6.5	-5.4	-6	-5.4	-6	-5.8	-5.2
451668	6805	decitabine	Synthetic organic	OC[C@H]1O[C@H](C[C@@H]1O)n1cnc(nc1=O)N	-6.4	-6.6	-5.9	-6.6	-5.7	-5.8	-5.2
5523	8286	tramadol	Synthetic organic	COc1cccc(c1)C1(O)CCCCC1CN(C)C	-6	-5.8	-5.9	-5.7	-5.8	-6	-5.2
130313	10769	sulbactam	Synthetic organic	OC(=O)[C@@H]1N2C(=O)C[C@H]2S(=O)(=O)C1(C)C	-6.1	-5.7	-5.9	-6	-5.6	-5.4	-5.2
3494	7459	glycopyrrolate	Synthetic organic	O=C(C(c1ccccc1)(C1CCCC1)O)OC1CC[N+](C1)(C)C	-7	-6.2	-7.7	-6.5	-6.8	-6	-5.1
4642	7256	oxyphencyclimine	Synthetic organic	CN1CCCN=C1COC(=O)C(c1ccccc1)(C1CCCCC1)O	-7.1	-6.8	-7.5	-6.1	-6.9	-5.9	-5.1
5311068	521	dexmedetomidine	Synthetic organic	Cc1cccc(c1C)[C@@H](c1c[nH]cn1)C	-5.9	-5.7	-7.5	-6.2	-6.3	-6.3	-5.1
3961	590	losartan	Synthetic organic	CCCCc1nc(c(n1Cc1ccc(cc1)c1ccccc1c1n[nH]nn1)CO)Cl	-7.3	-6.7	-7.4	-7	-7.9	-7.4	-5.1
39860	9071	nabilone	Synthetic organic	CCCCCCC(c1cc(O)c2c(c1)OC(C1C2CC(=O)CC1)(C)C)(C)C	-6.9	-6.5	-7.4	-6.8	-7.2	-6.4	-5.1
4474	2559	nicardipine	Synthetic organic	COC(=O)C1=C(C)NC(=C(C1c1cccc(c1)[N+](=O)[O-])C(=O)OCCN(Cc1ccccc1)C)C	-7.1	-6.9	-7.3	-7.3	-7.1	-6.4	-5.1
5311447	6575	spirapril	Synthetic organic	CCOC(=O)[C@@H](N[C@H](C(=O)N1CC2(C[C@H]1C(=O)O)SCCS2)C)CCc1ccccc1	-6.9	-6.4	-7.3	-6.8	-7.8	-6.4	-5.1
208902	1356	ramelteon	Synthetic organic	CCC(=O)NCC[C@@H]1CCc2c1c1CCOc1cc2	-6.7	-5.9	-7.2	-6.3	-6.6	-6	-5.1
5355	5501	sulpiride	Synthetic organic	CCN1CCCC1CNC(=O)c1cc(ccc1OC)S(=O)(=O)N	-6.9	-5.8	-7.2	-6.7	-6.9	-6.6	-5.1
7638	6830	monobenzone	Synthetic organic	Oc1ccc(cc1)OCc1ccccc1	-6.4	-6.2	-7.1	-5.8	-5.9	-6.1	-5.1
446598	10607	clindamycin	Synthetic organic	CCC[C@H]1CN([C@@H](C1)C(=O)N[C@@H]([C@H]1O[C@H](SC)[C@@H]([C@H]([C@H]1O)O)O)[C@@H](Cl)C)C	-6.5	-5.6	-7.1	-6.1	-6.4	-6.4	-5.1
6476	7228	mesuximide	Synthetic organic	CN1C(=O)CC(C1=O)(C)c1ccccc1	-6	-6.3	-7	-5.7	-6.1	-6.1	-5.1
29566	13030	taurolidine	Synthetic organic	C1CS(=O)(=O)NCN1CN2CCS(=O)(=O)NC2	-6.3	-5.8	-7	-6	-6.5	-5.8	-5.1
3000540	10941	lincomycin	Synthetic organic	CCC[C@H]1CN([C@@H](C1)C(=O)N[C@@H]([C@H]2O[C@H](SC)[C@@H]([C@H]([C@H]2O)O)O)[C@H](O)C)C	-6.6	-6.1	-6.9	-6.4	-6.5	-6	-5.1
5388962	6322	enalapril	Synthetic organic	CCOC(=O)[C@@H](N[C@H](C(=O)N1CCC[C@H]1C(=O)O)C)CCc1ccccc1	-6.8	-5.9	-6.9	-6.6	-6.6	-6.5	-5.1
4062	7224	mepivacaine	Synthetic organic	CN1CCCCC1C(=Nc1c(C)cccc1C)O	-7.1	-5.8	-6.9	-5.7	-5.9	-6.1	-5.1
4158	7236	methylphenidate	Synthetic organic	COC(=O)C(c1ccccc1)C1CCCCN1	-6.2	-5.9	-6.8	-5.5	-6.2	-5.7	-5.1
38853	5217	L-&alpha;-methyldopa	Synthetic organic	OC(=O)[C@](Cc1ccc(c(c1)O)O)(N)C	-6.7	-6.6	-6.7	-6.1	-6.1	-6.1	-5.1
174174	320	atropine	Natural product	OCC(c1ccccc1)C(=O)O[C@@H]1C[C@@H]2CC[C@H](C1)N2C	-7.2	-6.3	-6.7	-5.8	-6.7	-6.4	-5.1
5464343	6377	imidapril	Synthetic organic	CCOC(=O)[C@@H](N[C@H](C(=O)N1C(=O)N(C[C@H]1C(=O)O)C)C)CCc1ccccc1	-7	-6.2	-6.7	-6.8	-7.5	-6.7	-5.1
2225	11744	aranidipine	Synthetic organic	CC1=C(C(C(=C(N1)C)C(=O)OCC(=O)C)c1ccccc1[N+](=O)[O-])C(=O)OC	-5.8	-6	-6.7	-6.1	-6.4	-6.2	-5.1
36273	12813	mecillinam	Synthetic organic	CC1([C@@H](N2[C@H](S1)[C@@H](C2=O)N=CN3CCCCCC3)C(=O)O)C	-6.6	-5.9	-6.7	-6.3	-7.3	-6.7	-5.1
44139752	8310	osilodrostat	Synthetic organic	N#Cc1ccc(c(c1)F)[C@H]1CCc2n1cnc2	-6	-5.6	-6.7	-5.9	-6.1	-5.9	-5.1
154101	7554	dexmethylphenidate	Synthetic organic	COC(=O)[C@H](c1ccccc1)[C@H]1CCCCN1	-5.9	-5.5	-6.7	-5.5	-5.8	-6.3	-5.1
5324346	7189	fluvoxamine	Synthetic organic	NCCO/N=C(/c1ccc(cc1)C(F)(F)F)\CCCCOC	-6.1	-5.3	-6.7	-5.6	-5.8	-6.4	-5.1
3038498	7475	fospropofol	Synthetic organic	CC(c1cccc(c1OCOP(=O)(O)O)C(C)C)C	-6.1	-5.3	-6.7	-5.6	-5.6	-5.6	-5.1
18283	12678	stavudine	Synthetic organic	CC1=CN(C(=O)NC1=O)[C@H]2C=C[C@H](O2)CO	-6.4	-6.4	-6.6	-5.7	-6.3	-6	-5.1
3003141	7366	luliconazole	Synthetic organic	N#C/C(=C\1/SC[C@H](S1)c1ccc(cc1Cl)Cl)/n1cncc1	-6.9	-5.5	-6.6	-5.9	-6.6	-5.6	-5.1
2905	7153	cyclopentolate	Synthetic organic	CN(CCOC(=O)C(C1(O)CCCC1)c1ccccc1)C	-6	-5.5	-6.6	-5.3	-6.1	-6.1	-5.1
135409453	226	tegaserod	Synthetic organic	CCCCCN=C(N/N=C/c1c[nH]c2c1cc(OC)cc2)N	-6.7	-6.8	-6.5	-6.4	-6.2	-6.8	-5.1
53708	9063	enoximone	Synthetic organic	CSc1ccc(cc1)C(=O)c1[nH]c(=O)[nH]c1C	-6.5	-6.4	-6.5	-6.7	-6.2	-6.1	-5.1
3397	6943	flutamide	Synthetic organic	O=C(C(C)C)Nc1ccc(c(c1)C(F)(F)F)[N+](=O)[O-]	-6.9	-6.3	-6.5	-6.1	-6.2	-6.4	-5.1
4174	5224	metyrapone	Synthetic organic	O=C(C(c1cccnc1)(C)C)c1cccnc1	-6.8	-6.2	-6.5	-5.6	-6.3	-6.6	-5.1
4095	5458	methadone	Synthetic organic	CCC(=O)C(c1ccccc1)(c1ccccc1)CC(N(C)C)C	-6.4	-6.1	-6.5	-5.4	-5.8	-5.8	-5.1
446541	6832	mycophenolic acid	Natural product	COc1c(C/C=C(/CCC(=O)O)\C)c(O)c2c(c1C)COC2=O	-7.2	-5.9	-6.5	-6.1	-7.1	-6.6	-5.1
2720	4835	chlorothiazide	Synthetic organic	Clc1cc2NC=NS(=O)(=O)c2cc1S(=O)(=O)N	-6.5	-5.7	-6.5	-6	-7.1	-6.2	-5.1
3762	7205	isoetarine	Synthetic organic	CCC(C(c1ccc(c(c1)O)O)O)NC(C)C	-6.3	-6.5	-6.4	-6.4	-5.6	-5.8	-5.1
5281087	10840	oxantel	Synthetic organic	Oc1cccc(c1)/C=C/C1=NCCCN1C	-6.7	-6.4	-6.4	-6	-6	-6.3	-5.1
123606	7110	almotriptan	Synthetic organic	CN(CCc1c[nH]c2c1cc(cc2)CS(=O)(=O)N1CCCC1)C	-6.6	-5.8	-6.4	-5.6	-7.2	-6.4	-5.1
5078	51	rizatriptan	Synthetic organic	CN(CCc1c[nH]c2c1cc(cc2)Cn1cncn1)C	-6.2	-5.4	-6.4	-5.8	-6.7	-6	-5.1
25267009	11101	cedazuridine	Synthetic organic	OC[C@H]1O[C@H](C([C@@H]1O)(F)F)N1CC[C@H](NC1=O)O	-6.4	-7	-6.3	-5.7	-6.1	-6.4	-5.1
34359	5159	carbidopa	Synthetic organic	NN[C@](C(=O)O)(Cc1ccc(c(c1)O)O)C	-6.9	-6.2	-6.3	-6.2	-6.3	-6.4	-5.1
5284549	6810	dorzolamide	Synthetic organic	CCN[C@H]1C[C@H](C)S(=O)(=O)c2c1cc(s2)S(=O)(=O)N	-6.3	-6.2	-6.3	-5.4	-6.4	-6	-5.1
5328	12683	sulfamethizole	Synthetic organic	CC1=NN=C(S1)NS(=O)(=O)C2=CC=C(C=C2)N	-6.5	-6.1	-6.3	-6.5	-6.5	-6.1	-5.1
5959	10901	chloramphenicol	Synthetic organic	OC[C@H]([C@@H](c1ccc(cc1)[N+](=O)[O-])O)NC(=O)C(Cl)Cl	-6.1	-5.9	-6.3	-5.8	-6.6	-6.2	-5.1
3337	4613	fenfluramine	Synthetic organic	CCNC(Cc1cccc(c1)C(F)(F)F)C	-6	-5.7	-6.3	-6.3	-6	-6.5	-5.1
3100	1224	diphenhydramine	Synthetic organic	CN(CCOC(c1ccccc1)c1ccccc1)C	-6	-5.5	-6.3	-5.5	-5.9	-5.4	-5.1
464205	10948	tenofovir	Synthetic organic	C[C@H](Cn1cnc2c1ncnc2N)OCP(=O)(O)O	-5.9	-5.5	-6.3	-6.5	-6.2	-5.8	-5.1
3182	7070	dyphylline	Metabolite	OCC(Cn1cnc2c1c(=O)n(C)c(=O)n2C)O	-5.9	-6.6	-6.2	-6.1	-5.8	-6.2	-5.1
4421	12773	nalidixic acid	Synthetic organic	CCN1C=C(C(=O)C2=C1N=C(C=C2)C)C(=O)O	-6.7	-6.1	-6.2	-6	-6.3	-6.7	-5.1
11658860	2941	lorcaserin	Synthetic organic	Clc1ccc2c(c1)[C@@H](C)CNCC2	-5.6	-6.1	-6.2	-5.3	-5.6	-6.2	-5.1
2083	558	salbutamol	Synthetic organic	OCc1cc(ccc1O)C(CNC(C)(C)C)O	-6.3	-5.7	-6.2	-6.1	-5.4	-6.3	-5.1
60877	11244	emtricitabine	Synthetic organic	Nc1nc(=O)n(cc1F)[C@@H]1CS[C@@H](O1)CO	-5.6	-6.4	-6.1	-6.2	-6.1	-6.3	-5.1
40632	7532	pirfenidone	Synthetic organic	Cc1ccc(=O)n(c1)c1ccccc1	-6.4	-5.9	-6.1	-5.5	-5.7	-6	-5.1
3779	536	isoprenaline	Synthetic organic	CC(NCC(c1ccc(c(c1)O)O)O)C	-6.2	-6.1	-6	-6.1	-5.8	-6.1	-5.1
2351	2337	bepridil	Synthetic organic	CC(COCC(N1CCCC1)CN(c1ccccc1)Cc1ccccc1)C	-6.5	-5.8	-6	-5.6	-5.6	-5.9	-5.1
448537	2801	diethylstilbestrol	Synthetic organic	CC/C(=C(\c1ccc(cc1)O)/CC)/c1ccc(cc1)O	-6.3	-5.7	-6	-6	-6.2	-6.7	-5.1
3652	7198	hydroxychloroquine	Synthetic organic	OCCN(CCCC(Nc1ccnc2c1ccc(c2)Cl)C)CC	-5.7	-5.1	-5.6	-6.2	-6.1	-6.3	-5.1
71301	7246	nebivolol	Synthetic organic	OC(C1CCc2c(O1)ccc(c2)F)CNCC(C1CCc2c(O1)ccc(c2)F)O	-8.9	-6.6	-7.5	-6.4	-8.4	-7.8	-5
5505	6848	tolbutamide	Synthetic organic	CCCCNC(=O)NS(=O)(=O)c1ccc(cc1)C	-6.8	-6	-7.4	-6	-6.6	-6.2	-5
2882	7608	cromoglicic acid	Synthetic organic	OC(COc1cccc2c1c(=O)cc(o2)C(=O)O)COc1cccc2c1c(=O)cc(o2)C(=O)O	-9	-6.5	-7.3	-7.9	-7.1	-7.9	-5
131536	12682	fosamprenavir	Synthetic organic	CC(C)CN(C[C@H]([C@H](CC1=CC=CC=C1)NC(=O)O[C@H]2CCOC2)OP(=O)(O)O)S(=O)(=O)C3=CC=C(C=C3)N	-7.9	-6.2	-7.3	-7	-7.3	-6.5	-5
60606	7150	clopidogrel	Synthetic organic	COC(=O)[C@H](c1ccccc1Cl)N1CCc2c(C1)ccs2	-6.2	-6	-7.1	-6.2	-6.6	-6.3	-5
6178111	9676	proguanil	Synthetic organic	CC(N=C(/N=C(/Nc1ccc(cc1)Cl)\N)N)C	-6.5	-5.8	-7.1	-6.1	-5.7	-5.7	-5
3746	325	ipratropium	Synthetic organic	OCC(c1ccccc1)C(=O)OC1CC2CCC(C1)[N+]2(C)C(C)C	-6.7	-6.1	-7	-6.2	-7.4	-6.3	-5
441306	12159	netilmicin	Synthetic organic	CCN[C@@H]1C[C@@H]([C@H]([C@@H]([C@H]1O[C@@H]1[C@@H]([C@H]([C@@](CO1)(C)O)NC)O)O)O[C@@H]1[C@@H](CC=C(O1)CN)N)N	-6.7	-5.6	-7	-6.4	-6.5	-6.3	-5
37542	6842	ribavirin	Synthetic organic	OC[C@H]1O[C@H]([C@@H]([C@@H]1O)O)n1cnc(n1)C(=O)N	-6.3	-6.3	-6.9	-6.2	-6	-5.9	-5
23652731	7536	eliglustat	Synthetic organic	CCCCCCCC(=O)N[C@@H]([C@@H](c1ccc2c(c1)OCCO2)O)CN1CCCC1	-6.2	-6.3	-6.9	-6.5	-6.8	-6.2	-5
5462501	6332	enalaprilat	Synthetic organic	OC(=O)[C@@H](N[C@H](C(=O)N1CCC[C@H]1C(=O)O)C)CCc1ccccc1	-7.1	-6.1	-6.9	-6.9	-7.6	-6.5	-5
153994	7468	clevidipine	Synthetic organic	CCCC(=O)OCOC(=O)C1=C(C)NC(=C(C1c1cccc(c1Cl)Cl)C(=O)OC)C	-6.6	-6	-6.9	-6.6	-6.3	-6	-5
11962412	10773	cenobamate	Synthetic organic	NC(=O)O[C@H](c1ccccc1Cl)Cn1nncn1	-6.7	-5.9	-6.9	-6	-6.4	-6.4	-5
3639	4836	hydrochlorothiazide	Synthetic organic	Clc1cc2NCNS(=O)(=O)c2cc1S(=O)(=O)N	-6.4	-6.1	-6.8	-5.9	-6.8	-5.9	-5
5281081	6647	entacapone	Synthetic organic	CCN(C(=O)/C(=C/c1cc(O)c(c(c1)[N+](=O)[O-])O)/C#N)CC	-6.5	-6	-6.8	-5.7	-6.5	-6.2	-5
4927	7282	promethazine	Synthetic organic	CN(C(CN1c2ccccc2Sc2c1cccc2)C)C	-6.3	-6	-6.8	-6.1	-5.9	-5.8	-5
72287	7603	levomepromazine	Synthetic organic	COc1ccc2c(c1)N(C[C@@H](CN(C)C)C)c1c(S2)cccc1	-5.9	-5.7	-6.8	-6.1	-6.1	-5.9	-5
60855	12307	zanamivir	Synthetic organic	CC(=O)N[C@@H]1[C@H](C=C(O[C@H]1[C@@H]([C@@H](CO)O)O)C(=O)O)N=C(N)N	-6.4	-6.8	-6.7	-5.8	-6.2	-5.3	-5
5656	7321	venlafaxine	Synthetic organic	COc1ccc(cc1)C(C1(O)CCCCC1)CN(C)C	-6.5	-6	-6.7	-5.6	-6.1	-5.9	-5
6433427	12348	nifuratel	Synthetic organic	CSCC1CN(C(=O)O1)/N=C/c1ccc(o1)[N+](=O)[O-]	-6.4	-5.8	-6.7	-6.2	-6.1	-5.8	-5
3292	7183	ethotoin	Synthetic organic	CCN1C(=O)C(N=C1O)c1ccccc1	-6.2	-5.8	-6.7	-6	-5.9	-5.7	-5
16960	7588	dexbrompheniramine	Synthetic organic	CN(CC[C@H](c1ccccn1)c1ccc(cc1)Br)C	-5.9	-5.6	-6.7	-5.7	-5.8	-5.6	-5
175805	7602	ropivacaine	Synthetic organic	CCCN1CCCC[C@H]1C(=O)Nc1c(C)cccc1C	-6.3	-5.8	-6.6	-5.8	-6	-6.2	-5
3105	7166	dipivefrine	Synthetic organic	CNCC(c1ccc(c(c1)OC(=O)C(C)(C)C)OC(=O)C(C)(C)C)O	-6.3	-5.7	-6.6	-5.7	-6.5	-5.9	-5
5447130	12366	nitrofural	Synthetic organic	c1c(oc(c1)[N+](=O)[O-])/C=N/NC(=O)N	-6.1	-5.6	-6.6	-5.9	-5.8	-5.8	-5
3162	7171	doxylamine	Synthetic organic	CN(CCOC(c1ccccn1)(c1ccccc1)C)C	-5.8	-5.3	-6.6	-5.2	-5.5	-5.8	-5
21704	4806	vidarabine	Synthetic organic	OC[C@H]1O[C@H]([C@H]([C@@H]1O)O)n1cnc2c1ncnc2N	-6.9	-6.8	-6.5	-6	-6.3	-6	-5
92974	7391	droxidopa	Synthetic organic	OC(=O)[C@H]([C@@H](c1ccc(c(c1)O)O)O)N	-6.4	-6.7	-6.5	-6.1	-6.1	-6.4	-5
5790	4801	floxuridine	Synthetic organic	OC[C@H]1O[C@H](C[C@@H]1O)n1cc(F)c(=O)[nH]c1=O	-6.7	-6.5	-6.5	-5.9	-6.4	-6	-5
6918558	7473	fesoterodine	Synthetic organic	OCc1ccc(c(c1)[C@@H](c1ccccc1)CCN(C(C)C)C(C)C)OC(=O)C(C)C	-6.4	-6.1	-6.5	-5.9	-6.2	-6.2	-5
134018	6817	febuxostat	Synthetic organic	N#Cc1cc(ccc1OCC(C)C)c1nc(c(s1)C(=O)O)C	-6.9	-5.8	-6.5	-6	-6.8	-6.1	-5
6834	7133	brompheniramine	Synthetic organic	CN(CCC(c1ccccn1)c1ccc(cc1)Br)C	-5.8	-5.6	-6.5	-5.7	-5.7	-5.6	-5
3333	4190	felodipine	Synthetic organic	CCOC(=O)C1=C(C)NC(=C(C1c1cccc(c1Cl)Cl)C(=O)OC)C	-6.3	-5.5	-6.5	-5.9	-5.7	-5.7	-5
4946	564	propranolol	Synthetic organic	OC(COc1cccc2c1cccc2)CNC(C)C	-6.4	-6.3	-6.4	-6	-6.7	-6.2	-5
3698	7202	inamrinone	Synthetic organic	Oc1ncc(cc1N)c1ccncc1	-5.8	-6.3	-6.4	-5.8	-5.7	-6.3	-5
36811	535	dobutamine	Synthetic organic	CC(CCc1ccc(cc1)O)NCCc1ccc(c(c1)O)O	-6.8	-6.2	-6.4	-6.7	-6.3	-7	-5
2159	963	amisulpride	Synthetic organic	CCN1CCCC1CNC(=O)c1cc(c(cc1OC)N)S(=O)(=O)CC	-6.4	-5.9	-6.4	-6.2	-6.4	-6.1	-5
60815	7292	remifentanil	Synthetic organic	COC(=O)C1(CCN(CC1)CCC(=O)OC)N(c1ccccc1)C(=O)CC	-6.8	-5.8	-6.4	-5.9	-6	-5.9	-5
5487	7308	tizanidine	Synthetic organic	Clc1ccc2c(c1NC1=NCCN1)nsn2	-5.8	-5.8	-6.4	-6.2	-5.5	-5.5	-5
5430	7304	thiabendazole	Synthetic organic	c1scc(n1)c1nc2c([nH]1)cccc2	-6.1	-6.1	-6.3	-6	-5.6	-6.1	-5
4761	7267	pheniramine	Synthetic organic	CN(CCC(c1ccccn1)c1ccccc1)C	-5.9	-5.8	-6.3	-5.6	-5.7	-5.6	-5
3914	570	bunolol	Synthetic organic	CC(C)(C)NCC(COC1=CC=CC2=C1CCCC2=O)O	-6.7	-5.7	-6.3	-6.1	-6.8	-6.2	-5
3672	2713	ibuprofen	Synthetic organic	CC(Cc1ccc(cc1)C(C(=O)O)C)C	-5.9	-5.7	-6.3	-5.7	-6.1	-6.1	-5
3435	12343	furazolidone	Synthetic organic	C1COC(=O)N1N=Cc1ccc(o1)[N+](=O)[O-]	-6.3	-5.6	-6.3	-6.4	-6.1	-6	-5
2564	7139	carbinoxamine	Synthetic organic	CN(CCOC(c1ccccn1)c1ccc(cc1)Cl)C	-6.2	-5.5	-6.3	-5.8	-5.6	-5.8	-5
182137	9152	esketamine	Synthetic organic	CN[C@@]1(CCCCC1=O)c1ccccc1Cl	-6.2	-5.8	-6.2	-5.3	-5.3	-6	-5
4740	7095	pentoxifylline	Synthetic organic	CC(=O)CCCCn1c(=O)c2n(C)cnc2n(c1=O)C	-6	-5.5	-6.2	-6.5	-5.7	-5.9	-5
4845	7272	pirbuterol	Synthetic organic	OCc1nc(ccc1O)C(CNC(C)(C)C)O	-5.9	-5.5	-6.2	-6	-5.6	-6.2	-5
2481	7138	butalbital	Synthetic organic	C=CCC1(CC(C)C)C(=NC(=O)N=C1O)O	-5.8	-5.5	-6.2	-5	-5.7	-5.7	-5
4114	12457	methoxsalen	Natural product	COC1=C2C(=CC3=C1OC=C3)C=CC(=O)O2	-6.5	-6.3	-6.1	-5.9	-6.2	-6.6	-5
2466	7498	bufexamac	Synthetic organic	CCCCOc1ccc(cc1)CC(=O)NO	-6.3	-6	-6.1	-5.7	-5.8	-6.2	-5
164739	508	corbadrine	Synthetic organic	C[C@@H]([C@@H](c1ccc(c(c1)O)O)O)N	-6.1	-6.5	-6	-6.2	-5.2	-6	-5
4054	4253	memantine	Synthetic organic	CC12CC3CC(C1)(C)CC(C2)(C3)N	-6.5	-6	-6	-5.4	-6.1	-6.5	-5
2520	2406	verapamil	Synthetic organic	COc1ccc(cc1OC)CCN(CCCC(c1ccc(c(c1)OC)OC)(C(C)C)C#N)C	-5.2	-5.7	-6	-5.6	-7	-5.8	-5
219078	7472	lacosamide	Synthetic organic	COC[C@H](C(=O)NCc1ccccc1)NC(=O)C	-6	-5.6	-6	-5.7	-5.8	-5.6	-5
2763	3438	ciprofibrate	Synthetic organic	OC(=O)C(Oc1ccc(cc1)C1CC1(Cl)Cl)(C)C	-6.6	-6.2	-5.9	-5.5	-6.2	-5.9	-5
3019	2409	diazoxide	Synthetic organic	Clc1ccc2c(c1)S(=O)(=O)N=C(N2)C	-5.8	-5.7	-5.9	-5.7	-6.2	-5.7	-5
3518	7194	guanethidine	Synthetic organic	NC(=N)NCCN1CCCCCCC1	-5.7	-5.3	-5.6	-5.4	-5.1	-5.8	-5
91270	6571	moexipril	Synthetic organic	CCOC(=O)[C@@H](N[C@H](C(=O)N1Cc2cc(OC)c(cc2C[C@H]1C(=O)O)OC)C)CCc1ccccc1	-7.1	-6.2	-7.3	-6.9	-7.1	-5.8	-4.9
5944	13081	cantharidin	Natural product	C[C@@]12[C@H]3CC[C@@H]([C@@]1(C(=O)OC2=O)C)O3	-6.4	-5.9	-7.3	-5.8	-6.3	-6	-4.9
37393	10019	halofantrine	Synthetic organic	CCCCN(CCC(c1cc2c(Cl)cc(cc2c2c1ccc(c2)C(F)(F)F)Cl)O)CCCC	-6.6	-6.4	-7.2	-6.8	-7	-6.1	-4.9
2769	240	cisapride	Synthetic organic	COC1CN(CCCOc2ccc(cc2)F)CCC1NC(=O)c1cc(Cl)c(cc1OC)N	-7.4	-6.2	-7.1	-7.4	-7.6	-7.2	-4.9
5311027	1958	bimatoprost	Synthetic organic	CCNC(=O)CCC/C=C\C[C@H]1[C@@H](O)C[C@H]([C@@H]1/C=C/[C@H](CCc1ccccc1)O)O	-6.6	-7.1	-7	-6.4	-8.1	-6	-4.9
5312125	493	silodosin	Synthetic organic	OCCCN1CCc2c1c(cc(c2)C[C@H](NCCOc1ccccc1OCC(F)(F)F)C)C(=O)N	-6.8	-6.6	-7	-5.7	-6.9	-5.9	-4.9
5282440	9866	ozagrel	Synthetic organic	OC(=O)/C=C/c1ccc(cc1)Cn1ccnc1	-6.2	-5.8	-7	-6.7	-6.1	-6.2	-4.9
4235	7428	moclobemide	Synthetic organic	O=C(c1ccc(cc1)Cl)NCCN1CCOCC1	-5.8	-5.6	-6.9	-6.6	-6.3	-5.9	-4.9
2717	7323	chlormezanone	Synthetic organic	CN1C(=O)CCS(=O)(=O)C1c1ccc(cc1)Cl	-5.7	-5.8	-6.8	-5.6	-6.4	-6.4	-4.9
4926	7281	promazine	Synthetic organic	CN(CCCN1c2ccccc2Sc2c1cccc2)C	-6.5	-5.8	-6.7	-6.2	-6	-5.8	-4.9
2148	4810	aminohippuric acid	Metabolite	O=C(c1ccc(cc1)N)NCC(=O)O	-6.4	-5.9	-6.6	-6	-5.8	-6.1	-4.9
71739	569	carazolol	Synthetic organic	OC(COc1cccc2c1c1ccccc1[nH]2)CNC(C)C	-6.7	-5.7	-6.6	-6.3	-6.7	-6.4	-4.9
5593	7319	tropicamide	Synthetic organic	CCN(C(=O)C(c1ccccc1)CO)Cc1ccncc1	-6.2	-5.7	-6.6	-5.5	-6.3	-5.9	-4.9
4485	2514	nifedipine	Synthetic organic	COC(=O)C1=C(C)NC(=C(C1c1ccccc1[N+](=O)[O-])C(=O)OC)C	-6.3	-5.9	-6.5	-5.4	-6.4	-5.6	-4.9
5340	12699	sulfathiazole	Synthetic organic	C1=CC(=CC=C1N)S(=O)(=O)NC2=NC=CS2	-6	-5.5	-6.5	-6.7	-5.9	-5.8	-4.9
107807	6367	perindopril	Synthetic organic	CCC[C@@H](C(=O)OCC)N[C@H](C(=O)N1[C@H]2CCCC[C@H]2C[C@H]1C(=O)O)C	-6.1	-6	-6.3	-5.8	-6.3	-6	-4.9
60937	7604	tiludronic acid	Synthetic organic	Clc1ccc(cc1)SC(P(=O)(O)O)P(=O)(O)O	-6.2	-5.9	-6.3	-5.5	-6.3	-5.4	-4.9
17134	10173	sulfadoxine	Synthetic organic	COc1c(OC)ncnc1NS(=O)(=O)c1ccc(cc1)N	-6.3	-5.8	-6.3	-6.3	-6.2	-6.2	-4.9
5324	12639	sulfaguanidine	Synthetic organic	C1=CC(=CC=C1N)S(=O)(=O)N=C(N)N	-5.9	-5.7	-6.3	-5.8	-5.4	-5.8	-4.9
26879	7210	levamisole	Synthetic organic	C1CN2C(=N[C@H](C2)c2ccccc2)S1	-5.7	-5.6	-6.3	-5.5	-5.6	-5.6	-4.9
5666	11502	viloxazine	Synthetic organic	CCOc1ccccc1OCC1CNCCO1	-5.9	-5.5	-6.3	-5.5	-5.7	-5.9	-4.9
68844	6797	brinzolamide	Synthetic organic	COCCCN1C[C@H](NCC)c2c(S1(=O)=O)sc(c2)S(=O)(=O)N	-6.3	-5.3	-6.3	-5.6	-6.2	-5.7	-4.9
60825	12673	lamivudine	Synthetic organic	C1[C@H](O[C@H](S1)CO)N2C=CC(=NC2=O)N	-5.9	-6.5	-6.2	-5.9	-5.7	-5.7	-4.9
5816	479	(-)-adrenaline	Metabolite	CNC[C@@H](c1ccc(c(c1)O)O)O	-6	-6.3	-6.2	-6.1	-5.2	-6.2	-4.9
5358	54	sumatriptan	Synthetic organic	CNS(=O)(=O)Cc1ccc2c(c1)c(CCN(C)C)c[nH]2	-6.5	-5.8	-6.2	-5.6	-6.5	-6.1	-4.9
3821	4233	ketamine	Synthetic organic	CNC1(CCCCC1=O)c1ccccc1Cl	-6.2	-5.8	-6.2	-5.3	-5.4	-6.7	-4.9
123600	9816	levosalbutamol	Synthetic organic	OCc1cc(ccc1O)[C@H](CNC(C)(C)C)O	-6	-5.7	-6.2	-5.6	-5.7	-6.2	-4.9
5587	7318	tripelennamine	Synthetic organic	CN(CCN(c1ccccn1)Cc1ccccc1)C	-5.9	-5.6	-6.2	-5.4	-5.6	-5.6	-4.9
30668	9868	lofexidine	Synthetic organic	CC(C1=NCCN1)Oc1c(Cl)cccc1Cl	-6	-5.5	-6.2	-5.3	-5.3	-6.8	-4.9
6047	3639	levodopa	Metabolite	OC(=O)[C@H](Cc1ccc(c(c1)O)O)N	-6.3	-6.4	-6.1	-6	-6	-6.4	-4.9
2733	2322	chlorzoxazone	Synthetic organic	Clc1ccc2c(c1)[nH]c(=O)o2	-5.4	-5.7	-6.1	-5.9	-5	-5.7	-4.9
11622909	7436	milnacipran	Synthetic organic	NCC1CC1(c1ccccc1)C(=O)N(CC)CC	-5.1	-5.5	-6.1	-4.9	-5.8	-5.6	-4.9
2265	7120	azathioprine	Synthetic organic	Cn1cnc(c1Sc1ncnc2c1nc[nH]2)N(=O)=O	-6.5	-6.8	-6	-6.1	-7	-5.8	-4.9
155143	7630	testosterone decanoate	Synthetic organic	CCCCCCCCCC(=O)O[C@H]1CC[C@@H]2[C@]1(C)CC[C@H]1[C@H]2CCC2=CC(=O)CC[C@]12C	-6.9	-6.5	-6	-7	-7.6	-6.9	-4.9
3671	7399	ibudilast	Synthetic organic	CC(C(=O)c1c(nn2c1cccc2)C(C)C)C	-6.1	-5.9	-6	-5.9	-5.6	-5.9	-4.9
3278	7179	ethacrynic acid	Synthetic organic	CCC(=C)C(=O)c1ccc(c(c1Cl)Cl)OCC(=O)O	-5.8	-5.8	-6	-5.6	-5.9	-6.2	-4.9
4171	553	metoprolol	Synthetic organic	COCCc1ccc(cc1)OCC(CNC(C)C)O	-5	-5.4	-6	-5.3	-5.8	-5.6	-4.9
6435415	5166	cilastatin	Synthetic organic	OC(=O)[C@H](CSCCCC/C=C(/C(=O)O)\NC(=O)[C@H]1CC1(C)C)N	-6.4	-5.3	-6	-5	-6.9	-5.7	-4.9
5193	7615	secobarbital	Synthetic organic	CCCC(C1(CC=C)C(=O)NC(=O)NC1=O)C	-5.2	-5.3	-6	-5.4	-5.8	-5.9	-4.9
3447	7863	gabexate	Synthetic organic	CCOC(=O)c1ccc(cc1)OC(=O)CCCCCN=C(N)N	-5.7	-6.2	-5.9	-5.6	-6.5	-5.6	-4.9
4737	5480	pentobarbitone	Synthetic organic	CCCC(C1(CC)C(=O)NC(=O)NC1=O)C	-5.5	-5.6	-5.9	-5.3	-5.3	-6	-4.9
4908	9952	primaquine	Synthetic organic	NCCCC(Nc1cc(OC)cc2c1nccc2)C	-6.1	-6.2	-5.8	-5.5	-5.6	-6	-4.9
2479	7137	butabarbital	Synthetic organic	CCC(C1(CC)C(=NC(=O)N=C1O)O)C	-5.2	-5.6	-5.8	-5.2	-5.5	-6.5	-4.9
3180	7173	dyclonine	Synthetic organic	CCCCOc1ccc(cc1)C(=O)CCN1CCCCC1	-6.7	-5.5	-5.8	-5.8	-6.4	-6.3	-4.9
5245	3176	risedronate	Synthetic organic	OP(=O)(C(P(=O)(O)O)(Cc1cccnc1)O)O	-6.6	-6.1	-5.6	-5.7	-6	-5.9	-4.9
2442	11218	bromhexine	Synthetic organic	Brc1cc(CN(C2CCCCC2)C)c(c(c1)Br)N	-5.4	-5.7	-5.5	-5.5	-5.8	-5.7	-4.9
5504	7310	tolazoline	Synthetic organic	c1ccc(cc1)CC1=NCCN1	-5.3	-5.5	-5.5	-5.2	-5.2	-5.4	-4.9
3767	12761	isoniazid	Synthetic organic	C1=CN=CC=C1C(=O)NN	-5.6	-5.3	-5.5	-5.6	-4.8	-5.4	-4.9
4449	7247	nefazodone	Synthetic organic	CCc1nn(c(=O)n1CCOc1ccccc1)CCCN1CCN(CC1)c1cccc(c1)Cl	-5.7	-6.6	-7.6	-7.3	-7.4	-6.7	-4.8
9913767	7552	selexipag	Synthetic organic	O=C(NS(=O)(=O)C)COCCCCN(c1cnc(c(n1)c1ccccc1)c1ccccc1)C(C)C	-7	-6.7	-7.2	-7.2	-7.5	-6.1	-4.8
2585	551	carvedilol	Synthetic organic	COc1ccccc1OCCNCC(COc1cccc2c1c1ccccc1[nH]2)O	-7.2	-7.3	-6.9	-6.9	-7.5	-6.6	-4.8
23653540	12188	enmetazobactam	Synthetic organic	C[C@@]1([C@@H](N2[C@H](S1(=O)=O)CC2=O)C(=O)[O-])Cn1cc[n+](n1)C	-5.9	-5.8	-6.9	-5.8	-6.7	-5.7	-4.8
2663	9064	celiprolol	Synthetic organic	CCN(C(=O)Nc1ccc(c(c1)C(=O)C)OCC(CNC(C)(C)C)O)CC	-6.2	-5.3	-6.9	-6.2	-6.3	-6	-4.8
9868491	7451	tafluprost	Synthetic organic	CC(OC(=O)CCC/C=C\C[C@H]1[C@@H](O)C[C@H]([C@@H]1/C=C/C(COc1ccccc1)(F)F)O)C	-7.2	-6.6	-6.8	-6.4	-7.3	-6.2	-4.8
4060	7223	mephenytoin	Synthetic organic	CCC1(N=C(N(C1=O)C)O)c1ccccc1	-6.4	-6	-6.8	-5.7	-5.6	-6	-4.8
31477	7239	metipranolol	Synthetic organic	OC(COc1cc(C)c(c(c1C)C)OC(=O)C)CNC(C)C	-6.9	-5.4	-6.7	-5.8	-6.6	-6.1	-4.8
3219	7174	emedastine	Synthetic organic	CCOCCn1c(nc2c1cccc2)N1CCCN(CC1)C	-6.5	-5.7	-6.6	-6.5	-5.9	-6.2	-4.8
2196	4133	aniracetam	Synthetic organic	COc1ccc(cc1)C(=O)N1CCCC1=O	-5.9	-5.6	-6.5	-5.8	-5.7	-5.8	-4.8
6253	4827	cytarabine	Synthetic organic	OC[C@H]1O[C@H]([C@H]([C@@H]1O)O)n1ccc(nc1=O)N	-6.6	-6.4	-6.4	-5.9	-5.8	-6.1	-4.8
1548943	2486	capsaicin	Natural product	COc1cc(CNC(=O)CCCC/C=C/C(C)C)ccc1O	-5.5	-6.1	-6.4	-6.3	-6.5	-5.1	-4.8
4634	359	oxybutynin	Synthetic organic	CCN(CC#CCOC(=O)C(c1ccccc1)(C1CCCCC1)O)CC	-6.4	-5.7	-6.4	-6.3	-6.1	-6.1	-4.8
3519	522	guanfacine	Synthetic organic	O=C(Cc1c(Cl)cccc1Cl)N=C(N)N	-5.9	-5.7	-6.4	-5.4	-5.3	-6.1	-4.8
2727	6801	chlorpropamide	Synthetic organic	CCCNC(=O)NS(=O)(=O)c1ccc(Cl)cc1	-6.5	-5.6	-6.4	-5.7	-6.2	-5.8	-4.8
3086674	7653	ioflupane	Synthetic organic	FCCCN1[C@H]2CC[C@@H]1[C@H]([C@H](C2)c1ccc(cc1)[123I])C(=O)OC	-6.1	-5.6	-6.4	-5.2	-6	-5.8	-4.8
667484	5463	etomidate	Synthetic organic	CCOC(=O)c1cncn1[C@@H](c1ccccc1)C	-5.6	-5.6	-6.4	-5.3	-5.8	-5.5	-4.8
2471	4837	bumetanide	Synthetic organic	CCCCNc1cc(cc(c1Oc1ccccc1)S(=O)(=O)N)C(=O)O	-6.6	-5.2	-6.4	-5.6	-6.6	-6.8	-4.8
2162	6981	amlodipine	Synthetic organic	NCCOCC1=C(C(=O)OCC)C(C(=C(N1)C)C(=O)OC)c1ccccc1Cl	-6	-5.2	-6.4	-5.8	-5.9	-5.8	-4.8
60657	8035	levobetaxolol	Synthetic organic	O[C@H](COc1ccc(cc1)CCOCC1CC1)CNC(C)C	-5.5	-5.2	-6.4	-6	-5.5	-5.8	-4.8
2284	1084	baclofen	Synthetic organic	NCC(c1ccc(cc1)Cl)CC(=O)O	-5.8	-6.1	-6.3	-5.8	-5.7	-6	-4.8
55331	6572	moexiprilat	Synthetic organic	COc1cc2C[C@@H](C(=O)O)N(Cc2cc1OC)C(=O)[C@@H](N[C@H](C(=O)O)CCc1ccccc1)C	-7.2	-5.9	-6.3	-7.1	-6.9	-7	-4.8
338	4306	salicylic acid	Natural product	OC(=O)c1ccccc1O	-5.3	-5.6	-6.3	-6.3	-5	-6.2	-4.8
65628	7478	bendamustine	Synthetic organic	ClCCN(c1ccc2c(c1)nc(n2C)CCCC(=O)O)CCCl	-6.3	-5.3	-6.3	-5.6	-5.9	-5.7	-4.8
3025	7159	dibucaine	Synthetic organic	CCCCOc1nc2ccccc2c(c1)C(=NCCN(CC)CC)O	-6.1	-6	-6.2	-6.1	-6.2	-6.2	-4.8
5472	7307	ticlopidine	Synthetic organic	Clc1ccccc1CN1CCc2c(C1)ccs2	-6.1	-5.8	-6.2	-5.5	-5.6	-5.9	-4.8
5320	12633	sulfacetamide	Synthetic organic	CC(=O)NS(=O)(=O)C1=CC=C(C=C1)N	-6.1	-5.6	-6.2	-5.9	-5.7	-6	-4.8
24066	4828	zalcitabine	Synthetic organic	Nc1ccn(c(=O)n1)[C@H]1CC[C@H](O1)CO	-6	-6.6	-6.1	-6.4	-5.9	-5.6	-4.8
5403	560	terbutaline	Synthetic organic	OC(c1cc(O)cc(c1)O)CNC(C)(C)C	-6.3	-6.1	-6.1	-5.8	-5.6	-5.9	-4.8
5070	2326	riluzole	Synthetic organic	Nc1nc2c(s1)cc(cc2)OC(F)(F)F	-6.2	-6.1	-6.1	-5.9	-5.4	-6.2	-4.8
15130	7212	levomethadyl acetate	Synthetic organic	CC[C@@H](C(c1ccccc1)(c1ccccc1)C[C@@H](N(C)C)C)OC(=O)C	-6.1	-6	-6.1	-5.1	-5.8	-6.3	-4.8
71353	7901	dapoxetine	Synthetic organic	CN([C@H](c1ccccc1)CCOc1cccc2c1cccc2)C	-5.7	-5.7	-6.1	-5.4	-7.2	-5.5	-4.8
4883	555	practolol	Synthetic organic	OC(COc1ccc(cc1)NC(=O)C)CNC(C)C	-6.2	-5.5	-6.1	-5.9	-6.1	-5.8	-4.8
5210	2586	sibutramine	Synthetic organic	CC(CC(C1(CCC1)c1ccc(cc1)Cl)N(C)C)C	-5.5	-5.2	-6.1	-5.4	-5.2	-5.6	-4.8
439260	505	(-)-noradrenaline	Metabolite	NC[C@@H](c1ccc(c(c1)O)O)O	-6	-5.9	-6	-5.9	-5.4	-6.3	-4.8
5386	10513	tegafur	Synthetic organic	O=c1[nH]c(=O)n(cc1F)C1CCCO1	-6.3	-5.9	-5.9	-5.6	-5.5	-5.6	-4.8
5280360	1883	PGE<sub>2</sub>	Metabolite	CCCCC[C@@H](/C=C/[C@H]1[C@H](O)CC(=O)[C@@H]1C/C=C\CCCC(=O)O)O	-5.8	-5.9	-5.9	-5.4	-6.4	-5.7	-4.8
5906	7229	metaraminol	Synthetic organic	C[C@@H]([C@@H](c1cccc(c1)O)O)N	-5.6	-5.9	-5.9	-5.7	-5.2	-5.7	-4.8
5530	5281	tranylcypromine	Synthetic organic	NC1CC1c1ccccc1	-5.4	-5.3	-5.9	-5	-5.1	-5.6	-4.8
9835049	10761	avibactam	Synthetic organic	NC(=O)[C@@H]1CC[C@@H]2CN1C(=O)N2OS(=O)(=O)O	-6.7	-6.1	-5.8	-6.1	-6.3	-5.8	-4.8
2475	550	bupranolol	Synthetic organic	OC(COc1cc(C)ccc1Cl)CNC(C)(C)C	-6.1	-5.9	-5.8	-5.5	-6.1	-5.5	-4.8
4810	12574	moxonidine	Synthetic organic	CC1=NC(=C(C(=N1)Cl)NC2=NCCN2)OC	-5.6	-5.9	-5.8	-5.2	-5.3	-5.5	-4.8
4826	2412	pinacidil	Synthetic organic	CC(C(C)(C)C)N=C(Nc1ccncc1)NC#N	-5.4	-5.6	-5.8	-6.1	-5.6	-5.2	-4.8
71329	2604	dofetilide	Synthetic organic	CN(CCc1ccc(cc1)NS(=O)(=O)C)CCOc1ccc(cc1)NS(=O)(=O)C	-6.1	-6.6	-5.7	-6.3	-6.7	-5.4	-4.8
460612	7620	melphalan	Synthetic organic	ClCCN(c1ccc(cc1)C[C@@H](C(=O)O)N)CCCl	-6.3	-5.8	-5.7	-5.3	-5.3	-5.6	-4.8
4075	2700	mesalazine	Synthetic organic	Nc1ccc(c(c1)C(=O)O)O	-5.6	-5.6	-5.7	-5.8	-4.9	-5.8	-4.8
4107	6829	methocarbamol	Synthetic organic	COc1ccccc1OCC(COC(=O)N)O	-6	-5.4	-5.7	-5.6	-6	-5.5	-4.8
2942	9075	dacarbazine	Synthetic organic	CN(N=Nc1[nH]cnc1C(=O)N)C	-6	-5.4	-5.6	-6.3	-4.6	-4.9	-4.8
1548942	11576	zucapsaicin	Synthetic organic	COc1cc(CNC(=O)CCCC/C=C\C(C)C)ccc1O	-6.6	-6	-5.5	-6.2	-6.3	-5.7	-4.8
47528	2411	nicorandil	Synthetic organic	[O-][N+](=O)OCCNC(=O)c1cccnc1	-5.5	-5.1	-5.5	-5.7	-5.6	-5.7	-4.8
681	940	dopamine	Metabolite	NCCc1ccc(c(c1)O)O	-5.5	-6.2	-5.4	-5.7	-5.1	-6.2	-4.8
26757	6639	selegiline	Synthetic organic	C[C@@H](N(CC#C)C)Cc1ccccc1	-5.1	-5.3	-5.4	-4.7	-4.8	-5.1	-4.8
60809	57	xanomeline	Synthetic organic	CCCCCCOc1nsnc1C1=CCCN(C1)C	-4.4	-5	-5.2	-5.5	-5.6	-5.2	-4.8
2266	7484	azelaic acid	Synthetic organic	OC(=O)CCCCCCCC(=O)O	-5.3	-4.3	-5.2	-4.6	-4.5	-4.8	-4.8
3083544	7479	arformoterol	Synthetic organic	O=CNc1cc(ccc1O)[C@H](CN[C@@H](Cc1ccc(cc1)OC)C)O	-6	-5.8	-6.9	-6.2	-7.3	-6.7	-4.7
5362119	6360	lisinopril	Synthetic organic	NCCCC[C@@H](C(=O)N1CCC[C@H]1C(=O)O)N[C@H](C(=O)O)CCc1ccccc1	-6.6	-6.1	-6.7	-6.6	-6.5	-6.9	-4.7
6918140	5820	treprostinil	Synthetic organic	CCCCC[C@@H](CC[C@H]1[C@H](O)C[C@H]2[C@@H]1Cc1cccc(c1C2)OCC(=O)O)O	-6.6	-6	-6.7	-6.4	-7	-6.3	-4.7
4499	2524	nisoldipine	Synthetic organic	COC(=O)C1=C(C)NC(=C(C1c1ccccc1[N+](=O)[O-])C(=O)OCC(C)C)C	-5.9	-5.5	-6.7	-6.2	-6.3	-5.7	-4.7
3290	7181	ethopropazine	Synthetic organic	CCN(C(CN1c2ccccc2Sc2c1cccc2)C)CC	-5.7	-5.8	-6.6	-5.6	-5.8	-5.5	-4.7
5253	7297	sotalol	Synthetic organic	CC(NCC(c1ccc(cc1)NS(=O)(=O)C)O)C	-6.4	-5.5	-6.6	-5.9	-6	-6.1	-4.7
1986	6792	acetazolamide	Synthetic organic	CC(=O)Nc1nnc(s1)S(=O)(=O)N	-6.3	-5.6	-6.5	-5.6	-6.3	-5.7	-4.7
4497	2523	nimodipine	Synthetic organic	COCCOC(=O)C1=C(C)NC(=C(C1c1cccc(c1)[N+](=O)[O-])C(=O)OC(C)C)C	-5.7	-6	-6.4	-6.5	-6.6	-5.6	-4.7
73330464	10525	diroximel fumarate	Synthetic organic	COC(=O)/C=C/C(=O)OCCN1C(=O)CCC1=O	-5.3	-5.4	-6.4	-6	-5.2	-5.7	-4.7
4086	7250	orciprenaline	Synthetic organic	OC(c1cc(O)cc(c1)O)CNC(C)C	-6.1	-5.9	-6.3	-5.7	-5.4	-5.6	-4.7
4915	7278	procarbazine	Synthetic organic	CNNCc1ccc(cc1)C(=O)NC(C)C	-6.1	-5.8	-6.3	-5.6	-5.7	-6.3	-4.7
2405	7129	bisoprolol	Synthetic organic	OC(COc1ccc(cc1)COCCOC(C)C)CNC(C)C	-5.8	-5.4	-6.3	-5	-6	-5.6	-4.7
896	224	melatonin	Metabolite	COc1ccc2c(c1)c(CCNC(=O)C)c[nH]2	-6.1	-5.7	-6.2	-5.8	-6.1	-6.2	-4.7
10130337	10342	solriamfetol	Synthetic organic	N[C@H](Cc1ccccc1)COC(=O)N	-5.9	-5.7	-6.2	-5.1	-5.7	-5.6	-4.7
5353646	5443	guanabenz	Synthetic organic	NC(=N/N=C\c1c(Cl)cccc1Cl)N	-6	-5.5	-6.2	-5.3	-5.3	-5.5	-4.7
4992	1227	mepyramine	Synthetic organic	COc1ccc(cc1)CN(c1ccccn1)CCN(C)C	-5.6	-5.4	-6.2	-5.6	-5.8	-5.4	-4.7
56959087	7539	naloxegol	Synthetic organic	COCCOCCOCCOCCOCCOCCOCCO[C@H]1CC[C@@]2([C@@]34[C@H]1Oc1c4c(C[C@H]2N(CC3)CC=C)ccc1O)O	-5.2	-5.4	-6.2	-5.7	-5.4	-5.7	-4.7
10184665	7353	vilanterol	Synthetic organic	OCc1cc(ccc1O)[C@H](CNCCCCCCOCCOCc1c(Cl)cccc1Cl)O	-5.1	-6.4	-6.1	-5	-5.9	-5.8	-4.7
441350	6956	alpha-methyltyrosine	Synthetic organic	Oc1ccc(cc1)C[C@@](C(=O)O)(N)C	-5.9	-6	-6.1	-5.5	-5.7	-5.9	-4.7
4195	7240	midodrine	Synthetic organic	COc1ccc(cc1C(CN=C(CN)O)O)OC	-6.2	-5.6	-6.1	-5.9	-5.6	-6.2	-4.7
9034	7233	methohexital	Synthetic organic	C=CCC1(C(C#CCC)C)C(=NC(=O)N(C1=O)C)O	-5.4	-5.3	-6.1	-5.1	-5.7	-5.8	-4.7
5734	7047	zonisamide	Synthetic organic	NS(=O)(=O)Cc1noc2c1cccc2	-6.4	-5.5	-6	-5.5	-6.4	-5.9	-4.7
4058	7221	pethidine	Synthetic organic	CCOC(=O)C1(CCN(CC1)C)c1ccccc1	-5.2	-6	-5.9	-5.3	-5.4	-5.5	-4.7
3125	5094	methyltyrosine	Metabolite	Oc1ccc(cc1)CC(C(=O)O)(N)C	-5.9	-6	-5.8	-5.5	-5.8	-6	-4.7
4828	91	pindolol	Synthetic organic	OC(COc1cccc2c1cc[nH]2)CNC(C)C	-6.3	-5.9	-5.8	-5.8	-6	-6	-4.7
6041	485	phenylephrine	Synthetic organic	CNC[C@@H](c1cccc(c1)O)O	-5.4	-5.5	-5.8	-5.7	-5	-6	-4.7
4775	8480	phenylbutyrate	Synthetic organic	OC(=O)CCCc1ccccc1	-5.3	-5.4	-5.8	-5.2	-5.6	-5.5	-4.7
6082	483	methoxamine	Synthetic organic	COc1ccc(c(c1)C(C(N)C)O)OC	-5.8	-5.9	-5.7	-5.1	-5.2	-5.6	-4.7
5280980	11128	clavulanic acid	Natural product	OC(=O)[C@@H]1N2[C@H](O/C/1=C\CO)CC2=O	-6	-5.8	-5.7	-5.5	-5.8	-6	-4.7
2368	7618	betanidine	Synthetic organic	CNC(=NC)NCc1ccccc1	-5.6	-5.5	-5.7	-5.5	-5.2	-5.5	-4.7
2708	7143	chlorambucil	Synthetic organic	ClCCN(c1ccc(cc1)CCCC(=O)O)CCCl	-5.4	-4.9	-5.6	-5.2	-5.7	-5.7	-4.7
2723601	6845	thioguanine	Synthetic organic	Nc1nc(=S)c2c([nH]1)nc[nH]2	-5.4	-5.5	-5.5	-5.8	-5.3	-5.9	-4.7
119570	953	pramipexole	Synthetic organic	CCCN[C@H]1CCc2c(C1)sc(n2)N	-5.9	-5.3	-5.4	-5.7	-4.9	-5.3	-4.7
3675	7266	phenelzine	Synthetic organic	NNCCc1ccccc1	-5.3	-5.3	-5.4	-5.6	-5.2	-5.9	-4.7
688020	11165	Crotamiton	Synthetic organic	C/C=C/C(=O)N(c1ccccc1C)CC	-5.5	-5.2	-5.4	-4.9	-5.2	-5.3	-4.7
33572	7294	ritodrine	Synthetic organic	Oc1ccc(cc1)CCN[C@H]([C@@H](c1ccc(cc1)O)O)C	-6.6	-6	-7.4	-6.6	-6.6	-6.7	-4.6
11236126	11137	seladelpar	Synthetic organic	CCO[C@H](COc1ccc(cc1)C(F)(F)F)CSc1ccc(c(c1)C)OCC(=O)O	-6.5	-7.1	-7.1	-6.2	-7	-6.9	-4.6
9883933	7560	gabapentin enacarbil	Synthetic organic	CC(OC(=O)C(C)C)OC(=O)NCC1(CCCCC1)CC(=O)O	-6.7	-5.7	-7.1	-5.2	-6.1	-6.7	-4.6
1978	7107	acebutolol	Synthetic organic	CCCC(=Nc1ccc(c(c1)C(=O)C)OCC(CNC(C)C)O)O	-7.2	-5.3	-6.9	-5.9	-6.3	-5.8	-4.6
2726	83	chlorpromazine	Synthetic organic	CN(CCCN1c2ccccc2Sc2c1cc(Cl)cc2)C	-6.3	-5.8	-6.8	-5.7	-5.7	-5.7	-4.6
38945	7309	tocainide	Synthetic organic	CC(C(=Nc1c(C)cccc1C)O)N	-5.9	-6	-6.5	-5	-5.7	-5.5	-4.6
6917779	7435	levomilnacipran	Synthetic organic	NC[C@@H]1C[C@]1(c1ccccc1)C(=O)N(CC)CC	-5.4	-5.2	-6.5	-5.1	-5.7	-5.4	-4.6
4507	2334	nitrendipine	Synthetic organic	CCOC(=O)C1=C(C)NC(=C(C1c1cccc(c1)[N+](=O)[O-])C(=O)OC)C	-6.3	-5.7	-6.4	-6.3	-6.1	-5.9	-4.6
9935639	11605	melphalan flufenamide	Synthetic organic	ClCCN(c1ccc(cc1)C[C@@H](C(=O)N[C@H](C(=O)OCC)Cc1ccc(cc1)F)N)CCCl	-6.3	-6.6	-6.3	-5.4	-6.9	-5.7	-4.6
11597698	7213	lisdexamfetamine	Synthetic organic	NCCCC[C@@H](C(=N[C@H](Cc1ccccc1)C)O)N	-6.2	-5.9	-6.3	-5.6	-6.4	-6	-4.6
3052776	6641	rasagiline	Synthetic organic	C#CCN[C@@H]1CCc2c1cccc2	-5.7	-5.7	-6.2	-5.3	-5.4	-5.8	-4.6
59768	7178	esmolol	Synthetic organic	COC(=O)CCc1ccc(cc1)OCC(CNC(C)C)O	-6.2	-5.2	-6.2	-5.6	-6	-6.1	-4.6
5394	7301	temozolomide	Synthetic organic	NC(=O)c1ncn2c1nnn(c2=O)C	-6.5	-6	-6.1	-6	-5.9	-6.1	-4.6
3998	12697	mafenide	Synthetic organic	C1=CC(=CC=C1CN)S(=O)(=O)N	-6.2	-5.2	-6.1	-6.3	-5.1	-6.2	-4.6
60852	3059	ibandronic acid	Synthetic organic	CCCCCN(CCC(P(=O)(O)O)(P(=O)(O)O)O)C	-6.1	-5.1	-6.1	-5.6	-5.9	-4.7	-4.6
3038	6807	diclofenamide	Synthetic organic	Clc1cc(cc(c1Cl)S(=O)(=O)N)S(=O)(=O)N	-6	-6	-5.9	-5.4	-6.6	-5.7	-4.6
60947	6586	tirofiban	Synthetic organic	CCCCS(=O)(=O)N[C@H](C(=O)O)Cc1ccc(cc1)OCCCCC1CCNCC1	-6.7	-5.8	-5.9	-6	-6.7	-5.4	-4.6
2719	5535	chloroquine	Synthetic organic	CCN(CCCC(Nc1ccnc2c1ccc(c2)Cl)C)CC	-5.7	-5.7	-5.9	-5.9	-5.9	-5.5	-4.6
9838022	7477	tapentadol	Synthetic organic	CC[C@@H](c1cccc(c1)O)[C@H](CN(C)C)C	-5.6	-5.6	-5.9	-5.3	-5.6	-5.5	-4.6
444	7135	bupropion	Synthetic organic	Clc1cccc(c1)C(=O)C(NC(C)(C)C)C	-5.8	-5.4	-5.9	-5.2	-5.4	-5.6	-4.6
5333	12631	sulfanilamide	Synthetic organic	C1=CC(=CC=C1N)S(=O)(=O)N	-6.1	-4.8	-5.8	-5.3	-4.8	-5.5	-4.6
2119	563	alprenolol	Synthetic organic	C=CCc1ccccc1OCC(CNC(C)C)O	-5.5	-5.4	-5.7	-5.6	-5.6	-5.5	-4.6
2803	516	clonidine	Synthetic organic	Clc1cccc(c1NC1=NCCN1)Cl	-5.7	-5.2	-5.7	-5.4	-5.3	-6.2	-4.6
2216	7117	apraclonidine	Synthetic organic	Nc1cc(Cl)c(c(c1)Cl)NC1=NCCN1	-5.8	-5.5	-5.6	-5.9	-5.3	-5.7	-4.6
9948102	8924	pitolisant	Synthetic organic	Clc1ccc(cc1)CCCOCCCN1CCCCC1	-5.3	-5.9	-5.5	-5.9	-5.9	-5.5	-4.6
4456	8993	neostigmine	Synthetic organic	O=C(N(C)C)Oc1cccc(c1)[N+](C)(C)C	-5.4	-5	-5.5	-5.1	-5.2	-5.5	-4.6
9831415	7441	icosapent	Synthetic organic	CC/C=C\C/C=C\C/C=C\C/C=C\C/C=C\CCCC(=O)OCC	-4.6	-4.5	-5.5	-4.9	-5.5	-5.3	-4.6
3000715	2579	thiopental	Synthetic organic	CCCC(C1(CC)C(=O)NC(=S)NC1=O)C	-5.6	-5.6	-5.4	-5	-5	-5.5	-4.6
9294	556	ephedrine	Synthetic organic	CN[C@H]([C@@H](c1ccccc1)O)C	-5.1	-5.1	-5.4	-4.8	-5	-5.5	-4.6
5526	6573	tranexamic acid	Synthetic organic	NC[C@@H]1CC[C@H](CC1)C(=O)O	-5.3	-5.6	-5.2	-5.7	-4.7	-5.7	-4.6
4631	7255	oxprenolol	Synthetic organic	C=CCOc1ccccc1OCC(CNC(C)C)O	-6	-4.9	-5.2	-5.3	-5.3	-5.7	-4.6
3001055	1234	ranitidine	Synthetic organic	CN/C(=C\[N+](=O)[O-])/NCCSCc1ccc(o1)CN(C)C	-5.4	-5	-5.1	-5	-5.4	-4.6	-4.6
4914	4291	procaine	Synthetic organic	CCN(CCOC(=O)c1ccc(cc1)N)CC	-5.3	-4.8	-5	-5.2	-5	-5.3	-4.6
5749	7257	oxyphenonium	Synthetic organic	CC[N+](CCOC(=O)C(c1ccccc1)(C1CCCCC1)O)(CC)C	-5.8	-5.8	-7	-5.9	-6.2	-5.6	-4.5
4260	12306	moxisylyte	Synthetic organic	Cc1cc(c(cc1OC(=O)C)C(C)C)OCCN(C)C	-6.2	-5.4	-6.4	-5	-5.6	-5.8	-4.5
121396	7458	carglumic acid	Synthetic organic	OC(=O)CC[C@@H](C(=O)O)NC(=O)N	-5.9	-5.9	-6.2	-5.2	-5.1	-5.6	-4.5
2244	4139	aspirin	Synthetic organic	CC(=O)Oc1ccccc1C(=O)O	-5.8	-5.5	-6.2	-5.4	-5.6	-6	-4.5
4913	4811	procainamide	Synthetic organic	CCN(CCNC(=O)c1ccc(cc1)N)CC	-5.8	-5.1	-6.1	-5.3	-5.3	-5.5	-4.5
77991	6602	rivastigmine	Synthetic organic	CCN(C(=O)Oc1cccc(c1)[C@@H](N(C)C)C)C	-5.3	-5.4	-6	-5.3	-5.5	-5.6	-4.5
65028	11427	oseltamivir	Synthetic organic	CCOC(=O)C1=C[C@H]([C@@H]([C@H](C1)N)NC(=O)C)OC(CC)CC	-6.2	-5.3	-6	-5.3	-5.8	-5.7	-4.5
4031	9011	mebeverine	Synthetic organic	COc1ccc(cc1)CC(N(CCCCOC(=O)c1ccc(c(c1)OC)OC)CC)C	-6.6	-6.4	-5.9	-5.2	-5.5	-5.9	-4.5
5282381	1936	misoprostol (methyl ester)	Synthetic organic	CCCCC(C/C=C/[C@H]1[C@H](O)CC(=O)[C@@H]1CCCCCCC(=O)OC)(O)C	-5.2	-4.6	-5.9	-5.7	-6.5	-5.4	-4.5
4906	7276	prilocaine	Synthetic organic	CCCNC(C(=Nc1ccccc1C)O)C	-6.1	-5.6	-5.8	-5.3	-5.6	-5.4	-4.5
3676	2623	lidocaine	Synthetic organic	CCN(CC(=O)Nc1c(C)cccc1C)CC	-5.9	-5.2	-5.8	-5.2	-5.3	-5.2	-4.5
1983	5239	paracetamol	Synthetic organic	CC(=O)Nc1ccc(cc1)O	-5.4	-5.7	-5.7	-5.5	-4.8	-5.7	-4.5
51634	4841	miglustat	Synthetic organic	CCCCN1C[C@H](O)[C@H]([C@@H]([C@H]1CO)O)O	-6.1	-5.4	-5.7	-5.4	-5.2	-5.5	-4.5
4510	7053	nitroglycerin	Synthetic organic	[O-][N+](=O)OC(CO[N+](=O)[O-])CO[N+](=O)[O-]	-5.6	-5.2	-5.6	-5.2	-5.5	-5.4	-4.5
4099	7230	metharbital	Synthetic organic	CCC1(CC)C(=NC(=O)N(C1=O)C)O	-5.3	-5.2	-5.5	-5.1	-5.3	-5.8	-4.5
4943	5464	propofol	Synthetic organic	CC(c1cccc(c1O)C(C)C)C	-5.3	-5.1	-5.5	-5	-5.2	-5.6	-4.5
7028	7286	pseudoephedrine	Synthetic organic	CN[C@H]([C@H](c1ccccc1)O)C	-5.2	-5.1	-5.4	-5	-5.1	-5.9	-4.5
5152	559	salmeterol	Synthetic organic	OCc1cc(ccc1O)C(CNCCCCCCOCCCCc1ccccc1)O	-5.6	-5.8	-5.1	-4.5	-5.8	-5.3	-4.5
2796	2667	clofibrate	Synthetic organic	CCOC(=O)C(Oc1ccc(cc1)Cl)(C)C	-5.3	-5.6	-6.3	-5.5	-5.6	-5.5	-4.4
4178	2629	mexiletine	Synthetic organic	CC(COc1c(C)cccc1C)N	-5.4	-5.3	-6.2	-4.9	-5.6	-5.9	-4.4
3516	7617	guaifenesin	Synthetic organic	OCC(COc1ccccc1OC)O	-5.5	-5.2	-6.1	-5.3	-5.1	-4.8	-4.4
4633	7123	oxybuprocaine	Synthetic organic	CCCCOc1cc(ccc1N)C(=O)OCCN(CC)CC	-5.6	-4.6	-6.1	-5.4	-5.3	-5.8	-4.4
5910	305	pilocarpine	Synthetic organic	CC[C@@H]1C(=O)OC[C@@H]1Cc1cncn1C	-5.3	-5.8	-5.8	-5.2	-5.4	-5.2	-4.4
4911	4357	probenecid	Synthetic organic	CCCN(S(=O)(=O)c1ccc(cc1)C(=O)O)CCC	-5.8	-5.7	-5.8	-5.2	-5.6	-5.5	-4.4
6883	7051	isosorbide dinitrate	Synthetic organic	[O-][N+](=O)O[C@@H]1CO[C@H]2[C@@H]1OC[C@@H]2O[N+](=O)[O-]	-5.9	-6	-5.7	-5.9	-5.7	-5.7	-4.4
2153	413	theophylline	Natural product	Cn1c(=O)n(C)c2c(c1=O)[nH]cn2	-5.6	-5.4	-5.7	-6.2	-5.1	-5.9	-4.4
5826	2147	dexamfetamine	Synthetic organic	C[C@@H](Cc1ccccc1)N	-5.1	-5.1	-5.6	-4.8	-5	-5.5	-4.4
3032285	7305	thiamylal	Synthetic organic	CCCC(C1(CC=C)C(=NC(=S)N=C1O)O)C	-4.8	-5.1	-5.6	-4.9	-4.8	-5.6	-4.4
492405	11139	favipiravir	Synthetic organic	Fc1c[nH]c(=O)c(n1)C(=O)N	-5.7	-6	-5.5	-5.8	-4.9	-5.7	-4.4
9837243	9041	brivaracetam	Synthetic organic	CCC[C@H]1CN(C(=O)C1)[C@H](C(=O)N)CC	-5.8	-5.6	-5.5	-5	-5.5	-5.4	-4.4
3446	5483	gabapentin	Synthetic organic	NCC1(CCCCC1)CC(=O)O	-5.4	-5.6	-5.5	-4.6	-5.1	-5.7	-4.4
3007	4804	amphetamine	Synthetic organic	CC(Cc1ccccc1)N	-5.1	-5	-5.5	-5.5	-5	-5.5	-4.4
4100	6828	methazolamide	Synthetic organic	CC(=O)N=c1sc(nn1C)S(=O)(=O)N	-6	-5	-5.4	-5.4	-5.6	-5.3	-4.4
2756	1231	cimetidine	Synthetic organic	N#CNC(=NC)NCCSCc1nc[nH]c1C	-5.7	-4.8	-5.3	-5.4	-4.9	-4.7	-4.4
3284	7325	ethinamate	Synthetic organic	C#CC1(CCCCC1)OC(=N)O	-5.3	-5.2	-5.1	-4.9	-4.8	-4.8	-4.4
42113	7156	desflurane	Synthetic organic	FC(OC(C(F)(F)F)F)F	-4.5	-4.3	-5	-5.3	-3.9	-4.9	-4.4
68712	13356	rilmenidine	Synthetic organic	C1CC1C(C2CC2)NC3=NCCO3	-5.3	-5.1	-4.9	-4.8	-4.5	-5.2	-4.4
5665	4821	vigabatrin	Synthetic organic	NC(C=C)CCC(=O)O	-4.7	-4.7	-4.9	-5.3	-4.1	-4.8	-4.4
71158	7106	acamprosate	Synthetic organic	CC(=NCCCS(=O)(=O)O)O	-5.4	-5.1	-4.8	-4.2	-4.5	-4.9	-4.4
33624	565	timolol	Synthetic organic	O[C@H](COc1nsnc1N1CCOCC1)CNC(C)(C)C	-6.2	-6.1	-6.5	-6.2	-5.8	-5.1	-4.3
135401907	6795	allopurinol	Synthetic organic	O=c1ncnc2c1c[nH][nH]2	-5	-5.8	-6.2	-5.5	-4.8	-5.4	-4.3
71815	12925	secnidazole	Synthetic organic	CC1=NC=C(N1CC(C)O)[N+](=O)[O-]	-5.3	-5	-6.2	-5.3	-4.8	-5.3	-4.3
4032	3990	mecamylamine	Synthetic organic	CNC1(C)C2CCC(C1(C)C)C2	-5.4	-5	-6	-5	-4.8	-5.2	-4.3
89594	2585	nicotine	Synthetic organic	CN1CCC[C@H]1c1cccnc1	-5.6	-5.2	-5.9	-5.5	-4.7	-5.5	-4.3
25419	9605	clodronic acid	Synthetic organic	ClC(P(=O)(O)O)(P(=O)(O)O)Cl	-5.6	-4.8	-5.9	-6.1	-5	-4.9	-4.3
208898	7465	dronedarone	Synthetic organic	CCCCc1oc2c(c1C(=O)c1ccc(cc1)OCCCN(CCCC)CCCC)cc(cc2)NS(=O)(=O)C	-6.8	-5.6	-5.8	-6	-5.9	-5.9	-4.3
5095	7295	ropinirole	Synthetic organic	CCCN(CCC)CCc1cccc2c1CC(=N2)O	-5.6	-5.4	-5.8	-6.1	-5.5	-5.7	-4.3
5280723	1882	PGE<sub>1</sub>	Metabolite	CCCCC[C@@H](/C=C/[C@H]1[C@H](O)CC(=O)[C@@H]1CCCCCCC(=O)O)O	-5.6	-5.8	-5.7	-4.5	-5.9	-5.8	-4.3
3950	7214	lomustine	Synthetic organic	ClCCN(C(=NC1CCCCC1)O)N=O	-5.2	-5.1	-5.7	-5	-5.3	-5.1	-4.3
3677	7222	mephentermine	Synthetic organic	CNC(Cc1ccccc1)(C)C	-5.1	-5	-5.7	-4.8	-5.2	-5.5	-4.3
441314	4842	miglitol	Synthetic organic	OCCN1C[C@H](O)[C@H]([C@@H]([C@H]1CO)O)O	-5.7	-5.4	-5.6	-5.4	-5	-5.4	-4.3
16666	2430	(-)-menthol	Natural product	C[C@@H]1CC[C@H]([C@@H](C1)O)C(C)C	-5.3	-5.1	-5.6	-4.7	-4.9	-5.5	-4.3
4754	7402	phenacetin	Synthetic organic	CCOc1ccc(cc1)NC(=O)C	-5.7	-5	-5.5	-5.2	-4.9	-5.8	-4.3
8612	7145	chloroprocaine	Synthetic organic	CCN(CCOC(=O)c1ccc(cc1Cl)N)CC	-5.2	-4.8	-5.5	-5.4	-5	-5.4	-4.3
10770	7196	hexylcaine	Synthetic organic	CC(OC(=O)c1ccccc1)CNC1CCCCC1	-6.4	-6.3	-5.4	-6	-6.1	-6.2	-4.3
60753	7200	ibutilide	Synthetic organic	CCCCCCCN(CCCC(c1ccc(cc1)NS(=O)(=O)C)O)CC	-5.3	-6	-5.4	-5.2	-5.8	-4.9	-4.3
2088	3141	alendronate	Synthetic organic	NCCCC(P(=O)(O)O)(P(=O)(O)O)O	-6.3	-5.3	-5.4	-5.5	-5.3	-5.3	-4.3
7029	7161	diethylpropion	Synthetic organic	CCN(C(C(=O)c1ccccc1)C)CC	-5.2	-5.3	-5.4	-5.1	-5	-5.1	-4.3
3202	9073	edrophonium	Synthetic organic	CC[N+](c1cccc(c1)O)(C)C	-5.2	-5.1	-5.4	-4.8	-4.8	-5.5	-4.3
5479	12341	tinidazole	Synthetic organic	CCS(=O)(=O)CCn1c(ncc1[N+](=O)[O-])C	-5.3	-5	-5.4	-5.2	-5.6	-5.2	-4.3
1206	4803	methamphetamine	Synthetic organic	CNC(Cc1ccccc1)C	-5.1	-5	-5.4	-4.7	-5	-5.3	-4.3
10472693	8321	bempedoic acid	Synthetic organic	OC(CCCCCC(C(=O)O)(C)C)CCCCCC(C(=O)O)(C)C	-4.9	-5.5	-5.3	-5.3	-5.5	-5.7	-4.3
2972	7456	deferiprone	Synthetic organic	Cn1ccc(=O)c(c1C)O	-5	-5	-5.3	-5.1	-4.9	-5.4	-4.3
4842	7271	pipobroman	Synthetic organic	BrCCC(=O)N1CCN(CC1)C(=O)CCBr	-4.9	-4.8	-5.3	-4.7	-5.3	-4.9	-4.3
4168	241	metoclopramide	Synthetic organic	CCN(CCNC(=O)c1cc(Cl)c(cc1OC)N)CC	-5.5	-4.9	-5.2	-5.2	-5.6	-5.8	-4.3
2130	4128	amantadine	Synthetic organic	NC12CC3CC(C2)CC(C1)C3	-5.7	-5.5	-5.1	-4.9	-5.3	-5.6	-4.3
4674	7259	pamidronic acid	Synthetic organic	NCCC(P(=O)(O)O)(P(=O)(O)O)O	-6.3	-5.5	-5	-5.1	-5.2	-4.6	-4.3
3305	7184	etidronic acid	Synthetic organic	CC(P(=O)(O)O)(P(=O)(O)O)O	-6.2	-5.2	-5	-5	-5.2	-4.7	-4.3
44093	5158	captopril	Synthetic organic	SC[C@H](C(=O)N1CCC[C@H]1C(=O)O)C	-5.3	-4.8	-5	-5.2	-5.3	-4.8	-4.3
657298	6650	propylthiouracil	Synthetic organic	CCCc1cc(=O)[nH]c(=S)[nH]1	-5.1	-4.7	-4.9	-4.5	-4.5	-5	-4.3
3463	3439	gemfibrozil	Synthetic organic	Cc1ccc(c(c1)OCCCC(C(=O)O)(C)C)C	-6.7	-5.2	-6.3	-5.7	-6.4	-6.4	-4.2
27661	7052	isosorbide mononitrate	Synthetic organic	[O-][N+](=O)O[C@@H]1CO[C@H]2[C@@H]1OC[C@@H]2O	-5.7	-5.6	-6.1	-5.4	-5.3	-5.1	-4.2
3291	7182	ethosuximide	Synthetic organic	CC1(CC)CC(=NC1=O)O	-5	-4.8	-6	-6	-4.7	-5.4	-4.2
4935	7283	proparacaine	Synthetic organic	CCCOc1ccc(cc1N)C(=O)OCCN(CC)CC	-6	-5.5	-5.8	-6.2	-5.5	-5.4	-4.2
4771	7269	phentermine	Synthetic organic	CC(Cc1ccccc1)(N)C	-5.4	-5	-5.8	-5	-5	-5.5	-4.2
3385	4789	5-fluorouracil	Synthetic organic	Fc1c[nH]c(=O)[nH]c1=O	-5.2	-5.5	-5.5	-5.8	-4.4	-5.2	-4.2
176077	10200	migalastat	Synthetic organic	OC[C@H]1NC[C@@H]([C@H]([C@H]1O)O)O	-5.7	-5.8	-5.4	-6.1	-5.2	-4.9	-4.2
2519	407	caffeine	Natural product	Cn1cnc2c1c(=O)n(C)c(=O)n2C	-5.4	-5.3	-5.4	-5.9	-5	-6.4	-4.2
2684	9658	cevimeline	Synthetic organic	CC1SCC2(O1)CN1CCC2CC1	-5.4	-5.1	-5.3	-4.9	-4.7	-5	-4.2
2576	7610	carisoprodol	Synthetic organic	CCCC(COC(=O)N)(COC(=O)NC(C)C)C	-5.3	-5.5	-5.2	-5	-5.3	-5.7	-4.2
2761171	12954	ethionamide	Synthetic organic	CCC1=NC=CC(=C1)C(=S)N	-4.8	-5.2	-5.2	-4.8	-4.4	-5.1	-4.2
4843	4288	piracetam	Synthetic organic	NC(=O)CN1CCCC1=O	-5	-5	-5.2	-4.9	-4.4	-4.6	-4.2
4991	8994	pyridostigmine	Synthetic organic	C[n+]1cccc(c1)OC(=O)N(C)C	-4.8	-5	-5.1	-5	-4.5	-4.9	-4.2
4091	4779	metformin	Synthetic organic	CN(C(=N)N=C(N)N)C	-5	-4.8	-5.1	-5.5	-4.4	-4.8	-4.2
5284583	6826	levetiracetam	Synthetic organic	CC[C@H](N1CCCC1=O)C(=O)N	-5.6	-5	-5	-4.8	-4.5	-5.6	-4.2
3033637	7248	nizatidine	Synthetic organic	CN/C(=C\N(=O)=O)/NCCSCc1csc(n1)CN(C)C	-5.1	-4.9	-4.9	-4.7	-4.9	-4.5	-4.2
667490	7226	mercaptopurine	Synthetic organic	Sc1ncnc2c1nc[nH]2	-4.7	-4.7	-4.6	-5	-4.8	-5.3	-4.2
2369	549	betaxolol	Synthetic organic	OC(COc1ccc(cc1)CCOCC1CC1)CNC(C)C	-6.2	-4.9	-6	-5.3	-6	-5.7	-4.1
4884	7597	pralidoxime	Synthetic organic	O/N=C/c1cccc[n+]1C	-5.1	-4.7	-5.9	-5.8	-4.5	-5.2	-4.1
3009	5176	eflornithine	Synthetic organic	NCCCC(C(=O)O)(C(F)F)N	-5.7	-4.8	-5.7	-4.6	-5	-5.2	-4.1
5576	7316	trimethadione	Synthetic organic	O=C1OC(C(=O)N1C)(C)C	-4.9	-4.8	-5.7	-5.6	-4.5	-5	-4.1
68740	3177	zoledronic acid	Synthetic organic	OP(=O)(C(P(=O)(O)O)(Cn1cncc1)O)O	-6.5	-5.8	-5.6	-5	-5.6	-5.1	-4.1
2431	7130	bretylium	Synthetic organic	CC[N+](Cc1ccccc1Br)(C)C	-4.6	-4.9	-5.4	-4.5	-4.8	-4.6	-4.1
4688	7262	pargyline	Synthetic organic	CN(Cc1ccccc1)CC#C	-4.8	-4.7	-5.3	-4.6	-4.7	-5.2	-4.1
5310993	1596	acipimox	Synthetic organic	[O-][n+]1cc(ncc1C)C(=O)O	-5.6	-6	-5.2	-5.9	-4.7	-5.3	-4.1
9296	8281	treosulfan	Synthetic organic	OC(C(COS(=O)(=O)C)O)COS(=O)(=O)C	-5.3	-5.2	-5.2	-5.4	-5.3	-4.6	-4.1
4162	7238	methyprylon	Synthetic organic	CCC1(CC)C(=NCC(C1=O)C)O	-4.7	-5	-5.1	-4.5	-4.6	-5.4	-4.1
14052	12996	ethambutol	Synthetic organic	CC[C@@H](CO)NCCN[C@@H](CC)CO	-4.8	-4.8	-5.1	-4.6	-4.6	-4.5	-4.1
4064	7225	meprobamate	Synthetic organic	CCCC(COC(=N)O)(COC(=N)O)C	-4.8	-5.3	-5	-4.5	-4.5	-5.7	-4.1
3763	2505	isoflurane	Synthetic organic	FC(OC(C(F)(F)F)Cl)F	-4.5	-4.4	-5	-4.1	-3.9	-4.7	-4.1
2478	7136	busulfan	Synthetic organic	CS(=O)(=O)OCCCCOS(=O)(=O)C	-4.7	-4.4	-4.8	-4.7	-4.7	-4.7	-4.1
2366	11937	betahistine	Synthetic organic	CNCCc1ccccn1	-4.4	-4.8	-4.7	-4.6	-4.3	-5	-4.1
5281042	7243	mivacurium	Synthetic organic	COc1cc2c(cc1OC)CC[N+]([C@@H]2Cc1cc(OC)c(c(c1)OC)OC)(C)CCCOC(=O)CC/C=C/CCC(=O)OCCC[N+]1(C)CCc2c([C@H]1Cc1cc(OC)c(c(c1)OC)OC)cc(c(c2)OC)OC	-6.7	-6.1	-6.6	-5.9	-6.5	-6.1	-4
5486971	5484	pregabalin	Synthetic organic	NC[C@H](CC(=O)O)CC(C)C	-4.9	-5.2	-5.4	-4.3	-4.6	-5.1	-4
5206	7296	sevoflurane	Synthetic organic	FCOC(C(F)(F)F)C(F)(F)F	-5	-4.7	-5.4	-6	-4.1	-5	-4
2123	7112	altretamine	Synthetic organic	CN(c1nc(nc(n1)N(C)C)N(C)C)C	-5	-4.5	-5.4	-4.6	-4.5	-5.3	-4
6194	7621	uramustine	Synthetic organic	ClCCN(c1c[nH]c(=O)[nH]c1=O)CCCl	-5.2	-5.2	-5	-4.7	-5	-4.8	-4
4173	10914	metronidazole	Synthetic organic	OCCn1c(C)ncc1[N+](=O)[O-]	-5.4	-4.9	-5	-5.1	-4.8	-5	-4
3415	5497	foscarnet	Synthetic organic	OC(=O)P(=O)(O)O	-4.8	-4.7	-4.9	-5.4	-4	-4.8	-4
3226	7175	enflurane	Synthetic organic	FC(OC(C(Cl)F)(F)F)F	-4.5	-4.5	-4.9	-5.5	-4	-4.8	-4
3690	7201	ifosfamide	Synthetic organic	ClCCNP1(=O)OCCCN1CCCl	-5.2	-4.8	-4.8	-4.6	-4.7	-5.1	-4
1046	7287	pyrazinamide	Synthetic organic	OC(=N)c1cnccn1	-5.2	-5	-5.6	-5.7	-4.1	-5	-3.9
5852	7264	penicillamine	Synthetic organic	N[C@H](C(S)(C)C)C(=O)O	-4.8	-4.2	-5.2	-5.1	-4	-4.2	-3.9
8280	7261	paramethadione	Synthetic organic	CCC1(C)OC(=O)N(C1=O)C	-5.1	-5.4	-5	-5.2	-4.7	-5.1	-3.9
9015	6827	mequinol	Synthetic organic	COc1ccc(cc1)O	-4.7	-5	-4.9	-5.6	-3.9	-4.8	-3.9
137	4784	5-aminolevulinic acid	Metabolite	NCC(=O)CCC(=O)O	-4.9	-4.6	-4.9	-5.4	-4.3	-4.6	-3.9
7741	7126	betazole	Synthetic organic	NCCc1cc[nH]n1	-4.4	-4.4	-4.6	-5.2	-4	-4.7	-3.9
2578	6800	carmustine	Synthetic organic	ClCCNC(=O)N(CCCl)N=O	-4.7	-4.3	-4.6	-4.5	-4.4	-4.6	-3.9
10413	4711	&gamma;-hydroxybutyrate	Metabolite	OCCCC(=O)O	-4.3	-4.4	-4.3	-4.8	-3.6	-4.1	-3.9
5314	4004	succinylcholine	Synthetic organic	O=C(OCC[N+](C)(C)C)CCC(=O)OCC[N+](C)(C)C	-4.9	-4.5	-4.9	-4.9	-5.2	-4.7	-3.8
3657	6822	hydroxyurea	Synthetic organic	NC(=O)NO	-4.3	-4	-4.3	-4.6	-3.5	-4.5	-3.8
5281077	7180	ethchlorvynol	Synthetic organic	CCC(C#C)(/C=C/Cl)O	-4.3	-4.1	-4.1	-4.8	-3.7	-4.3	-3.8
3121	7009	valproic acid	Synthetic organic	CCCC(C(=O)O)CCC	-4.8	-4.5	-4.9	-4.2	-4.2	-4.8	-3.7
7699	7611	benzonatate	Synthetic organic	COCCOCCOCCOCCOCCOCCOCCOCCOCCOC(=O)c1ccc(cc1)NCCCC	-4.6	-4.7	-4.8	-4.4	-4.9	-4.3	-3.7
449215	9488	L-cycloserine	Synthetic organic	N[C@H]1CONC1=O	-4.8	-4.8	-4.5	-5.2	-3.8	-4.5	-3.7
3562	2401	halothane	Synthetic organic	ClC(C(F)(F)F)Br	-3.7	-3.9	-4.4	-4.5	-3.4	-4	-3.7
2370	297	bethanechol	Synthetic organic	CC(C[N+](C)(C)C)OC(=O)N	-4.2	-4.1	-4.2	-3.8	-3.9	-4.5	-3.7
2551	298	carbachol	Synthetic organic	NC(=O)OCC[N+](C)(C)C	-4.4	-4.3	-4	-4.2	-3.8	-4.4	-3.7
12035	10945	acetylcysteine	Synthetic organic	SC[C@@H](C(=O)O)NC(=O)C	-5	-4.5	-4.8	-4.1	-4.1	-4.6	-3.6
2907	7154	cyclophosphamide	Synthetic organic	ClCCN(P1(=O)NCCCO1)CCCl	-5.2	-4.9	-4.6	-4.7	-4.5	-4.1	-3.6
564	6574	6-aminocaproic acid	Synthetic organic	NCCCCCC(=O)O	-4.5	-4.9	-4.6	-4.7	-4.1	-4.5	-3.6
5918	8032	amifampridine	Synthetic organic	Nc1cnccc1N	-4.4	-4.4	-4.6	-5.3	-4	-4.6	-3.6
4116	7234	methoxyflurane	Synthetic organic	COC(C(Cl)Cl)(F)F	-4	-3.9	-3.9	-4.5	-3.5	-4	-3.6
6234	9489	D-cycloserine	Synthetic organic	N[C@@H]1CONC1=O	-4.8	-4.8	-4.9	-5.2	-3.8	-4.8	-3.5
637568	7045	dimethyl fumarate	Synthetic organic	COC(=O)/C=C/C(=O)OC	-4.6	-4.5	-4.7	-4.8	-4.1	-4.6	-3.5
6503	7328	tromethamine	Synthetic organic	OCC(CO)(CO)N	-4.9	-4.5	-4.3	-5.4	-4	-3.8	-3.5
3406	11705	fomepizole	Synthetic organic	Cc1c[nH]nc1	-3.8	-4.1	-4.3	-4.4	-3.3	-3.8	-3.5
1993	7438	methacholine	Synthetic organic	CC(C[N+](C)(C)C)OC(=O)C	-4.2	-4	-3.9	-3.8	-3.7	-4.1	-3.5
446987	10813	fosfomycin	Synthetic organic	C[C@@H]1O[C@@H]1P(=O)(O)O	-5	-4.5	-4.7	-5.4	-4	-4.2	-3.4
10548	9074	echothiophate	Synthetic organic	CCOP(=O)(SCC[N+](C)(C)C)OCC	-4.4	-4.1	-4.4	-4.3	-4.6	-4	-3.4
1727	2416	fampridine	Synthetic organic	Nc1ccncc1	-3.9	-4.2	-4.3	-4.8	-3.3	-4.2	-3.4
3117	7168	disulfiram	Synthetic organic	CCN(C(=S)SSC(=S)N(CC)CC)CC	-4	-3.8	-3.9	-3.8	-3.8	-3.8	-3.3
3520	4783	guanidine	Metabolite	NC(=N)N	-4.3	-3.6	-3.6	-4.2	-3	-3.8	-3.3
5453	7622	thiotepa	Synthetic organic	S=P(N1CC1)(N1CC1)N1CC1	-4.1	-3.7	-4	-3.9	-3.4	-3.3	-3.2
4101	10913	methenamine	Synthetic organic	C1N2CN3CN1CN(C2)C3	-4.5	-4.1	-4.6	-4	-3.7	-4.1	-3.1
1349907	6649	methimazole	Synthetic organic	Cn1ccnc1S	-3.6	-3.4	-3.9	-4.7	-3.2	-3.9	-3
4033	7218	mechlorethamine	Synthetic organic	ClCCN(CCCl)C	-3.4	-3.5	-3.4	-3.4	-2.9	-3.6	-2.9
6058	7440	mercaptamine	Synthetic organic	NCCS	-2.7	-2.8	-2.8	-3.3	-2.3	-2.6	-2.4

## Sheet: EAS people docking results
PubChem.CID	Ligand.ID	Name	Type	SMILES	ICAM5	SMOC1	PSCA	SATB1	SCRG1	PTPRB	ISLR2	NCR3LG1	SELE
28620	6806	deslanoside	Synthetic organic	OC[C@H]1O[C@@H](O[C@H]2[C@@H](O)C[C@@H](O[C@@H]2C)O[C@H]2[C@@H](O)C[C@@H](O[C@@H]2C)O[C@H]2[C@@H](O)C[C@@H](O[C@@H]2C)O[C@H]2CC[C@]3([C@@H](C2)CC[C@@H]2[C@@H]3C[C@@H](O)[C@]3([C@]2(O)CC[C@@H]3C2=CC(=O)OC2)C)C)[C@@H]([C@H]([C@@H]1O)O)O	-8.8	-10	-7.7	-10.1	-8.3	-9.8	-10.5	-9.5	-9.6
5284512	6794	acetyldigitoxin	Synthetic organic	CC(=O)O[C@H]1C[C@H](O[C@H]2[C@@H](O)C[C@@H](O[C@@H]2C)O[C@H]2[C@@H](O)C[C@@H](O[C@@H]2C)O[C@H]2CC[C@]3([C@@H](C2)CC[C@@H]2[C@@H]3CC[C@]3([C@]2(O)CC[C@@H]3C2=CC(=O)OC2)C)C)O[C@@H]([C@H]1O)C	-8.2	-9.6	-8.2	-10.4	-8.8	-8.4	-9.8	-8.6	-9.3
60838	6823	irinotecan	Synthetic organic	CC[C@@]1(O)C(=O)OCc2c1cc1c3nc4ccc(cc4c(c3Cn1c2=O)CC)OC(=O)N1CCC(CC1)N1CCCCC1	-7.5	-10.1	-7.5	-9.2	-9	-9.1	-9.6	-8	-9
72163100	9730	atogepant	Synthetic organic	O=C(c1cnc2c(c1)C[C@@]1(C2)C(=O)Nc2c1cccn2)N[C@H]1C[C@H]([C@H](N(C1=O)CC(F)(F)F)C)c1c(F)ccc(c1F)F	-8.2	-9.8	-8	-9.6	-9.2	-9.4	-9.5	-10.2	-8.9
2724385	4726	digoxin	Natural product	O=C1OCC(=C1)[C@H]1CC[C@]2([C@]1(C)[C@H](O)C[C@H]1[C@H]2CC[C@H]2[C@]1(C)CC[C@@H](C2)O[C@H]1C[C@H](O)[C@@H]([C@H](O1)C)O[C@H]1C[C@H](O)[C@@H]([C@H](O1)C)O[C@H]1C[C@H](O)[C@@H]([C@H](O1)C)O)O	-8.3	-10	-8.7	-10.5	-8.8	-8.8	-10.9	-8.8	-8.9
8223	149	ergotamine	Synthetic organic	O=C([C@H]1CN(C)[C@H]2C(=C1)c1cccc3c1c(C2)c[nH]3)N[C@]1(C)O[C@@]2(N(C1=O)[C@@H](Cc1ccccc1)C(=O)N1[C@H]2CCC1)O	-7.5	-10.2	-8.2	-8.5	-7.8	-9.2	-8.7	-9.4	-8.8
67505836	11271	ledipasvir	Synthetic organic	COC(=O)N[C@H](C(=O)N1CC2(C[C@H]1c1ncc([nH]1)c1ccc3c(c1)C(F)(F)c1c3ccc(c1)c1ccc3c(c1)[nH]c(n3)[C@@H]1[C@H]3CC[C@@H](N1C(=O)[C@H](C(C)C)NC(=O)OC)C3)CC2)C(C)C	-8.4	-11.4	-8.3	-11.4	-8.8	-9.1	-11.1	-10	-8.7
51049968	10704	rimegepant	Synthetic organic	O=C(N1CCC(CC1)n1c(=O)[nH]c2c1cccn2)O[C@@H]1CC[C@H]([C@@H](c2c1nccc2)N)c1cccc(c1F)F	-8.4	-9.5	-8.1	-11.1	-8.4	-8.5	-9.4	-8.2	-8.6
71811910	7573	omaveloxolone	Synthetic organic	N#CC1=C[C@@]2(C)[C@H](C(C1=O)(C)C)CC[C@@]1(C2=CC(=O)[C@H]2[C@@]1(C)CC[C@@]1([C@H]2CC(C)(C)CC1)NC(=O)C(F)(F)C)C	-7.3	-9.1	-7.1	-8	-7.1	-7	-8.3	-7.8	-8.6
24826799	5890	ponatinib	Synthetic organic	CN1CCN(CC1)Cc1ccc(cc1C(F)(F)F)NC(=O)c1ccc(c(c1)C#Cc1cnc2n1nccc2)C	-7.5	-9.1	-7.7	-9.7	-8.1	-8.5	-8.4	-9.5	-8.5
68029831	9626	trilaciclib	Synthetic organic	CN1CCN(CC1)c1ccc(nc1)Nc1ncc2c(n1)n1c(c2)C(=O)NCC21CCCCC2	-7.2	-9.6	-7.7	-8.5	-7.5	-7.5	-8.2	-8.2	-8.5
68748835	10176	ubrogepant	Synthetic organic	O=C(c1cnc2c(c1)C[C@@]1(C2)C(=O)Nc2c1cccn2)N[C@H]1C[C@@H](c2ccccc2)[C@H](N(C1=O)CC(F)(F)F)C	-8.1	-9.7	-7.4	-8.3	-8.9	-9.1	-9.2	-10	-8.4
53472683	11513	zavegepant	Synthetic organic	CN1CCC(CC1)N1CCN(CC1)C(=O)[C@H](NC(=O)N1CCC(CC1)c1cc2ccccc2[nH]c1=O)Cc1cc(C)c2c(c1)cn[nH]2	-8.8	-10.7	-8.2	-9	-8.2	-9.1	-9.6	-9.8	-8.4
10531	121	dihydroergotamine	Synthetic organic	CN1C[C@@H](C[C@H]2[C@H]1Cc1c[nH]c3c1c2ccc3)C(=O)N[C@]1(C)O[C@@]2(N(C1=O)[C@@H](Cc1ccccc1)C(=O)N1[C@H]2CCC1)O	-7.6	-10.1	-8	-9.5	-8	-9.3	-9	-9.4	-8.4
68873	2874	drospirenone	Synthetic organic	O=C1CC[C@]2(C(=C1)[C@@H]1C[C@@H]1[C@@H]1[C@@H]2CC[C@]2([C@H]1[C@@H]1C[C@@H]1[C@]12CCC(=O)O1)C)C	-7	-9.4	-8	-10.1	-7.5	-6.9	-8.6	-8.7	-8.4
24873435	7367	simeprevir	Synthetic organic	COc1ccc2c(c1C)nc(cc2O[C@@H]1C[C@@H]2[C@@H](C1)C(=O)N(C)CCCC/C=C\[C@H]1[C@](NC2=O)(C1)C(=O)NS(=O)(=O)C1CC1)c1scc(n1)C(C)C	-8.5	-9.6	-7.8	-8.8	-7.9	-8.3	-8.9	-8.3	-8.4
25141092	8290	entrectinib	Synthetic organic	CN1CCN(CC1)c1ccc(c(c1)NC1CCOCC1)C(=O)Nc1n[nH]c2c1cc(cc2)Cc1cc(F)cc(c1)F	-7.8	-9.7	-7.8	-8	-8	-8.3	-8.4	-9.8	-8.3
11965427	7533	lifitegrast	Synthetic organic	OC(=O)[C@@H](NC(=O)c1c(Cl)cc2c(c1Cl)CCN(C2)C(=O)c1ccc2c(c1)occ2)Cc1cccc(c1)S(=O)(=O)C	-7.3	-8.9	-8.2	-9.5	-8.3	-8.3	-8.8	-9	-8.3
213046	7461	lurasidone	Synthetic organic	O=C1N(C[C@@H]2CCCC[C@H]2CN2CCN(CC2)c2nsc3c2cccc3)C(=O)[C@@H]2[C@H]1[C@H]1CC[C@@H]2C1	-7.4	-8.9	-7.7	-10.2	-7.2	-8.5	-8.6	-8.5	-8.3
6442177	5889	everolimus	Synthetic organic	OCCO[C@@H]1CC[C@H](C[C@H]1OC)C[C@H]([C@H]1OC(=O)[C@@H]2CCCCN2C(=O)C(=O)[C@]2(O)O[C@@H](CC[C@H]2C)C[C@H](OC)/C(=C/C=C/C=C/[C@H](C[C@H](C(=O)[C@@H]([C@@H](/C(=C/[C@H](C(=O)C1)C)/C)O)OC)C)C)/C)C	-7.1	-8.5	-6	-8.4	-6.9	-7.7	-7.7	-7.1	-8.3
51039094	9922	tucatinib	Synthetic organic	Cc1cc(ccc1Oc1ccn2c(c1)ncn2)Nc1ncnc2c1cc(cc2)NC1=NC(CO1)(C)C	-7.9	-9.6	-7.8	-8.6	-8	-9.9	-9	-9.5	-8.2
151171	2203	conivaptan	Synthetic organic	Cc1[nH]c2c(n1)c1ccccc1N(CC2)C(=O)c1ccc(cc1)NC(=O)c1ccccc1c1ccccc1	-8.3	-10.3	-8	-11	-8.1	-9.2	-9.5	-9	-8.2
9829523	5702	midostaurin	Synthetic organic	CO[C@@H]1[C@@H](C[C@H]2O[C@]1(C)n1c3ccccc3c3c1c1n2c2ccccc2c1c1c3CNC1=O)N(C(=O)c1ccccc1)C	-7.9	-9.9	-7.8	-8.2	-7.9	-8.7	-8.7	-8.8	-8.2
118023034	10368	avapritinib	Synthetic organic	Fc1ccc(cc1)[C@@](c1cnc(nc1)N1CCN(CC1)c1ncnn2c1cc(c2)c1cnn(c1)C)(N)C	-7.9	-9.3	-7.7	-9.6	-7.5	-8.6	-8.4	-8.6	-8.2
24775005	8199	sonidegib	Synthetic organic	C[C@@H]1O[C@H](C)CN(C1)c1ccc(cn1)NC(=O)c1cccc(c1C)c1ccc(cc1)OC(F)(F)F	-7.3	-8.9	-7.2	-8.8	-7.8	-8.7	-8.5	-8.3	-8.2
644241	5697	nilotinib	Synthetic organic	Cc1ncn(c1)c1cc(NC(=O)c2ccc(c(c2)Nc2nccc(n2)c2cccnc2)C)cc(c1)C(F)(F)F	-8.2	-10	-8.6	-8.9	-8.1	-8.8	-8.7	-10	-8.1
6918155	7469	ciclesonide	Synthetic organic	O=C(C(C)C)OCC(=O)[C@@]12O[C@@H](O[C@@H]1C[C@@H]1[C@]2(C)C[C@H](O)[C@H]2[C@H]1CCC1=CC(=O)C=C[C@]21C)C1CCCCC1	-7.4	-9	-7.4	-8.3	-7.7	-8.3	-8.2	-8.2	-8.1
11319217	11100	fostemsavir	Synthetic organic	COc1cnc(c2c1c(cn2COP(=O)(O)O)C(=O)C(=O)N1CCN(CC1)C(=O)c1ccccc1)n1cnc(n1)C	-6.9	-8.6	-7.2	-7.9	-7.6	-7.4	-8.3	-7.8	-8.1
441289	4001	pancuronium	Synthetic organic	CC(=O)O[C@H]1C[C@@H]2CC[C@@H]3[C@@H]([C@]2(C[C@@H]1[N+]1(C)CCCCC1)C)CC[C@]1([C@H]3C[C@@H]([C@@H]1OC(=O)C)[N+]1(C)CCCCC1)C	-7	-9.1	-6.7	-9.4	-6.4	-7.1	-8.3	-7.4	-8.1
23725625	7519	olaparib	Synthetic organic	O=C(N1CCN(CC1)C(=O)c1cc(ccc1F)Cc1n[nH]c(=O)c2c1cccc2)C1CC1	-7	-8.7	-7.3	-7.5	-7.3	-8.9	-8.5	-9.7	-8
46848036	9913	flumbatinib	Synthetic organic	CN1CCN(CC1)Cc1ccc(cc1C(F)(F)F)C(=O)Nc1cnc(c(c1)Nc1nccc(n1)c1cccnc1)C	-7.6	-9.9	-8.5	-10	-8	-9.2	-8.6	-8.7	-8
73078	11859	tetrandrine	Synthetic organic	CN1CCc2cc(c3cc2[C@@H]1Cc1ccc(cc1)Oc1c(ccc(c1)C[C@H]1c2c(O3)c(c(cc2CCN1C)OC)OC)OC)OC	-7.4	-8.7	-7.1	-7.5	-7.3	-6.7	-8	-7.3	-8
11950170	9558	belumosudil	Synthetic organic	CC(NC(=O)COc1cccc(c1)c1nc(Nc2ccc3c(c2)cn[nH]3)c2c(n1)cccc2)C	-7.5	-9	-8.1	-8	-7.9	-9	-8.3	-8.7	-7.9
6000	2294	tubocurarine	Natural product	COc1cc2CCN([C@@H]3c2cc1Oc1cc(ccc1O)C[C@@H]1c2c(CC[N+]1(C)C)cc(c(c2Oc1ccc(C3)cc1)O)OC)C	-7.5	-9.1	-7.7	-8.4	-7.6	-7.5	-8.4	-8.6	-7.9
148195	8024	lonafarnib	Synthetic organic	Clc1cc(Br)c2c(c1)CCc1c([C@@H]2C2CCN(CC2)C(=O)CC2CCN(CC2)C(=O)N)ncc(c1)Br	-7.2	-8.8	-7.8	-8	-7.8	-8.7	-8.5	-8.5	-7.9
135565610	10657	hetrombopag	Synthetic organic	Oc1c(cccc1c1ccc(o1)C(=O)O)N=Nc1c(C)[nH]n(c1=O)c1ccc2c(c1)CCCC2	-7.8	-9.3	-7.5	-9.6	-7.8	-9.2	-9	-8.4	-7.9
9852519	9953	avatrombopag	Synthetic organic	OC(=O)C1CCN(CC1)c1ncc(cc1Cl)C(=O)Nc1sc(c(n1)c1scc(c1)Cl)N1CCN(CC1)C1CCCCC1	-7	-9.4	-7.1	-9.1	-7.4	-7.3	-9.1	-7.9	-7.9
9821849	9288	abiraterone acetate	Synthetic organic	CC(=O)O[C@H]1CC[C@]2(C(=CC[C@@H]3[C@@H]2CC[C@]2([C@H]3CC=C2c2cccnc2)C)C1)C	-7.2	-8.6	-7.4	-9.7	-7.3	-7.8	-8.5	-7.9	-7.9
6433095	12286	clazosentan	Synthetic organic	Cc1cnc(cc1)S(=O)(=O)Nc1c(c(nc(n1)c1cc(ncc1)c1n[nH]nn1)OCCO)Oc1ccccc1OC	-6.8	-9.1	-7.2	-8.1	-7.1	-7.5	-8.2	-7.6	-7.9
36462	6815	etoposide	Synthetic organic	COc1cc(cc(c1O)OC)[C@H]1[C@H]2C(=O)OC[C@@H]2[C@@H](c2c1cc1OCOc1c2)O[C@@H]1O[C@@H]2CO[C@H](O[C@H]2[C@@H]([C@H]1O)O)C	-7.7	-8.6	-7.1	-8.3	-7	-7.1	-7.6	-7.5	-7.9
44187	12025	cefoperazone	Synthetic organic	CCN1CCN(C(=O)C1=O)C(=O)N[C@H](c1ccc(cc1)O)C(=O)N[C@H]1[C@@H]2N(C1=O)C(=C(CS2)CSc1nnnn1C)C(=O)O	-7.4	-7.5	-6.7	-7	-7	-7.4	-7.7	-7.3	-7.9
16063245	7814	radotinib	Synthetic organic	Cc1ncn(c1)c1cc(NC(=O)c2ccc(c(c2)Nc2nccc(n2)c2nccnc2)C)cc(c1)C(F)(F)F	-8.3	-9.7	-7.9	-10.4	-7.9	-8.8	-8.4	-9.7	-7.8
60164	5429	adapalene	Synthetic organic	COc1ccc(cc1C12CC3CC(C2)CC(C1)C3)c1ccc2c(c1)ccc(c2)C(=O)O	-7.6	-9	-7.8	-9.9	-7.9	-9.8	-9	-9.3	-7.8
6918296	7457	dutasteride	Synthetic organic	O=C1C=C[C@]2([C@H](N1)CC[C@@H]1[C@@H]2CC[C@]2([C@H]1CC[C@@H]2C(=O)Nc1cc(ccc1C(F)(F)F)C(F)(F)F)C)C	-6.9	-9.5	-7.6	-8.5	-7.7	-8.3	-9.8	-8.8	-7.8
44623998	9331	etrasimod	Synthetic organic	OC(=O)C[C@H]1CCc2c1[nH]c1c2cc(cc1)OCc1ccc(c(c1)C(F)(F)F)C1CCCC1	-6.8	-9.1	-8	-9.7	-7.2	-8.6	-7.9	-8.8	-7.8
24889392	5658	quizartinib	Synthetic organic	O=C(Nc1noc(c1)C(C)(C)C)Nc1ccc(cc1)c1cn2c(n1)sc1c2ccc(c1)OCCN1CCOCC1	-7.4	-8.7	-7	-8.3	-8.2	-7.5	-9.7	-8.3	-7.8
10034073	10909	fidaxomicin	Synthetic organic	CO[C@@H]1[C@H](OC/C/2=C\C=C\C[C@H](O)/C(=C/[C@H](CC)[C@H](/C(=C/C(=C/C[C@H](OC2=O)[C@H](O)C)/C)/C)O[C@@H]2OC(C)(C)[C@H]([C@@H]([C@@H]2O)O)OC(=O)C(C)C)/C)O[C@@H]([C@H]([C@@H]1O)OC(=O)c1c(O)c(Cl)c(c(c1CC)Cl)O)C	-7.2	-9.1	-6.6	-8.3	-7.7	-8.7	-8.9	-8.3	-7.8
216237	2226	tolvaptan	Synthetic organic	Clc1ccc2c(c1)C(O)CCCN2C(=O)c1ccc(cc1C)NC(=O)c1ccccc1C	-7.4	-9.1	-7.3	-10.1	-7.4	-8.5	-8.4	-8.3	-7.8
6480466	12876	delamanid	Synthetic organic	C[C@@]1(CN2C=C(N=C2O1)[N+](=O)[O-])COC3=CC=C(C=C3)N4CCC(CC4)OC5=CC=C(C=C5)OC(F)(F)F	-7.5	-8.8	-7.1	-9.3	-8	-8.1	-8.7	-8.2	-7.8
10280735	7575	edoxaban	Synthetic organic	CN1CCc2c(C1)sc(n2)C(=O)N[C@@H]1C[C@H](CC[C@@H]1NC(=O)C(=O)Nc1ccc(cn1)Cl)C(=O)N(C)C	-7.1	-8.4	-6.7	-7.9	-7.5	-7.2	-8	-8.2	-7.8
5459319	12933	pristinamycin IIA	Natural product	C[C@@H]1/C=C/C(=O)NC/C=C/C(=C/[C@H](CC(=O)CC2=NC(=CO2)C(=O)N3CCC=C3C(=O)O[C@@H]1C(C)C)O)/C	-7.3	-9.3	-7.7	-7.8	-7.4	-7.3	-7.7	-8.1	-7.8
46216796	7793	pacritinib	Synthetic organic	C1/C=C/COCc2cc(ccc2OCCN2CCCC2)Nc2nc(c3cc(CO1)ccc3)ccn2	-7.3	-9.1	-7.5	-8.6	-8	-8.4	-8.2	-7.8	-7.8
39765	4002	vecuronium	Synthetic organic	CC(=O)O[C@H]1C[C@@H]2CC[C@@H]3[C@@H]([C@]2(C[C@@H]1N1CCCCC1)C)CC[C@]1([C@H]3C[C@@H]([C@@H]1OC(=O)C)[N+]1(C)CCCCC1)C	-7.4	-8.9	-6.3	-8.4	-6.4	-7.1	-8.3	-7.4	-7.8
92722	6385	argatroban	Synthetic organic	NC(=NCCC[C@@H](C(=O)N1CC[C@H](C[C@@H]1C(=O)O)C)NS(=O)(=O)c1cccc2c1NCC(C2)C)N	-6.3	-7.4	-6.7	-7.4	-6	-8.1	-7.2	-7.4	-7.8
16220172	4342	ivacaftor	Synthetic organic	O=C(c1c[nH]c2c(c1=O)cccc2)Nc1cc(O)c(cc1C(C)(C)C)C(C)(C)C	-6.7	-8.2	-7.1	-9.3	-7.4	-8.3	-8.2	-7.3	-7.8
65947	12860	prulifloxacin	Synthetic organic	CC1N2C3=CC(=C(C=C3C(=O)C(=C2S1)C(=O)O)F)N4CCN(CC4)CC5=C(OC(=O)O5)C	-6.3	-8.4	-6.7	-6.9	-7.2	-6.8	-7.8	-7.3	-7.8
54732242	9150	naldemedine	Synthetic organic	O=C(C1=C(O)[C@H]2[C@]34[C@](C1)(O)[C@@H](Cc1c4c(O2)c(O)cc1)N(CC3)CC1CC1)NC(c1onc(n1)c1ccccc1)(C)C	-7.2	-8.7	-7.6	-9.2	-8	-8	-8.9	-9.9	-7.7
16678941	7481	lumacaftor	Synthetic organic	O=C(C1(CC1)c1ccc2c(c1)OC(O2)(F)F)Nc1ccc(c(n1)c1cccc(c1)C(=O)O)C	-7.9	-9.6	-8.1	-10.2	-7.8	-9.4	-9.1	-9.6	-7.7
51038269	10630	olverembatinib	Synthetic organic	CN1CCN(CC1)Cc1ccc(cc1C(F)(F)F)NC(=O)c1ccc(c(c1)C#Cc1cnc2c(c1)cn[nH]2)C	-7.8	-9.9	-8.2	-8.8	-7.6	-8.5	-8.6	-9.6	-7.7
25171648	8293	tepotinib	Synthetic organic	N#Cc1cccc(c1)c1ccc(=O)n(n1)Cc1cccc(c1)c1ncc(cn1)OCC1CCN(CC1)C	-7.9	-8.9	-8.1	-10	-7.7	-8.3	-9.1	-9.4	-7.7
9804938	9745	macimorelin	Synthetic organic	O=CN[C@@H](Cc1c[nH]c2c1cccc2)NC(=O)[C@H](NC(=O)C(N)(C)C)Cc1c[nH]c2c1cccc2	-6.6	-7.2	-7.5	-7.6	-7	-7.5	-7.6	-9.2	-7.7
208908	5692	lapatinib	Synthetic organic	Fc1cccc(c1)COc1ccc(cc1Cl)Nc1ncnc2c1cc(cc2)c1ccc(o1)CNCCS(=O)(=O)C	-7	-9	-7.5	-9.6	-7.8	-8.8	-8.1	-8.4	-7.7
5591	2693	troglitazone	Synthetic organic	O=C1NC(=O)C(S1)Cc1ccc(cc1)OCC1(C)CCc2c(O1)c(C)c(c(c2C)O)C	-6.9	-8	-7.4	-9.5	-7.6	-8.2	-7.5	-8.4	-7.7
54675769	12021	novobiocin	Natural product	Cc1c(ccc2c1oc(=O)c(c2O)NC(=O)c1cc(c(cc1)O)CC=C(C)C)O[C@H]1[C@@H]([C@@H]([C@H](C(O1)(C)C)OC)OC(=O)N)O	-7	-8.7	-6.9	-8.5	-7.7	-7.3	-9.2	-8.3	-7.7
44631912	7383	ribociclib	Synthetic organic	CN(C(=O)c1cc2c(n1C1CCCC1)nc(nc2)Nc1ccc(cn1)N1CCNCC1)C	-6.7	-8.6	-6.8	-8.2	-6.9	-7.3	-8.5	-8.2	-7.7
4413	4262	nafamostat	Synthetic organic	NC(=Nc1ccc(cc1)C(=O)Oc1ccc2c(c1)ccc(c2)C(=N)N)N	-7	-8.2	-7.5	-8.7	-7.3	-8.7	-8.1	-8.2	-7.7
9642	7078	fluocinonide	Synthetic organic	CC(=O)OCC(=O)[C@@]12OC(O[C@@H]1C[C@@H]1[C@]2(C)C[C@H](O)[C@]2([C@H]1C[C@@H](C1=CC(=O)C=C[C@]21C)F)F)(C)C	-6.8	-8.7	-6.9	-8.2	-7.3	-7.3	-7.9	-7.9	-7.7
6451149	5742	netupitant	Synthetic organic	CN1CCN(CC1)c1ncc(c(c1)c1ccccc1C)N(C(=O)C(c1cc(cc(c1)C(F)(F)F)C(F)(F)F)(C)C)C	-6.1	-9.6	-7	-8.9	-7.7	-7.9	-8.2	-7.6	-7.7
6918289	5892	temsirolimus	Synthetic organic	CO[C@@H]1C[C@@H](CC[C@H]1OC(=O)C(CO)(CO)C)C[C@H]([C@H]1OC(=O)[C@@H]2CCCCN2C(=O)C(=O)[C@]2(O)O[C@@H](CC[C@H]2C)C[C@H](OC)/C(=C/C=C/C=C/[C@H](C[C@H](C(=O)[C@@H]([C@@H](/C(=C/[C@H](C(=O)C1)C)/C)O)OC)C)C)/C)C	-6.8	-8.4	-6	-7.8	-7.8	-7	-7.9	-7.6	-7.7
55283	11426	itraconazole	Synthetic organic	CCC(n1ncn(c1=O)c1ccc(cc1)N1CCN(CC1)c1ccc(cc1)OC[C@H]1CO[C@](O1)(Cn1cncn1)c1ccc(cc1Cl)Cl)C	-6.8	-8.4	-6.8	-8.4	-7.8	-7.5	-8.9	-9.5	-7.6
5717	3322	zafirlukast	Synthetic organic	COc1cc(ccc1Cc1cn(c2c1cc(cc2)NC(=O)OC1CCCC1)C)C(=O)NS(=O)(=O)c1ccccc1C	-7.8	-9.6	-7.7	-10.2	-7.8	-8.6	-8.1	-9.4	-7.6
3476	6820	glimepiride	Synthetic organic	CCC1=C(C)CN(C1=O)C(=O)NCCc1ccc(cc1)S(=O)(=O)NC(=O)N[C@@H]1CC[C@H](CC1)C	-6.9	-8	-6.7	-8.6	-7.9	-8.1	-8.4	-9.1	-7.6
115237	7258	paliperidone	Synthetic organic	Fc1ccc2c(c1)onc2C1CCN(CC1)CCc1c(C)nc2n(c1=O)CCCC2O	-7.5	-8.4	-7.3	-9.6	-7.9	-7.4	-8.7	-9	-7.6
6918314	7427	vilazodone	Synthetic organic	N#Cc1ccc2c(c1)c(CCCCN1CCN(CC1)c1ccc3c(c1)cc(o3)C(=O)N)c[nH]2	-6.9	-8.3	-7.2	-8.6	-7.1	-7.4	-8.5	-8.3	-7.6
31101	35	bromocriptine	Synthetic organic	CC(C[C@H]1C(=O)N2CCC[C@H]2[C@]2(N1C(=O)[C@@](O2)(NC(=O)[C@H]1CN(C)[C@H]2C(=C1)c1cccc3c1c(C2)c([nH]3)Br)C(C)C)O)C	-7.4	-9.1	-7.4	-7.9	-7.1	-8.3	-8.3	-8.3	-7.6
25151352	8710	pexidartinib	Synthetic organic	Clc1cnc2c(c1)c(c[nH]2)Cc1ccc(nc1)NCc1ccc(nc1)C(F)(F)F	-6.6	-8.4	-7.4	-8.8	-7.3	-8.7	-8.2	-8.2	-7.6
65906	10102	mizolastine	Synthetic organic	Fc1ccc(cc1)Cn1c(nc2c1cccc2)N1CCC(CC1)N(c1nccc(=O)[nH]1)C	-6.9	-8.7	-7.3	-10.7	-7.8	-7.3	-8.4	-8	-7.6
216239	5711	sorafenib	Synthetic organic	CNC(=O)c1nccc(c1)Oc1ccc(cc1)NC(=O)Nc1ccc(c(c1)C(F)(F)F)Cl	-6.9	-8.4	-7.4	-8.7	-8	-8.7	-9	-7.9	-7.6
42890	7083	idarubicin	Natural product	O[C@H]1[C@@H](N)C[C@@H](O[C@H]1C)O[C@H]1C[C@@](O)(Cc2c1c(O)c1c(c2O)C(=O)c2c(C1=O)cccc2)C(=O)C	-6.9	-8.7	-6.4	-8.3	-7.5	-8.7	-8.5	-7.8	-7.6
16222096	7626	cobimetinib	Synthetic organic	Ic1ccc(c(c1)F)Nc1c(ccc(c1F)F)C(=O)N1CC(C1)(O)[C@@H]1CCCCN1	-6.8	-8.1	-7	-7	-6.4	-7.2	-7.3	-7.7	-7.6
636405	12027	cefpiramide	Synthetic organic	Cc1cc(=O)c(c[nH]1)C(=O)N[C@H](c1ccc(cc1)O)C(=O)N[C@H]1[C@@H]2N(C1=O)C(=C(CS2)CSc1nnnn1C)C(=O)O	-6.9	-8.4	-7.7	-7.5	-6.3	-7.8	-7.9	-7.4	-7.6
72950888	8916	umbralisib	Synthetic organic	CC(Oc1ccc(cc1F)c1nn(c2c1c(N)ncn2)[C@H](c1oc2ccc(cc2c(=O)c1c1cccc(c1)F)F)C)C	-8	-9.2	-8	-9.5	-8.4	-7.8	-8.1	-9.1	-7.5
86279927	11189	dalpiciclib	Synthetic organic	CC(=O)c1c(C)c2cnc(nc2n(c1=O)C1CCCC1)Nc1ccc(cn1)C1CCNCC1	-7.4	-8.7	-7.3	-10.5	-7.3	-7.1	-8.3	-8.8	-7.5
25145656	7904	capmatinib	Synthetic organic	CNC(=O)c1ccc(cc1F)c1cnc2n(n1)c(cn2)Cc1ccc2c(c1)cccn2	-8.2	-8.8	-7.6	-9.9	-7.8	-8.6	-8.5	-8.7	-7.5
3822	88	ketanserin	Synthetic organic	Fc1ccc(cc1)C(=O)C1CCN(CC1)CCn1c(=O)[nH]c2c(c1=O)cccc2	-6.8	-7.8	-7.2	-8.1	-7.3	-7.9	-8.4	-8.6	-7.5
443958	7060	amcinonide	Synthetic organic	CC(=O)OCC(=O)[C@@]12OC3(O[C@@H]1C[C@@H]1[C@]2(C)C[C@H](O)[C@]2([C@H]1CCC1=CC(=O)C=C[C@]21C)F)CCCC3	-6.6	-9	-7.3	-8.4	-7.5	-7.2	-8	-8.3	-7.5
3478	6821	glipizide	Synthetic organic	Cc1ncc(nc1)C(=O)NCCc1ccc(cc1)S(=O)(=O)NC(=O)NC1CCCCC1	-6.4	-8.2	-7	-9	-7.4	-8.2	-7.9	-8.2	-7.5
126481870	12282	valemetostat	Synthetic organic	Cc1cc(c(c(=O)[nH]1)CNC(=O)c1cc(c2c(c1C)O[C@@](O2)(C)C1CCC(CC1)N(C)C)Cl)C	-6.8	-7.9	-7.2	-9.1	-7.7	-7.2	-7.8	-8.2	-7.5
129073603	10033	pralsetinib	Synthetic organic	CO[C@@]1(CC[C@@H](CC1)c1nc(C)cc(n1)Nc1n[nH]c(c1)C)C(=O)N[C@H](c1ccc(nc1)n1ncc(c1)F)C	-7.9	-9.3	-7.6	-9.1	-8.2	-9.1	-8.8	-8.1	-7.5
10275777	9602	betrixaban	Synthetic organic	COc1ccc(c(c1)C(=O)Nc1ccc(cn1)Cl)NC(=O)c1ccc(cc1)C(=N)N(C)C	-7	-8.6	-7.1	-8.1	-7.1	-7.3	-8	-8.1	-7.5
5388937	10798	quinupristin	Synthetic organic	CC[C@H]1NC(=O)[C@@H](NC(=O)c2ncccc2O)[C@@H](C)OC(=O)[C@@H](NC(=O)[C@H]2N(C(=O)[C@@H](N(C(=O)[C@H]3N(C1=O)CCC3)C)Cc1ccc(cc1)N(C)C)C[C@@H](CS[C@@H]1CN3CCC1CC3)C(=O)C2)c1ccccc1	-7.2	-9	-5.2	-8.9	-6.5	-7.1	-8.1	-8	-7.5
11707110	6495	trametinib	Synthetic organic	CC(=O)Nc1cccc(c1)n1c(=O)n(C2CC2)c(=O)c2c1c(C)c(=O)n(c2Nc1ccc(cc1F)I)C	-7.4	-8.3	-6.6	-9	-7.2	-8.2	-8.2	-7.9	-7.5
150610	10906	ertapenem	Synthetic organic	O=C([C@H]1NC[C@H](C1)SC1=C(C(=O)O)N2[C@H]([C@H]1C)[C@H](C2=O)[C@H](O)C)Nc1cccc(c1)C(=O)O	-5.7	-7.8	-6.9	-7	-6.9	-6.9	-8.2	-7.9	-7.5
25161177	9977	tovorafenib	Synthetic organic	C[C@H](c1ncc(s1)C(=O)Nc1ncc(c(c1)C(F)(F)F)Cl)NC(=O)c1ncnc(c1Cl)N	-7	-8.4	-6.8	-9.7	-7.4	-7.6	-8.1	-7.8	-7.5
443872	2876	eplerenone	Synthetic organic	COC(=O)[C@@H]1CC2=CC(=O)CC[C@@]2([C@@]23[C@@H]1[C@@H]1CC[C@]4([C@@]1(C)C[C@H]3O2)CCC(=O)O4)C	-6.7	-8.7	-6.4	-8	-7.1	-6.7	-7.8	-7.8	-7.5
443980	7075	flumethasone pivalate	Synthetic organic	O=C1C=C[C@]2(C(=C1)[C@@H](F)C[C@@H]1[C@]2(F)[C@@H](O)C[C@]2([C@H]1C[C@H]([C@]2(O)C(=O)COC(=O)C(C)(C)C)C)C)C	-7.1	-8.1	-6.5	-9.6	-6.9	-7	-7.7	-7.7	-7.5
25184541	10795	contezolid	Synthetic organic	O=C1CCN(C=C1)c1c(F)cc(c(c1F)F)N1C[C@@H](OC1=O)CNc1ccon1	-6.7	-7.7	-6.5	-7.8	-7.3	-8.2	-8.1	-7.6	-7.5
30323	7063	daunorubicin	Natural product	COc1cccc2c1C(=O)c1c(C2=O)c(O)c2c(c1O)[C@@H](O[C@H]1C[C@H](N)[C@@H]([C@@H](O1)C)O)C[C@](C2)(O)C(=O)C	-6.9	-8.8	-7.1	-7.4	-6.8	-7.8	-8.1	-7.6	-7.5
46220502	7382	abemaciclib	Synthetic organic	CCN1CCN(CC1)Cc1ccc(nc1)Nc1ncc(c(n1)c1cc(F)c2c(c1)n(C(C)C)c(n2)C)F	-6.8	-8.7	-7.5	-7.2	-7.1	-7.6	-7.8	-7.6	-7.5
135409642	6900	azilsartan medoxomil	Synthetic organic	CCOc1nc2c(n1Cc1ccc(cc1)c1ccccc1c1[nH]oc(=O)n1)c(ccc2)C(=O)OCc1oc(=O)oc1C	-7	-8.7	-7.1	-9.9	-7.2	-7.4	-8.1	-7.5	-7.5
441290	4003	rocuronium	Synthetic organic	C=CC[N+]1(CCCC1)[C@H]1C[C@@H]2[C@]([C@H]1OC(=O)C)(C)CC[C@H]1[C@H]2CC[C@@H]2[C@]1(C)C[C@@H]([C@H](C2)O)N1CCOCC1	-6.3	-8.7	-6.8	-7.4	-6.4	-7	-7.8	-7.4	-7.5
43594	12217	cefonicid	Synthetic organic	C1C(=C(N2[C@H](S1)[C@@H](C2=O)NC(=O)[C@@H](c1ccccc1)O)C(=O)O)CSc1nnnn1CS(=O)(=O)O	-7.2	-7.1	-5.9	-7	-6.9	-6.8	-7.5	-7.4	-7.5
65999	592	telmisartan	Synthetic organic	CCCc1nc2c(n1Cc1ccc(cc1)c1ccccc1C(=O)O)cc(cc2C)c1nc2c(n1C)cccc2	-6.6	-9.3	-8	-8.1	-7.6	-8.7	-8	-9.1	-7.4
5291	5687	imatinib	Synthetic organic	CN1CCN(CC1)Cc1ccc(cc1)C(=O)Nc1ccc(c(c1)Nc1nccc(n1)c1cccnc1)C	-7.6	-9.4	-8.1	-9.8	-7.4	-8.9	-8.6	-9	-7.4
44599207	9289	siponimod	Synthetic organic	CCc1cc(ccc1CN1CC(C1)C(=O)O)/C(=N/OCc1ccc(c(c1)C(F)(F)F)C1CCCCC1)/C	-6.7	-8.7	-8	-9.4	-7.5	-8.4	-8.3	-8.6	-7.4
54726191	7365	dolutegravir	Synthetic organic	Fc1ccc(c(c1)F)CNC(=O)c1cn2C[C@@H]3OCC[C@H](N3C(=O)c2c(c1=O)O)C	-6.8	-8.3	-7.6	-8	-8.2	-7.3	-8.1	-8.5	-7.4
9853053	7439	lomitapide	Synthetic organic	O=C(c1ccccc1c1ccc(cc1)C(F)(F)F)NC1CCN(CC1)CCCCC1(C(=O)NCC(F)(F)F)c2ccccc2c2c1cccc2	-7.1	-9.8	-7.5	-9.6	-6.9	-9.1	-7.8	-8.5	-7.4
10077130	4047	vorapaxar	Synthetic organic	CCOC(=O)N[C@@H]1CC[C@@H]2[C@@H](C1)C[C@@H]1[C@H]([C@H]2/C=C/c2ccc(cn2)c2cccc(c2)F)[C@H](OC1=O)C	-8.3	-9.2	-7.5	-8.1	-7.2	-7.2	-9.1	-8.4	-7.4
25102847	5887	cabozantinib	Synthetic organic	COc1cc2c(ccnc2cc1OC)Oc1ccc(cc1)NC(=O)C1(CC1)C(=O)Nc1ccc(cc1)F	-7.1	-8.3	-6.7	-9.2	-7.4	-8.4	-8.3	-8.4	-7.4
59634741	10473	mitapivat	Synthetic organic	O=C(c1ccc(cc1)NS(=O)(=O)c1cccc2c1nccc2)N1CCN(CC1)CC1CC1	-6.2	-7.8	-6.8	-7.8	-7.2	-7.2	-8.2	-8.4	-7.4
74989	9695	atovaquone	Synthetic organic	Clc1ccc(cc1)[C@@H]1CC[C@H](CC1)C1=C(O)C(=O)c2c(C1=O)cccc2	-6.4	-8.6	-7.1	-7.9	-6.8	-7.8	-8.2	-8.3	-7.4
68165256	7741	brigatinib	Synthetic organic	COc1cc(ccc1Nc1ncc(c(n1)Nc1ccccc1P(=O)(C)C)Cl)N1CCC(CC1)N1CCN(CC1)C	-6.9	-8.1	-6.8	-7.1	-7	-6.6	-8.2	-8.2	-7.4
91667513	10629	orelabrutinib	Synthetic organic	C=CC(=O)N1CCC(CC1)c1ccc(c(n1)c1ccc(cc1)Oc1ccccc1)C(=O)N	-6.8	-8.4	-7.2	-9.3	-6.9	-8.4	-7.8	-8.2	-7.4
2794	9184	clofazimine	Synthetic organic	Clc1ccc(cc1)Nc1cc2nc3ccccc3n(c2cc1=NC(C)C)c1ccc(cc1)Cl	-7.1	-8.3	-6.5	-8.1	-6.8	-7.2	-7.7	-8.2	-7.4
71226662	8912	acalabrutinib	Synthetic organic	CC#CC(=O)N1CCC[C@H]1c1nc(c2n1ccnc2N)c1ccc(cc1)C(=O)Nc1ccccn1	-7.5	-8.2	-6.7	-8.1	-7.4	-7.5	-7.9	-8.1	-7.4
6436	2867	triamcinolone acetonide	Synthetic organic	OCC(=O)[C@@]12OC(O[C@@H]1C[C@@H]1[C@]2(C)C[C@H](O)[C@]2([C@H]1CCC1=CC(=O)C=C[C@]21C)F)(C)C	-6.8	-8.6	-6.5	-7.9	-6.9	-6.8	-7.7	-7.9	-7.4
82153	7076	flunisolide	Synthetic organic	OCC(=O)[C@@]12OC(O[C@@H]1C[C@@H]1[C@]2(C)C[C@H](O)[C@H]2[C@H]1C[C@@H](C1=CC(=O)C=C[C@]21C)F)(C)C	-6.2	-8.6	-7	-7.9	-6.9	-6.7	-7.5	-7.8	-7.4
24872560	9043	apalutamide	Synthetic organic	CNC(=O)c1ccc(cc1F)N1C(=S)N(C(=O)C21CCC2)c1cnc(c(c1)C(F)(F)F)C#N	-7.1	-7.4	-7	-7.3	-6.7	-7.6	-7.1	-7.8	-7.4
5352062	7006	romidepsin	Synthetic organic	C/C=C/1\NC(=O)[C@H]2CSSCC/C=C/[C@@H](OC(=O)[C@@H](NC1=O)C(C)C)CC(=O)N[C@@H](C(=O)N2)C(C)C	-6.3	-8.5	-6	-7.8	-6.9	-6.9	-7.1	-7.8	-7.4
3062316	5678	dasatinib	Synthetic organic	OCCN1CCN(CC1)c1cc(nc(n1)C)Nc1ncc(s1)C(=O)Nc1c(C)cccc1Cl	-6.5	-8.6	-6.7	-7.9	-7	-6.6	-8.2	-7.5	-7.4
43672	10921	piperacillin	Synthetic organic	CCN1CCN(C(=O)C1=O)C(=O)N[C@@H](C(=O)N[C@@H]1C(=O)N2[C@@H]1SC([C@@H]2C(=O)O)(C)C)c1ccccc1	-7.6	-8.3	-7.4	-9.5	-6.9	-7.3	-7.9	-7.4	-7.4
15951529	6812	enzalutamide	Synthetic organic	CNC(=O)c1ccc(cc1F)N1C(=S)N(C(=O)C1(C)C)c1ccc(c(c1)C(F)(F)F)C#N	-6.6	-7.7	-6.4	-6.9	-7.4	-6.5	-7.6	-7.4	-7.4
6918670	7443	ingenol mebutate	Natural product	C/C=C(\C(=O)O[C@H]1C(=C[C@]23[C@]1(O)[C@H](O)C(=C[C@H](C3=O)[C@H]1[C@@H](C[C@H]2C)C1(C)C)CO)C)/C	-6.8	-7.6	-6	-7.1	-6.3	-6	-7.7	-7	-7.4
64143	11090	nelfinavir	Synthetic organic	O[C@@H]([C@@H](NC(=O)c1cccc(c1C)O)CSc1ccccc1)CN1C[C@H]2CCCC[C@H]2C[C@H]1C(=O)NC(C)(C)C	-6.6	-8.1	-6.8	-7.6	-6.3	-6.9	-7.8	-6.8	-7.4
456255	12210	cefamandole	Synthetic organic	Cn1c(nnn1)SCC1=C(N2[C@@H]([C@@H](C2=O)NC(=O)[C@@H](c2ccccc2)O)SC1)C(=O)O	-7.1	-7	-7	-8.7	-7.2	-7	-6.8	-6.6	-7.4
135565326	13276	enviomycin	Natural product	C1CNC(=N[C@H]1[C@H]2C(=O)NC[C@@H](C(=O)N[C@H](C(=O)N[C@H](C(=O)N/C(=C\NC(=O)N)/C(=O)N2)CO)CO)NC(=O)C[C@H]([C@@H](CCN)O)N)N	-6.6	-7.3	-7.3	-8	-6.3	-6.8	-7	-6.2	-7.4
5073	96	risperidone	Synthetic organic	Fc1ccc2c(c1)onc2C1CCN(CC1)CCc1c(C)nc2n(c1=O)CCCC2	-6.8	-8.4	-7.1	-9.2	-7.9	-8.7	-8.9	-9.2	-7.3
118513932	11170	risdiplam	Synthetic organic	Cc1cn2c(n1)c(C)cc(n2)c1cc(=O)n2c(n1)ccc(c2)N1CCNC2(C1)CC2	-7	-8.9	-7.5	-9.3	-7.5	-8.1	-8.9	-8.9	-7.3
89683805	8960	enasidenib	Synthetic organic	CC(CNc1nc(Nc2ccnc(c2)C(F)(F)F)nc(n1)c1cccc(n1)C(F)(F)F)(O)C	-7	-8.4	-8.1	-7.5	-7.2	-7.9	-8.1	-8.4	-7.3
135449332	6961	eltrombopag	Synthetic organic	OC(=O)c1cccc(c1)c1cccc(c1O)N/N=C\1/C(=NN(C1=O)c1ccc(c(c1)C)C)C	-7.5	-9	-7.6	-8.5	-7.9	-8.1	-9	-8.3	-7.3
24821094	6912	ibrutinib	Synthetic organic	C=CC(=O)N1CCC[C@H](C1)n1nc(c2c1ncnc2N)c1ccc(cc1)Oc1ccccc1	-6.7	-8.6	-7.4	-9	-7	-8.5	-8.1	-8.3	-7.3
137528262	11347	berotralstat	Synthetic organic	NCc1cccc(c1)n1nc(cc1C(=O)Nc1cc(ccc1F)[C@@H](c1cccc(c1)C#N)NCC1CC1)C(F)(F)F	-7.2	-8.3	-7.5	-9.3	-7.4	-7.7	-7.3	-8.1	-7.3
118323590	11988	danicopan	Synthetic organic	Cc1ncc(cn1)c1cc2c(cc1)n(nc2C(=O)C)CC(=O)N1C[C@@H](C[C@H]1C(=O)Nc1nc(ccc1)Br)F	-7	-9.7	-6.6	-7.3	-7.1	-8.3	-8.6	-8	-7.3
3002977	806	maraviroc	Synthetic organic	O=C(C1CCC(CC1)(F)F)N[C@H](c1ccccc1)CCN1[C@@H]2CC[C@H]1CC(C2)n1c(C)nnc1C(C)C	-6.5	-8	-7.3	-8	-7.3	-6.9	-8	-8	-7.3
452548	6843	teniposide	Synthetic organic	COc1cc(cc(c1O)OC)[C@H]1[C@H]2C(=O)OC[C@@H]2[C@@H](c2c1cc1OCOc1c2)O[C@@H]1O[C@@H]2CO[C@H](O[C@H]2[C@@H]([C@H]1O)O)c1cccs1	-7.6	-9.3	-6.4	-8.9	-7.1	-7.1	-7.9	-7.9	-7.3
10348973	5586	relugolix	Synthetic organic	CONC(=O)Nc1ccc(cc1)c1sc2c(c1CN(C)C)c(=O)n(c(=O)n2Cc1c(F)cccc1F)c1ccc(nn1)OC	-7.6	-8.7	-7.1	-8	-6.5	-7.5	-8.1	-7.8	-7.3
4848	328	pirenzepine	Synthetic organic	CN1CCN(CC1)CC(=O)n1c2ccccc2c(=O)[nH]c2c1nccc2	-6.8	-7.8	-6.3	-8.6	-6.4	-7	-7.4	-7.8	-7.3
5311066	7066	desonide	Synthetic organic	OCC(=O)[C@@]12OC(O[C@@H]1C[C@@H]1[C@]2(C)C[C@H](O)[C@H]2[C@H]1CCC1=CC(=O)C=C[C@]21C)(C)C	-6.8	-8.4	-6.4	-7.7	-6.8	-6.6	-7.4	-7.8	-7.3
71402018	12287	chiglitazar	Synthetic organic	c1ccc2c(c1)c1ccccc1n2CCOc1ccc(cc1)C[C@@H](C(=O)O)Nc1ccccc1C(=O)c1ccc(cc1)F	-5.4	-9.6	-7.5	-9.5	-6	-8.1	-7.3	-7.8	-7.3
71447	12289	talampicillin	Synthetic organic	CC1([C@@H](N2[C@H](S1)[C@@H](C2=O)NC(=O)[C@@H](c1ccccc1)N)C(=O)OC1c2ccccc2C(=O)O1)C	-6.9	-8.1	-7.3	-7.8	-8.1	-7.6	-7.9	-7.7	-7.3
60149	98	sertindole	Synthetic organic	Clc1ccc2c(c1)c(cn2c1ccc(cc1)F)C1CCN(CC1)CCN1CCNC1=O	-6.1	-8	-7.3	-7.7	-7.3	-7.6	-7.9	-7.6	-7.3
49806720	7739	alectinib	Synthetic organic	CCc1cc2C(=O)c3c4ccc(cc4[nH]c3C(c2cc1N1CCC(CC1)N1CCOCC1)(C)C)C#N	-6.9	-9.1	-7.1	-9.8	-6.9	-7.2	-8.8	-7.3	-7.3
54682461	12685	tipranavir	Synthetic organic	CCC[C@]1(CC(=C(C(=O)O1)[C@H](CC)C2=CC(=CC=C2)NS(=O)(=O)C3=NC=C(C=C3)C(F)(F)F)O)CCC4=CC=CC=C4	-5.8	-8.6	-6.8	-10.3	-6.1	-8.3	-8	-7.3	-7.3
10182969	6390	apixaban	Synthetic organic	COc1ccc(cc1)n1nc(c2c1C(=O)N(CC2)c1ccc(cc1)N1CCCCC1=O)C(=O)N	-7	-8.5	-7	-7.6	-7.4	-7.7	-7.8	-7.3	-7.3
6446	2861	fluoxymesterone	Synthetic organic	O=C1CC[C@]2(C(=C1)CC[C@@H]1[C@]2(F)[C@@H](O)C[C@]2([C@H]1CC[C@]2(C)O)C)C	-6.5	-8.1	-6.5	-9.4	-6.4	-6.7	-7.3	-7.3	-7.3
71387	9088	clobetasone	Synthetic organic	ClCC(=O)[C@@]1(O)[C@@H](C)C[C@@H]2[C@]1(C)CC(=O)[C@]1([C@H]2CCC2=CC(=O)C=C[C@]12C)F	-6.5	-8	-6.4	-7.7	-6.5	-6.4	-7.9	-7.2	-7.3
216235	3950	sitaxsentan	Synthetic organic	O=C(c1sccc1S(=O)(=O)Nc1onc(c1Cl)C)Cc1cc2OCOc2cc1C	-6.1	-7.2	-6.6	-6.7	-6.8	-6.3	-7.1	-7.1	-7.3
444254	6791	acarbose	Synthetic organic	OC[C@H]1O[C@H](O[C@@H]2[C@@H](CO)O[C@H]([C@@H]([C@H]2O)O)O)[C@@H]([C@H]([C@@H]1O[C@H]1O[C@H](C)[C@H]([C@@H]([C@H]1O)O)N[C@H]1C=C(CO)[C@H]([C@@H]([C@H]1O)O)O)O)O	-6.4	-7.1	-6.6	-6.9	-6.8	-7	-7.6	-6.5	-7.3
135483771	13256	capreomycin IB	Natural product	C[C@H]1C(=O)N[C@H](C(=O)N/C(=C/NC(=O)N)/C(=O)N[C@H](C(=O)NC[C@@H](C(=O)N1)N)[C@H]2CCNC(=N2)N)CNC(=O)C[C@H](CCCN)N	-6.2	-7.4	-5.5	-7.5	-6.2	-5.9	-6.8	-6.4	-7.3
22024915	7641	icotinib	Synthetic organic	C#Cc1cccc(c1)Nc1ncnc2c1cc1OCCOCCOCCOc1c2	-7.1	-8.5	-7.1	-7.7	-7.2	-8.3	-7.7	-8.6	-7.2
71481097	10036	selinexor	Synthetic organic	O=C(/C=C\n1cnc(n1)c1cc(cc(c1)C(F)(F)F)C(F)(F)F)NNc1cnccn1	-6.5	-8.1	-7.7	-7.4	-6.4	-7.5	-7.5	-8.6	-7.2
13769	7303	testolactone	Synthetic organic	O=C1C=C[C@]2(C(=C1)CC[C@@H]1[C@@H]2CC[C@]2([C@H]1CCC(=O)O2)C)C	-6.5	-8.7	-7.5	-8.5	-6.7	-7.7	-7.9	-8.5	-7.2
2247	2603	astemizole	Synthetic organic	COc1ccc(cc1)CCN1CCC(CC1)Nc1nc2c(n1Cc1ccc(cc1)F)cccc2	-7.1	-8.4	-7.2	-9.2	-6.6	-6.9	-7.8	-8.5	-7.2
11610526	3928	lasmiditan	Synthetic organic	CN1CCC(CC1)C(=O)c1cccc(n1)NC(=O)c1c(F)cc(cc1F)F	-6.9	-8	-6.5	-8.1	-6.9	-7.8	-8	-8.3	-7.2
204104	12007	revaprazan	Synthetic organic	CC1c2ccccc2CCN1c1nc(nc(c1C)C)Nc1ccc(cc1)F	-7.1	-8.6	-6.7	-8.6	-7.1	-7.3	-7.9	-8.3	-7.2
66558664	7011	tazemetostat	Synthetic organic	CCN(c1cc(cc(c1C)C(=O)NCc1c(C)cc([nH]c1=O)C)c1ccc(cc1)CN1CCOCC1)C1CCOCC1	-7.4	-8.8	-7	-10.1	-7.4	-8.4	-7.8	-8.3	-7.2
154257	7355	bazedoxifene	Synthetic organic	Oc1ccc2c(c1)c(C)c(n2Cc1ccc(cc1)OCCN1CCCCCC1)c1ccc(cc1)O	-7	-8.9	-7.6	-9.7	-6.1	-7.2	-8	-8.1	-7.2
24958200	8275	niraparib	Synthetic organic	NC(=O)c1cccc2c1nn(c2)c1ccc(cc1)[C@@H]1CCCNC1	-6.8	-8.1	-7.1	-8.8	-7.2	-8.4	-7.9	-8.1	-7.2
124081896	11748	baloxavir marboxil	Synthetic organic	COC(=O)OCOc1c2C(=O)N3CCOC[C@H]3N(n2ccc1=O)[C@H]1c2c(CSc3ccccc13)c(c(cc2)F)F	-7.2	-8.9	-7.2	-7.6	-6.9	-6.9	-8.3	-7.9	-7.2
135565884	9861	zanubrutinib	Synthetic organic	C=CC(=O)N1CCC(CC1)[C@@H]1CCNc2n1nc(c2C(=O)N)c1ccc(cc1)Oc1ccccc1	-7.2	-8.4	-7.1	-8.7	-7.7	-7.1	-8	-7.9	-7.2
31703	7069	doxorubicin	Natural product	OCC(=O)[C@@]1(O)C[C@H](O[C@H]2C[C@H](N)[C@@H]([C@@H](O2)C)O)c2c(C1)c(O)c1c(c2O)C(=O)c2c(C1=O)cccc2OC	-6.9	-8.3	-7.2	-10.2	-6.7	-7	-7.9	-7.8	-7.2
3157	7170	doxazosin	Synthetic organic	COc1cc2nc([nH]c(=N)c2cc1OC)N1CCN(CC1)C(=O)C1COc2c(O1)cccc2	-7.1	-8.7	-7.4	-9	-7.1	-7.6	-9.6	-7.7	-7.2
46199646	10199	tezacaftor	Synthetic organic	OC[C@@H](Cn1c2cc(F)c(cc2cc1C(CO)(C)C)NC(=O)C1(CC1)c1ccc2c(c1)OC(O2)(F)F)O	-6.7	-7.6	-7.2	-8.6	-7.1	-8	-7.5	-7.7	-7.2
68289010	9918	savolitinib	Synthetic organic	Cn1ncc(c1)c1cnc2c(n1)n(nn2)[C@H](c1ccc2n(c1)ccn2)C	-6.5	-7.6	-6.7	-8.8	-6.8	-6.8	-6.9	-7.7	-7.2
49803313	8708	gilteritinib	Synthetic organic	COc1cc(ccc1N1CCC(CC1)N1CCN(CC1)C)Nc1nc(NC2CCOCC2)c(nc1C(=O)N)CC	-6.9	-8.7	-6.5	-8.4	-7.1	-7.1	-7.9	-7.6	-7.2
5362440	12684	indinavir	Synthetic organic	CC(C)(C)NC(=O)[C@@H]1CN(CCN1C[C@H](C[C@@H](CC2=CC=CC=C2)C(=O)N[C@@H]3[C@@H](CC4=CC=CC=C34)O)O)CC5=CN=CC=C5	-6.8	-8.1	-6.8	-9.3	-7.1	-7.9	-7.3	-7.6	-7.2
9878	7079	fluorometholone	Synthetic organic	O=C1C=C[C@]2(C(=C1)[C@@H](C)C[C@@H]1[C@]2(F)[C@@H](O)C[C@]2([C@H]1CC[C@]2(O)C(=O)C)C)C	-6.1	-8	-6.5	-10	-6.4	-6.7	-7.4	-7.5	-7.2
4887	3634	pranlukast	Synthetic organic	O=C(c1ccc(cc1)OCCCCc1ccccc1)Nc1cccc2c1oc(cc2=O)c1[nH]nnn1	-6.1	-8.9	-7.7	-9.3	-6.8	-7.6	-8.3	-7.4	-7.2
9875401	6388	rivaroxaban	Synthetic organic	O=C1O[C@H](CN1c1ccc(cc1)N1CCOCC1=O)CNC(=O)c1ccc(s1)Cl	-6.5	-7.1	-6.1	-8.9	-6.9	-6.7	-8.1	-7.4	-7.2
60700	7101	topotecan	Synthetic organic	CC[C@@]1(O)C(=O)OCc2c1cc1c3nc4ccc(c(c4cc3Cn1c2=O)CN(C)C)O	-6.7	-8.3	-6.8	-7	-6.5	-6.7	-8	-7.4	-7.2
656511	12272	mezlocillin	Synthetic organic	CC1([C@@H](N2[C@H](S1)[C@@H](C2=O)NC(=O)[C@@H](c1ccccc1)NC(=O)N1CCN(C1=O)S(=O)(=O)C)C(=O)O)C	-7.1	-8.2	-7.7	-7.3	-6.6	-7.2	-7.5	-7.4	-7.2
9880	2865	cyproterone acetate	Synthetic organic	CC(=O)O[C@@]1(CC[C@@H]2[C@]1(C)CC[C@H]1[C@H]2C=C(C2=CC(=O)[C@H]3[C@@H]([C@]12C)C3)Cl)C(=O)C	-6.4	-7.4	-6.6	-9.2	-6.3	-7.1	-7.5	-7.4	-7.2
9782	7061	betamethasone	Metabolite	OCC(=O)[C@@]1(O)[C@@H](C)C[C@@H]2[C@]1(C)C[C@H](O)[C@]1([C@H]2CCC2=CC(=O)C=C[C@]12C)F	-6.4	-8.2	-6.3	-7.5	-6.5	-6.3	-7.5	-7.3	-7.2
121269225	10136	lazertinib	Synthetic organic	C=CC(=O)Nc1cc(Nc2nccc(n2)n2cc(c(n2)c2ccccc2)CN(C)C)c(cc1N1CCOCC1)OC	-6.3	-9	-6.1	-7	-6.2	-7.2	-7.3	-7.3	-7.2
135423438	5936	nintedanib	Synthetic organic	COC(=O)c1ccc2c(c1)NC(=O)/C/2=C(/c1ccccc1)\Nc1ccc(cc1)N(C(=O)CN1CCN(CC1)C)C	-6.9	-8.8	-7.2	-9.5	-7.2	-8.1	-8.3	-7.2	-7.2
441335	9029	mometasone	Synthetic organic	ClCC(=O)[C@@]1(O)[C@H](C)C[C@@H]2[C@]1(C)C[C@H](O)[C@]1([C@H]2CCC2=CC(=O)C=C[C@]12C)Cl	-6.1	-7.9	-5.9	-7.7	-6.2	-6.3	-7.5	-7.2	-7.2
124093	12402	garenoxacin	Synthetic organic	C[C@@H]1c2c(CN1)cc(cc2)c1c(c2c(cc1)c(=O)c(cn2C1CC1)C(=O)O)OC(F)F	-6.2	-8.5	-7.2	-7.2	-6.9	-7.8	-7.2	-7.2	-7.2
135413542	10787	ceftobiprole	Synthetic organic	O/N=C(/c1nsc(n1)N)\C(=O)N[C@@H]1C(=O)N2[C@@H]1SCC(=C2C(=O)O)/C=C/1\CCN(C1=O)[C@H]1CNCC1	-6.6	-8.2	-6.9	-8.8	-7.8	-7	-8.2	-7.1	-7.2
9852981	10899	ceftaroline fosamil	Synthetic organic	CCO/N=C(/c1nsc(n1)NP(=O)(O)O)\C(=O)N[C@@H]1C(=O)N2[C@@H]1SCC(=C2C(=O)[O-])Sc1scc(n1)c1cc[n+](cc1)C	-6.3	-7.8	-6.7	-7.9	-7	-7	-7.7	-7.1	-7.2
89995232	12798	rezvilutamide	Synthetic organic	CC1(C(=O)N(C(=S)N1C2=CC=C(C=C2)OC[C@H](CO)O)C3=CC(=C(C=C3)C#N)C(F)(F)F)C	-6.5	-6.9	-6.9	-8	-5.8	-7	-7.2	-7	-7.2
439501	4826	ouabain	Natural product	OC[C@@]12[C@H](O)C[C@@H](C[C@@]2(O)CC[C@@H]2[C@@H]1[C@H](O)C[C@]1([C@]2(O)CC[C@@H]1C1=CC(=O)OC1)C)O[C@@H]1O[C@@H](C)[C@@H]([C@H]([C@H]1O)O)O	-7.4	-8.3	-6.3	-7.1	-7.5	-6.4	-8.4	-6.9	-7.2
145996610	10737	molnupiravir	Synthetic organic	ONc1ccn(c(=O)n1)[C@@H]1O[C@@H]([C@H]([C@H]1O)O)COC(=O)C(C)C	-5.3	-6.9	-6.2	-6.2	-6.2	-6.1	-6.7	-6.8	-7.2
54680690	10905	demeclocycline	Synthetic organic	CN([C@@H]1C(=O)C(=C([C@@]2([C@H]1C[C@H]1C(=C(O)c3c([C@H]1O)c(Cl)ccc3O)C2=O)O)O)C(=O)N)C	-6.3	-7.6	-6.2	-8.1	-6.4	-6.6	-7.6	-6.7	-7.2
43507	12218	ceforanide	Synthetic organic	C1C(=C(N2[C@H](S1)[C@@H](C2=O)NC(=O)Cc1ccccc1CN)C(=O)O)CSc1nnnn1CC(=O)O	-6.8	-6.7	-6.2	-9.1	-6.8	-7.1	-7	-6.6	-7.2
54675777	13537	chlortetracycline	Natural product	O[C@]12[C@]([C@H](N(C)C)C(O)=C(C(N)=O)C1=O)(C[C@]3(C(=C2O)C(=O)C=4C([C@@]3(C)O)=C(Cl)C=CC4O)[H])[H]	-6.2	-7.1	-5.8	-7.8	-6.7	-6.7	-6.7	-6.3	-7.2
5330286	7380	palbociclib	Synthetic organic	CC(=O)c1c(C)c2cnc(nc2n(c1=O)C1CCCC1)Nc1ccc(cn1)N1CCNCC1	-6.6	-8.6	-7	-8.5	-6.8	-6.8	-8	-8.6	-7.1
42611257	5893	vemurafenib	Synthetic organic	CCCS(=O)(=O)Nc1ccc(c(c1F)C(=O)c1c[nH]c2c1cc(cn2)c1ccc(cc1)Cl)F	-6.5	-8.1	-7	-7.9	-7.1	-7.3	-7.5	-8.6	-7.1
133017	10103	rupatadine	Synthetic organic	Cc1cncc(c1)CN1CCC(=C2c3ccc(cc3CCc3c2nccc3)Cl)CC1	-7	-8.5	-8.1	-9.5	-7.1	-6.9	-7.2	-8.6	-7.1
3823	2568	ketoconazole	Synthetic organic	Clc1ccc(c(c1)Cl)C1(OCC(O1)COc1ccc(cc1)N1CCN(CC1)C(=O)C)Cn1cncc1	-7.2	-8	-6.8	-7.4	-7.1	-7.5	-8.1	-8.5	-7.1
71360	87	iloperidone	Synthetic organic	COc1cc(ccc1OCCCN1CCC(CC1)c1noc2c1ccc(c2)F)C(=O)C	-6.9	-6.9	-6.7	-7	-6.4	-6.9	-7.5	-8.5	-7.1
108143	2648	tamibarotene	Synthetic organic	O=C(c1ccc(cc1)C(=O)O)Nc1ccc2c(c1)C(C)(C)CCC2(C)C	-6.9	-8	-7.1	-9.2	-7.9	-7.5	-7.8	-8.3	-7.1
90311989	11575	bictegravir	Synthetic organic	Fc1cc(F)c(c(c1)F)CNC(=O)c1cn2C[C@H]3O[C@@H]4CC[C@H](N3C(=O)c2c(c1=O)O)C4	-7	-8	-7.4	-8.6	-8	-8.6	-7.9	-8.2	-7.1
33625	501	indoramin	Synthetic organic	O=C(c1ccccc1)NC1CCN(CC1)CCc1c[nH]c2c1cccc2	-6.3	-7.4	-6.8	-8.1	-5.8	-7.9	-7.8	-8	-7.1
135565082	8313	talazoparib	Synthetic organic	Fc1ccc(cc1)[C@H]1N=c2cc(F)cc3c2c([C@@H]1c1ncnn1C)[nH][nH]c3=O	-6.8	-8.3	-7	-8	-7.1	-8.1	-6.8	-8	-7.1
11167602	5891	regorafenib	Synthetic organic	CNC(=O)c1nccc(c1)Oc1ccc(c(c1)F)NC(=O)Nc1ccc(c(c1)C(F)(F)F)Cl	-7.4	-8.3	-7.4	-8.1	-8.3	-8.9	-9.1	-7.9	-7.1
5280954	7098	rescinnamine	Natural product	COc1ccc2c(c1)[nH]c1c2CCN2[C@@H]1C[C@H]1[C@@H](C2)C[C@H]([C@@H]([C@H]1C(=O)OC)OC)OC(=O)/C=C/c1cc(OC)c(c(c1)OC)OC	-6.8	-8.3	-7	-7.8	-6.9	-7.6	-8.2	-7.9	-7.1
135413538	7623	fosaprepitant	Synthetic organic	Fc1ccc(cc1)[C@H]1[C@H](OCCN1Cc1nc(=O)n([nH]1)P(=O)(O)O)O[C@@H](c1cc(cc(c1)C(F)(F)F)C(F)(F)F)C	-6.3	-8	-7.3	-10.2	-7.3	-8.2	-8.1	-7.9	-7.1
10096344	6318	linagliptin	Synthetic organic	CC#CCn1c(nc2c1c(=O)n(Cc1nc(C)c3c(n1)cccc3)c(=O)n2C)N1CCC[C@H](C1)N	-6.7	-8.3	-7.2	-9.8	-7.6	-7.2	-8.1	-7.9	-7.1
93184	12276	carindacillin	Synthetic organic	CC1([C@@H](N2[C@H](S1)[C@@H](C2=O)NC(=O)C(c1ccccc1)C(=O)Oc1cc2c(CCC2)cc1)C(=O)O)C	-7	-8.6	-7.4	-10	-6.9	-7.8	-7.7	-7.9	-7.1
56649450	7955	alpelisib	Synthetic organic	NC(=O)[C@@H]1CCCN1C(=O)Nc1nc(c(s1)c1ccnc(c1)C(C(F)(F)F)(C)C)C	-6.9	-7.7	-6.6	-8.6	-7	-7.4	-7.1	-7.9	-7.1
134587348	10552	elexacaftor	Synthetic organic	C[C@@H]1CN(C(C1)(C)C)c1nc(ccc1C(=O)NS(=O)(=O)c1cn(nc1C)C)n1ccc(n1)OCC(C(F)(F)F)(C)C	-7.6	-8.8	-6.9	-7.9	-7.1	-7.3	-8	-7.8	-7.1
189821	9477	deflazacort	Synthetic organic	CC(=O)OCC(=O)[C@@]12N=C(O[C@@H]1C[C@@H]1[C@]2(C)C[C@H](O)[C@H]2[C@H]1CCC1=CC(=O)C=C[C@]21C)C	-6	-7.7	-6.4	-7.6	-7.4	-8	-7.8	-7.7	-7.1
9804992	7490	givinostat	Synthetic organic	CCN(Cc1ccc2c(c1)ccc(c2)COC(=O)Nc1ccc(cc1)C(=O)NO)CC	-6.8	-7.8	-7.5	-8.2	-6.4	-7.5	-7.8	-7.7	-7.1
49841217	9450	avacopan	Synthetic organic	O=C([C@H]1CCCN([C@H]1c1ccc(cc1)NC1CCCC1)C(=O)c1c(C)cccc1F)Nc1ccc(c(c1)C(F)(F)F)C	-6.5	-8.7	-6.3	-8	-7.4	-8.3	-7.5	-7.7	-7.1
57363	6818	finasteride	Synthetic organic	O=C1C=C[C@]2([C@H](N1)CC[C@@H]1[C@@H]2CC[C@]2([C@H]1CC[C@@H]2C(=O)NC(C)(C)C)C)C	-6.5	-7.8	-7.2	-7.4	-7	-6.1	-7.9	-7.6	-7.1
9046	7097	quinestrol	Synthetic organic	C#C[C@]1(O)CC[C@@H]2[C@]1(C)CC[C@H]1[C@H]2CCc2c1ccc(c2)OC1CCCC1	-6.3	-8.2	-6.6	-8.6	-6.5	-8	-7.4	-7.5	-7.1
31401	7104	ursodeoxycholic acid	Metabolite	O[C@@H]1CC[C@]2([C@@H](C1)C[C@@H]([C@@H]1[C@@H]2CC[C@]2([C@H]1CC[C@@H]2[C@@H](CCC(=O)O)C)C)O)C	-6.5	-7.4	-6.9	-8.4	-6.6	-7.4	-7.2	-7.5	-7.1
5281107	2790	doxercalciferol	Metabolite	O[C@H]1C[C@H](O)C(=C)/C(=C\C=C\2/CCC[C@]3([C@H]2CC[C@@H]3[C@@H](/C=C/[C@@H](C(C)C)C)C)C)/C1	-6.1	-8.3	-6.4	-9.6	-6.8	-7.2	-7	-7.5	-7.1
54385	1586	levocabastine	Synthetic organic	N#C[C@@]1(CC[C@@H](CC1)N1CC[C@]([C@@H](C1)C)(C(=O)O)c1ccccc1)c1ccc(cc1)F	-6.5	-7.8	-6.2	-9	-7.2	-6.5	-8.1	-7.4	-7.1
86294073	12858	zuranolone	Synthetic organic	C[C@]1(CC[C@H]2[C@@H](C1)CC[C@@H]3[C@@H]2CC[C@]4([C@H]3CC[C@@H]4C(=O)CN5C=C(C=N5)C#N)C)O	-7.4	-8.2	-7.3	-7.7	-7.6	-8	-7.8	-7.4	-7.1
5281104	2791	paricalcitol	Metabolite	O[C@H]1C[C@H](O)CC(=C/C=C/2\CCC[C@]3([C@H]2CC[C@@H]3[C@@H](/C=C/[C@@H](C(O)(C)C)C)C)C)C1	-6.3	-8	-6.7	-7	-7.1	-7.6	-7.7	-7.4	-7.1
135403648	4816	folinic acid	Synthetic organic	O=CN1C(CNc2ccc(cc2)C(=O)N[C@H](C(=O)O)CCC(=O)O)CNc2c1c(=O)nc([nH]2)N	-7.4	-8.2	-6.5	-9.2	-7	-7.8	-7.8	-7.3	-7.1
60021	10866	temafloxacin	Synthetic organic	CC1NCCN(C1)c1cc2n(cc(c(=O)c2cc1F)C(=O)O)c1ccc(cc1F)F	-6.6	-8	-6.8	-7.7	-7.4	-6.8	-7.1	-7.3	-7.1
6215	7077	fluocinolone acetonide	Synthetic organic	OCC(=O)[C@@]12OC(O[C@@H]1C[C@@H]1[C@]2(C)C[C@H](O)[C@]2([C@H]1C[C@@H](C1=CC(=O)C=C[C@]21C)F)F)(C)C	-6.9	-8.8	-6.5	-10.5	-7	-6.9	-7.8	-7.2	-7.1
5311067	7067	desoximetasone	Metabolite	OCC(=O)[C@H]1[C@H](C)C[C@@H]2[C@]1(C)C[C@H](O)[C@]1([C@H]2CCC2=CC(=O)C=C[C@]12C)F	-6.2	-8.5	-6.6	-7.8	-6.4	-6.6	-7.4	-7.2	-7.1
5743	2768	dexamethasone	Synthetic organic	OCC(=O)[C@@]1(O)[C@H](C)C[C@@H]2[C@]1(C)C[C@H](O)[C@]1([C@H]2CCC2=CC(=O)C=C[C@]12C)F	-6.3	-8.3	-6.2	-9.1	-6.3	-6.5	-7.2	-7.1	-7.1
5311101	6699	fluticasone	Synthetic organic	FCSC(=O)[C@@]1(O)[C@H](C)C[C@@H]2[C@]1(C)C[C@H](O)[C@]1([C@H]2C[C@@H](C2=CC(=O)C=C[C@]12C)F)F	-6.3	-7.9	-6.2	-9.3	-6.4	-6.5	-7.4	-6.8	-7.1
54676539	13540	meclocycline	Synthetic organic	O[C@]12[C@]([C@H](N(C)C)C(O)=C(C(N)=O)C1=O)([C@@H](O)[C@]3(C(=C2O)C(=O)C=4C(C3=C)=C(Cl)C=CC4O)[H])[H]	-6.2	-7.3	-6.2	-7.2	-6.8	-6.4	-7.4	-6.8	-7.1
9854012	1776	cangrelor	Synthetic organic	CSCCNc1nc(SCCC(F)(F)F)nc2c1ncn2[C@@H]1O[C@@H]([C@H]([C@H]1O)O)COP(=O)(OP(=O)(C(P(=O)(O)O)(Cl)Cl)O)O	-6.1	-6.9	-6.2	-6.3	-6.4	-6.3	-7.4	-6.8	-7.1
1548887	5425	sulindac	Synthetic organic	OC(=O)CC1=C(C)/C(=C/c2ccc(cc2)S(=O)C)/c2c1cc(F)cc2	-6	-7.7	-6.9	-6.8	-6.2	-6.1	-7.4	-6.8	-7.1
20469	7059	beclometasone	Synthetic organic	OCC(=O)[C@@]1(O)[C@@H](C)C[C@@H]2[C@]1(C)C[C@H](O)[C@]1([C@H]2CCC2=CC(=O)C=C[C@]12C)Cl	-6.4	-8.3	-6.1	-9.2	-6.2	-6.1	-7.6	-6.6	-7.1
71301	7246	nebivolol	Synthetic organic	OC(C1CCc2c(O1)ccc(c2)F)CNCC(C1CCc2c(O1)ccc(c2)F)O	-5.2	-7	-6.9	-7.9	-7.6	-8	-8	-6.3	-7.1
135398671	13252	viomycin	Natural product	C1[C@@H](NC(=N[C@H]1O)N)[C@H]2C(=O)NC[C@@H](C(=O)N[C@H](C(=O)N[C@H](C(=O)N/C(=C\NC(=O)N)/C(=O)N2)CO)CO)NC(=O)C[C@H](CCCN)N	-6.4	-7.6	-6.8	-6.8	-6.2	-6.6	-6.9	-6.1	-7.1
44472635	10100	vibegron	Synthetic organic	O=C([C@@H]1CCc2n1c(=O)ccn2)Nc1ccc(cc1)C[C@@H]1CC[C@@H](N1)[C@@H](c1ccccc1)O	-6.5	-8.1	-7.2	-8	-7.8	-8.7	-8.2	-9.2	-7
16735117	7640	simotinib	Synthetic organic	COc1cc2ncnc(c2cc1OCCN1CC2(C3(C1)CC3)OCCO2)Nc1ccc(c(c1)Cl)F	-7.2	-7.6	-7.1	-8.8	-7.4	-8.2	-7.9	-9	-7
5281040	3340	montelukast	Synthetic organic	OC(=O)CC1(CS[C@@H](c2cccc(c2)/C=C/c2ccc3c(n2)cc(cc3)Cl)CCc2ccccc2C(O)(C)C)CC1	-7.1	-8.9	-7.6	-9.2	-6.3	-8	-7.8	-9	-7
53394037	8305	tucidinostat	Synthetic organic	O=C(C=Cc1cccnc1)NCc1ccc(cc1)C(=O)Nc1cc(F)ccc1N	-7	-8.2	-7.1	-8.7	-7.5	-7.8	-7.8	-8.6	-7
19861	7119	azatadine	Synthetic organic	CN1CCC(=C2c3ccccc3CCc3c2nccc3)CC1	-6	-7.6	-6.9	-7.8	-6.6	-7.3	-7.3	-8.4	-7
23635314	7957	tirbanibulin	Synthetic organic	O=C(Cc1ccc(cn1)c1ccc(cc1)OCCN1CCOCC1)NCc1ccccc1	-6.5	-7.9	-7.4	-7.7	-6.6	-7.6	-7.9	-8.3	-7
5042	871	rebamipide	Synthetic organic	Clc1ccc(cc1)C(=O)NC(C(=O)O)Cc1cc(=O)[nH]c2c1cccc2	-6.4	-8	-6.3	-8.6	-6.3	-8.5	-7.1	-8.3	-7
162533924	11871	ensitrelvir	Synthetic organic	Clc1c(cc2cn(nc2c1)C)/N=c/1\[nH]c(=O)n(c(=O)n1Cc1c(cc(c(c1)F)F)F)Cc1nn(cn1)C	-7.1	-8.6	-7.3	-7.6	-7.2	-7.8	-8.1	-8.2	-7
224004	6947	dromostanolone propionate	Synthetic organic	CCC(=O)O[C@H]1CC[C@@H]2[C@]1(C)CC[C@H]1[C@H]2CC[C@@H]2[C@]1(C)C[C@@H](C)C(=O)C2	-6.1	-7.3	-7	-7.1	-6.3	-6.5	-7.9	-8.2	-7
110635	7299	tadalafil	Synthetic organic	O=C1N(C)CC(=O)N2[C@@H]1Cc1c([C@H]2c2ccc3c(c2)OCO3)[nH]c2c1cccc2	-8.1	-8.3	-7.4	-8.7	-7.5	-8.1	-8.5	-8.1	-7
137278711	10678	sotorasib	Synthetic organic	C=CC(=O)N1CCN([C@H](C1)C)c1nc(=O)n(c2c1cc(F)c(n2)c1c(O)cccc1F)c1c(C)ccnc1C(C)C	-6.5	-8.4	-6.8	-7.7	-7.1	-7.1	-7.6	-8.1	-7
129269915	11628	pirtobrutinib	Synthetic organic	COc1ccc(cc1C(=O)NCc1ccc(cc1)c1nn(c(c1C(=O)N)N)[C@H](C(F)(F)F)C)F	-6.5	-8.2	-6.9	-8.9	-7	-7.8	-7.5	-8	-7
57379345	7397	ceritinib	Synthetic organic	CC(Oc1cc(C2CCNCC2)c(cc1Nc1ncc(c(n1)Nc1ccccc1S(=O)(=O)C(C)C)Cl)C)C	-6.7	-6.9	-5.9	-7.4	-6.3	-6.3	-6.4	-8	-7
91801202	11648	daridorexant	Synthetic organic	Cc1c(ccc2c1nc([nH]2)[C@@]1(CCCN1C(=O)c1c(ccc(c1)OC)n1nccn1)C)Cl	-7.3	-7.7	-6.2	-7.6	-7.1	-6.7	-7.5	-7.8	-7
5488548	7471	alvimopan	Synthetic organic	OC(=O)CNC(=O)[C@@H](Cc1ccccc1)CN1CC[C@@]([C@H](C1)C)(C)c1cccc(c1)O	-6.7	-7.5	-6.9	-6.5	-6.3	-6.7	-7.5	-7.8	-7
70957463	9100	flortaucipir (18F)	Synthetic organic	[18F]c1ccc(cn1)c1ccc2c(c1)[nH]c1c2cncc1	-6.2	-8.1	-6.8	-7.5	-6.7	-7.6	-8	-7.7	-7
44462760	6494	dabrafenib	Synthetic organic	Nc1nccc(n1)c1sc(nc1c1cccc(c1F)NS(=O)(=O)c1c(F)cccc1F)C(C)(C)C	-7	-7.8	-6.7	-7.7	-7.6	-8.5	-7.7	-7.7	-7
5339	4840	sulfasalazine	Synthetic organic	OC(=O)c1cc(N=Nc2ccc(cc2)S(=O)(=O)Nc2ccccn2)ccc1O	-6.6	-7.2	-6.6	-8.3	-7	-7.6	-8.6	-7.6	-7
16363	9215	benperidol	Synthetic organic	Fc1ccc(cc1)C(=O)CCCN1CCC(CC1)n1c(=O)[nH]c2c1cccc2	-6.6	-7.3	-7.1	-8.5	-6.9	-7	-8	-7.6	-7
25166913	8201	glasdegib	Synthetic organic	N#Cc1ccc(cc1)NC(=O)N[C@@H]1CCN([C@H](C1)c1nc2c([nH]1)cccc2)C	-6.7	-7.5	-6.9	-7.7	-7	-7.2	-7.6	-7.6	-7
9911830	6058	tivozanib	Synthetic organic	COc1cc2c(ccnc2cc1OC)Oc1ccc(c(c1)Cl)NC(=O)Nc1noc(c1)C	-6.6	-7.9	-7	-7.9	-8.3	-8.4	-8.3	-7.4	-7
54755438	9265	tirabrutinib	Synthetic organic	CC#CC(=O)N1CC[C@H](C1)n1c(=O)n(c2c1ncnc2N)c1ccc(cc1)Oc1ccccc1	-6.7	-8.1	-6.8	-7.3	-7.1	-7.9	-7.8	-7.4	-7
46188928	8909	larotrectinib	Synthetic organic	O[C@H]1CCN(C1)C(=O)Nc1cnn2c1nc(cc2)N1CCC[C@@H]1c1cc(F)ccc1F	-6.1	-8.2	-6.9	-10.1	-6.6	-7.8	-7.8	-7.3	-7
54676228	7273	piroxicam	Synthetic organic	OC(=Nc1ccccn1)C1=C(O)c2ccccc2S(=O)(=O)N1C	-6.5	-7.1	-6.2	-7.1	-6.5	-7.1	-7.4	-7.3	-7
9871419	1765	ticagrelor	Synthetic organic	CCCSc1nc(N[C@@H]2C[C@H]2c2ccc(c(c2)F)F)c2c(n1)n(nn2)[C@@H]1C[C@@H]([C@H]([C@H]1O)O)OCCO	-6.5	-7.8	-7	-7.1	-7	-7.2	-7.7	-7.2	-7
5770	4823	reserpine	Synthetic organic	COc1ccc2c(c1)[nH]c1c2CCN2[C@@H]1C[C@H]1[C@@H](C2)C[C@H]([C@@H]([C@H]1C(=O)OC)OC)OC(=O)c1cc(OC)c(c(c1)OC)OC	-6.5	-8.4	-6.6	-8.8	-7.1	-7	-7.6	-7.2	-7
33672	12288	carfecillin	Synthetic organic	CC1([C@@H](N2[C@H](S1)[C@@H](C2=O)NC(=O)C(c1ccccc1)C(=O)Oc1ccccc1)C(=O)O)C	-6.4	-7.5	-6.6	-7.2	-6.1	-6.5	-6.9	-7.1	-7
86705695	9767	pemigatinib	Synthetic organic	CCN1C(=O)N(Cc2c1c1cc([nH]c1nc2)CN1CCOCC1)c1c(F)c(OC)cc(c1F)OC	-6.2	-7.5	-6.1	-8.3	-7.5	-7.9	-7.8	-7	-7
71414	7068	diflorasone diacetate	Synthetic organic	CC(=O)O[C@@]1([C@@H](C)C[C@@H]2[C@]1(C)C[C@H](O)[C@]1([C@H]2C[C@@H](C2=CC(=O)C=C[C@]12C)F)F)C(=O)COC(=O)C	-6.4	-7.9	-6.1	-8	-7.4	-6.4	-7.3	-7	-7
5288783	2778	calcipotriol	Synthetic organic	O[C@H]1C[C@H](O)C(=C)/C(=C\C=C\2/CCC[C@]3([C@H]2CC[C@@H]3[C@@H](/C=C/[C@H](C2CC2)O)C)C)/C1	-6.2	-8.1	-6.3	-9.5	-6.7	-6.7	-7.1	-6.9	-7
152946	10915	moxifloxacin	Synthetic organic	COc1c(N2C[C@@H]3[C@H](C2)CCCN3)c(F)cc2c1n(cc(c2=O)C(=O)O)C1CC1	-6.3	-7.9	-6.3	-9.2	-6.1	-6.8	-7.4	-6.8	-7
5277135	11574	elvitegravir	Synthetic organic	OC[C@@H](n1cc(C(=O)O)c(=O)c2c1cc(OC)c(c2)Cc1cccc(c1F)Cl)C(C)C	-6.3	-7.2	-6.6	-6.9	-6	-7.1	-6.7	-6.7	-7
91617630	8455	daprodustat	Synthetic organic	OC(=O)CNC(=O)C1C(=O)N(C2CCCCC2)C(=O)N(C1=O)C1CCCCC1	-6.2	-7	-6.4	-8	-6.5	-5.9	-6.5	-6.6	-7
54671203	6464	doxycycline	Synthetic organic	CN([C@@H]1C(=O)C(=C([C@@]2([C@H]1[C@@H](O)[C@@H]1[C@@H](C)c3cccc(c3C(=C1C2=O)O)O)O)O)C(=O)N)C	-6.5	-7.1	-6.5	-7.1	-6.2	-6.7	-7	-6.5	-7
6537431	11051	cefteram	Synthetic organic	CO/N=C(\C(=O)N[C@@H]1C(=O)N2[C@@H]1SCC(=C2C(=O)O)Cn1nnc(n1)C)/c1csc(n1)N	-6.4	-6.9	-6.2	-7	-6.3	-6.4	-6.8	-6.5	-7
8378	709	neomycin	Natural product	OC[C@H]1O[C@H]([C@@H]([C@@H]1O[C@H]1O[C@@H](CN)[C@H]([C@@H]([C@H]1N)O)O)O)O[C@@H]1[C@@H](O)[C@H](N)C[C@@H]([C@H]1O[C@H]1O[C@H](CN)[C@H]([C@@H]([C@H]1N)O)O)N	-5.7	-6.4	-5.9	-6.9	-5.8	-6.4	-6.7	-5.2	-7
119171	12565	efonidipine	Synthetic organic	CC1=C(C(C(=C(N1)C)P2(=O)OCC(CO2)(C)C)C3=CC(=CC=C3)[N+](=O)[O-])C(=O)OCCN(CC4=CC=CC=C4)C5=CC=CC=C5	-6.9	-7.8	-6.7	-8.8	-6.2	-6.9	-6.7	-8.4	-6.9
11511120	7422	dacomitinib	Synthetic organic	COc1cc2ncnc(c2cc1NC(=O)/C=C/CN1CCCCC1)Nc1ccc(c(c1)Cl)F	-6.9	-8.3	-7.2	-8.6	-7	-7.7	-8.2	-8.3	-6.9
25062766	7791	momelotinib	Synthetic organic	N#CCNC(=O)c1ccc(cc1)c1ccnc(n1)Nc1ccc(cc1)N1CCOCC1	-6.4	-7.8	-7	-7.5	-7.4	-7.5	-7.7	-8.2	-6.9
56944144	9302	lemborexant	Synthetic organic	O=C([C@@H]1C[C@@]1(COc1cnc(nc1C)C)c1cccc(c1)F)Nc1ccc(cn1)F	-6.1	-8	-6.8	-9	-6.9	-7.5	-7.8	-8	-6.9
71584930	9175	ripretinib	Synthetic organic	CNc1ncc2c(c1)n(CC)c(=O)c(c2)c1cc(NC(=O)Nc2ccccc2)c(cc1Br)F	-7.1	-8.3	-7.2	-7.6	-7.7	-7.4	-7.5	-8	-6.9
5878	7092	oxandrolone	Metabolite	O=C1OC[C@]2([C@H](C1)CC[C@@H]1[C@@H]2CC[C@]2([C@H]1CC[C@]2(C)O)C)C	-6	-7.5	-6.7	-7.6	-6.5	-7.3	-7.4	-8	-6.9
25249	10369	stanozolol	Synthetic organic	C[C@]12Cc3cn[nH]c3C[C@@H]1CC[C@@H]1[C@@H]2CC[C@]2([C@H]1CC[C@]2(C)O)C	-7.4	-8.8	-7.2	-7.6	-7	-7	-7.4	-8	-6.9
5311128	3879	goserelin	Peptide	OC[C@@H](C(=O)N[C@H](C(=O)N[C@@H](C(=O)N[C@H](C(=O)N[C@H](C(=O)N1CCC[C@H]1C(=O)NNC(=O)N)CCCN=C(N)N)CC(C)C)COC(C)(C)C)Cc1ccc(cc1)O)NC(=O)[C@H](Cc1c[nH]c2c1cccc2)NC(=O)[C@@H](NC(=O)[C@@H]1CCC(=O)N1)Cc1[nH]cnc1	-6.5	-9.1	-6.6	-8.7	-6.5	-6.6	-8	-7.9	-6.9
10257882	8448	sparsentan	Synthetic organic	CCCCC1=NC2(C(=O)N1Cc1ccc(c(c1)COCC)c1ccccc1S(=O)(=O)Nc1noc(c1C)C)CCCC2	-6.2	-8.2	-6.9	-7.5	-7.2	-6.2	-7.3	-7.9	-6.9
11256664	8454	roxadustat	Synthetic organic	OC(=O)CNC(=O)c1nc(C)c2c(c1O)ccc(c2)Oc1ccccc1	-6.2	-7.6	-6.7	-8.5	-7.2	-7.5	-7.7	-7.7	-6.9
6918305	11942	ganaxolone	Synthetic organic	CC(=O)[C@H]1CC[C@@H]2[C@@]1(CC[C@H]1[C@H]2CC[C@@H]2[C@@]1(CC[C@@](C2)(C)O)C)C	-6.4	-7.9	-6.6	-7.5	-6.8	-6.1	-7.8	-7.6	-6.9
2477	36	buspirone	Synthetic organic	O=C1CC2(CCCC2)CC(=O)N1CCCCN1CCN(CC1)c1ncccn1	-6.1	-7.3	-6.7	-8.7	-6.4	-6.3	-7.5	-7.6	-6.9
4893	503	prazosin	Synthetic organic	COc1cc2nc(nc(c2cc1OC)N)N1CCN(CC1)C(=O)c1ccco1	-5.6	-7.2	-6	-6.6	-6.8	-6.5	-7.4	-7.6	-6.9
656583	6850	trilostane	Synthetic organic	N#CC1=C(O)[C@@H]2[C@]3([C@@](C1)(C)[C@H]1CC[C@]4([C@H]([C@@H]1CC3)CC[C@@H]4O)C)O2	-5.7	-7.3	-6.7	-7.9	-6.4	-6.4	-7	-7.6	-6.9
3001028	4749	estrone-3-sulphate	Metabolite	O=C1CC[C@@H]2[C@]1(C)CC[C@H]1[C@H]2CCc2c1ccc(c2)OS(=O)(=O)O	-6.2	-8.4	-7.3	-7.4	-6.8	-6.4	-6.9	-7.6	-6.9
5517	12878	tosufloxacin	Synthetic organic	C1CN(CC1N)C2=C(C=C3C(=O)C(=CN(C3=N2)C4=C(C=C(C=C4)F)F)C(=O)O)F	-6.6	-8.2	-7	-6.9	-7	-6.5	-7.1	-7.5	-6.9
115368	7556	perospirone	Synthetic organic	O=C1N(CCCCN2CCN(CC2)c2nsc3c2cccc3)C(=O)[C@@H]2[C@H]1CCCC2	-6	-7.7	-6.8	-6.4	-7	-7	-6.9	-7.5	-6.9
487101	10799	delafloxacin	Synthetic organic	OC1CN(C1)c1c(F)cc2c(c1Cl)n(cc(c2=O)C(=O)O)c1nc(N)c(cc1F)F	-6.4	-7.7	-5.9	-8	-7.2	-7	-7.2	-7.4	-6.9
5833	2875	spironolactone	Synthetic organic	CC(=O)S[C@@H]1CC2=CC(=O)CC[C@@]2([C@@H]2[C@@H]1[C@@H]1CC[C@]3([C@]1(CC2)C)CCC(=O)O3)C	-6.3	-8	-6.4	-7.2	-6.3	-7.1	-7.7	-7.3	-6.9
31307	2870	triamcinolone	Synthetic organic	OCC(=O)[C@@]1(O)[C@H](O)C[C@@H]2[C@]1(C)C[C@H](O)[C@]1([C@H]2CCC2=CC(=O)C=C[C@]12C)F	-6.3	-8	-6	-7.6	-6.5	-6.5	-7.7	-7.3	-6.9
5479539	12033	cefpirome	Synthetic organic	CO/N=C(/c1csc(n1)N)\C(=O)N[C@H]1[C@@H]2N(C1=O)C(=C(CS2)C[n+]1cccc2c1CCC2)C(=O)[O-]	-6.5	-7.6	-7	-9.3	-6.9	-6.8	-7.5	-7.3	-6.9
46908929	9395	tofogliflozin	Synthetic organic	OC[C@H]1O[C@]2(OCc3c2cc(cc3)Cc2ccc(cc2)CC)[C@@H]([C@H]([C@@H]1O)O)O	-6.4	-7.8	-7	-9.3	-6.7	-8.1	-7.3	-7.3	-6.9
126941	4815	methotrexate	Synthetic organic	OC(=O)CC[C@@H](C(=O)O)NC(=O)c1ccc(cc1)N(Cc1cnc2c(n1)c(N)nc(n2)N)C	-7.1	-7.9	-6.7	-8.3	-7.2	-8	-7.3	-7.3	-6.9
54697325	10839	omadacycline	Synthetic organic	CN([C@@H]1C(=O)C(=C([C@@]2([C@H]1C[C@@H]1Cc3c(cc(c(c3C(=C1C2=O)O)O)CNCC(C)(C)C)N(C)C)O)O)C(=O)N)C	-6.2	-7.7	-6.1	-8.4	-6.4	-6.9	-7.4	-7.2	-6.9
9051	2878	dydrogesterone	Synthetic organic	O=C1CC[C@@]2(C(=C1)C=C[C@@H]1[C@H]2CC[C@]2([C@H]1CC[C@@H]2C(=O)C)C)C	-6	-8.4	-6.1	-7.6	-6.4	-5.8	-7.3	-7.2	-6.9
26248	10800	diacerein	Synthetic organic	CC(=O)Oc1cc(cc2c1C(=O)c1c(C2=O)cccc1OC(=O)C)C(=O)O	-6.2	-7.6	-6.4	-6.9	-7.1	-7.5	-7	-7.2	-6.9
56208	10857	sarafloxacin	Synthetic organic	Fc1ccc(cc1)n1cc(C(=O)O)c(=O)c2c1cc(N1CCNCC1)c(c2)F	-6.2	-8	-6.5	-7.3	-6.9	-6.6	-7.3	-7.1	-6.9
65015	844	plerixafor	Synthetic organic	C1CNCCN(CCCNCCNC1)Cc1ccc(cc1)CN1CCNCCCNCCNCCC1	-6.1	-7.5	-6.9	-8.3	-6.6	-6.2	-7.3	-7.1	-6.9
130881	591	olmesartan	Synthetic organic	CCCc1nc(c(n1Cc1ccc(cc1)c1ccccc1c1nnn[nH]1)C(=O)OCc1oc(=O)oc1C)C(O)(C)C	-6.4	-7.9	-7.2	-9.8	-7.6	-6.7	-7	-7.1	-6.9
54675783	10831	minocycline	Synthetic organic	CN([C@@H]1C(=O)C(=C([C@@]2([C@H]1C[C@@H]1Cc3c(C(=C1C2=O)O)c(O)ccc3N(C)C)O)O)C(=O)N)C	-6.5	-7.5	-6	-8	-6.4	-7.2	-7.6	-7	-6.9
8550	7064	deserpidine	Natural product	COC(=O)[C@@H]1[C@@H](OC)[C@@H](C[C@H]2[C@@H]1C[C@H]1N(C2)CCc2c1[nH]c1c2cccc1)OC(=O)c1cc(OC)c(c(c1)OC)OC	-6.5	-8.2	-6.5	-9.8	-7	-7.4	-7.6	-6.9	-6.9
71349	2031	lanreotide	Peptide	NCCCCC1NC(=O)C(NC(=O)C(Cc2ccc(cc2)O)NC(=O)C(CSSCC(NC(=O)C(NC1=O)C(C)C)C(=O)NC(C(=O)N)C(O)C)NC(=O)C(Cc1ccc2c(c1)cccc2)N)Cc1c[nH]c2c1cccc2	-7.6	-9.6	-6.1	-8.1	-5.9	-7	-7.3	-6.9	-6.9
54675779	10919	oxytetracycline	Synthetic organic	CN([C@@H]1C(=O)C(=C([C@@]2([C@H]1[C@@H](O)[C@H]1C(=C(O)c3c([C@@]1(C)O)cccc3O)C2=O)O)O)C(=O)N)C	-6.5	-6.9	-5.7	-7.3	-6.6	-6.8	-7.1	-6.9	-6.9
4410	12919	nadifloxacin	Synthetic organic	CC1CCC2=C3N1C=C(C(=O)C3=CC(=C2N4CCC(CC4)O)F)C(=O)O	-5.8	-7.5	-6.3	-8.3	-6.5	-6.5	-7	-6.8	-6.9
5479530	5326	ceftriaxone	Synthetic organic	CO/N=C(/c1csc(n1)N)\C(=O)N[C@@H]1C(=O)N2[C@@H]1SCC(=C2C(=O)O)CSc1nc(=O)c(=O)[nH]n1C	-7	-7.6	-7.1	-7	-7.8	-7.1	-7.7	-6.7	-6.9
9570757	12024	cefmenoxime	Synthetic organic	Cn1c(nnn1)SCC1=C(N2[C@@H]([C@@H](C2=O)NC(=O)/C(=N\OC)/c2csc(n2)N)SC1)C(=O)O	-6.2	-7.9	-6.5	-7.5	-7.5	-6.6	-7.1	-6.3	-6.9
165580	12160	paromomycin	Natural product	C1[C@H]([C@@H]([C@H]([C@@H]([C@H]1N)O[C@@H]1[C@@H]([C@H]([C@@H]([C@H](O1)CO)O)O)N)O[C@H]1[C@@H]([C@@H]([C@H](O1)CO)O[C@@H]1[C@@H]([C@H]([C@@H]([C@@H](O1)CN)O)O)N)O)O)N	-6.5	-7.1	-5.2	-6.8	-6.1	-5.7	-6.6	-5.6	-6.9
60198	7073	exemestane	Synthetic organic	O=C1C=C[C@]2(C(=C1)C(=C)C[C@@H]1[C@@H]2CC[C@]2([C@H]1CCC2=O)C)C	-6.2	-8.4	-7.4	-8.8	-6.5	-6.7	-8.5	-8.8	-6.8
118639856	11877	iruplinalkib	Synthetic organic	Clc1c(nc(nc1)Nc1c(cc(cc1)N1CCC2(CC1)CCN(CC2)C)OC)Nc1c(cccc1)P(=O)(C)C	-7.1	-8.7	-7	-7	-7.3	-7.1	-8.4	-8.7	-6.8
11753673	10129	revefenacin	Synthetic organic	O=C(Nc1ccccc1c1ccccc1)OC1CCN(CC1)CCN(C(=O)c1ccc(cc1)CN1CCC(CC1)C(=O)N)C	-6.9	-7.6	-7.2	-8.6	-7.4	-9	-8.2	-8.5	-6.8
10113978	5698	pazopanib	Synthetic organic	CN(c1ccc2c(c1)nn(c2C)C)c1ccnc(n1)Nc1ccc(c(c1)S(=O)(=O)N)C	-7.5	-9.4	-7.7	-7.5	-7.8	-8.4	-8	-8.4	-6.8
6918554	7455	indacaterol	Synthetic organic	CCc1cc2CC(Cc2cc1CC)NC[C@@H](c1ccc(c2c1ccc(=O)[nH]2)O)O	-6.5	-7.4	-7.1	-9.2	-7.1	-7.9	-7.8	-8.3	-6.8
54758501	9196	olmutinib	Synthetic organic	C=CC(=O)Nc1cccc(c1)Oc1nc(Nc2ccc(cc2)N2CCN(CC2)C)nc2c1scc2	-6.5	-8.1	-7.2	-9.2	-6.9	-7	-7.9	-8.2	-6.8
6918248	8182	flibanserin	Synthetic organic	O=c1[nH]c2c(n1CCN1CCN(CC1)c1cccc(c1)C(F)(F)F)cccc2	-6.3	-8	-7.7	-9.2	-7.3	-7.5	-7.8	-8.2	-6.8
6337614	7486	palonosetron	Synthetic organic	O=C1N(C[C@@H]2c3c1cccc3CCC2)[C@@H]1CN2CCC1CC2	-6.1	-7.7	-6.9	-7.9	-6.3	-8.6	-7.5	-8.1	-6.8
60795	34	aripiprazole	Synthetic organic	O=C1CCc2c(N1)cc(cc2)OCCCCN1CCN(CC1)c1cccc(c1Cl)Cl	-6	-7.2	-6.4	-8.7	-5.8	-7.4	-7.5	-8	-6.8
55245	2805	mifepristone	Synthetic organic	CC#C[C@]1(O)CC[C@@H]2[C@]1(C)C[C@H](c1ccc(cc1)N(C)C)C1=C3CCC(=O)C=C3CC[C@@H]21	-6.1	-7.6	-6.5	-7.4	-6.5	-6.9	-7.4	-8	-6.8
16362	90	pimozide	Synthetic organic	Fc1ccc(cc1)C(c1ccc(cc1)F)CCCN1CCC(CC1)n1c(=O)[nH]c2c1cccc2	-7.2	-8.7	-7.7	-7.8	-7.2	-8.3	-7.7	-7.9	-6.8
3559	86	haloperidol	Synthetic organic	Fc1ccc(cc1)C(=O)CCCN1CCC(CC1)(O)c1ccc(cc1)Cl	-6.2	-7.3	-6.5	-8.2	-6.6	-6.8	-7.5	-7.9	-6.8
3749	589	irbesartan	Synthetic organic	CCCCC1=NC2(C(=O)N1Cc1ccc(cc1)c1ccccc1c1n[nH]nn1)CCCC2	-6.1	-7.7	-6.6	-9.6	-6.6	-6.6	-7.2	-7.9	-6.8
15209	7606	fludroxycortide	Synthetic organic	OCC(=O)[C@@]12OC(O[C@@H]1C[C@@H]1[C@]2(C)C[C@H](O)[C@H]2[C@H]1C[C@@H](C1=CC(=O)CC[C@]21C)F)(C)C	-6.7	-8.4	-6.6	-7	-6.9	-6.5	-7.1	-7.9	-6.8
9848818	4746	tauroursodeoxycholic acid	Metabolite	O[C@@H]1CC[C@]2([C@@H](C1)C[C@@H]([C@@H]1[C@@H]2CC[C@]2([C@H]1CC[C@@H]2[C@@H](CCC(=O)NCCS(=O)(=O)O)C)C)O)C	-6.3	-8.5	-7	-10.3	-7	-8.1	-7.7	-7.8	-6.8
16722836	5716	fedratinib	Synthetic organic	Cc1cnc(nc1Nc1cccc(c1)S(=O)(=O)NC(C)(C)C)Nc1ccc(cc1)OCCN1CCCC1	-6.2	-7.8	-7.4	-7.4	-6.9	-6.9	-7.7	-7.8	-6.8
19090	9128	megestrol	Synthetic organic	O=C1CC[C@]2(C(=C1)C(=C[C@@H]1[C@@H]2CC[C@]2([C@H]1CC[C@]2(O)C(=O)C)C)C)C	-6.4	-7.9	-7.3	-7.3	-7	-6.5	-7.1	-7.8	-6.8
5311356	9086	pholcodine	Synthetic organic	CN1CC[C@@]23[C@@H]4[C@H]1Cc1c3c(O[C@H]2[C@H](C=C4)O)c(cc1)OCCN1CCOCC1	-5.9	-7.4	-6.4	-9.1	-6.7	-6.6	-7	-7.8	-6.8
107706	6441	sivelestat	Synthetic organic	OC(=O)CNC(=O)c1ccccc1NS(=O)(=O)c1ccc(cc1)OC(=O)C(C)(C)C	-5.7	-7.4	-5.5	-8.4	-6.7	-6.8	-6.9	-7.8	-6.8
11234049	10865	tedizolid	Synthetic organic	OC[C@@H]1OC(=O)N(C1)c1ccc(c(c1)F)c1ccc(nc1)c1nnn(n1)C	-6.8	-8.1	-6.8	-7.8	-7.3	-7.8	-7.9	-7.7	-6.8
9821941	9099	lumateperone	Synthetic organic	Fc1ccc(cc1)C(=O)CCCN1CCC2C(C1)c1cccc3c1N2CCN3C	-5	-7.8	-5.7	-7.6	-5.7	-7.7	-7.4	-7.7	-6.8
62959	13476	trovafloxacin	Synthetic organic	C1[C@@H]2[C@@H](C2N)CN1C3=C(C=C4C(=O)C(=CN(C4=N3)C5=C(C=C(C=C5)F)F)C(=O)O)F	-6.7	-7.9	-7.1	-9	-7.1	-6.4	-7.3	-7.7	-6.8
23582846	12008	tegoprazan	Synthetic organic	Cc1nc2c([nH]1)cc(cc2O[C@H]1CCOc2c1c(cc(c2)F)F)C(=O)N(C)C	-6.4	-8.6	-6.6	-7	-6.4	-7.9	-7.8	-7.6	-6.8
56640146	11270	dasabuvir	Synthetic organic	COc1c(cc(cc1C(C)(C)C)n1ccc(=O)[nH]c1=O)c1ccc2c(c1)ccc(c2)NS(=O)(=O)C	-7.1	-8.3	-7.2	-8.3	-6.9	-8.4	-7.7	-7.5	-6.8
92786	4108	5&alpha;-pregnan-3&alpha;-ol-20-one	Metabolite	O[C@@H]1CC[C@]2([C@H](C1)CC[C@@H]1[C@@H]2CC[C@]2([C@H]1CC[C@@H]2C(=O)C)C)C	-6.2	-8.4	-6.6	-7.7	-6.7	-7	-7.6	-7.5	-6.8
941651	212	thiothixene	Synthetic organic	CN1CCN(CC1)CC/C=C\1/c2ccccc2Sc2c1cc(cc2)S(=O)(=O)N(C)C	-6	-8.1	-6.9	-7.6	-6.5	-7.5	-7.5	-7.5	-6.8
6323289	10797	dalfopristin	Synthetic organic	CCN(CCS(=O)(=O)[C@@H]1CCN2[C@H]1C(=O)O[C@H](C(C)C)[C@H](C)/C=C/C(=O)NC/C=C/C(=C/[C@H](CC(=O)Cc1nc(C2=O)co1)O)/C)CC	-6.1	-8.9	-6.3	-7.8	-7.2	-6.3	-7.3	-7.5	-6.8
5756	2821	estriol	Metabolite	Oc1ccc2c(c1)CC[C@@H]1[C@@H]2CC[C@]2([C@H]1C[C@H]([C@@H]2O)O)C	-6.3	-7.9	-6.8	-8.7	-6.2	-7.7	-7	-7.5	-6.8
6196	10943	oxacillin	Synthetic organic	OC(=O)[C@@H]1N2C(=O)[C@H]([C@H]2SC1(C)C)NC(=O)c1c(C)onc1c1ccccc1	-6.1	-7.7	-6	-6.9	-6.2	-6.4	-7	-7.5	-6.8
21319	10910	flucloxacillin	Synthetic organic	O=C1[C@@H](NC(=O)c2c(C)onc2c2c(F)cccc2Cl)[C@@H]2N1[C@@H](C(=O)O)C(S2)(C)C	-6.2	-7.4	-6.5	-7.4	-6.8	-6.1	-7	-7.5	-6.8
54726192	10805	eravacycline	Synthetic organic	O=C(Nc1cc(F)c2c(c1O)C(=C1[C@@H](C2)C[C@@H]2[C@@](C1=O)(O)C(=C(C(=O)[C@H]2N(C)C)C(=O)N)O)O)CN1CCCC1	-7	-8.2	-6.8	-8.5	-7.1	-7.6	-7.9	-7.4	-6.8
134436906	10318	selpercatinib	Synthetic organic	N#Cc1cnn2c1c(cc(c2)OCC(O)(C)C)c1ccc(nc1)N1CC2CC(C1)N2Cc1ccc(nc1)OC	-6.6	-8	-6.5	-8.9	-7.4	-7.6	-7.7	-7.4	-6.8
8955	2376	pregnenolone	Metabolite	O[C@H]1CC[C@]2(C(=CC[C@@H]3[C@@H]2CC[C@]2([C@H]3CC[C@@H]2C(=O)C)C)C1)C	-6	-8	-6.7	-9.5	-6.3	-6.6	-7.6	-7.4	-6.8
5388906	11171	bedaquiline	Synthetic organic	COc1nc2ccc(cc2cc1[C@H]([C@](c1cccc2c1cccc2)(CCN(C)C)O)c1ccccc1)Br	-6.5	-8.5	-6.6	-7.4	-6.6	-7.4	-7.4	-7.4	-6.8
57495353	9424	leniolisib	Synthetic organic	CCC(=O)N1CC[C@@H](C1)Nc1ncnc2c1CN(CC2)c1cnc(c(c1)C(F)(F)F)OC	-6.2	-7.7	-7.4	-7.7	-6.7	-6.9	-7.4	-7.4	-6.8
4034	2757	meclizine	Synthetic organic	Clc1ccc(cc1)C(c1ccccc1)N1CCN(CC1)Cc1cccc(c1)C	-6.3	-8.1	-6.8	-8.5	-6.5	-7	-7.2	-7.4	-6.8
447043	6510	azithromycin	Synthetic organic	CC[C@H]1OC(=O)[C@H](C)[C@@H](O[C@@H]2O[C@@H](C)[C@@H]([C@](C2)(C)OC)O)[C@H](C)[C@@H](O[C@@H]2O[C@H](C)C[C@@H]([C@H]2O)N(C)C)[C@](C[C@H](CN([C@@H]([C@H]([C@]1(C)O)O)C)C)C)(C)O	-6.1	-7.7	-5.3	-7.2	-6.2	-6	-6.9	-7.4	-6.8
130412842	12951	befotertinib	Synthetic organic	CN(C)CCN(C)C1=CC(=C(C=C1NC(=O)C=C)NC2=NC=CC(=N2)C3=CN(C4=CC=CC=C43)CC(F)(F)F)OC	-5.9	-8	-6.7	-6.7	-6.4	-6.8	-6.7	-7.4	-6.8
135565596	7875	copanlisib	Synthetic organic	COc1c(OCCCN2CCOCC2)ccc2c1nc(=NC(=O)c1cnc(nc1)N)n1c2NCC1	-6	-7.7	-6.5	-8.9	-7	-7.1	-7.8	-7.3	-6.8
49831257	7913	filgotinib	Synthetic organic	O=C(C1CC1)Nc1nc2n(n1)c(ccc2)c1ccc(cc1)CN1CCS(=O)(=O)CC1	-5.9	-8.1	-6.6	-6.9	-7.4	-7.1	-7.5	-7.3	-6.8
135565903	8988	opicapone	Synthetic organic	OC1=C/C(=c/2\o[nH]c(n2)c2c(C)c(Cl)c([n+](c2Cl)[O-])C)/C=C(C1=O)[N+](=O)[O-]	-6.4	-8.4	-6.5	-7.3	-7	-7.5	-7.9	-7.2	-6.8
31378	2873	fludrocortisone	Synthetic organic	OCC(=O)[C@@]1(O)CC[C@@H]2[C@]1(C)C[C@H](O)[C@]1([C@H]2CCC2=CC(=O)CC[C@]12C)F	-6.2	-8	-5.9	-9.5	-6.3	-6.6	-7.7	-7.2	-6.8
9571080	12054	cefozopran	Synthetic organic	CO/N=C(/c1nsc(n1)N)\C(=O)N[C@H]1[C@@H]2N(C1=O)C(=C(CS2)C[n+]1c2cccnn2cc1)C(=O)[O-]	-6.4	-7.8	-6.6	-8.7	-7.2	-7.1	-7.3	-7.2	-6.8
9863827	10841	ozenoxacin	Synthetic organic	CNc1ncc(cc1C)c1ccc2c(c1C)n(cc(c2=O)C(=O)O)C1CC1	-6.7	-8.1	-7.2	-7.1	-6.8	-8.9	-7.2	-7.2	-6.8
219024	5596	regadenoson	Synthetic organic	OC[C@H]1O[C@H]([C@@H]([C@@H]1O)O)n1cnc2c1nc(nc2N)n1ncc(c1)C(=O)NC	-6.2	-7.6	-6.4	-7.7	-6.8	-6.9	-7.1	-7.2	-6.8
9270	7072	ethynodiol diacetate	Metabolite	C#C[C@@]1(CC[C@@H]2[C@]1(C)CC[C@H]1[C@H]2CCC2=C[C@H](CC[C@H]12)OC(=O)C)OC(=O)C	-5.8	-7.9	-6.5	-7.2	-5.8	-7.2	-6.9	-7.2	-6.8
9681	134	methysergide	Synthetic organic	CC[C@H](NC(=O)[C@H]1CN(C)[C@H]2C(=C1)c1cccc3c1c(C2)cn3C)CO	-5.8	-8	-6.3	-7.5	-6.3	-7.3	-6.7	-7.2	-6.8
58557659	9246	upadacitinib	Synthetic organic	CC[C@@H]1CN(C[C@@H]1c1cnc2n1c1cc[nH]c1nc2)C(=O)NCC(F)(F)F	-6	-7	-5.9	-8.8	-6.2	-7.2	-6.6	-7.2	-6.8
216326	7331	lenalidomide	Synthetic organic	OC1=NC(=O)C(CC1)N1Cc2c(C1=O)cccc2N	-5.9	-6.9	-5.8	-7.1	-6	-7	-6.2	-7.2	-6.8
6914273	4172	dantrolene	Synthetic organic	O=C1CN(C(=O)N1)/N=C/c1ccc(o1)c1ccc(cc1)[N+](=O)[O-]	-6.5	-7.4	-6.7	-8.1	-7.4	-7.4	-7.7	-7.1	-6.8
461399	11040	sitafloxacin	Synthetic organic	F[C@H]1C[C@H]1n1cc(C(=O)O)c(=O)c2c1c(Cl)c(N1C[C@H](C3(C1)CC3)N)c(c2)F	-6.1	-7.7	-6.7	-6.9	-6.5	-7.1	-7.7	-7	-6.8
2536	6432	camostat	Synthetic organic	CN(C(=O)COC(=O)Cc1ccc(cc1)OC(=O)c1ccc(cc1)N=C(N)N)C	-6.1	-7.4	-6.4	-7.7	-6.2	-7.5	-7.3	-7	-6.8
60464	10860	sparfloxacin	Synthetic organic	C[C@@H]1N[C@H](C)CN(C1)c1c(F)c(N)c2c(c1F)n(cc(c2=O)C(=O)O)C1CC1	-6.3	-7.3	-6.3	-9.3	-6.5	-7.9	-7	-7	-6.8
6451164	11387	rilpivirine	Synthetic organic	N#C/C=C/c1cc(C)c(c(c1)C)Nc1ccnc(n1)Nc1ccc(cc1)C#N	-6.2	-8.1	-6.6	-8.1	-6.2	-6.9	-6.8	-7	-6.8
51349053	11389	dotinurad	Synthetic organic	O=C(N1CS(=O)(=O)c2c1cccc2)c1cc(Cl)c(c(c1)Cl)O	-6.1	-7.1	-6	-6.4	-6.1	-6.6	-6.7	-7	-6.8
54682938	12760	rolitetracycline	Synthetic organic	[H][C@@]12C[C@@]3([H])C(C(=O)C4=C(O)C=CC=C4[C@@]3(C)O)=C(O)[C@]1(O)C(=O)C(C(=O)NCN5CCCC5)=C(O)[C@H]2N(C)C	-6.6	-7.5	-6.8	-8	-6.5	-7.5	-7.5	-6.9	-6.8
231084	7629	testosterone isocaproate	Synthetic organic	CC(CCC(=O)O[C@H]1CC[C@@H]2[C@]1(C)CC[C@H]1[C@H]2CCC2=CC(=O)CC[C@]12C)C	-5.5	-7.7	-7.2	-7.4	-6.2	-5.3	-6.4	-6.9	-6.8
56339	7190	fosphenytoin	Synthetic organic	O=C1N(COP(=O)(O)O)C(=NC1(c1ccccc1)c1ccccc1)O	-6.2	-7.5	-6.5	-7.6	-6.1	-7.3	-6.9	-6.8	-6.8
60846	3937	valsartan	Synthetic organic	CCCCC(=O)N([C@H](C(=O)O)C(C)C)Cc1ccc(cc1)c1ccccc1c1nnn[nH]1	-5.7	-7.4	-6.2	-7.4	-6	-6.1	-6.9	-6.7	-6.8
969472	7429	eszopiclone	Synthetic organic	CN1CCN(CC1)C(=O)O[C@H]1c2nccnc2C(=O)N1c1ccc(cn1)Cl	-5.4	-7.3	-5.9	-6.2	-6.6	-6.5	-6.7	-6.7	-6.8
53025	10936	cefotetan	Synthetic organic	CO[C@@]1(NC(=O)C2SC(=C(C(=O)O)C(=O)N)S2)C(=O)N2[C@@H]1SCC(=C2C(=O)O)CSc1nnnn1C	-6.1	-7.2	-5.7	-6.7	-7.5	-6.9	-7.3	-6.4	-6.8
13505	7164	diphenoxylate	Synthetic organic	CCOC(=O)C1(CCN(CC1)CCC(c1ccccc1)(c1ccccc1)C#N)c1ccccc1	-5.6	-8.2	-6.3	-7	-6.3	-6.3	-5.6	-6.4	-6.8
35370	4825	zidovudine	Synthetic organic	OC[C@H]1O[C@H](C[C@@H]1N=[N+]=[N-])n1cc(C)c(=O)[nH]c1=O	-6.2	-6.8	-5.6	-7	-6.2	-5.9	-6.1	-6.3	-6.8
6032	12132	kanamycin	Natural product	C1[C@H]([C@@H]([C@H]([C@@H]([C@H]1N)O[C@@H]1[C@@H]([C@H]([C@@H]([C@H](O1)CN)O)O)O)O)O[C@@H]1[C@@H]([C@H]([C@@H]([C@H](O1)CO)O)N)O)N	-6.3	-7.3	-5.6	-6.6	-5.6	-5.7	-7	-6.1	-6.8
9941444	2018	pasireotide	Peptide	NCCCC[C@@H]1NC(=O)[C@H](NC(=O)[C@@H](NC(=O)[C@H]2N(C(=O)[C@@H](NC(=O)[C@@H](NC1=O)Cc1ccc(cc1)OCc1ccccc1)Cc1ccccc1)C[C@@H](C2)OC(=O)NCCN)c1ccccc1)Cc1c[nH]c2c1cccc2	-6.6	-10.2	-6	-9.3	-8.1	-7.9	-8.7	-8.6	-6.7
24812758	4582	canagliflozin	Synthetic organic	OC[C@H]1O[C@@H](c2ccc(c(c2)Cc2ccc(s2)c2ccc(cc2)F)C)[C@@H]([C@H]([C@@H]1O)O)O	-7	-8.4	-7.4	-9.1	-7.4	-7.6	-7.7	-8.2	-6.7
24965990	2890	suvorexant	Synthetic organic	Cc1ccc(c(c1)C(=O)N1CCN(CC[C@H]1C)c1oc2c(n1)cc(cc2)Cl)n1nccn1	-5.6	-8.2	-6.2	-7.5	-7.3	-6.8	-7.4	-8.2	-6.7
10453870	9394	ipragliflozin	Synthetic organic	OC[C@H]1O[C@@H](c2ccc(c(c2)Cc2cc3c(s2)cccc3)F)[C@@H]([C@H]([C@@H]1O)O)O	-6.5	-7.4	-7.7	-8.9	-6.3	-6.9	-7	-8.2	-6.7
3955	7215	loperamide	Synthetic organic	Clc1ccc(cc1)C1(O)CCN(CC1)CCC(C(=O)N(C)C)(c1ccccc1)c1ccccc1	-6.5	-8.1	-7	-10	-6.5	-7.1	-8.4	-8.1	-6.7
6450551	5659	axitinib	Synthetic organic	CNC(=O)c1ccccc1Sc1ccc2c(c1)[nH]nc2/C=C/c1ccccn1	-6.3	-8	-7.1	-9	-7.5	-7.4	-7.9	-8.1	-6.7
2267	7121	azelastine	Synthetic organic	CN1CCCC(CC1)n1nc(Cc2ccc(cc2)Cl)c2c(c1=O)cccc2	-6.5	-8.2	-7.7	-9.4	-7.1	-7.7	-7.8	-8.1	-6.7
5870	2818	estrone	Metabolite	Oc1ccc2c(c1)CC[C@@H]1[C@@H]2CC[C@]2([C@H]1CCC2=O)C	-6	-8.1	-7	-8.4	-6.6	-7.8	-7.1	-8.1	-6.7
135398737	38	clozapine	Synthetic organic	CN1CCN(CC1)C1=Nc2cc(Cl)ccc2Nc2c1cccc2	-5.8	-8.7	-6.9	-7	-6.6	-7.1	-6.9	-8.1	-6.7
3168	7172	droperidol	Synthetic organic	Fc1ccc(cc1)C(=O)CCCN1CCC(=CC1)n1c(O)nc2c1cccc2	-6.3	-7.3	-7.4	-7.8	-6.9	-7.4	-8.1	-8	-6.7
47576	11829	levoketoconazole	Synthetic organic	CC(=O)N1CCN(CC1)c1ccc(cc1)OC[C@@H]1CO[C@@](O1)(Cn1ccnc1)c1c(cc(cc1)Cl)Cl	-7.1	-8	-7.1	-9.3	-7.1	-7.3	-8.1	-8	-6.7
5995	7100	testosterone propionate	Metabolite	CCC(=O)O[C@H]1CC[C@@H]2[C@]1(C)CC[C@H]1[C@H]2CCC2=CC(=O)CC[C@]12C	-5.9	-7.7	-7.2	-7.1	-6.4	-5.9	-6.4	-8	-6.7
5342	5826	sufinpyrazone	Synthetic organic	O=C1N(c2ccccc2)N(C(=O)C1CCS(=O)c1ccccc1)c1ccccc1	-5.7	-7.3	-5.9	-6.9	-6.3	-7.2	-7.1	-7.9	-6.7
4046	4252	mefloquine	Synthetic organic	OC(c1cc(nc2c1cccc2C(F)(F)F)C(F)(F)F)C1CCCCN1	-6.5	-8	-7	-7	-6.7	-7.9	-7	-7.9	-6.7
44480399	9428	fruquintinib	Synthetic organic	CNC(=O)c1c(C)oc2c1ccc(c2)Oc1ncnc2c1cc(OC)c(c2)OC	-6.9	-7.6	-6.5	-8.3	-6.9	-7.5	-7.4	-7.8	-6.7
10631	2879	medroxyprogesterone	Synthetic organic	O=C1CC[C@]2(C(=C1)[C@@H](C)C[C@@H]1[C@@H]2CC[C@]2([C@H]1CC[C@]2(O)C(=O)C)C)C	-6.3	-8.1	-7	-9.4	-6.8	-6.2	-7.2	-7.8	-6.7
222528	610	deoxycholic acid	Metabolite	O[C@@H]1CC[C@]2([C@@H](C1)CC[C@@H]1[C@@H]2C[C@H](O)[C@]2([C@H]1CC[C@@H]2[C@@H](CCC(=O)O)C)C)C	-6.7	-7.7	-6.2	-7	-6.7	-7.1	-7.1	-7.8	-6.7
16656889	12283	linzagolix	Synthetic organic	COc1c(c(c(cc1)F)F)COc1c(cc(c(c1)n1c(=O)c2c(scc2[nH]c1=O)C(=O)O)F)OC	-6.1	-7.7	-6.4	-7.5	-6.5	-6.9	-7	-7.8	-6.7
6445540	6824	ixabepilone	Synthetic organic	O=C1N[C@@H](C[C@@H]2O[C@]2(C)CCC[C@@H]([C@@H]([C@H](C(=O)C([C@H](C1)O)(C)C)C)O)C)/C(=C/c1csc(n1)C)/C	-5.9	-8	-6.6	-7.2	-6.2	-6.8	-6.3	-7.8	-6.7
135565230	6837	pemetrexed	Synthetic organic	OC(=O)CC[C@H](C(=O)O)NC(=O)c1ccc(cc1)CCc1c[nH]c2c1c(=O)nc([nH]2)N	-6.6	-8.1	-6.3	-8.2	-7.6	-8.2	-7.9	-7.6	-6.7
6098	11126	cloxacillin	Synthetic organic	OC(=O)[C@@H]1N2C(=O)[C@H]([C@H]2SC1(C)C)NC(=O)c1c(C)onc1c1ccccc1Cl	-6.8	-8.1	-6.3	-7.3	-6.8	-6.6	-7.5	-7.6	-6.7
2315	7122	bendroflumethiazide	Synthetic organic	O=S1(=O)NC(Cc2ccccc2)Nc2c1cc(c(c2)C(F)(F)F)S(=O)(=O)N	-6.2	-7.4	-6.6	-7.4	-6.8	-8.1	-7.4	-7.6	-6.7
11219835	7341	ataluren	Synthetic organic	Fc1ccccc1c1onc(n1)c1cccc(c1)C(=O)O	-6.1	-7.4	-6.9	-7.9	-7	-7.4	-7.3	-7.6	-6.7
71731823	7476	lorlatinib	Synthetic organic	N#Cc1n(C)nc2c1c1cnc(c(c1)O[C@H](C)c1c(C(=O)N(C2)C)ccc(c1)F)N	-5.8	-7.8	-6.4	-7.2	-7	-7.1	-7.3	-7.6	-6.7
247839	7086	medrysone	Metabolite	O=C1CC[C@]2(C(=C1)[C@@H](C)C[C@@H]1[C@@H]2[C@@H](O)C[C@]2([C@H]1CC[C@@H]2C(=O)C)C)C	-5.8	-8.2	-7.1	-8.2	-6.5	-6.2	-7.2	-7.6	-6.7
54676537	9015	acenocoumarol	Synthetic organic	CC(=O)CC(c1c(=O)oc2c(c1O)cccc2)c1ccc(cc1)[N+](=O)[O-]	-5.9	-7.2	-6.3	-7.8	-6.4	-7.7	-7.1	-7.6	-6.7
92400	6462	zofenopril	Synthetic organic	O=C(N1C[C@H](C[C@H]1C(=O)O)Sc1ccccc1)[C@@H](CSC(=O)c1ccccc1)C	-5.5	-6.4	-6.5	-8.6	-6.2	-6.6	-6.9	-7.6	-6.7
2324	10159	benidipine	Synthetic organic	COC(=O)C1=C(C)NC(=C(C1c1cccc(c1)[N+](=O)[O-])C(=O)OC1CCCN(C1)Cc1ccccc1)C	-6	-7.3	-6.9	-7.4	-6.1	-6.5	-6.6	-7.6	-6.7
5426	7327	thalidomide	Synthetic organic	OC1=NC(=O)C(CC1)N1C(=O)c2c(C1=O)cccc2	-5.9	-7.1	-5.9	-6.7	-6.2	-7	-6.5	-7.6	-6.7
9854489	10892	fluticasone furoate	Synthetic organic	FCSC(=O)[C@@]1(OC(=O)c2ccco2)[C@H](C)C[C@@H]2[C@]1(C)C[C@H](O)[C@]1([C@H]2C[C@@H](C2=CC(=O)C=C[C@]12C)F)F	-6.3	-8.2	-6.5	-8.1	-6.8	-6.2	-7.5	-7.5	-6.7
54676038	6808	dicumarol	Synthetic organic	O=c1oc2ccccc2c(c1Cc1c(=O)oc2c(c1O)cccc2)O	-6.8	-7.3	-6.5	-9.1	-6.9	-8.6	-6.9	-7.5	-6.7
54674461	10010	vericiguat	Synthetic organic	COC(=O)Nc1c(N)nc(nc1N)c1nn(c2c1cc(F)cn2)Cc1ccccc1F	-6.9	-8.3	-6.9	-8.6	-6.9	-7.7	-7.9	-7.4	-6.7
4369359	6286	sitagliptin	Synthetic organic	N[C@H](Cc1cc(F)c(cc1F)F)CC(=O)N1CCn2c(C1)nnc2C(F)(F)F	-6.3	-6.9	-6.5	-9	-7.1	-7.3	-7.8	-7.4	-6.7
72165228	8962	asciminib	Synthetic organic	O[C@@H]1CCN(C1)c1ncc(cc1c1ccn[nH]1)C(=O)Nc1ccc(cc1)OC(Cl)(F)F	-6.1	-7.8	-6.5	-8.3	-6.9	-7.1	-7.6	-7.4	-6.7
24776445	6975	vismodegib	Synthetic organic	O=C(c1ccc(cc1Cl)S(=O)(=O)C)Nc1ccc(c(c1)c1ccccn1)Cl	-6.5	-7.7	-7.3	-7.7	-6.8	-6.9	-7.6	-7.4	-6.7
11304743	5257	riociguat	Synthetic organic	COC(=O)N(c1c(N)nc(nc1N)c1nn(c2c1cccn2)Cc1ccccc1F)C	-6.8	-8.3	-7.1	-9	-6.9	-7.2	-7.4	-7.4	-6.7
27125	11591	estetrol	Synthetic organic	Oc1ccc2c(c1)CC[C@@H]1[C@@H]2CC[C@]2([C@H]1[C@@H](O)[C@H]([C@@H]2O)O)C	-6.3	-8.1	-6.7	-8.5	-6.1	-7.3	-7.1	-7.4	-6.7
44814423	8376	ertugliflozin	Synthetic organic	CCOc1ccc(cc1)Cc1cc(ccc1Cl)[C@]12OC[C@@](O1)(CO)[C@H]([C@@H]([C@H]2O)O)O	-6.3	-7.3	-7.4	-7.1	-6.2	-7	-6.8	-7.4	-6.7
3345	1626	fentanyl	Synthetic organic	CCC(=O)N(c1ccccc1)C1CCN(CC1)CCc1ccccc1	-6	-7.2	-6.4	-7.1	-6.2	-7.3	-6.6	-7.4	-6.7
5865	7096	prednisone	Synthetic organic	OCC(=O)[C@@]1(O)CC[C@@H]2[C@]1(C)CC(=O)[C@H]1[C@H]2CCC2=CC(=O)C=C[C@]12C	-6.8	-8.2	-6.6	-7.3	-6.7	-6.5	-7.8	-7.3	-6.7
54713659	11386	cabotegravir	Synthetic organic	Fc1ccc(c(c1)F)CNC(=O)c1cn2C[C@H]3OC[C@@H](N3C(=O)c2c(c1=O)O)C	-6.1	-7.5	-7.6	-9.4	-7.3	-7.7	-7.5	-7.3	-6.7
11667832	10651	samidorphan	Synthetic organic	O=C1CC[C@@]2([C@@]3(C1)CCN([C@@H]2Cc1c3c(O)c(cc1)C(=O)N)CC1CC1)O	-6.5	-7.9	-6.6	-6.9	-6.1	-6.4	-7.2	-7.3	-6.7
2099	2296	alosetron	Synthetic organic	O=C1N(CCc2c1c1ccccc1n2C)Cc1nc[nH]c1C	-5.7	-7.4	-6.2	-8	-6	-7.1	-6.9	-7.3	-6.7
25017411	9601	catequentinib	Synthetic organic	COc1cc2c(ccnc2cc1OCC1(N)CC1)Oc1ccc2c(c1F)cc([nH]2)C	-6	-7.5	-6.7	-8.6	-7.1	-7.7	-7.2	-7.2	-6.7
3964	205	loxapine	Synthetic organic	CN1CCN(CC1)C1=Nc2ccccc2Oc2c1cc(Cl)cc2	-6.2	-8.6	-6.7	-8	-6.2	-6.8	-7.2	-7.2	-6.7
6917864	9956	artesunate	Synthetic organic	OC(=O)CCC(=O)O[C@@H]1O[C@@H]2O[C@@]3(C)CC[C@@H]4[C@]2([C@H]([C@H]1C)CC[C@H]4C)OO3	-6.1	-8	-6.9	-9	-6.3	-7	-7.1	-7.2	-6.7
5484727	6453	trandolapril	Synthetic organic	CCOC(=O)[C@@H](N[C@H](C(=O)N1[C@H]2CCCC[C@@H]2C[C@H]1C(=O)O)C)CCc1ccccc1	-6.1	-6.6	-6.8	-8.7	-6.1	-6.6	-6.7	-7.2	-6.7
644073	1670	buprenorphine	Synthetic organic	CO[C@]12CC[C@]3(C[C@@H]1[C@@](C(C)(C)C)(O)C)[C@@]14[C@H]2Oc2c4c(C[C@H]3N(CC1)CC1CC1)ccc2O	-6.5	-7.6	-6.6	-7.9	-5.8	-5.9	-7.5	-7.1	-6.7
9864881	11135	elafibranor	Synthetic organic	CSc1ccc(cc1)C(=O)/C=C/c1cc(C)c(c(c1)C)OC(C(=O)O)(C)C	-5.6	-7.3	-6	-7.5	-6.1	-7.4	-7.4	-7.1	-6.7
5481173	10762	ceftazidime	Synthetic organic	O=C1[C@@H](NC(=O)/C(=N\OC(C(=O)O)(C)C)/c2csc(n2)N)[C@@H]2N1C(=C(CS2)C[n+]1ccccc1)C(=O)[O-]	-6.1	-7.1	-6.2	-6.7	-6.5	-6.7	-7.3	-7.1	-6.7
5360515	1639	naltrexone	Synthetic organic	O=C1CC[C@@]2([C@@]34[C@H]1Oc1c4c(C[C@H]2N(CC3)CC2CC2)ccc1O)O	-5.9	-7.1	-6.5	-6.9	-6.7	-6.1	-7.1	-7.1	-6.7
6291	7087	mestranol	Metabolite	C#C[C@]1(O)CC[C@@H]2[C@]1(C)CC[C@H]1[C@H]2CCc2c1ccc(c2)OC	-6.1	-7.8	-6.4	-7.1	-6.2	-7.2	-7	-7.1	-6.7
5311304	1663	nalbuphine	Synthetic organic	O[C@H]1CC[C@@]2([C@@]34[C@H]1Oc1c4c(C[C@H]2N(CC3)CC2CCC2)ccc1O)O	-5.9	-7.6	-6.2	-8.7	-6.4	-6.5	-6.9	-7.1	-6.7
25185057	10824	lefamulin	Synthetic organic	C=C[C@]1(C)C[C@@H](OC(=O)CS[C@@H]2CC[C@H](C[C@H]2O)N)[C@]2(C)[C@H](C)CC[C@]3([C@H]([C@@H]1O)C)[C@H]2C(=O)CC3	-5.8	-7.5	-6.3	-6.4	-6.4	-6.1	-6.6	-7.1	-6.7
456199	11172	pretomanid	Synthetic organic	[O-][N+](=O)c1cn2c(n1)OC[C@H](C2)OCc1ccc(cc1)OC(F)(F)F	-6.1	-6.9	-6.6	-8	-6.4	-6.7	-7.4	-7	-6.7
11363176	9320	ponesimod	Synthetic organic	CCCN=C1S/C(=C\c2ccc(c(c2)Cl)OC[C@@H](CO)O)/C(=O)N1c1ccccc1C	-6	-7.2	-6.4	-6.3	-6.2	-7	-6.7	-7	-6.7
32798	7062	clobetasol propionate	Synthetic organic	CCC(=O)O[C@@]1([C@@H](C)C[C@@H]2[C@]1(C)C[C@H](O)[C@]1([C@H]2CCC2=CC(=O)C=C[C@]12C)F)C(=O)CCl	-7	-7.6	-5.9	-7.6	-6.3	-6	-6.5	-7	-6.7
9578005	5487	dexlansoprazole	Synthetic organic	O=[S@@](c1nc2c([nH]1)cccc2)Cc1nccc(c1C)OCC(F)(F)F	-5.6	-7.7	-6.2	-7.8	-6.5	-6.9	-7	-6.9	-6.7
2732	7147	chlorthalidone	Synthetic organic	Clc1ccc(cc1S(=O)(=O)N)C1(O)N=C(c2c1cccc2)O	-6.2	-7	-5.9	-8.4	-6.7	-7.1	-6.4	-6.9	-6.7
8982	10942	nafcillin	Synthetic organic	CCOc1ccc2c(c1C(=O)N[C@@H]1C(=O)N3[C@@H]1SC([C@@H]3C(=O)O)(C)C)cccc2	-5.9	-8.4	-6.4	-6.4	-6.3	-7.1	-7	-6.8	-6.7
60823	2949	atorvastatin	Synthetic organic	O[C@@H](C[C@H](CC(=O)O)O)CCn1c(C(C)C)c(c(c1c1ccc(cc1)F)c1ccccc1)C(=O)Nc1ccccc1	-5.9	-7.6	-6.8	-9.2	-6.5	-6.2	-6.8	-6.5	-6.7
5362065	10898	cefixime	Synthetic organic	Nc1nc(cs1)/C(=N/OCC(=O)O)/C(=O)N[C@H]1[C@H]2SCC(=C(N2C1=O)C(=O)O)C=C	-5.8	-6.5	-6.2	-6.8	-5.9	-6.4	-6	-6.5	-6.7
439693	4805	pentostatin	Synthetic organic	OC[C@H]1O[C@H](C[C@@H]1O)n1cnc2c1NC=NC[C@H]2O	-5.4	-6	-5.5	-6.8	-5.9	-6.2	-6.3	-6.3	-6.7
73303	12183	doripenem	Synthetic organic	C[C@@H]1[C@@H]2[C@H](C(=O)N2C(=C1S[C@H]1C[C@H](NC1)CNS(=O)(=O)N)C(=O)O)[C@@H](C)O	-5.1	-6.6	-5.6	-7.6	-6.4	-6.4	-6.8	-6.1	-6.7
3037209	12136	isepamicin	Synthetic organic	C[C@@]1(CO[C@@H]([C@@H]([C@H]1NC)O)O[C@H]1[C@@H](C[C@@H]([C@H]([C@@H]1O)O[C@@H]1[C@@H]([C@H]([C@@H]([C@H](O1)CN)O)O)O)N)NC(=O)[C@H](CN)O)O	-5.7	-6.5	-5.7	-6.7	-6	-6	-6.5	-6.1	-6.7
11671467	7796	fostamatinib	Synthetic organic	COc1cc(Nc2ncc(c(n2)Nc2ccc3c(n2)N(COP(=O)(O)O)C(=O)C(O3)(C)C)F)cc(c1OC)OC	-6.2	-7.5	-4.9	-7.1	-6.1	-6.5	-6.1	-6	-6.7
439318	12182	bekanamycin	Natural product	C1[C@@H]([C@H]([C@@H]([C@H]([C@@H]1N)O[C@@H]1[C@@H]([C@H]([C@@H]([C@H](O1)CO)O)N)O)O)O[C@@H]1[C@@H]([C@H]([C@@H]([C@H](O1)CN)O)O)N)N	-5.7	-6.4	-5.4	-6.7	-5.3	-5.8	-6.3	-5.9	-6.7
42613186	10847	plazomicin	Synthetic organic	NCC[C@@H](C(=O)N[C@@H]1C[C@H](N)[C@H]([C@@H]([C@H]1O[C@H]1OC[C@]([C@@H]([C@H]1O)NC)(C)O)O)O[C@H]1OC(=CC[C@H]1N)CNCCO)O	-5.6	-6.5	-5.3	-6.2	-5.8	-5.7	-6.6	-5.8	-6.7
66599893	9322	netarsudil	Synthetic organic	NC[C@@H](C(=O)Nc1ccc2c(c1)ccnc2)c1ccc(cc1)COC(=O)c1ccc(cc1C)C	-7.1	-7.5	-7.7	-6.9	-7.5	-8.7	-8.7	-8.8	-6.6
6013	2858	testosterone	Metabolite	O=C1CC[C@]2(C(=C1)CC[C@@H]1[C@@H]2CC[C@]2([C@H]1CC[C@@H]2O)C)C	-6.6	-7.8	-7	-8.6	-6.7	-6.4	-7.8	-8.7	-6.6
2913	277	cyproheptadine	Synthetic organic	CN1CCC(=C2c3ccccc3C=Cc3c2cccc3)CC1	-6.7	-8.1	-7.5	-7.6	-7.1	-7.9	-7.4	-8.6	-6.6
3488	2414	glibenclamide	Synthetic organic	COc1ccc(cc1C(=O)NCCc1ccc(cc1)S(=O)(=O)NC(=O)NC1CCCCC1)Cl	-6.3	-7.8	-7.4	-8.7	-7.1	-8.2	-7.3	-8.5	-6.6
11978813	7672	brexpiprazole	Synthetic organic	O=c1ccc2c([nH]1)cc(cc2)OCCCCN1CCN(CC1)c1cccc2c1ccs2	-6.3	-7.3	-6.6	-6.8	-6.5	-7	-7.9	-8.4	-6.6
60854	59	ziprasidone	Synthetic organic	O=C1Nc2c(C1)cc(c(c2)Cl)CCN1CCN(CC1)c1nsc2c1cccc2	-6.3	-8.3	-7.4	-7.3	-7.3	-7	-8	-8.3	-6.6
3348	4819	fexofenadine	Synthetic organic	OC(=O)C(c1ccc(cc1)C(CCCN1CCC(CC1)C(c1ccccc1)(c1ccccc1)O)O)(C)C	-6.8	-7.4	-7.2	-8.8	-5.8	-7.9	-7.9	-8.3	-6.6
941361	12488	flunarizine	Synthetic organic	C1CN(CCN1C/C=C/C2=CC=CC=C2)C(C3=CC=C(C=C3)F)C4=CC=C(C=C4)F	-6.5	-8.6	-7	-9.1	-6.6	-7.3	-7.7	-8.3	-6.6
154059	7483	solifenacin	Synthetic organic	O=C(N1CCc2c([C@@H]1c1ccccc1)cccc2)O[C@H]1CN2CCC1CC2	-6	-7.6	-6.6	-6.9	-6.5	-7.1	-7	-8.2	-6.6
19371515	7587	alcaftadine	Synthetic organic	O=Cc1cnc2n1CCc1c(C2=C2CCN(CC2)C)cccc1	-5.8	-7.5	-6.3	-7.1	-6.2	-6.9	-7	-8.2	-6.6
3151	965	domperidone	Synthetic organic	Clc1ccc2c(c1)[nH]c(=O)n2C1CCN(CC1)CCCn1c(=O)[nH]c2c1cccc2	-6.6	-8.3	-6.9	-9.6	-7.3	-7.8	-8.5	-8.1	-6.6
11626560	4903	crizotinib	Synthetic organic	Nc1ncc(cc1O[C@@H](c1c(Cl)ccc(c1Cl)F)C)c1cnn(c1)C1CCNCC1	-6.5	-8	-6.3	-7.9	-7.3	-6.9	-7.8	-8	-6.6
3947	7551	lofepramine	Synthetic organic	CN(CC(=O)c1ccc(cc1)Cl)CCCN1c2ccccc2CCc2c1cccc2	-6	-7.7	-5.7	-6.4	-5.5	-7.8	-7	-8	-6.6
9872780	10510	carotegrast methyl	Synthetic organic	COC(=O)[C@@H](NC(=O)c1c(Cl)cccc1Cl)Cc1ccc(cc1)n1c(=O)c2cc(ccc2n(c1=O)C)N(C)C	-6.7	-8.7	-7.2	-7.7	-7.1	-7.4	-7.9	-7.9	-6.6
135565554	12345	pamiparib	Synthetic organic	C[C@]12CCCN1Cc1n[nH]c(=O)c3c4c1c2[nH]c4cc(c3)F	-6.1	-8	-7.1	-9.2	-6.8	-6.8	-7.3	-7.9	-6.6
5757	1013	17&beta;-estradiol	Metabolite	Oc1ccc2c(c1)CC[C@@H]1[C@@H]2CC[C@]2([C@H]1CC[C@@H]2O)C	-6.2	-8	-6.9	-8.4	-6.1	-7.8	-7.2	-7.9	-6.6
6324616	4570	rifamycin SV	Natural product	CO[C@H]1/C=C/O[C@@]2(C)Oc3c(C2=O)c2c(O)cc(c(c2c(c3C)O)O)NC(=O)/C(=C\C=C\[C@@H]([C@@H]([C@H]([C@H]([C@H]([C@@H]([C@@H]1C)OC(=O)C)C)O)C)O)C)/C	-6.7	-7.6	-5.4	-7.2	-5.9	-6.6	-7.1	-7.8	-6.6
135565923	10316	repotrectinib	Synthetic organic	C[C@H]1CNC(=O)c2cnn3c2nc(N[C@@H](c2c(O1)ccc(c2)F)C)cc3	-6.7	-8	-6.8	-7	-7.1	-7.2	-6.9	-7.8	-6.6
3035000	9247	vamorolone	Synthetic organic	OCC(=O)[C@@]1(O)[C@H](C)C[C@@H]2[C@]1(C)CC=C1[C@H]2CCC2=CC(=O)C=C[C@]12C	-6	-8.4	-6.4	-9	-6.4	-6.4	-7	-7.7	-6.6
10295295	8276	palovarotene	Synthetic organic	OC(=O)c1ccc(cc1)/C=C/c1cc2c(cc1Cn1cccn1)C(C)(C)CCC2(C)C	-6.9	-8.4	-7	-8	-7.5	-7	-9.1	-7.6	-6.6
10184653	5667	afatinib	Synthetic organic	CN(C/C=C/C(=O)Nc1cc2c(ncnc2cc1O[C@@H]1COCC1)Nc1ccc(c(c1)Cl)F)C	-6.6	-7.8	-6.4	-7	-7	-7.2	-7.7	-7.6	-6.6
13791	7655	estradiol valerate	Synthetic organic	CCCCC(=O)O[C@H]1CC[C@@H]2[C@]1(C)CC[C@H]1[C@H]2CCc2c1ccc(c2)O	-6.2	-7.6	-6.3	-8.8	-6.3	-6.8	-7	-7.6	-6.6
3152	6599	donepezil	Synthetic organic	COc1cc2c(cc1OC)CC(C2=O)CC1CCN(CC1)Cc1ccccc1	-6.5	-7.9	-6.9	-8.8	-6.9	-7.7	-7.8	-7.5	-6.6
5533	213	trazodone	Synthetic organic	Clc1cccc(c1)N1CCN(CC1)CCCn1nc2n(c1=O)cccc2	-6.1	-7.2	-6.7	-8.2	-6.5	-6.6	-7.6	-7.5	-6.6
9831643	11708	maralixibat	Synthetic organic	CCCCC1(CS(=O)(=O)c2c(cc(cc2)N(C)C)[C@H]([C@H]1O)c1ccc(cc1)OCc1ccc(cc1)C[N+]12CCN(CC1)CC2)CCCC	-6.5	-8.1	-6.5	-7.3	-6.4	-6.8	-7.4	-7.5	-6.6
138622158	13433	zastaprazan	Synthetic organic	CC1=C(C(=CC=C1)C)CNC2=CC(=CN3C2=NC(=C3C)C)C(=O)N4CCC4	-6.2	-8	-6.9	-9	-6.1	-7.5	-6.9	-7.5	-6.6
77843966	10776	cefiderocol	Synthetic organic	O=C1[C@@H](NC(=O)/C(=N\OC(C(=O)O)(C)C)/c2csc(n2)N)[C@@H]2N1C(=C(CS2)C[N+]1(CCCC1)CCNC(=O)c1ccc(c(c1Cl)O)O)C(=O)[O-]	-6.8	-8.4	-6.8	-6.9	-7.3	-8	-7.9	-7.4	-6.6
5596	7480	trospium	Synthetic organic	O=C(C(c1ccccc1)(c1ccccc1)O)OC1CC2CCC(C1)[N+]12CCCC1	-6.2	-7.4	-6.5	-7.2	-6.6	-7.3	-7.5	-7.4	-6.6
185460	11579	bilastine	Synthetic organic	CCOCCn1c(nc2c1cccc2)C1CCN(CC1)CCc1ccc(cc1)C(C(=O)O)(C)C	-6.2	-7.7	-6.5	-8.9	-6.4	-7.2	-7.2	-7.4	-6.6
6741	7088	methylprednisolone	Metabolite	OCC(=O)[C@@]1(O)CC[C@@H]2[C@]1(C)C[C@H](O)[C@H]1[C@H]2C[C@@H](C2=CC(=O)C=C[C@]12C)C	-5.8	-7.9	-6.5	-8.6	-6.5	-7.2	-6.9	-7.4	-6.6
5284566	2300	granisetron	Synthetic organic	CN1[C@@H]2CCC[C@H]1CC(C2)NC(=O)c1nn(c2c1cccc2)C	-6.2	-7.5	-6.1	-7.6	-6.5	-7.4	-6.5	-7.4	-6.6
25099191	10070	aprocitentan	Synthetic organic	Brc1ccc(cc1)c1c(OCCOc2ncc(cn2)Br)ncnc1NS(=O)(=O)N	-5.4	-6.8	-6.1	-5.8	-6.3	-5.9	-6.3	-7.4	-6.6
9823820	7426	lenvatinib	Synthetic organic	COc1cc2nccc(c2cc1C(=O)N)Oc1ccc(c(c1)Cl)NC(=O)NC1CC1	-6.4	-7.6	-6.4	-8.4	-8.1	-7.9	-7.5	-7.3	-6.6
2541	587	candesartan	Synthetic organic	CCOc1nc2c(n1Cc1ccc(cc1)c1ccccc1c1n[nH]nn1)c(ccc2)C(=O)O	-6.7	-7.7	-6.5	-9.1	-6.4	-7.4	-7.5	-7.3	-6.6
5281004	7434	budesonide	Synthetic organic	CCCC1O[C@H]2[C@](O1)(C(=O)CO)[C@@]1([C@@H](C2)[C@@H]2CCC3=CC(=O)C=C[C@@]3([C@H]2[C@H](C1)O)C)C	-6.1	-7.8	-6.3	-6.9	-6.3	-7.1	-7.2	-7.2	-6.6
54681908	12921	sarecycline	Synthetic organic	O[C@]12[C@]([C@H](N(C)C)C(O)=C(C(N)=O)C1=O)(C[C@]3(C(=C2O)C(=O)C=4C(C3)=C(CN(OC)C)C=CC4O)[H])[H]	-5.8	-7.7	-5.8	-7.4	-6.5	-8	-7	-7.2	-6.6
121280087	11136	aumolertinib	Synthetic organic	C=CC(=O)Nc1cc(Nc2nccc(n2)c2cn(c3c2cccc3)C2CC2)c(cc1N(CCN(C)C)C)OC	-6.4	-8	-6.8	-7	-6.7	-7.2	-7	-7.2	-6.6
5754	2868	cortisol	Metabolite	OCC(=O)[C@@]1(O)CC[C@@H]2[C@]1(C)C[C@H](O)[C@H]1[C@H]2CCC2=CC(=O)CC[C@]12C	-6	-7.7	-6.6	-8.2	-6	-6.4	-7	-7.2	-6.6
125564	7670	blonanserin	Synthetic organic	CCN1CCN(CC1)c1nc2CCCCCCc2c(c1)c1ccc(cc1)F	-6.5	-8.3	-6.8	-7	-6.4	-6.8	-7.8	-7.1	-6.6
54671008	11571	raltegravir	Synthetic organic	Fc1ccc(cc1)CNC(=O)c1nc(n(c(=O)c1O)C)C(NC(=O)c1nnc(o1)C)(C)C	-7.2	-8.1	-7.3	-8.1	-6.7	-6.6	-7.5	-7.1	-6.6
44240142	13477	benzgalantamine	Synthetic organic	CN1CC[C@@]23C=C[C@@H](C[C@@H]2OC4=C(C=CC(=C34)C1)OC)OC(=O)C5=CC=CC=C5	-6.6	-8.5	-6.9	-8.2	-6.8	-6.9	-7.4	-7.1	-6.6
118861389	10477	firmonertinib	Synthetic organic	C=CC(=O)Nc1cc(Nc2nccc(n2)c2cn(c3c2cccc3)C)c(nc1N(CCN(C)C)C)OCC(F)(F)F	-6.4	-8.3	-6.5	-8.1	-7.2	-6.8	-7.1	-7.1	-6.6
18381	12261	dicloxacillin	Synthetic organic	Cc1c(c(no1)c1c(cccc1Cl)Cl)C(=O)N[C@H]1[C@@H]2N(C1=O)[C@H](C(S2)(C)C)C(=O)O	-5.9	-7.3	-6.4	-7	-6.6	-6.5	-6.9	-7.1	-6.6
444036	7080	fluticasone propionate	Synthetic organic	FCSC(=O)[C@@]1(OC(=O)CC)[C@H](C)C[C@@H]2[C@]1(C)C[C@H](O)[C@]1([C@H]2C[C@@H](C2=CC(=O)C=C[C@]12C)F)F	-5.8	-7.9	-5.9	-9.4	-6.1	-5.9	-6.9	-7.1	-6.6
259331	9076	estramustine	Synthetic organic	ClCCN(C(=O)Oc1ccc2c(c1)CC[C@@H]1[C@@H]2CC[C@]2([C@H]1CC[C@@H]2O)C)CCCl	-5.7	-7.6	-6.8	-6.9	-6	-7.2	-6.8	-7.1	-6.6
5328940	5710	bosutinib	Synthetic organic	COc1cc2c(cc1OCCCN1CCN(CC1)C)ncc(c2Nc1cc(OC)c(cc1Cl)Cl)C#N	-5.2	-7.5	-6	-6.4	-6.3	-7	-7.5	-7	-6.6
9934746	11865	ensifentrine	Synthetic organic	Cc1cc(c(c(c1)C)N=c1cc2c3cc(c(cc3CCn2c(=O)n1CCNC(=O)N)OC)OC)C	-6.2	-8.3	-6.7	-7.5	-6.7	-6.9	-7.5	-7	-6.6
117604931	10422	fezolinetant	Synthetic organic	Fc1ccc(cc1)C(=O)N1CCn2c([C@H]1C)nnc2c1snc(n1)C	-6	-7.7	-6.1	-7.1	-6.3	-7.1	-7.4	-6.9	-6.6
447715	3435	obeticholic acid	Synthetic organic	CC[C@H]1[C@@H](O)[C@H]2[C@@H]3CC[C@@H]([C@@]3(C)CC[C@@H]2[C@@]2([C@H]1C[C@H](O)CC2)C)[C@@H](CCC(=O)O)C	-6	-7.4	-6	-6.8	-7.2	-7	-7.2	-6.9	-6.6
221493	609	cholic acid	Metabolite	O[C@@H]1CC[C@]2([C@@H](C1)C[C@H]([C@@H]1[C@@H]2C[C@H](O)[C@]2([C@H]1CC[C@@H]2[C@@H](CCC(=O)O)C)C)O)C	-6.4	-7.5	-6.2	-6.9	-6.9	-6.6	-7.2	-6.9	-6.6
4583	10918	ofloxacin	Synthetic organic	CN1CCN(CC1)c1c(F)cc2c3c1OCC(n3cc(c2=O)C(=O)O)C	-5.8	-7.1	-5.8	-7.8	-6.7	-6	-6.9	-6.9	-6.6
21700	5894	beclometasone dipropionate	Synthetic organic	CCC(=O)O[C@@]1([C@@H](C)C[C@@H]2[C@]1(C)C[C@H](O)[C@]1([C@H]2CCC2=CC(=O)C=C[C@]12C)Cl)C(=O)COC(=O)CC	-6.5	-7.5	-6	-7.3	-6.3	-5.8	-6.9	-6.9	-6.6
4477	8494	niclosamide	Synthetic organic	Clc1ccc(c(c1)C(=O)Nc1ccc(cc1Cl)[N+](=O)[O-])O	-6	-6.9	-5.7	-6.4	-6.2	-6.6	-6.6	-6.9	-6.6
5289394	13312	spiramycin	Natural product	C[C@@H]1C/C=C/C=C/[C@@H]([C@@H](C[C@@H]([C@@H]([C@H]([C@@H](CC(=O)O1)O)OC)O[C@H]2[C@@H]([C@H]([C@@H]([C@H](O2)C)O[C@H]3C[C@@]([C@H]([C@@H](O3)C)O)(C)O)N(C)C)O)CC=O)C)O[C@H]4CC[C@@H]([C@H](O4)C)N(C)C	-6	-8.6	-5.4	-7.6	-6.6	-6.3	-7.7	-6.8	-6.6
2343	7125	benzthiazide	Synthetic organic	Clc1cc2N=C(CSCc3ccccc3)NS(=O)(=O)c2cc1S(=O)(=O)N	-5.7	-7.6	-7	-6.4	-6.3	-6.7	-6.6	-6.8	-6.6
3011155	7090	nelarabine	Synthetic organic	OC[C@H]1O[C@H]([C@H]([C@@H]1O)O)n1cnc2c1[nH]c(=N)nc2OC	-5.8	-6.7	-5.2	-6.4	-5.8	-5.5	-6.1	-6.8	-6.6
5401	7302	terazosin	Synthetic organic	COc1cc2nc([nH]c(=N)c2cc1OC)N1CCN(CC1)C(=O)C1CCCO1	-6.7	-7.7	-5.6	-7.4	-6.3	-6.3	-7.6	-6.7	-6.6
64766	6461	cilazaprilat	Synthetic organic	OC(=O)[C@@H](N[C@H]1CCCN2N(C1=O)[C@@H](CCC2)C(=O)O)CCc1ccccc1	-6.2	-7.1	-6.8	-8.5	-6.3	-6.3	-6.7	-6.6	-6.6
10133	608	chenodeoxycholic acid	Metabolite	O[C@@H]1CC[C@]2([C@@H](C1)C[C@H]([C@@H]1[C@@H]2CC[C@]2([C@H]1CC[C@@H]2[C@@H](CCC(=O)O)C)C)O)C	-6.3	-7.7	-7	-6.9	-6.9	-7.6	-7	-6.5	-6.6
72493	13280	oleandomycin	Natural product	C[C@@H]1C[C@@H]([C@H]([C@@H](O1)O[C@H]2[C@H](C[C@@]3(CO3)C(=O)[C@@H]([C@H]([C@H]([C@H](OC(=O)[C@@H]([C@H]([C@@H]2C)O[C@H]4C[C@@H]([C@H]([C@@H](O4)C)O)OC)C)C)C)O)C)C)O)N(C)C	-6.1	-8	-5.7	-7.5	-6.4	-6.2	-7.3	-6.4	-6.6
131536	12682	fosamprenavir	Synthetic organic	CC(C)CN(C[C@H]([C@H](CC1=CC=CC=C1)NC(=O)O[C@H]2CCOC2)OP(=O)(O)O)S(=O)(=O)C3=CC=C(C=C3)N	-5.5	-6.9	-5.5	-6	-5.6	-4.9	-5.9	-6.4	-6.6
10178705	12877	besifloxacin	Synthetic organic	C1CCN(C[C@@H](C1)N)C2=C(C=C3C(=C2Cl)N(C=C(C3=O)C(=O)O)C4CC4)F	-6.2	-7.6	-6.1	-8.6	-6.7	-7.2	-6.9	-6.3	-6.6
5742832	10763	aztreonam	Synthetic organic	C[C@H]1[C@H](NC(=O)/C(=N\OC(C(=O)O)(C)C)/c2csc(n2)N)C(=O)N1S(=O)(=O)O	-6	-6.6	-5.7	-7.8	-6.3	-5.7	-6.3	-6.1	-6.6
4534	4265	nordihydroguiaretic acid	Natural product	CC(C(Cc1ccc(c(c1)O)O)C)Cc1ccc(c(c1)O)O	-5.2	-7.2	-6.6	-6.8	-6.6	-6.7	-6.5	-6	-6.6
439369	12163	dihydrostreptomycin	Synthetic organic	C[C@H]1[C@@]([C@H]([C@@H](O1)O[C@@H]1[C@H]([C@@H]([C@H]([C@@H]([C@H]1O)O)N=C(N)N)O)N=C(N)N)O[C@H]1[C@H]([C@@H]([C@H]([C@@H](O1)CO)O)O)NC)(CO)O	-6	-6.7	-6.6	-7.3	-6.4	-6.2	-7	-5.7	-6.6
25267009	11101	cedazuridine	Synthetic organic	OC[C@H]1O[C@H](C([C@@H]1O)(F)F)N1CC[C@H](NC1=O)O	-5.1	-5.9	-5.1	-6.9	-5.8	-5.1	-5.6	-5.6	-6.6
46224413	7746	nirogacestat	Synthetic organic	CCC[C@@H](C(=O)Nc1ncn(c1)C(CNCC(C)(C)C)(C)C)N[C@H]1CCc2c(C1)c(F)cc(c2)F	-6.3	-7.6	-6.6	-7.7	-6.5	-7.5	-7.7	-8.4	-6.5
9904	6949	nandrolone	Synthetic organic	O=C1CC[C@H]2C(=C1)CC[C@@H]1[C@@H]2CC[C@]2([C@H]1CC[C@@H]2O)C	-6.1	-7.6	-6.9	-8	-6.4	-8.1	-6.6	-8.4	-6.5
16078	2424	&Delta;<sup>9</sup>-tetrahydrocannabinol	Natural product	CCCCCc1cc(O)c2c(c1)OC([C@H]1[C@H]2C=C(C)CC1)(C)C	-5.9	-7.9	-6.1	-8.4	-5.8	-7.6	-7.3	-8	-6.5
441975	8746	ajmalicine	Natural product	COC(=O)C1=CO[C@H]([C@@H]2[C@@H]1C[C@@H]1N(C2)CCc2c1[nH]c1c2cccc1)C	-6.6	-7.9	-6.6	-7.7	-6.5	-6.9	-6.7	-8	-6.5
5035	2820	raloxifene	Synthetic organic	Oc1ccc2c(c1)sc(c2C(=O)c1ccc(cc1)OCCN1CCCCC1)c1ccc(cc1)O	-6.1	-7.8	-7	-6.9	-6.6	-6.7	-7.6	-7.9	-6.5
11250029	7691	eluxadoline	Synthetic organic	COc1ccc(cc1C(=O)O)CN([C@H](c1ncc([nH]1)c1ccccc1)C)C(=O)[C@H](Cc1c(C)cc(cc1C)C(=O)N)N	-6.9	-8.3	-6.5	-7.4	-6.6	-7.9	-6.8	-7.9	-6.5
8969	102	yohimbine	Natural product	COC(=O)[C@H]1[C@@H](O)CC[C@@H]2[C@@H]1C[C@@H]1N(C2)CCc2c1[nH]c1c2cccc1	-6.5	-7.8	-6.6	-9.1	-6.7	-7.3	-7.2	-7.8	-6.5
5994	2377	progesterone	Metabolite	O=C1CC[C@]2(C(=C1)CC[C@@H]1[C@@H]2CC[C@]2([C@H]1CC[C@@H]2C(=O)C)C)C	-5.9	-8.1	-7.1	-8.3	-6.5	-6	-8	-7.7	-6.5
6729	7134	buclizine	Synthetic organic	Clc1ccc(cc1)C(c1ccccc1)N1CCN(CC1)Cc1ccc(cc1)C(C)(C)C	-6.6	-8	-6.8	-7.5	-6.3	-8.3	-7.7	-7.7	-6.5
5625	12674	delavirdine	Synthetic organic	CC(C)NC1=C(N=CC=C1)N2CCN(CC2)C(=O)C3=CC4=C(N3)C=CC(=C4)NS(=O)(=O)C	-6.3	-7.5	-6.6	-7.1	-6.9	-7.8	-6.9	-7.7	-6.5
443936	7474	difluprednate	Synthetic organic	CCCC(=O)O[C@@]1(CC[C@@H]2[C@]1(C)C[C@H](O)[C@]1([C@H]2C[C@@H](C2=CC(=O)C=C[C@]12C)F)F)C(=O)COC(=O)C	-6	-7.9	-6.2	-7.4	-5.9	-5.8	-6.9	-7.7	-6.5
444031	321	darifenacin	Synthetic organic	NC(=O)C(c1ccccc1)(c1ccccc1)[C@@H]1CCN(C1)CCc1ccc2c(c1)CCO2	-5.8	-8.2	-6.3	-7.5	-7	-7.5	-8.1	-7.6	-6.5
444022	12290	sultamicillin	Synthetic organic	CC1([C@@H](N2[C@H](S1)[C@@H](C2=O)NC(=O)[C@@H](c1ccccc1)N)C(=O)OCOC(=O)[C@H]1C(S(=O)(=O)[C@H]2N1C(=O)C2)(C)C)C	-6.6	-7.8	-6.9	-7.2	-7.8	-8	-7.6	-7.6	-6.5
39042	2668	bezafibrate	Synthetic organic	Clc1ccc(cc1)C(=O)NCCc1ccc(cc1)OC(C(=O)O)(C)C	-6.2	-7.8	-6.5	-7.4	-6.6	-7.2	-7.3	-7.6	-6.5
8226	150	methylergonovine	Synthetic organic	CC[C@H](NC(=O)[C@H]1CN(C)[C@H]2C(=C1)c1cccc3c1c(C2)c[nH]3)CO	-6.1	-7.6	-6.8	-8.3	-6.4	-7.4	-7.8	-7.5	-6.5
54677470	7220	meloxicam	Synthetic organic	Cc1cnc(s1)N=C(C1=C(O)c2ccccc2S(=O)(=O)N1C)O	-5.9	-7.1	-6.1	-7	-6.5	-7.9	-7.4	-7.5	-6.5
11518241	9962	trifarotene	Synthetic organic	OCCOc1ccc(cc1c1ccc(c(c1)C(C)(C)C)N1CCCC1)c1ccc(cc1)C(=O)O	-7	-8.3	-6.9	-8.9	-7	-7.6	-7.4	-7.5	-6.5
134780	7348	pomalidomide	Synthetic organic	O=C1CCC(C(=O)N1)N1C(=O)c2c(C1=O)c(N)ccc2	-6.1	-6.9	-6	-7.8	-6.2	-7	-6.7	-7.5	-6.5
135400182	7403	raltitrexed	Synthetic organic	OC(=O)CC[C@@H](C(=O)O)NC(=O)c1ccc(s1)N(Cc1ccc2c(c1)c(=O)nc([nH]2)C)C	-5.6	-7.1	-6.4	-7.1	-7.3	-7.5	-7.7	-7.4	-6.5
2161	7113	amlexanox	Synthetic organic	CC(c1ccc2c(c1)c(=O)c1c(o2)nc(c(c1)C(=O)O)N)C	-6.5	-7.6	-6.1	-7.8	-6.6	-7.8	-7.6	-7.4	-6.5
5311412	7099	rimexolone	Metabolite	CCC(=O)[C@@]1(C)[C@H](C)C[C@@H]2[C@]1(C)C[C@H](O)[C@H]1[C@H]2CCC2=CC(=O)C=C[C@]12C	-6.2	-8	-6.2	-8	-6.7	-6.5	-7.6	-7.4	-6.5
6918638	7496	belinostat	Synthetic organic	ONC(=O)/C=C/c1cccc(c1)S(=O)(=O)Nc1ccccc1	-6.3	-8	-6.6	-8	-6.3	-7.4	-7.1	-7.4	-6.5
5546	4329	triamterene	Synthetic organic	Nc1nc(N)c2c(n1)nc(c(n2)c1ccccc1)N	-6.4	-7.7	-6.3	-7.8	-6.4	-7.7	-7	-7.4	-6.5
214351	10512	ilaprazole	Synthetic organic	COc1ccnc(c1C)CS(=O)c1nc2c([nH]1)cc(cc2)n1cccc1	-6.4	-7.4	-6.5	-8	-6.7	-6.6	-7.7	-7.3	-6.5
5281881	948	flupentixol	Synthetic organic	OCCN1CCN(CC1)CC/C=C\1/c2ccccc2Sc2c1cc(cc2)C(F)(F)F	-6.4	-8.3	-7.3	-7.2	-7.1	-7.8	-7.1	-7.3	-6.5
3827	7206	ketotifen	Synthetic organic	CN1CCC(=C2c3ccccc3CC(=O)c3c2ccs3)CC1	-6.1	-7.7	-6.9	-9	-6.3	-6.9	-7.1	-7.3	-6.5
117817422	10663	vorasidenib	Synthetic organic	Clc1cccc(n1)c1nc(nc(n1)N[C@@H](C(F)(F)F)C)N[C@@H](C(F)(F)F)C	-6	-7.4	-6.6	-6.8	-6.3	-6.9	-6.6	-7.3	-6.5
28417	6942	danazol	Synthetic organic	C#C[C@]1(O)CC[C@@H]2[C@]1(C)CC[C@H]1[C@H]2CCC2=Cc3c(C[C@]12C)cno3	-5.9	-8.7	-6.5	-9	-6.5	-6.2	-8.2	-7.2	-6.5
5311507	7559	zuclopenthixol	Synthetic organic	OCCN1CCN(CC1)CC/C=C\1/c2ccccc2Sc2c1cc(Cl)cc2	-5.9	-7.6	-6.3	-8.5	-6.3	-6.8	-7.3	-7.2	-6.5
52938427	8709	ozanimod	Synthetic organic	OCCN[C@H]1CCc2c1cccc2c1noc(n1)c1ccc(c(c1)C#N)OC(C)C	-6.1	-7.8	-6.6	-7.5	-6.8	-7.5	-7.2	-7.2	-6.5
104850	743	rimonabant	Synthetic organic	Clc1ccc(cc1)c1c(C)c(nn1c1ccc(cc1Cl)Cl)C(=O)NN1CCCCC1	-6.7	-8.1	-7.2	-9.5	-6.6	-6.5	-7.2	-7.2	-6.5
4595	2290	ondansetron	Synthetic organic	O=C1C(CCc2c1c1ccccc1n2C)Cn1ccnc1C	-5.7	-7.2	-6.8	-8.1	-6	-6.9	-6.9	-7.2	-6.5
5090	2893	rofecoxib	Synthetic organic	O=C1OCC(=C1c1ccccc1)c1ccc(cc1)S(=O)(=O)C	-5.7	-7.2	-6.5	-7.7	-6.4	-6.1	-6.5	-7.2	-6.5
5283731	6921	calcifediol	Metabolite	O[C@H]1CCC(=C)/C(=C\C=C\2/CCC[C@]3([C@H]2CC[C@@H]3[C@@H](CCCC(O)(C)C)C)C)/C1	-6.5	-7.8	-6.1	-7	-6.7	-7.8	-7.9	-7.1	-6.5
25227436	7709	capivasertib	Synthetic organic	OCC[C@@H](c1ccc(cc1)Cl)NC(=O)C1(N)CCN(CC1)c1ncnc2c1cc[nH]2	-6.4	-7.5	-6.2	-9.2	-7.4	-6.9	-7.5	-7.1	-6.5
139377809	11672	sunvozertinib	Synthetic organic	Clc1c(cc(c(Nc2nc(ncc2)Nc2c(cc(c(c2)NC(=O)C=C)N2C[C@@H](CC2)N(C)C)OC)c1)C(C)(C)O)F	-6.6	-8	-6.5	-7.8	-7.2	-6.8	-7.4	-7.1	-6.5
15981237	12026	resmetirom	Synthetic organic	Clc1cc(cc(c1Oc1n[nH]c(=O)c(c1)C(C)C)Cl)n1nc(c(=O)[nH]c1=O)C#N	-6.6	-7.1	-6.1	-6.8	-6.8	-7.4	-7.2	-7.1	-6.5
5755	2866	prednisolone	Synthetic organic	OCC(=O)[C@@]1(O)CC[C@@H]2[C@]1(C)C[C@H](O)[C@H]1[C@H]2CCC2=CC(=O)C=C[C@]12C	-5.8	-7.8	-6.2	-7	-6.3	-6	-7.2	-7.1	-6.5
67462786	9039	erdafitinib	Synthetic organic	COc1cc(OC)cc(c1)N(c1ccc2c(c1)nc(cn2)c1cnn(c1)C)CCNC(C)C	-6.1	-7.7	-6.5	-8.4	-5.9	-7.1	-6.9	-7.1	-6.5
2910	4167	cyclothiazide	Synthetic organic	Clc1cc2NC(NS(=O)(=O)c2cc1S(=O)(=O)N)C1CC2CC1C=C2	-6	-7	-6.5	-6.9	-7.1	-7.8	-6.5	-7.1	-6.5
53235510	7877	infigratinib	Synthetic organic	CCN1CCN(CC1)c1ccc(cc1)Nc1ncnc(c1)N(C(=O)Nc1c(Cl)c(OC)cc(c1Cl)OC)C	-6.2	-7.8	-6.1	-8.2	-6.4	-7.4	-7.3	-7	-6.5
9865528	7445	mirabegron	Synthetic organic	O=C(Cc1csc(n1)N)Nc1ccc(cc1)CCNC[C@@H](c1ccccc1)O	-4.7	-6.2	-5.8	-7.1	-5.8	-6.6	-7.3	-7	-6.5
11949646	4754	empagliflozin	Synthetic organic	OC[C@H]1O[C@@H](c2ccc(c(c2)Cc2ccc(cc2)O[C@@H]2COCC2)Cl)[C@@H]([C@H]([C@@H]1O)O)O	-5.8	-7.6	-7.2	-6.7	-6.5	-7.3	-6.9	-7	-6.5
2809	7548	clorazepate	Synthetic organic	OC(=O)C1N=C(c2ccccc2)c2c(NC1=O)ccc(c2)Cl	-6.5	-7.2	-6.2	-6.9	-5.7	-6.6	-6.9	-7	-6.5
47499	12031	latamoxef	Synthetic organic	Cn1c(nnn1)SCC1=C(N2[C@@H]([C@@](C2=O)(NC(=O)C(c2ccc(cc2)O)C(=O)O)OC)OC1)C(=O)O	-6.9	-6.9	-6.2	-7.1	-6.6	-7.2	-6.3	-7	-6.5
45375808	7368	sofosbuvir	Synthetic organic	CC(OC(=O)[C@@H](N[P@@](=O)(Oc1ccccc1)OC[C@H]1O[C@H]([C@]([C@@H]1O)(C)F)n1ccc(=O)[nH]c1=O)C)C	-5.7	-7.5	-6	-8.7	-6.5	-6.9	-6.2	-7	-6.5
9869929	7448	avanafil	Synthetic organic	OC[C@@H]1CCCN1c1ncc(c(n1)NCc1ccc(c(c1)Cl)OC)C(=O)NCc1ncccn1	-6.3	-7.5	-7	-9.3	-7.1	-7.7	-7.6	-6.8	-6.5
2784	366	clidinium	Synthetic organic	O=C(C(c1ccccc1)(c1ccccc1)O)OC1C[N+]2(C)CCC1CC2	-5.7	-7.1	-5.7	-8.8	-6.6	-7.6	-7.2	-6.8	-6.5
22419	11578	olsalazine	Synthetic organic	OC(=O)c1cc(N=Nc2ccc(c(c2)C(=O)O)O)ccc1O	-6.4	-7.2	-6	-7.6	-6.7	-6.9	-7.1	-6.8	-6.5
4659569	6646	tolcapone	Synthetic organic	Cc1ccc(cc1)C(=O)c1cc(O)c(c(c1)[N+](=O)[O-])O	-6.2	-7.5	-6.2	-7.9	-6.6	-7.7	-6.9	-6.8	-6.5
6540478	7091	norgestimate	Synthetic organic	O/N=C/1\CC[C@H]2C(=C1)CC[C@@H]1[C@@H]2CC[C@]2([C@H]1CC[C@]2(C#C)OC(=O)C)CC	-5.2	-7.4	-6.1	-6.7	-5.6	-6.7	-6.7	-6.8	-6.5
13314	7553	lormetazepam	Synthetic organic	Clc1ccc2c(c1)C(=NC(C(=O)N2C)O)c1ccccc1Cl	-6	-7.1	-6	-6.6	-5.9	-6.4	-6.6	-6.7	-6.5
2789	7149	clobazam	Synthetic organic	Clc1ccc2c(c1)N(C(=O)CC(=O)N2C)c1ccccc1	-5.6	-7.4	-5.6	-6.2	-6.1	-6.2	-6.5	-6.7	-6.5
53232	2739	lovastatin	Natural product	CC[C@@H](C(=O)O[C@H]1C[C@@H](C)C=C2[C@H]1[C@@H](CC[C@@H]1C[C@@H](O)CC(=O)O1)[C@H](C=C2)C)C	-5.9	-8	-6.4	-6.3	-5.9	-6.5	-7	-6.6	-6.5
164522	7466	bepotastine	Synthetic organic	OC(=O)CCCN1CCC(CC1)O[C@H](c1ccccn1)c1ccc(cc1)Cl	-5.7	-7.3	-6.6	-8	-6.3	-7	-6.5	-6.5	-6.5
58258	12473	rufloxacin	Synthetic organic	CN1CCN(CC1)C2=C(C=C3C4=C2SCCN4C=C(C3=O)C(=O)O)F	-6	-7.5	-5.8	-6.3	-6.4	-6.9	-6.9	-6.4	-6.5
6634	12634	sulfachlorpyridazine	Synthetic organic	C1=CC(=CC=C1N)S(=O)(=O)NC2=NN=C(C=C2)Cl	-5.5	-6.6	-6	-6.9	-5.8	-6.7	-6.6	-6.4	-6.5
53374467	12235	upacicalcet	Synthetic organic	Cc1c(cc(cc1Cl)S(=O)(=O)O)NC(=O)NC[C@@H](C(=O)O)N	-5.8	-7.1	-6	-7.2	-6.2	-6.4	-6.9	-6.2	-6.5
5215	12635	sulfadiazine	Synthetic organic	C1=CN=C(N=C1)NS(=O)(=O)C2=CC=C(C=C2)N	-5.6	-6	-5.4	-6.7	-5.7	-6.2	-6.2	-6	-6.5
1986	6792	acetazolamide	Synthetic organic	CC(=O)Nc1nnc(s1)S(=O)(=O)N	-4.9	-5.5	-4.7	-5.5	-4.8	-5.4	-5.4	-5.1	-6.5
5881	2370	dehydroepiandrosterone	Metabolite	O[C@H]1CC[C@]2(C(=CC[C@@H]3[C@@H]2CC[C@]2([C@H]3CCC2=O)C)C1)C	-5.8	-7.8	-6.9	-8.4	-6.6	-7.1	-7.4	-8.6	-6.4
52920501	9769	surufatinib	Synthetic organic	CN(CCNS(=O)(=O)Cc1cccc(c1)Nc1nccc(n1)Oc1ccc2c(c1)cc([nH]2)C)C	-6.6	-8.3	-7.3	-9	-7.4	-7.2	-7.4	-8.5	-6.4
11949652	9906	teneligliptin	Synthetic organic	O=C(N1CSCC1)[C@H]1NC[C@H](C1)N1CCN(CC1)c1cc(nn1c1ccccc1)C	-6	-7.4	-6.1	-8.3	-6.6	-6.5	-7.8	-8.4	-6.4
14743	7628	testosterone phenylpropionate	Synthetic organic	O=C(O[C@H]1CC[C@@H]2[C@]1(C)CC[C@H]1[C@H]2CCC2=CC(=O)CC[C@]12C)CCc1ccccc1	-5	-8.7	-8.3	-7.2	-6.6	-7.1	-7.8	-8.3	-6.4
3396	85	fluspirilene	Synthetic organic	Fc1ccc(cc1)C(c1ccc(cc1)F)CCCN1CCC2(CC1)C(=O)NCN2c1ccccc1	-5.9	-7.7	-6.9	-8	-6.3	-7.7	-7.8	-8	-6.4
13765	6948	ethylestrenol	Synthetic organic	CC[C@]1(O)CC[C@@H]2[C@]1(C)CC[C@H]1[C@H]2CCC2=CCCC[C@H]12	-6.1	-7.6	-6.1	-8.4	-6.1	-7.8	-7.4	-8	-6.4
30843	354	dexetimide	Synthetic organic	O=C1CC[C@](C(=O)N1)(C1CCN(CC1)Cc1ccccc1)c1ccccc1	-6.6	-8	-7	-8.5	-6.1	-7.1	-6.7	-8	-6.4
135413536	3490	aprepitant	Synthetic organic	Fc1ccc(cc1)[C@H]1[C@H](OCCN1Cc1[nH][nH]c(=O)n1)O[C@@H](c1cc(cc(c1)C(F)(F)F)C(F)(F)F)C	-6.5	-7.7	-6.7	-7	-7.8	-6.8	-7.9	-7.8	-6.4
71621331	9786	futibatinib	Synthetic organic	C=CC(=O)N1CC[C@@H](C1)n1nc(c2c1ncnc2N)C#Cc1cc(OC)cc(c1)OC	-6.9	-8	-6.7	-8.5	-6.5	-7	-7.8	-7.8	-6.4
1547484	9072	cinnarizine	Synthetic organic	c1ccc(cc1)/C=C/CN1CCN(CC1)C(c1ccccc1)c1ccccc1	-6.5	-8.2	-6.8	-7.3	-6.4	-7.3	-7.6	-7.8	-6.4
2375	2863	bicalutamide	Synthetic organic	N#Cc1ccc(cc1C(F)(F)F)NC(=O)C(CS(=O)(=O)c1ccc(cc1)F)(O)C	-6.1	-7.7	-6.5	-8.4	-6.4	-7.1	-7.1	-7.7	-6.4
67171867	10439	darolutamide	Synthetic organic	N#Cc1ccc(cc1Cl)c1ccn(n1)C[C@@H](NC(=O)c1n[nH]c(c1)C(O)C)C	-5.8	-7.1	-6.7	-8	-6.7	-6.6	-8.1	-7.6	-6.4
118955396	10319	olutasidenib	Synthetic organic	N#Cc1ccc(c(=O)n1C)N[C@H](c1cc2cc(Cl)ccc2[nH]c1=O)C	-6.4	-7.6	-6.8	-8.1	-6.5	-8.1	-7.4	-7.6	-6.4
51039030	9662	pyrotinib	Synthetic organic	CCOc1cc2ncc(c(c2cc1NC(=O)/C=C/[C@H]1CCCN1C)Nc1ccc(c(c1)Cl)OCc1ccccn1)C#N	-6.7	-8.6	-7.3	-7.5	-6.8	-6.7	-7.3	-7.6	-6.4
68861	7654	dienogest	Synthetic organic	N#CC[C@]1(O)CC[C@@H]2[C@]1(C)CCC1=C3CCC(=O)C=C3CC[C@@H]21	-5.7	-7.3	-6.4	-7	-5.4	-6.5	-6.8	-7.6	-6.4
62956	6457	fosinoprilat	Synthetic organic	O=C(N1C[C@@H](C[C@H]1C(=O)O)C1CCCCC1)CP(=O)(CCCCc1ccccc1)O	-5.4	-6.1	-7	-6.5	-5.4	-6.5	-5.7	-7.6	-6.4
11315474	7648	rivoceranib	Synthetic organic	N#CC1(CCCC1)c1ccc(cc1)NC(=O)c1cccnc1NCc1ccncc1	-6.9	-7.8	-7	-8.8	-6.3	-7.3	-7.8	-7.5	-6.4
9841854	8316	polmacoxib	Synthetic organic	Fc1cccc(c1)C1=C(OC(C1=O)(C)C)c1ccc(cc1)S(=O)(=O)N	-6.3	-8.3	-6.4	-6.8	-7.1	-6.9	-7.5	-7.5	-6.4
134821691	10432	deucravacitinib	Synthetic organic	COc1c(cccc1c1ncn(n1)C)Nc1cc(nnc1C(=O)NC([2H])([2H])[2H])NC(=O)C1CC1	-6.1	-7.3	-6.6	-6.6	-6.6	-6.8	-7.4	-7.5	-6.4
4167	7232	methixene	Synthetic organic	CN1CCCC(C1)CC1c2ccccc2Sc2c1cccc2	-6.2	-7.9	-6.4	-7.3	-6.4	-6.9	-7.1	-7.5	-6.4
68802	6638	pirlindole	Synthetic organic	Cc1ccc2c(c1)c1CCCC3c1n2CCN3	-5.8	-7.3	-6.4	-7	-5.9	-7.7	-6.7	-7.5	-6.4
57855696	9776	difamilast	Synthetic organic	CCOc1ccccc1C(=O)NCc1coc(n1)c1ccc(c(c1)OC(C)C)OC(F)F	-6.4	-7.3	-6	-6.6	-6.2	-6.6	-6.7	-7.5	-6.4
5284570	7082	hydromorphone	Synthetic organic	O=C1CC[C@@H]2[C@@]34[C@H]1Oc1c4c(C[C@H]2N(CC3)C)ccc1O	-5.9	-6.9	-6.3	-7.1	-6.1	-6.5	-6.7	-7.5	-6.4
3081361	5717	vandetanib	Synthetic organic	COc1cc2c(ncnc2cc1OCC1CCN(CC1)C)Nc1ccc(cc1F)Br	-6.4	-8.3	-6.6	-8.2	-7	-7.2	-8.1	-7.4	-6.4
148121	6840	pralatrexate	Synthetic organic	C#CCC(c1ccc(cc1)C(=O)N[C@H](C(=O)O)CCC(=O)O)Cc1cnc2c(n1)c(N)nc(n2)N	-7	-8	-6.6	-9.1	-7.1	-8.2	-7.6	-7.4	-6.4
68783	11245	nomegestrol	Synthetic organic	O=C1CC[C@H]2C(=C1)C(=C[C@@H]1[C@@H]2CC[C@]2([C@H]1CC[C@]2(O)C(=O)C)C)C	-6.5	-8.3	-7.1	-7.2	-6.8	-6.2	-7.5	-7.4	-6.4
9924495	7050	perampanel	Synthetic organic	N#Cc1ccccc1c1cc(cn(c1=O)c1ccccc1)c1ccccn1	-6	-7.9	-6.2	-8.6	-6.7	-7.9	-6.9	-7.4	-6.4
5566	214	trifluoperazine	Synthetic organic	CN1CCN(CC1)CCCN1c2ccccc2Sc2c1cc(cc2)C(F)(F)F	-6	-7.4	-6.1	-8.9	-5.9	-6.9	-6.8	-7.4	-6.4
5280453	2779	1,25-dihydroxyvitamin D3	Metabolite	O[C@H]1C[C@H](O)C(=C)/C(=C\C=C\2/CCC[C@]3([C@H]2CC[C@@H]3[C@@H](CCCC(O)(C)C)C)C)/C1	-6.1	-7.5	-6.5	-7.2	-7	-7.1	-6.7	-7.4	-6.4
44603531	11573	grazoprevir	Synthetic organic	C=C[C@@H]1C[C@]1(NC(=O)[C@@H]1C[C@@H]2CN1C(=O)[C@@H](NC(=O)O[C@@H]1C[C@H]1CCCCCc1c(O2)nc2cc(OC)ccc2n1)C(C)(C)C)C(=O)NS(=O)(=O)C1CC1	-6.4	-9.2	-5.5	-8.1	-6.6	-7.3	-7.6	-7.3	-6.4
25181577	9490	telotristat ethyl	Synthetic organic	CCOC(=O)[C@H](Cc1ccc(cc1)c1cc(nc(n1)N)O[C@@H](C(F)(F)F)c1ccc(cc1n1ccc(n1)C)Cl)N	-7.1	-7.7	-6.2	-8	-7.6	-8.3	-7.4	-7.3	-6.4
3033538	7155	dapiprazole	Synthetic organic	Cc1ccccc1N1CCN(CC1)CCc1nnc2n1CCCC2	-6.1	-7.3	-6.2	-6.9	-6.4	-6.7	-7.3	-7.3	-6.4
36119	10858	sisomicin	Natural product	NCC1=CC[C@H]([C@H](O1)O[C@@H]1[C@@H](N)C[C@H]([C@@H]([C@H]1O)O[C@H]1OC[C@]([C@@H]([C@H]1O)NC)(C)O)N)N	-5.7	-6.7	-6.1	-8.1	-5.7	-6.3	-6.9	-7.3	-6.4
2170	201	amoxapine	Synthetic organic	Clc1ccc2c(c1)C(=Nc1c(O2)cccc1)N1CCNCC1	-6.1	-8.3	-6.8	-7.7	-6	-7	-7.3	-7.2	-6.4
4829	2694	pioglitazone	Synthetic organic	CCc1ccc(nc1)CCOc1ccc(cc1)CC1SC(=O)NC1=O	-5.8	-7	-6.9	-7.6	-6.3	-7	-6.8	-7.2	-6.4
56959	7291	ranolazine	Synthetic organic	COc1ccccc1OCC(CN1CCN(CC1)CC(=Nc1c(C)cccc1C)O)O	-5.4	-6.9	-6.5	-8	-6.4	-6.2	-7.5	-7.1	-6.4
3702	7203	indapamide	Synthetic organic	CC1Cc2c(N1NC(=O)c1ccc(c(c1)S(=O)(=O)N)Cl)cccc2	-6.4	-7.6	-6.9	-8.4	-6.4	-8	-6.9	-7.1	-6.4
5311309	6833	nateglinide	Synthetic organic	CC([C@@H]1CC[C@H](CC1)C(=O)N[C@@H](C(=O)O)Cc1ccccc1)C	-6	-7.2	-6.3	-8.3	-6.6	-8	-6.8	-7.1	-6.4
135398744	4743	sildenafil	Synthetic organic	CCCc1nn(c2c1[nH]c(nc2=O)c1cc(ccc1OCC)S(=O)(=O)N1CCN(CC1)C)C	-6.2	-7.5	-6.7	-7	-6.5	-6.9	-6.8	-7.1	-6.4
23634441	11831	vadadustat	Synthetic organic	c1cc(cc(c1)Cl)c1cc(c(nc1)C(=O)NCC(=O)O)O	-6.5	-7.2	-6	-7.3	-6.7	-6.5	-6.8	-7.1	-6.4
10883523	2747	vitamin D3	Metabolite	CC(CCC[C@H]([C@H]1CCC2[C@]1(C)CCC/C/2=C\C=C/1\C[C@@H](O)CCC1=C)C)C	-6.5	-7.8	-6.3	-8.8	-6.4	-7.6	-7.9	-7	-6.4
5991	7071	ethinylestradiol	Metabolite	C#C[C@]1(O)CC[C@@H]2[C@]1(C)CC[C@H]1[C@H]2CCc2c1ccc(c2)O	-6.3	-7.7	-6.7	-7.3	-5.9	-7.5	-7.2	-7	-6.4
2662	2892	celecoxib	Synthetic organic	Cc1ccc(cc1)c1cc(nn1c1ccc(cc1)S(=O)(=O)N)C(F)(F)F	-6.3	-7.8	-6.1	-7.3	-7.1	-6.5	-7.1	-7	-6.4
444795	2644	tretinoin	Metabolite	C/C(=C\C=C\C(=C\C(=O)O)\C)/C=C/C1=C(C)CCCC1(C)C	-5.8	-7.3	-6.5	-7.4	-7.1	-6.8	-7	-7	-6.4
5284596	1638	naloxone	Synthetic organic	C=CCN1CC[C@@]23[C@@]4([C@H]1Cc1c3c(O[C@H]2C(=O)CC4)c(cc1)O)O	-5.9	-7	-6.3	-6.7	-6.3	-6	-7	-7	-6.4
3958	5884	lorazepam	Synthetic organic	Clc1ccc2c(c1)C(=NC(C(=O)N2)O)c1ccccc1Cl	-6	-7	-6	-6.5	-5.6	-6.5	-6.9	-7	-6.4
55191	12930	gepirone	Synthetic organic	CC1(CC(=O)N(C(=O)C1)CCCCN2CCN(CC2)C3=NC=CC=N3)C	-5.3	-6.7	-6.1	-6.4	-6.7	-6	-6.9	-7	-6.4
115355	6834	nitisinone	Synthetic organic	O=C1CCCC(=O)C1C(=O)c1ccc(cc1[N+](=O)[O-])C(F)(F)F	-5.9	-7.1	-6.4	-8.5	-6.2	-6.8	-6.8	-7	-6.4
58460047	12679	doravirine	Synthetic organic	CN1C(=NNC1=O)CN2C=CC(=C(C2=O)OC3=CC(=CC(=C3)C#N)Cl)C(F)(F)F	-5.8	-7.3	-6.7	-8.9	-6	-8	-7.7	-6.9	-6.4
23642301	12339	elacestrant	Synthetic organic	CCNCCc1ccc(cc1)CN(CC)c1c(ccc(c1)OC)[C@@H]1CCc2c(C1)ccc(c2)O	-5.4	-7.8	-5.9	-8.3	-5.6	-7	-6	-6.9	-6.4
5464097	6455	trandolaprilat	Synthetic organic	C[C@@H](C(=O)N1[C@H]2CCCC[C@@H]2C[C@H]1C(=O)O)N[C@H](C(=O)O)CCc1ccccc1	-6.8	-7	-6.8	-8.4	-6.3	-6.3	-6.7	-6.8	-6.4
71657455	9217	ivosidenib	Synthetic organic	N#Cc1ccnc(c1)N1C(=O)CC[C@H]1C(=O)N([C@@H](c1ccccc1Cl)C(=O)NC1CC(C1)(F)F)c1cncc(c1)F	-5.5	-8.3	-6.5	-7.2	-7.7	-6.7	-7.1	-6.7	-6.4
213039	11243	darunavir	Synthetic organic	CC(CN(S(=O)(=O)c1ccc(cc1)N)C[C@H]([C@H](Cc1ccccc1)NC(=O)O[C@H]1CO[C@@H]2[C@H]1CCO2)O)C	-6	-7.9	-6.9	-8.3	-5.7	-6.3	-7.1	-6.7	-6.4
2663	9064	celiprolol	Synthetic organic	CCN(C(=O)Nc1ccc(c(c1)C(=O)C)OCC(CNC(C)(C)C)O)CC	-5.6	-6	-5.8	-5.6	-6	-6.8	-5.5	-6.7	-6.4
134823895	11450	serdexmethylphenidate	Synthetic organic	OC[C@@H](C(=O)[O-])NC(=O)c1ccc[n+](c1)COC(=O)N1CCCC[C@@H]1[C@@H](c1ccccc1)C(=O)OC	-6.3	-7.3	-6.3	-8.9	-5.9	-7	-7.5	-6.6	-6.4
10250769	12808	penamecillin	Synthetic organic	CC(=O)OCOC(=O)[C@H]1C(S[C@H]2N1C(=O)[C@H]2NC(=O)CC3=CC=CC=C3)(C)C	-5.9	-7.1	-6.2	-7	-6.3	-7.6	-7.4	-6.6	-6.4
149096	10911	levofloxacin	Synthetic organic	CN1CCN(CC1)c1c(F)cc2c3c1OC[C@@H](n3cc(c2=O)C(=O)O)C	-6.1	-7.7	-5.8	-8.4	-6.6	-5.9	-6.7	-6.6	-6.4
11243969	6316	saxagliptin	Synthetic organic	N#C[C@@H]1C[C@H]2[C@@H](N1C(=O)[C@H](C13CC4CC(C1)CC(C3)(C4)O)N)C2	-6.1	-6.6	-5.7	-6.7	-6	-5.9	-6.3	-6.6	-6.4
9892071	10864	tebipenem pivoxil	Synthetic organic	C[C@H]([C@H]1C(=O)N2[C@@H]1[C@@H](C)C(=C2C(=O)OCOC(=O)C(C)(C)C)SC1CN(C1)C1=NCCS1)O	-5.2	-6.7	-5.9	-7.7	-6.3	-6.3	-6.9	-6.5	-6.4
53234134	10788	ceftolozane	Synthetic organic	NCCNC(=O)Nc1c[n+](n(c1N)C)CC1=C(C(=O)[O-])N2[C@H](SC1)[C@@H](C2=O)NC(=O)/C(=N\OC(C(=O)O)(C)C)/c1nsc(n1)N	-6.2	-7.4	-6.9	-8.9	-6.8	-7	-7.4	-6.4	-6.4
90467622	10710	iptacopan	Synthetic organic	CCO[C@H]1CCN([C@@H](C1)c1ccc(cc1)C(=O)O)Cc1c(OC)cc(c2c1cc[nH]2)C	-5.9	-7.7	-6.6	-7	-6.4	-6.8	-7	-6.4	-6.4
20824	10768	carbenicillin	Synthetic organic	O=C(C(c1ccccc1)C(=O)O)N[C@@H]1C(=O)N2[C@@H]1SC([C@@H]2C(=O)O)(C)C	-5.7	-7.2	-6.5	-6.6	-6.5	-6.3	-6.5	-6.3	-6.4
6915944	12023	cefdinir	Synthetic organic	C=CC1=C(N2[C@@H]([C@@H](C2=O)NC(=O)/C(=N\O)/c2csc(n2)N)SC1)C(=O)O	-5.8	-6.1	-6.4	-6.3	-6.8	-7.1	-6.3	-6.3	-6.4
3037206	12162	micronomicin	Natural product	C[C@@]1(CO[C@@H]([C@@H]([C@H]1NC)O)O[C@H]1[C@@H](C[C@@H]([C@H]([C@@H]1O)O[C@@H]1[C@@H](CC[C@H](O1)CNC)N)N)N)O	-5.4	-6.6	-5.5	-5.9	-5.7	-5.6	-6.3	-6.2	-6.4
5379	10816	gatifloxacin	Synthetic organic	COc1c(N2CCNC(C2)C)c(F)cc2c1n(cc(c2=O)C(=O)O)C1CC1	-5.9	-7.4	-5.6	-8.3	-6.1	-6.7	-6.5	-6.1	-6.4
84029	10903	clarithromycin	Synthetic organic	CC[C@H]1OC(=O)[C@H](C)[C@@H](O[C@H]2C[C@@](C)(OC)[C@H]([C@@H](O2)C)O)[C@H](C)[C@@H](O[C@@H]2O[C@H](C)C[C@@H]([C@H]2O)N(C)C)[C@](C[C@H](C(=O)[C@@H]([C@H]([C@]1(C)O)O)C)C)(C)OC	-5.6	-6.8	-4.4	-6.6	-5.2	-6.1	-6.5	-6.1	-6.4
470999	12134	dibekacin	Synthetic organic	C1C[C@H]([C@H](O[C@@H]1CN)O[C@@H]1[C@H](C[C@H]([C@@H]([C@H]1O)O[C@@H]1[C@@H]([C@H]([C@@H]([C@H](O1)CO)O)N)O)N)N)N	-5.5	-6.1	-5.4	-6.3	-5.6	-5.9	-6.2	-6.1	-6.4
36294	10930	tobramycin	Natural product	NC[C@H]1O[C@H](O[C@@H]2[C@@H](N)C[C@H]([C@@H]([C@H]2O)O[C@H]2O[C@H](CO)[C@H]([C@@H]([C@H]2O)N)O)N)[C@@H](C[C@@H]1O)N	-5.6	-6.4	-5.3	-6.8	-5.5	-6.1	-6.2	-6	-6.4
2327	5150	benserazide	Synthetic organic	OCC(C(=O)NNCc1ccc(c(c1O)O)O)N	-5.1	-5.9	-5.7	-6.4	-5.8	-5.3	-6.2	-5.9	-6.4
82146	2807	bexarotene	Synthetic organic	Cc1cc2c(cc1C(=C)c1ccc(cc1)C(=O)O)C(C)(C)CCC2(C)C	-6.9	-8.5	-7.7	-7.7	-6.8	-8.7	-7.4	-8.5	-6.3
6005	33	apomorphine	Synthetic organic	CN1CCc2c3[C@H]1Cc1ccc(c(c1c3ccc2)O)O	-6.5	-7.4	-6.3	-8	-6.2	-7.6	-6.8	-8.3	-6.3
138611145	10888	adagrasib	Synthetic organic	N#CC[C@H]1CN(CCN1C(=O)C(=C)F)c1nc(OC[C@@H]2CCCN2C)nc2c1CCN(C2)c1cccc2c1c(Cl)ccc2	-6.5	-7.9	-7.1	-7.7	-6.8	-7.2	-8	-7.9	-6.3
3241	7176	epinastine	Synthetic organic	N=C1NCC2N1c1ccccc1Cc1c2cccc1	-6.2	-8.4	-6.9	-8.7	-6.8	-6.9	-7.4	-7.8	-6.3
54678486	6853	warfarin	Synthetic organic	CC(=O)CC(c1c(=O)oc2c(c1O)cccc2)c1ccccc1	-5.9	-6.9	-6	-6.6	-5.6	-7	-6.1	-7.8	-6.3
129049969	13434	tegileridine	Synthetic organic	CCO[C@H]1CC[C@@H](C2=CC=CC=C12)NCC[C@]3(CCOC4(C3)CCCC4)C5=CC=CC=N5	-6.3	-8.1	-6.5	-9.6	-6.1	-6.5	-7	-7.7	-6.3
44230575	10315	omidenepag	Synthetic organic	OC(=O)CNc1cccc(n1)CN(S(=O)(=O)c1cccnc1)Cc1ccc(cc1)n1cccn1	-6.6	-8.1	-6.3	-9	-6.5	-7.1	-7.5	-7.6	-6.3
9915743	5686	neratinib	Synthetic organic	CCOc1cc2ncc(c(c2cc1NC(=O)/C=C/CN(C)C)Nc1ccc(c(c1)Cl)OCc1ccccn1)C#N	-6	-7.3	-6.5	-6.4	-6.4	-6.3	-7.3	-7.6	-6.3
34312	7254	oxcarbazepine	Synthetic organic	O=C1Cc2ccccc2N(c2c1cccc2)C(=N)O	-5.9	-7	-6.3	-8.6	-6.4	-6.6	-6.9	-7.6	-6.3
54675776	10927	tetracycline	Synthetic organic	CN([C@@H]1C(=O)C(=C([C@@]2([C@H]1C[C@H]1C(=C(O)c3c([C@@]1(C)O)cccc3O)C2=O)O)O)C(=O)N)C	-6.5	-7.4	-6.8	-7.1	-6	-6.8	-6.5	-7.6	-6.3
163091	22	asenapine	Synthetic organic	Clc1ccc2c(c1)[C@H]1CN(C[C@@H]1c1c(O2)cccc1)C	-5.8	-8.7	-6.8	-6.6	-6.1	-7.5	-7.2	-7.5	-6.3
5361092	7591	butorphanol	Synthetic organic	Oc1ccc2c(c1)[C@]13CCCC[C@]3([C@@H](C2)N(CC1)CC1CCC1)O	-5.9	-7.2	-6.4	-6.8	-6.2	-6.4	-6.9	-7.5	-6.3
119828	2895	parecoxib	Synthetic organic	CCC(=O)NS(=O)(=O)c1ccc(cc1)c1c(C)onc1c1ccccc1	-6.1	-7.7	-6.3	-7.3	-6.7	-6.5	-7.4	-7.4	-6.3
5381	6952	tazarotene	Synthetic organic	CCOC(=O)c1ccc(nc1)C#Cc1ccc2c(c1)C(C)(C)CCS2	-6.6	-7.6	-6.2	-7.5	-6.7	-6.8	-7.2	-7.4	-6.3
8944	7115	anileridine	Synthetic organic	CCOC(=O)C1(CCN(CC1)CCc1ccc(cc1)N)c1ccccc1	-5.4	-6.6	-6.4	-7.9	-6.1	-6.8	-6.8	-7.4	-6.3
3380	4193	flunitrazepam	Synthetic organic	CN1C(=O)CN=C(c2c1ccc(c2)[N+](=O)[O-])c1ccccc1F	-5.7	-7.5	-6.2	-6.9	-6.5	-6.6	-6.4	-7.4	-6.3
11001318	8378	tafamidis	Synthetic organic	Clc1cc(Cl)cc(c1)c1nc2c(o1)cc(cc2)C(=O)O	-6.2	-7.2	-6.2	-8	-6.8	-7.2	-6.9	-7.3	-6.3
287180	12474	rosoxacin	Synthetic organic	CCN1C=C(C(=O)C2=C1C=C(C=C2)C3=CC=NC=C3)C(=O)O	-5.5	-7.5	-6.1	-7.5	-5.9	-6.2	-6.8	-7.3	-6.3
6075	9782	pecazine	Synthetic organic	CN1CCCC(C1)CN1c2ccccc2Sc2c1cccc2	-5.7	-7.3	-6.5	-6.3	-5.6	-6.3	-6.1	-7.2	-6.3
9931954	7736	rucaparib	Synthetic organic	CNCc1ccc(cc1)c1[nH]c2c3c1CCNC(=O)c3cc(c2)F	-6.7	-7.8	-6.8	-6.6	-6.6	-8.1	-7.9	-7.1	-6.3
3957	7216	loratadine	Synthetic organic	CCOC(=O)N1CCC(=C2c3ccc(cc3CCc3c2nccc3)Cl)CC1	-6.2	-7.9	-7	-8	-6.4	-8.4	-7.7	-7.1	-6.3
25052023	9894	esaxerenone	Synthetic organic	OCCn1cc(c(c1c1ccccc1C(F)(F)F)C)C(=O)Nc1ccc(cc1)S(=O)(=O)C	-6.1	-7.7	-6.2	-8.3	-6.6	-6.8	-7.5	-7.1	-6.3
50899324	11828	enarodustat	Synthetic organic	c1ccc(cc1)CCc1cc(=O)c(c2n1[nH]cn2)C(=O)NCC(=O)O	-6.2	-7.5	-7	-7.4	-6.9	-7.4	-7.2	-7.1	-6.3
2581	7141	carprofen	Synthetic organic	OC(=O)C(c1ccc2c(c1)[nH]c1c2cc(cc1)Cl)C	-5.7	-7.6	-6.4	-7.3	-5.9	-7.1	-7	-7.1	-6.3
3339	7186	fenofibrate	Synthetic organic	CC(OC(=O)C(Oc1ccc(cc1)C(=O)c1ccc(cc1)Cl)(C)C)C	-6.1	-7.1	-5.5	-7.8	-6.1	-7.2	-6.9	-7.1	-6.3
104865	3494	bosentan	Synthetic organic	OCCOc1nc(nc(c1Oc1ccccc1OC)NS(=O)(=O)c1ccc(cc1)C(C)(C)C)c1ncccn1	-6.7	-7.9	-7	-7.3	-6.8	-7.4	-6.7	-7.1	-6.3
5284603	7093	oxycodone	Natural product	COc1ccc2c3c1O[C@@H]1[C@@]43CCN([C@H](C2)[C@]4(O)CCC1=O)C	-5.8	-7	-6.6	-7.3	-6.1	-6.1	-6.7	-7.1	-6.3
5284595	1629	nalorphine	Synthetic organic	C=CCN1CC[C@@]23[C@@H]4[C@H]1Cc1c3c(O[C@H]2[C@H](C=C4)O)c(cc1)O	-6.1	-7	-6.2	-6.9	-6.1	-7.4	-6.6	-7.1	-6.3
3883	7208	lansoprazole	Synthetic organic	O=S(c1nc2c([nH]1)cccc2)Cc1nccc(c1C)OCC(F)(F)F	-5.7	-7.3	-6.2	-8.2	-6.7	-6.6	-7	-7	-6.3
11289	7146	chlorotrianisene	Synthetic organic	COc1ccc(cc1)C(=C(c1ccc(cc1)OC)Cl)c1ccc(cc1)OC	-5.3	-7.1	-5.5	-7	-5.8	-6.3	-6.7	-7	-6.3
444008	9711	tibolone	Synthetic organic	C#C[C@]1(O)CC[C@@H]2[C@]1(C)CC[C@H]1[C@H]2[C@H](C)CC2=C1CCC(=O)C2	-6.3	-7.7	-6.5	-6.5	-5.9	-7.3	-6.2	-7	-6.3
6918462	11035	retapamulin	Synthetic organic	C=C[C@]1(C)C[C@@H](OC(=O)CSC2C[C@@H]3CC[C@H](C2)N3C)[C@]2(C)[C@H](C)CC[C@]3([C@H]([C@@H]1O)C)[C@H]2C(=O)CC3	-5.8	-7.4	-6.1	-6.6	-6.7	-5.9	-7	-6.9	-6.3
5284604	7094	oxymorphone	Synthetic organic	O=C1CC[C@@]2([C@@]34[C@H]1Oc1c4c(C[C@H]2N(CC3)C)ccc1O)O	-6.2	-6.9	-6.6	-6.9	-6.2	-6.4	-6.7	-6.9	-6.3
6714002	7605	prednicarbate	Synthetic organic	CCOC(=O)O[C@@]1(CC[C@@H]2[C@]1(C)C[C@H](O)[C@H]1[C@H]2CCC2=CC(=O)C=C[C@]12C)C(=O)COC(=O)CC	-5	-7.4	-6.1	-8.6	-5.3	-6.8	-6.9	-6.7	-6.3
9870843	12030	cefditoren	Synthetic organic	Cc1c(scn1)/C=C\C1=C(N2[C@@H]([C@@H](C2=O)NC(=O)/C(=N\OC)/c2csc(n2)N)SC1)C(=O)O	-6	-6.7	-6.2	-6.7	-6.2	-6.3	-6.9	-6.7	-6.3
19150	12193	cefaloglycin	Synthetic organic	CC(=O)OCC1=C(N2[C@@H]([C@@H](C2=O)NC(=O)[C@@H](c2ccccc2)N)SC1)C(=O)O	-5.9	-6.7	-6.5	-8.2	-7.1	-6.9	-6.8	-6.7	-6.3
4679	7260	pantoprazole	Synthetic organic	COc1c(OC)ccnc1CS(=O)c1nc2c([nH]1)cc(cc2)OC(F)F	-5.7	-6.6	-5.9	-7.4	-6.1	-6.5	-6.9	-6.5	-6.3
443874	11736	temocapril	Synthetic organic	CCOC(=O)[C@H](CCc1ccccc1)N[C@H]1CS[C@@H](CN(C1=O)CC(=O)O)c1cccs1	-5.8	-6.6	-6.2	-8	-6.1	-5.8	-6.7	-6.5	-6.3
4493	2864	nilutamide	Synthetic organic	O=C1NC(C(=O)N1c1ccc(c(c1)C(F)(F)F)[N+](=O)[O-])(C)C	-6.5	-6.8	-6.3	-8.1	-6.2	-6.8	-6.4	-6.5	-6.3
54707177	10912	lymecycline	Synthetic organic	N[C@H](C(=O)O)CCCCNCNC(=O)C1=C(O)[C@@]2([C@H]([C@@H](C1=O)N(C)C)C[C@H]1C(=C(O)c3c([C@@]1(C)O)cccc3O)C2=O)O	-5.4	-6.8	-6.7	-6.1	-6.8	-6.9	-5.8	-6.5	-6.3
19003	4817	cyclacillin	Synthetic organic	OC(=O)[C@@H]1N2C(=O)[C@H]([C@H]2SC1(C)C)NC(=O)C1(N)CCCCC1	-5.8	-6.4	-5.7	-8.2	-6.3	-6	-7	-6.4	-6.3
4680	13147	papaverine	Natural product	COC1=C(C=C(C=C1)CC2=NC=CC3=CC(=C(C=C32)OC)OC)OC	-5.6	-6.9	-6.2	-7.4	-5.9	-6.9	-6.1	-6.4	-6.3
471161	12049	maribavir	Synthetic organic	CC(C)Nc1nc2cc(c(cc2n1[C@@H]1[C@H]([C@H]([C@@H](O1)CO)O)O)Cl)Cl	-5.3	-6.3	-5.8	-5.8	-5.3	-6	-6.1	-6.4	-6.3
115358	9722	tafenoquine	Synthetic organic	NCCCC(Nc1cc(OC)c(c2c1nc(OC)cc2C)Oc1cccc(c1)C(F)(F)F)C	-6	-7.1	-6.8	-7.8	-6.5	-6.6	-7.3	-6.3	-6.3
2764	10902	ciprofloxacin	Synthetic organic	Fc1cc2c(cc1N1CCNCC1)n(cc(c2=O)C(=O)O)C1CC1	-5.7	-7.3	-5.6	-6.3	-6.4	-6.1	-7.2	-6.3	-6.3
5464344	6378	imidaprilat	Synthetic organic	C[C@@H](C(=O)N1C(=O)N(C[C@H]1C(=O)O)C)N[C@H](C(=O)O)CCc1ccccc1	-5.8	-7	-6.2	-7.7	-6.6	-6	-6.9	-6.3	-6.3
9887712	4594	dapagliflozin	Synthetic organic	CCOc1ccc(cc1)Cc1cc(ccc1Cl)[C@@H]1O[C@H](CO)[C@H]([C@@H]([C@H]1O)O)O	-5.8	-7.4	-7	-7.2	-6.1	-7.3	-6.8	-6.3	-6.3
65958	13105	balofloxacin	Synthetic organic	CNC1CCCN(C1)C2=C(C=C3C(=C2OC)N(C=C(C3=O)C(=O)O)C4CC4)F	-5.9	-7	-5.8	-8.9	-6	-6.2	-6.7	-6.3	-6.3
5330	12686	sulfamethoxypyridazine	Synthetic organic	COC1=NN=C(C=C1)NS(=O)(=O)C2=CC=C(C=C2)N	-5.4	-6.5	-5.8	-7.3	-5.9	-6.3	-6.5	-6.3	-6.3
6436055	12053	cefcapene	Synthetic organic	CC/C=C(/c1csc(n1)N)\C(=O)N[C@H]1[C@@H]2N(C1=O)C(=C(CS2)COC(=O)N)C(=O)O	-5.6	-6.9	-5.8	-6.8	-6	-6.9	-6.3	-6.3	-6.3
3000540	10941	lincomycin	Synthetic organic	CCC[C@H]1CN([C@@H](C1)C(=O)N[C@@H]([C@H]2O[C@H](SC)[C@@H]([C@H]([C@H]2O)O)O)[C@H](O)C)C	-5	-6.7	-5.5	-6.2	-5.5	-5.9	-6.3	-6.3	-6.3
5742673	10893	cefotaxime	Synthetic organic	CO/N=C(/c1csc(n1)N)\C(=O)N[C@@H]1C(=O)N2[C@@H]1SCC(=C2C(=O)O)COC(=O)C	-5.5	-6.6	-5.9	-6.6	-6.6	-6.6	-6.7	-6.2	-6.3
5325	12640	sulfamerazine	Synthetic organic	CC1=NC(=NC=C1)NS(=O)(=O)C2=CC=C(C=C2)N	-5.7	-6.3	-5.5	-6.9	-5.8	-6.5	-6.4	-6.2	-6.3
4831	12774	pipemidic acid	Synthetic organic	CCN1C=C(C(=O)C2=CN=C(N=C21)N3CCNCC3)C(=O)O	-5.5	-6.9	-5.2	-7.9	-6.2	-6	-6.4	-6.2	-6.3
3357	12476	fleroxacin	Synthetic organic	CN1CCN(CC1)C2=C(C=C3C(=C2F)N(C=C(C3=O)C(=O)O)CCF)F	-6.3	-7	-5.5	-8.3	-6	-7.2	-6.6	-6.1	-6.3
24764487	9540	gefapixant	Synthetic organic	COc1cc(C(C)C)c(cc1S(=O)(=O)N)Oc1cnc(nc1N)N	-5.5	-6.5	-5.4	-7.5	-5.7	-6.6	-6.3	-6.1	-6.3
33613	10895	amoxicillin	Synthetic organic	O=C([C@@H](C1=CC=C(C=C1)O)N)N[C@@H]2C(=O)N3[C@@H]2SC([C@@H]3C(=O)O)(C)C	-5.1	-6.7	-5.3	-6.1	-6.5	-5.6	-6.5	-6	-6.3
44129647	10852	relebactam	Synthetic organic	O=C([C@@H]1CC[C@@H]2CN1C(=O)N2OS(=O)(=O)O)NC1CCNCC1	-5.2	-6.7	-5.3	-7	-5.8	-5.8	-6.4	-6	-6.3
4212	7242	mitoxantrone	Synthetic organic	OCCNCCNc1ccc(c2c1C(=O)c1c(C2=O)c(O)ccc1O)NCCNCCO	-5.5	-7.1	-5.7	-7.5	-5.9	-6.3	-5.4	-6	-6.3
37768	10894	amikacin	Synthetic organic	NCC[C@@H](C(=O)N[C@@H]1C[C@H](N)[C@H]([C@@H]([C@H]1O[C@H]1O[C@H](CO)[C@H]([C@@H]([C@H]1O)N)O)O)O[C@H]1O[C@H](CN)[C@H]([C@@H]([C@H]1O)O)O)O	-5.8	-6.5	-5.6	-6.4	-6	-6	-6.3	-5.9	-6.3
3639	4836	hydrochlorothiazide	Synthetic organic	Clc1cc2NCNS(=O)(=O)c2cc1S(=O)(=O)N	-5.2	-6	-5.1	-7.1	-5.5	-5.4	-5.8	-5.5	-6.3
4008	11739	manidipine	Synthetic organic	CC1=C(C(C(=C(N1)C)C(=O)OCCN1CCN(CC1)C(c1ccccc1)c1ccccc1)c1cc(ccc1)[N+](=O)[O-])C(=O)OC	-5.5	-8.3	-7.2	-6.5	-5.7	-7	-7.2	-8.6	-6.2
50905713	7795	duvelisib	Synthetic organic	Clc1cccc2c1c(=O)n(c(c2)[C@@H](Nc1ncnc2c1[nH]cn2)C)c1ccccc1	-6.5	-8.4	-6.6	-6.8	-7.3	-6.5	-6.8	-8.3	-6.2
11625818	6741	idelalisib	Synthetic organic	CC[C@@H](c1nc2cccc(c2c(=O)n1c1ccccc1)F)Nc1ncnc2c1[nH]cn2	-6.1	-8	-6.7	-9.5	-6.7	-7.5	-6.8	-8	-6.2
3000226	10815	fusidic acid	Synthetic organic	CC(=O)O[C@H]1C[C@]2([C@H](/C/1=C(/C(=O)O)\CCC=C(C)C)C[C@H]([C@@H]1[C@]2(C)CC[C@@H]2[C@]1(C)CC[C@H]([C@H]2C)O)O)C	-5.8	-8.5	-6.4	-9.1	-6	-6	-7.5	-7.7	-6.2
34328	7592	difenoxin	Synthetic organic	N#CC(c1ccccc1)(c1ccccc1)CCN1CCC(CC1)(C(=O)O)c1ccccc1	-6.4	-8	-6.4	-7.7	-6.5	-7.3	-7.4	-7.7	-6.2
27400	93	pizotifen	Synthetic organic	CN1CCC(=C2c3ccsc3CCc3c2cccc3)CC1	-6.1	-7.5	-6.5	-6.6	-5.9	-6.8	-6.9	-7.7	-6.2
2554	5339	carbamazepine	Synthetic organic	NC(=O)N1c2ccccc2C=Cc2c1cccc2	-5.8	-7.2	-6.4	-7.4	-6.5	-6.6	-6.9	-7.7	-6.2
4184	135	mianserin	Synthetic organic	CN1CCN2C(C1)c1ccccc1Cc1c2cccc1	-6	-7.6	-6.4	-8.5	-6.8	-6.7	-6.9	-7.6	-6.2
3354	7187	flavoxate	Synthetic organic	O=C(c1cccc2c1oc(c1ccccc1)c(c2=O)C)OCCN1CCCCC1	-6.5	-8.4	-6.3	-9.1	-6.5	-7.5	-6.3	-7.5	-6.2
124087	7157	desloratadine	Synthetic organic	Clc1ccc2c(c1)CCc1c(C2=C2CCNCC2)nccc1	-6.1	-7.5	-7	-7	-6.2	-6.9	-7.4	-7.4	-6.2
5329102	5713	sunitinib	Synthetic organic	CCN(CCNC(=O)c1c(C)[nH]c(c1C)/C=C/1\C(=O)Nc2c1cc(F)cc2)CC	-5.9	-7.2	-6.2	-7.1	-6.6	-6.8	-7	-7.4	-6.2
119607	2894	valdecoxib	Synthetic organic	Cc1onc(c1c1ccc(cc1)S(=O)(=O)N)c1ccccc1	-5.7	-7.3	-6.7	-7.9	-6.5	-6.2	-6.9	-7.4	-6.2
2754	7148	cilostazol	Synthetic organic	O=C1CCc2c(N1)ccc(c2)OCCCCc1nnnn1C1CCCCC1	-6.1	-7.2	-7	-6.9	-6.9	-6.9	-7.4	-7.3	-6.2
4543	2404	nortriptyline	Synthetic organic	CNCCC=C1c2ccccc2CCc2c1cccc2	-5.9	-7.4	-6.7	-7.9	-6	-7.5	-6.7	-7.3	-6.2
4474	2559	nicardipine	Synthetic organic	COC(=O)C1=C(C)NC(=C(C1c1cccc(c1)[N+](=O)[O-])C(=O)OCCN(Cc1ccccc1)C)C	-5	-7.2	-5.7	-6.5	-5.6	-5.3	-5.7	-7.3	-6.2
6479523	12260	azlocillin	Synthetic organic	CC1([C@@H](N2[C@H](S1)[C@@H](C2=O)NC(=O)[C@@H](c1ccccc1)NC(=O)N1CCNC1=O)C(=O)O)C	-6	-7.8	-6.9	-7.1	-7.2	-6.6	-7.6	-7.2	-6.2
15983287	12766	toludesvenlafaxine	Synthetic organic	CN(C)CC(C1=CC=C(OC(=O)C2=CC=C(C)C=C2)C=C1)C3(O)CCCCC3	-6	-7.2	-6.2	-7.5	-6.4	-7.4	-7.3	-7.2	-6.2
41781	7312	torsemide	Synthetic organic	Cc1cccc(c1)N=c1cc[nH]cc1S(=O)(=O)NC(=NC(C)C)O	-5.8	-7.1	-6.2	-7.5	-5.8	-6.9	-6.9	-7.2	-6.2
4999	7288	quazepam	Synthetic organic	Clc1ccc2c(c1)C(=NCC(=S)N2CC(F)(F)F)c1ccccc1F	-5.3	-7.1	-6.2	-6.3	-5.6	-6.9	-6	-7.2	-6.2
124246	9736	iguratimod	Synthetic organic	O=CNc1coc2c(c1=O)cc(c(c2)NS(=O)(=O)C)Oc1ccccc1	-6.1	-7.8	-6.2	-8.1	-6.1	-6.9	-6.8	-7.1	-6.2
4488	2439	niflumic acid	Synthetic organic	OC(=O)c1cccnc1Nc1cccc(c1)C(F)(F)F	-6.3	-7.5	-6.2	-7.6	-6.7	-7.4	-6.7	-7.1	-6.2
5719	4345	zaleplon	Synthetic organic	CCN(c1cccc(c1)c1ccnc2n1ncc2C#N)C(=O)C	-5.5	-6.8	-5.8	-7.7	-5.6	-6.7	-6.3	-7.1	-6.2
4030	13427	mebendazole	Synthetic organic	COC(=O)NC1=NC2=C(N1)C=C(C=C2)C(=O)C3=CC=CC=C3	-5.2	-7.6	-6.2	-6.7	-6.5	-7.4	-7.1	-7	-6.2
135400189	7320	vardenafil	Synthetic organic	CCOc1ccc(cc1c1nc(=O)c2n([nH]1)c(CCC)nc2C)S(=O)(=O)N1CCN(CC1)CC	-6.2	-7.4	-6.8	-7.9	-6.5	-6.6	-6.7	-7	-6.2
5281071	7249	olopatadine	Synthetic organic	CN(CC/C=C/1\c2cc(ccc2OCc2c1cccc2)CC(=O)O)C	-6.4	-7.7	-6.4	-8.1	-5.9	-6.1	-6.6	-7	-6.2
6249	10896	ampicillin	Synthetic organic	N[C@H](c1ccccc1)C(=O)N[C@@H]1C(=O)N2[C@@H]1SC([C@@H]2C(=O)O)(C)C	-5.8	-7	-6.4	-6.9	-6.2	-6.1	-6.4	-7	-6.2
6230	2880	norethisterone	Synthetic organic	C#C[C@]1(O)CC[C@@H]2[C@]1(C)CC[C@H]1[C@H]2CCC2=CC(=O)CC[C@H]12	-5.6	-7.5	-6.3	-6.8	-6	-6.3	-6.8	-6.9	-6.2
4934	329	propantheline	Synthetic organic	O=C(C1c2ccccc2Oc2c1cccc2)OCC[N+](C(C)C)(C(C)C)C	-5.7	-7.5	-5.9	-8.2	-5.5	-6.4	-6.2	-6.9	-6.2
443387	12263	hetacillin	Synthetic organic	CC1([C@@H](N2[C@H](S1)[C@@H](C2=O)N1C(=O)[C@H](NC1(C)C)c1ccccc1)C(=O)O)C	-6.1	-7.3	-6.4	-6.5	-6.3	-6.8	-6.8	-6.8	-6.2
3715	1909	indomethacin	Synthetic organic	COc1ccc2c(c1)c(CC(=O)O)c(n2C(=O)c1ccc(cc1)Cl)C	-5.8	-7.2	-6.3	-8.1	-6.1	-7.1	-6.7	-6.8	-6.2
5284513	7598	acitretin	Synthetic organic	COc1cc(C)c(c(c1C)C)/C=C/C(=C/C=C/C(=C/C(=O)O)/C)/C	-5.7	-7.2	-6.4	-7.4	-6.1	-7	-6.6	-6.8	-6.2
449193	6962	roflumilast	Synthetic organic	FC(Oc1ccc(cc1OCC1CC1)C(=O)Nc1c(Cl)cncc1Cl)F	-5.5	-7.1	-6	-7.9	-6.2	-7.2	-6.1	-6.8	-6.2
5464343	6377	imidapril	Synthetic organic	CCOC(=O)[C@@H](N[C@H](C(=O)N1C(=O)N(C[C@H]1C(=O)O)C)C)CCc1ccccc1	-4.9	-6.6	-6.2	-8	-5.7	-5.7	-6.1	-6.8	-6.2
5583	7613	trimetrexate	Synthetic organic	COc1cc(NCc2ccc3c(c2C)c(N)nc(n3)N)cc(c1OC)OC	-6.1	-7.6	-5.8	-7.4	-5.9	-7	-7.3	-6.7	-6.2
6918141	2783	eldecalcitol	Synthetic organic	OCCCO[C@@H]1[C@H](O)C/C(=C/C=C/2\CCC[C@]3([C@H]2CC[C@@H]3[C@@H](CCCC(O)(C)C)C)C)/C(=C)[C@H]1O	-5.8	-6.8	-6	-8.8	-6.4	-6.3	-7.2	-6.7	-6.2
77999	1056	rosiglitazone	Synthetic organic	O=C1NC(=O)C(S1)Cc1ccc(cc1)OCCN(c1ccccn1)C	-6.2	-7.1	-6.3	-7.9	-6.4	-7	-7.1	-6.7	-6.2
25151504	7535	cobicistat	Synthetic organic	O=C(N[C@@H](Cc1ccccc1)CC[C@H](Cc1ccccc1)NC(=O)[C@@H](NC(=O)N(Cc1csc(n1)C(C)C)C)CCN1CCOCC1)OCc1cncs1	-5.6	-7.8	-6.1	-8.1	-6.4	-6.4	-7	-6.7	-6.2
62977	12219	cefprozil	Synthetic organic	C(=O)(O)C1=C(CS[C@H]2N1C(=O)[C@H]2NC(=O)[C@H](N)c1ccc(O)cc1)C=CC	-5.7	-7.3	-6.2	-6.7	-6.4	-6.7	-6.8	-6.7	-6.2
5282230	6326	tranilast	Synthetic organic	COc1cc(/C=C/C(=O)Nc2ccccc2C(=O)O)ccc1OC	-5.6	-7.2	-6.1	-7.2	-6.7	-6.6	-6.7	-6.7	-6.2
9568614	5488	esomeprazole	Synthetic organic	COc1ccc2c(c1)[nH]c(n2)[S@@](=O)Cc1ncc(c(c1C)OC)C	-5.5	-6.6	-5.8	-7.4	-6.3	-6.7	-6.7	-6.6	-6.2
6917715	7590	etonogestrel	Synthetic organic	C#C[C@]1(O)CC[C@@H]2[C@]1(CC)CC(=C)[C@H]1[C@H]2CCC2=CC(=O)CC[C@H]12	-5.2	-7.6	-6.2	-6.7	-6.3	-5.4	-6.7	-6.6	-6.2
5284585	12247	loracarbef	Synthetic organic	C1CC(=C(N2[C@H]1[C@@H](C2=O)NC(=O)[C@@H](c1ccccc1)N)C(=O)O)Cl	-6	-6.9	-6.2	-8.2	-6.3	-7.2	-6.5	-6.6	-6.2
441300	11152	abacavir	Synthetic organic	OC[C@@H]1C=C[C@@H](C1)n1cnc2c1nc(N)nc2NC1CC1	-5.6	-6.8	-5.6	-7	-6.2	-6.8	-6.2	-6.6	-6.2
3342	4820	fenoprofen	Synthetic organic	OC(=O)C(c1cccc(c1)Oc1ccccc1)C	-5.1	-7	-5.8	-6.2	-6	-6.9	-5.9	-6.6	-6.2
6918140	5820	treprostinil	Synthetic organic	CCCCC[C@@H](CC[C@H]1[C@H](O)C[C@H]2[C@@H]1Cc1cccc(c1C2)OCC(=O)O)O	-5	-7	-5.3	-7.8	-6.5	-6.6	-5.9	-6.6	-6.2
39147	554	nadolol	Synthetic organic	OC(COc1cccc2c1C[C@H](O)[C@@H](C2)O)CNC(C)(C)C	-5.3	-6.4	-6.1	-7.2	-6.1	-6.8	-5.4	-6.6	-6.2
2197	6960	anisindione	Synthetic organic	COc1ccc(cc1)C1C(=O)c2c(C1=O)cccc2	-5.8	-7.2	-6	-6.5	-6.1	-6.9	-7	-6.5	-6.2
638678	2139	TRH	Peptide	O=C1CC[C@H](N1)C(=O)N[C@H](C(=O)N1CCC[C@H]1C(=O)N)Cc1nc[nH]c1	-5.4	-6.6	-5.8	-6.3	-6.3	-6.5	-6.6	-6.5	-6.2
5282138	7767	cilnidipine	Synthetic organic	COCCOC(=O)C1=C(C)NC(=C(C1c1cccc(c1)[N+](=O)[O-])C(=O)OC/C=C/c1ccccc1)C	-5	-7.1	-6.1	-7.4	-5.5	-5.3	-6.6	-6.5	-6.2
53359	7404	tolrestat	Synthetic organic	COc1ccc2c(c1C(F)(F)F)cccc2C(=S)N(CC(=O)O)C	-5.7	-6.8	-6.2	-7.6	-5.8	-7.3	-6.4	-6.5	-6.2
444025	7085	loteprednol etabonate	Metabolite	ClCOC(=O)[C@]1(CC[C@@H]2[C@]1(C)C[C@H](O)[C@H]1[C@H]2CCC2=CC(=O)C=C[C@]12C)OC(=O)OCC	-5.2	-7.1	-6.2	-6.1	-5.5	-5.7	-6.3	-6.5	-6.2
3746	325	ipratropium	Synthetic organic	OCC(c1ccccc1)C(=O)OC1CC2CCC(C1)[N+]2(C)C(C)C	-5.8	-6.3	-5.8	-6	-6	-7.3	-5.9	-6.5	-6.2
16129675	7589	ceruletide	Synthetic organic	CSCC[C@@H](C(=O)N[C@H](C(=O)N[C@H](C(=O)N)Cc1ccccc1)CC(=O)O)NC(=O)[C@H](Cc1c[nH]c2c1cccc2)NC(=O)CNC(=O)[C@H]([C@H](O)C)NC(=O)[C@@H](NC(=O)[C@@H](NC(=O)[C@@H](NC(=O)[C@@H]1CCC(=O)N1)CCC(=O)N)CC(=O)O)Cc1ccc(cc1)OS(=O)(=O)O	-6.1	-8	-5.9	-7.7	-6.6	-6.6	-8.1	-6.4	-6.2
72474	10818	grepafloxacin	Synthetic organic	CC1NCCN(C1)c1cc2c(c(c1F)C)c(=O)c(cn2C1CC1)C(=O)O	-6.6	-7.6	-6.3	-8.1	-6.1	-8	-6.8	-6.4	-6.2
50294	7607	nedocromil	Synthetic organic	CCCc1c2oc(cc(=O)c2cc2c1n(CC)c(cc2=O)C(=O)O)C(=O)O	-5.9	-7.2	-5.8	-7.8	-6	-7.3	-6.8	-6.4	-6.2
9574101	6381	ximelagatran	Synthetic organic	CCOC(=O)CN[C@@H](C(=O)N1CC[C@H]1C(=O)NCc1ccc(cc1)/C(=N/O)/N)C1CCCCC1	-6	-6.6	-5.9	-6.1	-5.5	-6.7	-6.4	-6.4	-6.2
3948	12407	lomefloxacin	Synthetic organic	CCN1C=C(C(=O)C2=CC(=C(C(=C21)F)N3CCNC(C3)C)F)C(=O)O	-5.9	-7.5	-6.1	-8.3	-6.4	-7.8	-6.8	-6.3	-6.2
5748845	12034	cefoselis	Synthetic organic	CO/N=C(/c1csc(n1)N)\C(=O)N[C@H]1[C@@H]2N(C1=O)C(=C(CS2)C[n+]1ccc(n1CCO)N)C(=O)[O-]	-5.5	-6.4	-6	-8.2	-6.8	-5.9	-6.3	-6.3	-6.2
60953	6799	capecitabine	Synthetic organic	CCCCCOC(=O)Nc1nc(=O)n(cc1F)[C@@H]1O[C@@H]([C@H]([C@H]1O)O)C	-6.1	-6.7	-6	-6.8	-6.4	-6	-6.7	-6.2	-6.2
56330	6459	cilazapril	Synthetic organic	CCOC(=O)[C@@H](N[C@H]1CCCN2N(C1=O)[C@@H](CCC2)C(=O)O)CCc1ccccc1	-5.5	-7.3	-6.9	-6.9	-6	-6.8	-6.6	-6.2	-6.2
5479529	10900	cefuroxime	Synthetic organic	CO/N=C(\C(=O)N[C@@H]1C(=O)N2[C@@H]1SCC(=C2C(=O)O)COC(=O)N)/c1ccco1	-5.6	-6.7	-6.4	-6.5	-6.2	-6.1	-6.5	-6.2	-6.2
5336	12698	sulfapyridine	Synthetic organic	C1=CC=NC(=C1)NS(=O)(=O)C2=CC=C(C=C2)N	-5.3	-6.3	-5.4	-6.8	-5.6	-6.1	-6.2	-6.2	-6.2
5479537	10772	cefepime	Synthetic organic	CO/N=C(/c1csc(n1)N)\C(=O)N[C@@H]1C(=O)N2[C@@H]1SCC(=C2C(=O)[O-])C[N+]1(C)CCCC1	-5.7	-7.4	-5.9	-7	-6.5	-6.1	-7.2	-6.1	-6.2
36273	12813	mecillinam	Synthetic organic	CC1([C@@H](N2[C@H](S1)[C@@H](C2=O)N=CN3CCCCCC3)C(=O)O)C	-5.5	-6.5	-5.2	-7.7	-5.8	-5.7	-6.6	-6.1	-6.2
2763	3438	ciprofibrate	Synthetic organic	OC(=O)C(Oc1ccc(cc1)C1CC1(Cl)Cl)(C)C	-5	-6.7	-5.3	-6.4	-5.7	-6	-5.9	-6.1	-6.2
5326	12641	sulfametoxydiazine	Synthetic organic	COC1=CN=C(N=C1)NS(=O)(=O)C2=CC=C(C=C2)N	-5.3	-6.3	-5.5	-6.3	-5.5	-6.1	-6.4	-6	-6.2
6024	8798	cefalotin	Synthetic organic	CC(=O)OCC1=C(C(=O)O)N2[C@H](SC1)[C@@H](C2=O)NC(=O)Cc1cccs1	-5.6	-6.4	-5.5	-7.6	-5.8	-6	-6.2	-6	-6.2
60490	5297	zileuton	Synthetic organic	ON(C(c1cc2c(s1)cccc2)C)C(=O)N	-4.8	-6.3	-5.6	-6.3	-5.2	-5.6	-6.1	-6	-6.2
441306	12159	netilmicin	Synthetic organic	CCN[C@@H]1C[C@@H]([C@H]([C@@H]([C@H]1O[C@@H]1[C@@H]([C@H]([C@@](CO1)(C)O)NC)O)O)O[C@@H]1[C@@H](CC=C(O1)CN)N)N	-5.8	-6.4	-5.7	-6.1	-6	-5.8	-6.5	-5.9	-6.2
2762	12401	cinoxacin	Synthetic organic	CCn1c2cc3c(cc2c(=O)c(n1)C(=O)O)OCO3	-5.3	-6.7	-6.1	-6	-6.2	-6.8	-6	-5.9	-6.2
60855	12307	zanamivir	Synthetic organic	CC(=O)N[C@@H]1[C@H](C=C(O[C@H]1[C@@H]([C@@H](CO)O)O)C(=O)O)N=C(N)N	-5.3	-6.5	-5.9	-5.6	-6.1	-6.9	-5.7	-5.9	-6.2
19649	10923	streptomycin	Synthetic organic	OC[C@@H]1O[C@@H](O[C@H]2[C@H](O[C@H]3[C@H](O)[C@@H](O)[C@@H]([C@H]([C@@H]3N=C(N)N)O)N=C(N)N)O[C@H]([C@]2(O)C=O)C)[C@H]([C@@H]([C@H]1O)O)NC	-5.7	-6.9	-6.4	-6.6	-5.9	-6.5	-6.9	-5.8	-6.2
36921	10928	ticarcillin	Synthetic organic	O=C([C@@H](c1cscc1)C(=O)O)N[C@@H]1C(=O)N2[C@@H]1SC([C@@H]2C(=O)O)(C)C	-5.1	-5.9	-5.5	-6.2	-6.1	-5.3	-6.1	-5.8	-6.2
6540466	12296	carumonam	Synthetic organic	c1c(nc(s1)N)/C(=N/OCC(=O)O)/C(=O)N[C@H]1[C@H](N(C1=O)S(=O)(=O)O)COC(=O)N	-5.6	-6.1	-6.2	-7.4	-6	-5.5	-5.9	-5.6	-6.2
3000518	9957	artenimol	Natural product	O[C@H]1O[C@@H]2O[C@@]3(C)CC[C@@H]4[C@]2([C@H]([C@H]1C)CC[C@H]4C)OO3	-6.2	-7	-6.3	-6.8	-6.2	-5.8	-7.4	-8.1	-6.1
135413547	11577	udenafil	Synthetic organic	CCCOc1ccc(cc1c1nc2c(CCC)nn(c2c(=O)[nH]1)C)S(=O)(=O)NCCC1CCCN1C	-6.3	-7.3	-6.3	-7.6	-5.7	-5.3	-6.2	-8	-6.1
119584	242	mosapride	Synthetic organic	CCOc1cc(N)c(cc1C(=O)NCC1OCCN(C1)Cc1ccc(cc1)F)Cl	-5.8	-7.1	-6.5	-7	-6.6	-7	-6.4	-7.9	-6.1
443884	148	ergometrine	Synthetic organic	OC[C@@H](NC(=O)[C@H]1CN(C)[C@H]2C(=C1)c1cccc3c1c(C2)c[nH]3)C	-6.6	-7.6	-6.9	-6.9	-6.5	-7.6	-7.5	-7.7	-6.1
123631	4941	gefitinib	Synthetic organic	COc1cc2ncnc(c2cc1OCCCN1CCOCC1)Nc1ccc(c(c1)Cl)F	-6.1	-7.8	-6.4	-8.6	-7	-7.1	-7.3	-7.7	-6.1
10071196	8423	pimavanserin	Synthetic organic	CC(COc1ccc(cc1)CNC(=O)N(C1CCN(CC1)C)Cc1ccc(cc1)F)C	-5.9	-7.7	-6.4	-8.8	-6.2	-7.8	-7.2	-7.7	-6.1
132706	6896	forasartan	Synthetic organic	CCCCc1nc(nn1Cc1ccc(nc1)c1ccccc1c1n[nH]nn1)CCCC	-5.8	-7.5	-6.2	-8.8	-5.8	-6.3	-6.6	-7.7	-6.1
92727	11504	lopinavir	Synthetic organic	O=C(N[C@H]([C@H](C[C@H](Cc1ccccc1)NC(=O)[C@@H](N1CCCNC1=O)C(C)C)O)Cc1ccccc1)COc1c(C)cccc1C	-6.3	-8	-6.5	-6.8	-6.1	-6.5	-6.9	-7.6	-6.1
4205	7241	mirtazapine	Synthetic organic	CN1CCN2C(C1)c1ccccc1Cc1c2nccc1	-6.1	-7.5	-6.3	-7.8	-6.7	-6.5	-6.9	-7.4	-6.1
50922675	7908	encorafenib	Synthetic organic	COC(=O)N[C@H](CNc1nccc(n1)c1cn(nc1c1cc(Cl)cc(c1F)NS(=O)(=O)C)C(C)C)C	-6.6	-7.1	-6.6	-6.9	-6.7	-6.4	-7.2	-7.3	-6.1
11154555	7671	cariprazine	Synthetic organic	O=C(N(C)C)N[C@@H]1CC[C@H](CC1)CCN1CCN(CC1)c1cccc(c1Cl)Cl	-6.3	-7.1	-6.7	-6.8	-6.5	-7.2	-7	-7.3	-6.1
135398745	47	olanzapine	Synthetic organic	CN1CCN(CC1)C1=c2cc(sc2=Nc2c(N1)cccc2)C	-5.6	-7.5	-6.2	-6.4	-6	-6.9	-6.9	-7.3	-6.1
5284594	1628	nalmefene	Synthetic organic	C=C1CC[C@@]2([C@@]34[C@H]1Oc1c4c(C[C@H]2N(CC3)CC2CC2)ccc1O)O	-6.6	-7.3	-6.5	-7.5	-6.3	-6.3	-6.8	-7.3	-6.1
2585	551	carvedilol	Synthetic organic	COc1ccccc1OCCNCC(COc1cccc2c1c1ccccc1[nH]2)O	-4.6	-7.1	-6.7	-7.2	-5.7	-7.3	-6.6	-7.3	-6.1
1989	6793	acetohexamide	Synthetic organic	O=C(NS(=O)(=O)c1ccc(cc1)C(=O)C)NC1CCCCC1	-6	-7.1	-6.2	-6.6	-6.5	-7.1	-6.4	-7.3	-6.1
11250647	8362	elagolix	Synthetic organic	COc1cccc(c1F)c1c(=O)n(C[C@@H](c2ccccc2)NCCCC(=O)O)c(=O)n(c1C)Cc1c(F)cccc1C(F)(F)F	-6.1	-8.3	-7.3	-6.8	-6.9	-6.3	-7.8	-7.2	-6.1
5281078	6831	mycophenolate mofetil	Synthetic organic	COc1c(C/C=C(/CCC(=O)OCCN2CCOCC2)\C)c(O)c2c(c1C)COC2=O	-5.9	-6.8	-6	-7.5	-6.5	-7	-6.9	-7.2	-6.1
5288826	1627	morphine	Natural product	O[C@H]1C=C[C@@H]2[C@@]34[C@H]1Oc1c4c(C[C@H]2N(CC3)C)ccc1O	-6.3	-7	-6.6	-7.2	-6.2	-7.7	-6.8	-7.2	-6.1
40973	7065	desogestrel	Synthetic organic	CC[C@]12CC(=C)[C@H]3[C@H]([C@@H]1CC[C@@]2(O)C#C)CCC1=CCCC[C@H]31	-5.5	-7.7	-6	-7.3	-5.9	-7.4	-6.8	-7.2	-6.1
57920094	12124	dorzagliatin	Synthetic organic	CC(C)C[C@@H](C(=O)Nc1nn(cc1)C[C@H](CO)O)N1CC(=CC1=O)Oc1ccccc1Cl	-5.9	-7	-6.5	-6.9	-6.2	-6.9	-6.7	-7.2	-6.1
11434515	7449	aclidinium	Synthetic organic	O=C(C(c1cccs1)(c1cccs1)O)O[C@H]1C[N+]2(CCCOc3ccccc3)CCC1CC2	-5.5	-6.8	-6.1	-8	-6.4	-6.4	-7.2	-7.1	-6.1
121304016	10715	remdesivir	Synthetic organic	CCC(COC(=O)[C@@H](N[P@@](=O)(Oc1ccccc1)OC[C@H]1O[C@@]([C@@H]([C@@H]1O)O)(C#N)c1ccc2n1ncnc2N)C)CC	-5.7	-6.9	-6.3	-8.4	-6.4	-6.5	-6.9	-7.1	-6.1
1201549	7601	benzatropine	Synthetic organic	CN1[C@@H]2CC[C@H]1C[C@H](C2)OC(c1ccccc1)c1ccccc1	-5.8	-7.2	-6.4	-6.8	-6.2	-7.1	-6.8	-7.1	-6.1
4192	3342	midazolam	Synthetic organic	Clc1ccc2c(c1)C(=NCc1n2c(C)nc1)c1ccccc1F	-6.4	-7.8	-6.6	-7.6	-6.1	-6.5	-6.8	-7.1	-6.1
2802	6963	clonazepam	Synthetic organic	O=C1CN=C(c2c(N1)ccc(c2)[N+](=O)[O-])c1ccccc1Cl	-5.6	-7.2	-5.7	-6.5	-6.1	-6.5	-6.7	-7.1	-6.1
9863672	10423	ripasudil	Synthetic organic	C[C@H]1CNCCCN1S(=O)(=O)c1cccc2c1c(F)cnc2	-5.6	-7	-5.9	-6.7	-6	-6.7	-6.2	-7.1	-6.1
5282452	3035	pitavastatin	Synthetic organic	O[C@H](C[C@@H](/C=C/c1c(nc2c(c1c1ccc(cc1)F)cccc2)C1CC1)O)CC(=O)O	-5.9	-7.8	-6.7	-6.4	-6.1	-6.7	-7.2	-7	-6.1
130904	7460	ulipristal acetate	Synthetic organic	CC(=O)O[C@@]1(CC[C@@H]2[C@]1(C)C[C@H](c1ccc(cc1)N(C)C)C1=C3CCC(=O)C=C3CC[C@@H]21)C(=O)C	-5.8	-8.3	-6.2	-6.4	-5.9	-5.8	-7.1	-7	-6.1
65981	6841	repaglinide	Synthetic organic	CCOc1cc(ccc1C(=O)O)CC(=O)N[C@H](c1ccccc1N1CCCCC1)CC(C)C	-5.5	-7.3	-6.3	-6.1	-5.9	-7.5	-6.6	-7	-6.1
5391	7300	temazepam	Synthetic organic	Clc1ccc2c(c1)C(=NC(C(=O)N2C)O)c1ccccc1	-5.8	-6.8	-5.9	-6.4	-5.7	-6.2	-6.4	-7	-6.1
5361918	7563	methylnaltrexone	Synthetic organic	O=C1CC[C@@]2([C@@]34[C@H]1Oc1c4c(C[C@H]2[N+](CC3)(C)CC2CC2)ccc1O)O	-6	-7.4	-6.3	-7.1	-6.2	-6.2	-7.3	-6.9	-6.1
51081	12411	pefloxacin	Synthetic organic	CCN1C=C(C(=O)C2=CC(=C(C=C21)N3CCN(CC3)C)F)C(=O)O	-6	-7.2	-5.6	-6.3	-5.8	-6	-7.3	-6.9	-6.1
54585	11569	balsalazide	Synthetic organic	OC(=O)CCNC(=O)c1ccc(cc1)N=Nc1ccc(c(c1)C(=O)O)O	-6.2	-7.1	-5.9	-7.6	-6.7	-7.4	-7.2	-6.9	-6.1
71961	12293	aspoxicillin	Synthetic organic	CC1([C@@H](N2[C@H](S1)[C@@H](C2=O)NC(=O)[C@@H](c1ccc(cc1)O)NC(=O)[C@@H](CC(=O)NC)N)C(=O)O)C	-6	-7.3	-6.6	-8.3	-6.7	-6.6	-7.1	-6.9	-6.1
3371	2447	flufenamic acid	Synthetic organic	OC(=O)c1ccccc1Nc1cccc(c1)C(F)(F)F	-5.8	-7.1	-6.2	-7.8	-6.6	-7.6	-6.8	-6.9	-6.1
11561674	7372	apremilast	Synthetic organic	CCOc1cc(ccc1OC)[C@H](N1C(=O)c2c(C1=O)c(ccc2)NC(=O)C)CS(=O)(=O)C	-5.9	-6.9	-6.2	-6.8	-6.2	-6.7	-6.8	-6.9	-6.1
3033968	11246	gestodene	Synthetic organic	C#C[C@]1(O)C=C[C@@H]2[C@]1(CC)CC[C@H]1[C@H]2CCC2=CC(=O)CC[C@H]12	-5.7	-7.4	-6	-6.5	-6.5	-7.5	-6.7	-6.9	-6.1
53465279	7673	lesinurad	Synthetic organic	OC(=O)CSc1nnc(n1c1ccc(c2c1cccc2)C1CC1)Br	-5.6	-6.9	-6.6	-6.5	-6	-6.7	-6.4	-6.9	-6.1
3393	7188	flurazepam	Synthetic organic	CCN(CCN1C(=O)CN=C(c2c1ccc(c2)Cl)c1ccccc1F)CC	-5.1	-7.1	-6.4	-6	-5.3	-6.4	-6.3	-6.9	-6.1
4760	6838	phenindione	Synthetic organic	O=C1C(c2ccccc2)C(=O)c2c1cccc2	-5.7	-7.6	-6	-7.1	-5.6	-7.4	-7	-6.8	-6.1
15950376	7342	flutemetamol	Synthetic organic	CNc1ccc(cc1[18F])c1nc2c(s1)cc(cc2)O	-5.6	-6.8	-5.9	-7.6	-5.7	-6.5	-6.9	-6.8	-6.1
2092	7109	alfuzosin	Synthetic organic	COc1cc2nc([nH]c(=N)c2cc1OC)N(CCCN=C(C1CCCO1)O)C	-5.5	-6.6	-6.3	-6.4	-6.5	-6.3	-7.2	-6.7	-6.1
441401	10827	linezolid	Synthetic organic	CC(=O)NC[C@@H]1OC(=O)N(C1)c1ccc(c(c1)F)N1CCOCC1	-5.6	-6.7	-6.4	-7.6	-6.2	-7.2	-6.8	-6.7	-6.1
10324367	7876	boceprevir	Synthetic organic	O=C(NC(C)(C)C)N[C@@H](C(C)(C)C)C(=O)N1C[C@H]2[C@@H]([C@H]1C(=O)NC(C(=O)C(=O)N)CC1CCC1)C2(C)C	-5.6	-7.1	-6.3	-7	-6.5	-7.1	-6.8	-6.7	-6.1
72704611	11410	deuruxolitinib	Synthetic organic	N#CC[C@H](C1C([2H])([2H])C(C(C1([2H])[2H])([2H])[2H])([2H])[2H])n1ncc(c1)c1ncnc2c1cc[nH]2	-5.6	-7.3	-6.2	-6.4	-6	-7.2	-6.6	-6.7	-6.1
3356	2560	flecainide	Synthetic organic	O=C(c1cc(OCC(F)(F)F)ccc1OCC(F)(F)F)NCC1CCCCN1	-5.8	-7.6	-6.3	-7.8	-6.6	-6.9	-6.6	-6.7	-6.1
446155	2951	fluvastatin	Synthetic organic	OC(=O)C[C@@H](C[C@@H](/C=C/c1c(c2ccc(cc2)F)c2c(n1C(C)C)cccc2)O)O	-5.7	-7.5	-6.6	-6.3	-5.6	-7.2	-6.5	-6.7	-6.1
135497803	11738	mirodenafil	Synthetic organic	CCCc1cn(c2c1nc([nH]c2=O)c1c(ccc(c1)S(=O)(=O)N1CCN(CC1)CCO)OCCC)CC	-5.9	-7.4	-6.6	-6.6	-6.1	-5.9	-6.5	-6.7	-6.1
9824461	8442	remimazolam	Synthetic organic	COC(=O)CC[C@@H]1N=C(c2ccccn2)c2c(n3c1nc(c3)C)ccc(c2)Br	-5.8	-7.7	-6.6	-6.4	-5.7	-6.2	-6.4	-6.7	-6.1
6018	4834	tetrabenazine	Synthetic organic	COc1cc2c(cc1OC)CCN1C2CC(=O)C(C1)CC(C)C	-5.5	-7.3	-6.2	-6.3	-6.1	-6.4	-6.3	-6.7	-6.1
71496458	7719	osimertinib	Synthetic organic	C=CC(=O)Nc1cc(Nc2nccc(n2)c2cn(c3c2cccc3)C)c(cc1N(CCN(C)C)C)OC	-6.3	-7.8	-6.5	-6.8	-6.9	-6.9	-7.2	-6.6	-6.1
26618	7900	xipamide	Synthetic organic	O=C(c1cc(c(cc1O)Cl)S(=O)(=O)N)Nc1c(C)cccc1C	-5.7	-6.9	-6.6	-6.2	-6.8	-6.7	-6.8	-6.6	-6.1
157920	4242	lubiprostone	Synthetic organic	CCCCC([C@@]1(O)CC[C@H]2[C@H](O1)CC(=O)[C@@H]2CCCCCCC(=O)O)(F)F	-5.3	-6.7	-5.9	-7.1	-6.1	-6.3	-6.1	-6.6	-6.1
9811834	7857	sacubitril	Synthetic organic	CCOC(=O)[C@@H](C[C@@H](Cc1ccc(cc1)c1ccccc1)NC(=O)CCC(=O)O)C	-5.7	-7.9	-6.3	-7.6	-6	-6.7	-6.6	-6.5	-6.1
118115473	9559	ritlecitinib	Synthetic organic	C=CC(=O)N1C[C@@H](CC[C@@H]1C)Nc1ncnc2c1cc[nH]2	-6.1	-6.9	-6.2	-6.9	-6.2	-6.7	-6.3	-6.5	-6.1
60726	7131	bromfenac	Synthetic organic	OC(=O)Cc1cccc(c1N)C(=O)c1ccc(cc1)Br	-5.8	-7	-6.2	-5.8	-5.8	-7.3	-6.4	-6.4	-6.1
12894	12744	sulfamoxole	Synthetic organic	CC1=C(OC(=N1)NS(=O)(=O)C2=CC=C(C=C2)N)C	-5.8	-6.2	-5.4	-6.9	-5.7	-5.9	-6.1	-6.4	-6.1
3397	6943	flutamide	Synthetic organic	O=C(C(C)C)Nc1ccc(c(c1)C(F)(F)F)[N+](=O)[O-]	-5.2	-6.4	-5.8	-6.9	-5.8	-6.3	-5.9	-6.4	-6.1
21855	10101	dimetindene	Synthetic organic	CN(CCC1=C(C(c2ccccn2)C)c2c(C1)cccc2)C	-5	-7.2	-6.3	-7.2	-5.7	-7.1	-6.3	-6.3	-6.1
446157	2954	rosuvastatin	Synthetic organic	O[C@@H](C[C@H](CC(=O)O)O)/C=C/c1c(nc(nc1c1ccc(cc1)F)N(S(=O)(=O)C)C)C(C)C	-5.9	-6.8	-6.1	-8.2	-5.9	-6.8	-6.9	-6.2	-6.1
9926791	5677	tofacitinib	Synthetic organic	N#CCC(=O)N1CC[C@H]([C@H](C1)N(c1ncnc2c1cc[nH]2)C)C	-5.9	-6.7	-5.6	-7.9	-6.4	-7	-6.5	-6.2	-6.1
5746	7089	mitomycin C	Natural product	CO[C@@]12[C@H]3N[C@H]3CN2C2=C([C@H]1COC(=N)O)C(=O)C(=C(C2=O)C)N	-5.4	-6.6	-5.5	-6.5	-6.4	-6.4	-6.3	-6.2	-6.1
5355	5501	sulpiride	Synthetic organic	CCN1CCCC1CNC(=O)c1cc(ccc1OC)S(=O)(=O)N	-5.3	-6.4	-5.5	-5.9	-5.8	-6.5	-6.6	-6.1	-6.1
5462501	6332	enalaprilat	Synthetic organic	OC(=O)[C@@H](N[C@H](C(=O)N1CCC[C@H]1C(=O)O)C)CCc1ccccc1	-5.3	-6.6	-6.1	-7.7	-6.5	-5.9	-6.5	-6.1	-6.1
169422748	12960	simnotrelvir	Synthetic organic	CC(C)(C)[C@@H](NC(=O)C(F)(F)F)C(=O)N1CC2(C[C@H]1C(=O)N[C@@H](C[C@@H]3CCNC3=O)C#N)SCCS2	-5.6	-6.7	-6	-5.6	-6.1	-5.9	-6.4	-6.1	-6.1
441130	10829	meropenem	Synthetic organic	C[C@H]([C@H]1C(=O)N2[C@@H]1[C@@H](C)C(=C2C(=O)O)S[C@@H]1CN[C@@H](C1)C(=O)N(C)C)O	-5.6	-6.1	-5.3	-7.2	-5.7	-5.7	-6.5	-6	-6.1
72015	12184	panipenem	Synthetic organic	C[C@H]([C@@H]1[C@H]2CC(=C(N2C1=O)C(=O)O)S[C@H]1CCN(C1)C(=N)C)O	-5.2	-6.9	-5.3	-5.6	-5.8	-6.1	-6.2	-6	-6.1
5284627	6849	topiramate	Synthetic organic	NS(=O)(=O)OC[C@]12OC[C@@H]3[C@H]([C@@H]2OC(O1)(C)C)OC(O3)(C)C	-5.7	-6.2	-5.2	-6.3	-6	-5.6	-5.8	-6	-6.1
115163	10922	pivmecillinam	Synthetic organic	O=C([C@@H]1N2C(=O)[C@H]([C@H]2SC1(C)C)N=CN1CCCCCC1)OCOC(=O)C(C)(C)C	-5.8	-6.7	-6	-6.5	-6.1	-6.3	-6.7	-5.9	-6.1
44564	9743	lodoxamide	Synthetic organic	N#Cc1cc(NC(=O)C(=O)O)c(c(c1)NC(=O)C(=O)O)Cl	-5.4	-6.3	-5.6	-6	-5.8	-5.6	-6.1	-5.9	-6.1
146690	12367	furagin	Synthetic organic	C1C(=O)NC(=O)N1N=CC=CC2=CC=C(O2)[N+](=O)[O-]	-5.4	-6.6	-5.7	-6.6	-6.1	-6	-6.6	-5.8	-6.1
3440	4839	furosemide	Synthetic organic	OC(=O)c1cc(c(cc1NCc1ccco1)Cl)S(=O)(=O)N	-5.2	-6.4	-5.7	-6.7	-5.5	-6.2	-6.2	-5.7	-6.1
60961	2844	adenosine	Metabolite	OC[C@H]1O[C@H]([C@@H]([C@@H]1O)O)n1cnc2c1ncnc2N	-5.6	-6.4	-5.6	-6.2	-5.6	-6.2	-6.1	-5.7	-6.1
4121	7235	methyclothiazide	Synthetic organic	ClCC1Nc2cc(Cl)c(cc2S(=O)(=O)N1C)S(=O)(=O)N	-5.4	-6.4	-5	-5.6	-5.5	-6.3	-6.2	-5.5	-6.1
9571062	12346	nifurtoinol	Synthetic organic	C1C(=O)N(C(=O)N1/N=C/c1ccc(o1)[N+](=O)[O-])CO	-5.3	-6.3	-5.3	-5.8	-5.6	-5.5	-5.8	-5.5	-6.1
9417	11247	opipramol	Synthetic organic	OCCN1CCN(CC1)CCCN1c2ccccc2C=Cc2c1cccc2	-6.3	-7.2	-6.3	-7.7	-6.1	-7	-7.3	-7.9	-6
6918837	7489	panobinostat	Synthetic organic	ONC(=O)/C=C/c1ccc(cc1)CNCCc1c(C)[nH]c2c1cccc2	-5	-7.6	-6.3	-6.5	-5.6	-6	-5.9	-7.9	-6
44513473	11582	anagliptin	Synthetic organic	N#C[C@@H]1CCCN1C(=O)CNC(CNC(=O)c1cnc2n(c1)nc(c2)C)(C)C	-6.2	-6.6	-5.9	-6.8	-6.7	-5.9	-7.2	-7.5	-6
4078	7227	mesoridazine	Synthetic organic	CN1CCCCC1CCN1c2ccccc2Sc2c1cc(cc2)S(=O)C	-5.6	-7.4	-6.1	-7.9	-6.2	-6.4	-6.4	-7.5	-6
131682	8291	safinamide	Synthetic organic	NC(=O)[C@@H](NCc1ccc(cc1)OCc1cccc(c1)F)C	-5.6	-7.1	-6.5	-7	-6.6	-6.9	-6.8	-7.4	-6
5284569	7081	hydrocodone	Synthetic organic	COc1ccc2c3c1O[C@@H]1[C@@]43CCN([C@H](C2)[C@@H]4CCC1=O)C	-5.8	-7	-6.2	-6.8	-6	-6.2	-6.7	-7.3	-6
13342	6851	vinblastine	Synthetic organic	COc1cc2N(C)[C@@H]3[C@@]4(c2cc1[C@]1(C[C@H]2CN(CCc5c1[nH]c1c5cccc1)C[C@](C2)(O)CC)C(=O)OC)CCN1[C@H]4[C@@]([C@H]([C@]3(O)C(=O)OC)OC(=O)C)(CC)C=CC1	-5.8	-7.9	-4.9	-8.1	-6.7	-6.1	-6.7	-7.3	-6
11504295	7543	olodaterol	Synthetic organic	COc1ccc(cc1)CC(NC[C@@H](c1cc(O)cc2c1OCC(=O)N2)O)(C)C	-6.5	-7.4	-6.3	-7.8	-6.7	-7	-6.5	-7.3	-6
4020	4797	mazindol	Synthetic organic	Clc1ccc(cc1)C1(O)c2ccccc2C2=NCCN12	-5.6	-7.3	-5.9	-7.5	-6.1	-7.6	-7.1	-7.2	-6
667477	1225	doxepin	Synthetic organic	CN(CC/C=C\1/c2ccccc2OCc2c1cccc2)C	-5.5	-7.1	-6.3	-6.7	-6	-6.3	-6.8	-7.2	-6
3825	4795	ketoprofen	Synthetic organic	OC(=O)C(c1cccc(c1)C(=O)c1ccccc1)C	-5.5	-7.2	-6.5	-7.4	-6.3	-7.5	-6.3	-7.2	-6
71183	316	N-methyl scopolamine	Synthetic organic	OC[C@H](c1ccccc1)C(=O)OC1C[C@@H]2[C@@H]3[C@H]([C@H](C1)[N+]2(C)C)O3	-5.7	-7	-5.8	-7.3	-6.4	-6.9	-6.3	-7.2	-6
5503	6847	tolazamide	Synthetic organic	O=C(NS(=O)(=O)c1ccc(cc1)C)NN1CCCCCC1	-5.9	-6.7	-6.3	-7.2	-6.1	-6.6	-6.6	-7.1	-6
11750009	11215	clascoterone	Synthetic organic	CCC(=O)O[C@@]1(CC[C@@H]2[C@]1(C)CC[C@H]1[C@H]2CCC2=CC(=O)CC[C@]12C)C(=O)CO	-4.8	-7.5	-6	-6.4	-6.2	-6.2	-6.6	-7.1	-6
441278	1606	(-)-pentazocine	Synthetic organic	CC(=CCN1CC[C@@]2([C@H]([C@H]1Cc1c2cc(cc1)O)C)C)C	-6.2	-7	-5.9	-7.3	-5.9	-6.5	-6.6	-7	-6
54680692	6839	phenprocoumon	Synthetic organic	CCC(c1c(=O)oc2c(c1O)cccc2)c1ccccc1	-6	-6.7	-6.1	-6.8	-6	-7.2	-6.5	-7	-6
11519070	7354	umeclidinium	Synthetic organic	OC(C12CC[N+](CC1)(CC2)CCOCc1ccccc1)(c1ccccc1)c1ccccc1	-6.3	-8	-6.5	-7.2	-5.5	-8.4	-6.3	-7	-6
5464096	6344	ramiprilat	Synthetic organic	OC(=O)[C@@H](N[C@H](C(=O)N1[C@H]2CCC[C@H]2C[C@H]1C(=O)O)C)CCc1ccccc1	-5.7	-6.5	-6.3	-8.1	-6.5	-6.4	-6.3	-7	-6
2712	3370	chlordiazepoxide	Synthetic organic	CNC1=Nc2ccc(cc2C(=[N+](C1)[O-])c1ccccc1)Cl	-5.6	-6.5	-5.9	-8	-5.7	-5.9	-6.3	-7	-6
10220503	7393	tasimelteon	Synthetic organic	CCC(=O)NC[C@@H]1C[C@H]1c1cccc2c1CCO2	-5.4	-6.6	-6	-6.6	-5.6	-6.7	-5.8	-7	-6
57928403	8315	peficitinib	Synthetic organic	NC(=O)c1cnc2c(c1NC1[C@@H]3CC4C[C@H]1CC(C3)(C4)O)cc[nH]2	-5.8	-7.3	-6.4	-8.2	-6.4	-5.9	-7.2	-6.9	-6
72099	9420	esflurbiprofen	Synthetic organic	OC(=O)[C@H](c1ccc(c(c1)F)c1ccccc1)C	-5.5	-7.5	-6.2	-7.2	-5.6	-7.4	-6.5	-6.9	-6
65957	12410	pazufloxacin	Synthetic organic	C[C@H]1COC2=C3N1C=C(C(=O)C3=CC(=C2C4(CC4)N)F)C(=O)O	-5.6	-7.4	-6	-8	-6.2	-6.5	-6.8	-6.8	-6
5282443	1228	triprolidine	Synthetic organic	Cc1ccc(cc1)/C(=C\CN1CCCC1)/c1ccccn1	-5.6	-7.4	-5.9	-6.6	-5.7	-6.6	-6.6	-6.8	-6
1549000	1214	(<i>R</i>)-cetirizine	Synthetic organic	OC(=O)COCCN1CCN(CC1)[C@@H](c1ccc(cc1)Cl)c1ccccc1	-5.8	-7.2	-6.7	-7.7	-5.8	-6.3	-6.6	-6.8	-6
3394	4194	flurbiprofen	Synthetic organic	OC(=O)C(c1ccc(c(c1)F)c1ccccc1)C	-5.7	-7.3	-6	-7.1	-5.7	-7.2	-6.5	-6.8	-6
2678	1222	cetirizine	Synthetic organic	OC(=O)COCCN1CCN(CC1)C(c1ccc(cc1)Cl)c1ccccc1	-5.6	-6.9	-6.8	-6	-5.8	-6.6	-6.5	-6.8	-6
66553195	7334	oliceridine	Synthetic organic	COc1ccsc1CNCC[C@]1(CCOC2(C1)CCCC2)c1ccccn1	-5.2	-6.8	-6.2	-6.2	-5.6	-5.9	-6.1	-6.8	-6
285033	7454	omacetaxine mepesuccinate	Natural product	COC(=O)C[C@@](C(=O)O[C@@H]1C(=C[C@]23[C@@H]1c1cc4OCOc4cc1CCN3CCC2)OC)(CCCC(O)(C)C)O	-5.3	-7	-5.9	-7.5	-6	-6.2	-5.9	-6.8	-6
5639	13357	urapidil	Synthetic organic	CN1C(=CC(=O)N(C1=O)C)NCCCN2CCN(CC2)C3=CC=CC=C3OC	-5.5	-6.5	-6.5	-7.3	-6.2	-6.6	-7	-6.7	-6
6439522	9686	tapinarof	Synthetic organic	CC(c1c(O)cc(cc1O)/C=C/c1ccccc1)C	-5.5	-6.8	-6.2	-7.7	-6.1	-7.2	-6.3	-6.7	-6
5337997	12358	nifuroxazide	Synthetic organic	c1cc(ccc1C(=O)N/N=C/c1ccc(o1)[N+](=O)[O-])O	-5.8	-7.2	-6.2	-6.4	-6.9	-7.3	-6.9	-6.6	-6
54746	37	cabergoline	Synthetic organic	C=CCN1C[C@@H](C[C@H]2[C@H]1Cc1c[nH]c3c1c2ccc3)C(=O)N(C(=O)NCC)CCCN(C)C	-5.8	-7.4	-6.2	-9	-6.5	-7.1	-6.9	-6.6	-6
272833	12275	pheneticillin	Synthetic organic	CC(C(=O)N[C@H]1[C@@H]2N(C1=O)[C@H](C(S2)(C)C)C(=O)O)Oc1ccccc1	-5.7	-6.6	-6.2	-6.5	-6.2	-6.8	-6.9	-6.6	-6
6869	10920	phenoxymethylpenicillin	Natural product	O=C(N[C@@H]1C(=O)N2[C@@H]1SC([C@@H]2C(=O)O)(C)C)COc1ccccc1	-6.3	-6.8	-6.1	-7.5	-6.1	-6.9	-6.8	-6.6	-6
5002	50	quetiapine	Synthetic organic	OCCOCCN1CCN(CC1)C1=Nc2ccccc2Sc2c1cccc2	-5.8	-6.9	-6.2	-6.1	-6.3	-6.4	-6.8	-6.6	-6
5904	4796	penicillin G	Synthetic organic	O=C(Cc1ccccc1)N[C@@H]1C(=O)N2[C@@H]1SC([C@@H]2C(=O)O)(C)C	-5.9	-6.8	-6.5	-7.8	-6	-6.3	-6.8	-6.6	-6
27447	4832	cephalexin	Synthetic organic	N[C@H](c1ccccc1)C(=O)N[C@@H]1C(=O)N2[C@@H]1SCC(=C2C(=O)O)C	-5.9	-6.8	-6.3	-8.1	-6.1	-6.4	-6.6	-6.6	-6
10288191	7921	binimetinib	Synthetic organic	OCCONC(=O)c1cc2n(C)cnc2c(c1Nc1ccc(cc1F)Br)F	-5.9	-6.8	-6	-8.2	-6	-7	-6.5	-6.6	-6
3016	3364	diazepam	Synthetic organic	Clc1ccc2c(c1)C(=NCC(=O)N2C)c1ccccc1	-5.5	-8	-6.6	-5.9	-5.6	-6.4	-6.5	-6.6	-6
9854073	6798	cabazitaxel	Synthetic organic	CO[C@H]1C(=O)[C@]2(C)[C@@H](OC)C[C@@H]3[C@]([C@H]2[C@@H]([C@]2(C(C1=C(C)[C@@H](OC(=O)[C@@H]([C@H](c1ccccc1)NC(=O)OC(C)(C)C)O)C2)(C)C)O)OC(=O)c1ccccc1)(CO3)OC(=O)C	-6.2	-8.6	-5.8	-6.9	-5.9	-6.2	-6.5	-6.6	-6
117947097	11251	belzutifan	Synthetic organic	N#Cc1cc(cc(c1)F)Oc1ccc(c2c1[C@@H](F)[C@H]([C@H]2O)F)S(=O)(=O)C	-5.4	-7.3	-6.6	-7.1	-6.3	-6.8	-6.4	-6.6	-6
24831714	8312	sotagliflozin	Synthetic organic	CCOc1ccc(cc1)Cc1cc(ccc1Cl)[C@@H]1O[C@H](SC)[C@H]([C@@H]([C@H]1O)O)O	-5.9	-7.1	-7.2	-7.2	-6.1	-6.7	-6.6	-6.5	-6
30699	12191	cefapirin	Synthetic organic	CC(=O)OCC1=C(N2[C@@H]([C@@H](C2=O)NC(=O)CSc2ccncc2)SC1)C(=O)O	-6.1	-6.4	-6.1	-7.5	-5.9	-6.6	-6.6	-6.5	-6
73437646	8707	deutetrabenazine	Synthetic organic	CC(C[C@@H]1CN2CCc3c([C@H]2CC1=O)cc(c(c3)OC([2H])([2H])[2H])OC([2H])([2H])[2H])C	-5.3	-7.1	-6.1	-7.7	-6	-6.6	-6.5	-6.5	-6
5311447	6575	spirapril	Synthetic organic	CCOC(=O)[C@@H](N[C@H](C(=O)N1CC2(C[C@H]1C(=O)O)SCCS2)C)CCc1ccccc1	-5.8	-6.8	-6.1	-6.4	-5.8	-5.3	-6.2	-6.5	-6
3878	2622	lamotrigine	Synthetic organic	Nc1nnc(c(n1)N)c1cccc(c1Cl)Cl	-5.4	-6.8	-5.6	-6.3	-5.6	-6.3	-6.4	-6.4	-6
5344	12700	sulfisoxazole	Synthetic organic	CC1=C(ON=C1C)NS(=O)(=O)C2=CC=C(C=C2)N	-5.4	-6.2	-5.6	-6.1	-5.9	-6.4	-6.3	-6.4	-6
43008	11141	alizapride	Synthetic organic	C=CCN1CCCC1CNC(=O)c1cc2[nH]nnc2cc1OC	-5.1	-6.2	-5.3	-5.5	-5.8	-6	-6.2	-6.4	-6
5452	100	thioridazine	Synthetic organic	CSc1ccc2c(c1)N(CCC1CCCCN1C)c1c(S2)cccc1	-5.3	-7.4	-6.2	-6.2	-6	-6.4	-6.1	-6.4	-6
5362124	6374	benazepril	Synthetic organic	CCOC(=O)[C@@H](N[C@H]1CCc2c(N(C1=O)CC(=O)O)cccc2)CCc1ccccc1	-5.2	-7	-6.3	-6.3	-6.2	-6.6	-7.1	-6.3	-6
3036505	7349	ospemifene	Synthetic organic	ClCC/C(=C(\c1ccccc1)/c1ccc(cc1)OCCO)/c1ccccc1	-5.9	-6.6	-5.7	-6.6	-5.6	-6.4	-6.5	-6.3	-6
6918493	3951	ambrisentan	Synthetic organic	COC([C@@H](C(=O)O)Oc1nc(C)cc(n1)C)(c1ccccc1)c1ccccc1	-5.6	-6.5	-5.8	-6.2	-6.4	-6.3	-6.4	-6.3	-6
3826	6661	ketorolac	Synthetic organic	OC(=O)C1CCn2c1ccc2C(=O)c1ccccc1	-6.1	-7.1	-6.2	-7.4	-5.9	-7.1	-6	-6.3	-6
4763	2804	phenobarbital	Synthetic organic	CCC1(C(=O)NC(=O)NC1=O)c1ccccc1	-5.3	-5.9	-5.2	-6.8	-5.4	-5.6	-5.8	-6.3	-6
135398654	5276	sapropterin	Metabolite	C[C@@H]([C@@H]([C@H]1CNc2c(N1)c(=O)[nH]c(n2)N)O)O	-5.3	-6.6	-5.5	-6.4	-5.4	-5.8	-6.5	-6.2	-6
5281037	588	eprosartan	Synthetic organic	CCCCc1ncc(n1Cc1ccc(cc1)C(=O)O)/C=C(/C(=O)O)\Cc1cccs1	-5.9	-6.5	-6.4	-8	-6.4	-7.2	-6.6	-6.1	-6
3343	557	fenoterol	Synthetic organic	CC(Cc1ccc(cc1)O)NCC(c1cc(O)cc(c1)O)O	-4.6	-6.6	-5.8	-6.6	-5.3	-6.9	-6.4	-6.1	-6
4236	7555	modafinil	Synthetic organic	NC(=O)CS(=O)C(c1ccccc1)c1ccccc1	-5.6	-6.5	-5.8	-6.6	-5.3	-5.9	-5.7	-6.1	-6
5509	7311	tolmetin	Synthetic organic	OC(=O)Cc1ccc(n1C)C(=O)c1ccc(cc1)C	-5.5	-7.4	-6.1	-7.1	-5.8	-7	-6	-6	-6
5388962	6322	enalapril	Synthetic organic	CCOC(=O)[C@@H](N[C@H](C(=O)N1CCC[C@H]1C(=O)O)C)CCc1ccccc1	-5.3	-7.1	-6	-7.2	-5.6	-5.5	-5.6	-6	-6
62858	12397	azidamfenicol	Synthetic organic	c1cc(ccc1[C@H]([C@@H](CO)NC(=O)CN=[N+]=[N-])O)[N+](=O)[O-]	-5.9	-6	-6.4	-6.7	-6	-5.7	-6.1	-5.9	-6
54687	2953	pravastatin	Synthetic organic	CC[C@@H](C(=O)O[C@H]1C[C@H](O)C=C2[C@H]1[C@@H](CC[C@H](C[C@H](CC(=O)O)O)O)[C@H](C=C2)C)C	-5.3	-6.6	-5.9	-7.1	-5.6	-5.9	-6.2	-5.8	-6
68844	6797	brinzolamide	Synthetic organic	COCCCN1C[C@H](NCC)c2c(S1(=O)=O)sc(c2)S(=O)(=O)N	-5.2	-6.3	-5.1	-6.6	-5.2	-5.4	-5.7	-5.3	-6
68911	9955	artemether	Synthetic organic	CO[C@H]1O[C@@H]2O[C@@]3(C)CC[C@@H]4[C@]2([C@H]([C@H]1C)CC[C@H]4C)OO3	-6.1	-7	-6.2	-8.3	-6.1	-5.8	-6.8	-8	-5.9
5556	7313	triazolam	Synthetic organic	Clc1ccc2c(c1)C(=NCc1n2c(C)nn1)c1ccccc1Cl	-6.2	-7.5	-6	-6.9	-6.3	-6.6	-7.2	-7.6	-5.9
2895	7152	cyclobenzaprine	Synthetic organic	CN(CCC=C1c2ccccc2C=Cc2c1cccc2)C	-5.9	-7.5	-6.6	-7.1	-6.4	-7.4	-7.1	-7.6	-5.9
5735	7430	zopiclone	Synthetic organic	CN1CCN(CC1)C(=O)OC1c2nccnc2C(=O)N1c1ccc(cn1)Cl	-5.6	-7.3	-5.9	-6.4	-6.6	-6.6	-6.5	-7.5	-5.9
49843517	10032	lusutrombopag	Synthetic organic	CCCCCCO[C@H](c1cccc(c1OC)c1csc(n1)NC(=O)c1cc(Cl)c(c(c1)Cl)/C=C(/C(=O)O)\C)C	-5.7	-7.3	-6.3	-7.3	-6.4	-6.9	-7	-7.4	-5.9
4170	4838	metolazone	Synthetic organic	CC1Nc2cc(Cl)c(cc2C(=O)N1c1ccccc1C)S(=O)(=O)N	-6.2	-7.4	-6.8	-7	-6.4	-6.4	-7	-7.4	-5.9
9651	6693	galantamine	Synthetic organic	COc1ccc2c3c1O[C@@H]1[C@@]3(CCN(C2)C)C=C[C@@H](C1)O	-6	-6.8	-6.4	-8.7	-6	-6.4	-6.9	-7.4	-5.9
443951	56	terguride	Synthetic organic	CCN(C(=O)N[C@@H]1CN(C)[C@H]2[C@H](C1)c1cccc3c1c(C2)c[nH]3)CC	-6	-7.6	-6.7	-8.2	-6.6	-7.9	-7.2	-7.3	-5.9
2160	200	amitriptyline	Synthetic organic	CN(CCC=C1c2ccccc2CCc2c1cccc2)C	-5.4	-7.2	-6.5	-6.7	-5.9	-7	-7.1	-7.2	-5.9
77992	7191	frovatriptan	Synthetic organic	CN[C@H]1Cc2c(CC1)[nH]c1c2cc(cc1)C(=N)O	-5.9	-7.1	-5.9	-6.9	-6.6	-7.3	-6.9	-7.2	-5.9
68617	4798	sertraline	Synthetic organic	CN[C@H]1CC[C@H](c2c1cccc2)c1ccc(c(c1)Cl)Cl	-5.8	-8.1	-6.4	-7.7	-6.1	-6.9	-6.7	-7.2	-5.9
2165	10018	amodiaquine	Synthetic organic	CCN(Cc1cc(ccc1O)Nc1ccnc2c1ccc(c2)Cl)CC	-5.5	-7	-6.1	-7.5	-6.4	-6.7	-6.7	-7.2	-5.9
4614	7252	oxaprozin	Synthetic organic	OC(=O)CCc1nc(c(o1)c1ccccc1)c1ccccc1	-5.3	-7.8	-6.3	-7.5	-5.8	-7.1	-6.6	-7.2	-5.9
118607832	10468	mobocertinib	Synthetic organic	C=CC(=O)Nc1cc(Nc2ncc(c(n2)c2cn(c3c2cccc3)C)C(=O)OC(C)C)c(cc1N(CCN(C)C)C)OC	-6.1	-7.5	-6.5	-6.7	-6.3	-5.9	-6.6	-7.2	-5.9
3961	590	losartan	Synthetic organic	CCCCc1nc(c(n1Cc1ccc(cc1)c1ccccc1c1n[nH]nn1)CO)Cl	-6.2	-8	-6.4	-6.8	-5.8	-5.6	-6.4	-7.2	-5.9
4747	9216	periciazine	Synthetic organic	N#Cc1ccc2c(c1)N(CCCN1CCC(CC1)O)c1c(S2)cccc1	-5.7	-7.7	-6.5	-6.8	-5.5	-6.1	-6.4	-7.1	-5.9
1775	2624	phenytoin	Synthetic organic	O=C1NC(=O)NC1(c1ccccc1)c1ccccc1	-5.9	-7.3	-5.9	-8	-6	-7.3	-6.9	-7	-5.9
1549120	11371	epalrestat	Synthetic organic	C/C(=C\c1ccccc1)/C=C/1\SC(=S)N(C1=O)CC(=O)O	-5.7	-6.8	-5.8	-6.8	-6	-6.8	-6.2	-7	-5.9
9571107	12406	gemifloxacin	Synthetic organic	CO/N=C/1\CN(CC1CN)C2=C(C=C3C(=O)C(=CN(C3=N2)C4CC4)C(=O)O)F	-6.6	-7.1	-6.4	-7.8	-6	-6.2	-7.3	-6.9	-5.9
3899	6825	leflunomide	Synthetic organic	O=C(c1cnoc1C)Nc1ccc(cc1)C(F)(F)F	-5.5	-7.2	-5.9	-7.4	-7	-6.6	-6.7	-6.9	-5.9
4781	7270	phenylbutazone	Synthetic organic	CCCCC1C(=O)N(N(C1=O)C2=CC=CC=C2)C3=CC=CC=C3	-5.7	-6.7	-6.1	-7.2	-5.2	-6.3	-6.5	-6.9	-5.9
3059	7162	diflunisal	Synthetic organic	Fc1ccc(c(c1)F)c1ccc(c(c1)C(=O)O)O	-5.7	-6.9	-6.6	-7	-6.9	-7	-6.4	-6.9	-5.9
10311306	5749	rolapitant	Synthetic organic	O=C1CC[C@@]2(N1)CC[C@@](NC2)(CO[C@@H](c1cc(cc(c1)C(F)(F)F)C(F)(F)F)C)c1ccccc1	-5.2	-9	-7.1	-6.1	-6.6	-6.2	-6.4	-6.9	-5.9
60648	4818	tiagabine	Synthetic organic	OC(=O)[C@@H]1CCCN(C1)CC/C=C(/c1sccc1C)\c1sccc1C	-5.2	-7	-5.7	-5.6	-6.1	-6	-6.1	-6.9	-5.9
5362129	6339	ramipril	Synthetic organic	CCOC(=O)[C@@H](N[C@H](C(=O)N1[C@H]2CCC[C@H]2C[C@H]1C(=O)O)C)CCc1ccccc1	-5.9	-6.6	-6.2	-7.6	-5.6	-6.2	-5.9	-6.9	-5.9
3033702	6576	spiraprilat	Synthetic organic	C[C@@H](C(=O)N1CC2(C[C@H]1C(=O)O)SCCS2)N[C@H](C(=O)O)CCc1ccccc1	-5.9	-6.4	-6.1	-7.7	-6.7	-6.3	-7.1	-6.8	-5.9
441397	12292	bacampicillin	Synthetic organic	CCOC(=O)OC(C)OC(=O)[C@H]1C(S[C@H]2N1C(=O)[C@H]2NC(=O)[C@@H](c1ccccc1)N)(C)C	-5.9	-7.1	-6	-7.3	-6.4	-7	-6.6	-6.8	-5.9
3034034	2510	quinine	Natural product	C=C[C@H]1CN2CC[C@H]1C[C@H]2[C@@H](c1ccnc2c1cc(OC)cc2)O	-5.5	-7.4	-6	-8.6	-6	-7.8	-6.5	-6.8	-5.9
50914062	9619	delgocitinib	Synthetic organic	N#CCC(=O)N1C[C@@H]([C@]21CCN(C2)c1ncnc2c1cc[nH]2)C	-5.4	-6.8	-5.9	-6.7	-6.2	-6.7	-6.5	-6.8	-5.9
449171	2645	alitretinoin	Metabolite	C/C(=C/C=C/C(=C/C(=O)O)/C)/C=C/C1=C(C)CCCC1(C)C	-5.7	-7.6	-6.1	-7.6	-6.1	-6.6	-6.5	-6.8	-5.9
3784	4488	isradipine	Synthetic organic	COC(=O)C1=C(C)NC(=C(C1c1cccc2c1non2)C(=O)OC(C)C)C	-5.4	-6.8	-5.1	-7.9	-5.6	-5.3	-5.9	-6.8	-5.9
44205240	7792	baricitinib	Synthetic organic	N#CCC1(CN(C1)S(=O)(=O)CC)n1ncc(c1)c1ncnc2c1cc[nH]2	-5.5	-6.7	-6.2	-7.8	-6.1	-6.2	-6.4	-6.7	-5.9
3759	7204	isocarboxazid	Synthetic organic	Cc1onc(c1)C(=O)NNCc1ccccc1	-5.2	-6.1	-6.1	-6.6	-5.5	-6.2	-6.4	-6.7	-5.9
446598	10607	clindamycin	Synthetic organic	CCC[C@H]1CN([C@@H](C1)C(=O)N[C@@H]([C@H]1O[C@H](SC)[C@@H]([C@H]([C@H]1O)O)O)[C@@H](Cl)C)C	-5.4	-6.3	-5.7	-7.5	-5.3	-5.5	-6.2	-6.7	-5.9
3547	5181	fasudil	Synthetic organic	O=S(=O)(c1cccc2c1ccnc2)N1CCNCCC1	-5.6	-6.9	-6.5	-6.4	-5.7	-6.6	-6.1	-6.7	-5.9
71602803	10559	voxelotor	Synthetic organic	O=Cc1c(cccc1O)OCc1cccnc1c1ccnn1C(C)C	-5.5	-6.2	-6	-6.2	-5.7	-6	-5.7	-6.7	-5.9
15981397	11549	vonoprazan	Synthetic organic	CNCc1cc(n(c1)S(=O)(=O)c1cccnc1)c1ccccc1F	-5.5	-6.9	-5.7	-6.7	-6	-6.6	-6.6	-6.6	-5.9
57697	7329	pemirolast	Synthetic organic	Cc1cccn2c1ncc(c2=O)c1n[nH]nn1	-6	-6.6	-5.6	-6.2	-6	-6.9	-6.4	-6.6	-5.9
3341	939	fenoldopam	Synthetic organic	Oc1ccc(cc1)C1CNCCc2c1cc(O)c(c2Cl)O	-6.1	-8	-5.8	-7.8	-6	-6.5	-6.4	-6.6	-5.9
4539	12408	norfloxacin	Synthetic organic	CCN1C=C(C(=O)C2=CC(=C(C=C21)N3CCNCC3)F)C(=O)O	-6.1	-7.1	-5.4	-7.6	-6	-7.1	-6.3	-6.6	-5.9
151075	7564	nepafenac	Synthetic organic	NC(=O)Cc1cccc(c1N)C(=O)c1ccccc1	-5.7	-6.8	-6.3	-7.4	-5.7	-7.4	-6.1	-6.6	-5.9
132164139	12653	keverprazan	Synthetic organic	CNCC1=CN(C(=C1)C2=C(F)C=CC=C2)S(=O)(=O)C3=CC=CC(OCCCOC)=C3	-5.3	-6.5	-5.6	-7.7	-5.8	-6.4	-5.8	-6.6	-5.9
38103	4830	cephradine	Synthetic organic	O=C([C@@H](C1=CCC=CC1)N)N[C@@H]1C(=O)N2[C@@H]1SCC(=C2C(=O)O)C	-5.7	-6.7	-6.1	-7.9	-6	-6.1	-6.5	-6.5	-5.9
121892	2601	retigabine	Synthetic organic	CCOC(=O)Nc1ccc(cc1N)NCc1ccc(cc1)F	-5.9	-7	-6	-7.6	-6.3	-7	-6.4	-6.5	-5.9
3083544	7479	arformoterol	Synthetic organic	O=CNc1cc(ccc1O)[C@H](CN[C@@H](Cc1ccc(cc1)OC)C)O	-5.7	-6.8	-6.3	-7	-5.1	-6.2	-6.3	-6.5	-5.9
163358784	11993	mindeudesivir	Synthetic organic	c1([2H])c2n(ncnc2N)c(c1)[C@@]1(O[C@H](COC(=O)C(C)C)[C@@H](OC(=O)C(C)C)[C@H]1OC(=O)C(C)C)C#N	-5.6	-7.1	-5.4	-6.5	-6	-6.1	-6.3	-6.5	-5.9
11256587	8580	mavorixafor	Synthetic organic	NCCCCN([C@H]1CCCc2c1nccc2)Cc1nc2c([nH]1)cccc2	-4.8	-7.1	-5.4	-7.8	-5.4	-6.2	-6.1	-6.5	-5.9
10127622	5665	selumetinib	Synthetic organic	OCCONC(=O)c1cc2n(C)cnc2c(c1Nc1ccc(cc1Cl)Br)F	-5.8	-6.9	-5.7	-7.7	-6	-6.5	-7.1	-6.3	-5.9
11993740	10836	nemonoxacin	Synthetic organic	COc1c(ccc2c1n(cc(c2=O)C(=O)O)C1CC1)N1C[C@@H](C)C[C@@H](C1)N	-5.7	-7.4	-5.4	-6.6	-6.3	-5.9	-7	-6.3	-5.9
5282242	12029	ceftibuten	Synthetic organic	C1C=C(N2[C@H](S1)[C@@H](C2=O)NC(=O)/C(=C\CC(=O)O)/c1csc(n1)N)C(=O)O	-5.6	-6.7	-5.7	-6.2	-6.5	-6.2	-6.6	-6.3	-5.9
23897	207	molindone	Synthetic organic	CCc1c(C)[nH]c2c1C(=O)C(CC2)CN1CCOCC1	-5.7	-6.8	-5.6	-5.9	-5.5	-6.2	-6.1	-6.3	-5.9
135409400	7114	anagrelide	Synthetic organic	OC1=NC2=Nc3c(CN2C1)c(Cl)c(cc3)Cl	-5.1	-6.6	-5.6	-6.9	-5.5	-5.8	-6.1	-6.3	-5.9
6533629	10785	ceftizoxime	Synthetic organic	CO/N=C(/c1csc(n1)N)\C(=O)N[C@H]1[C@H]2SCC=C(N2C1=O)C(=O)O	-5.4	-6.3	-5.9	-6.5	-6.3	-5.6	-6.3	-6.1	-5.9
6087	12264	methicillin	Synthetic organic	CC1([C@@H](N2[C@H](S1)[C@@H](C2=O)NC(=O)c1c(cccc1OC)OC)C(=O)O)C	-5.8	-6.5	-5.4	-6.2	-6	-6.9	-6.2	-6.1	-5.9
3598	11069	hexachlorophene	Synthetic organic	Clc1cc(Cl)c(c(c1O)Cc1c(O)c(Cl)cc(c1Cl)Cl)Cl	-5.2	-6.4	-5.5	-7.8	-5.4	-6.8	-5.9	-6.1	-5.9
4932	2561	propafenone	Synthetic organic	CCCNCC(COc1ccccc1C(=O)CCc1ccccc1)O	-5.2	-7	-5.2	-6.9	-6.1	-5.9	-5.8	-6.1	-5.9
6842999	12364	nifurtimox	Synthetic organic	CC1CS(=O)(=O)CCN1/N=C/c1ccc(o1)[N+](=O)[O-]	-5.7	-6.2	-5.4	-7.1	-5.9	-5.8	-5.8	-6.1	-5.9
3229	8882	enoxacin	Synthetic organic	CCn1cc(C(=O)O)c(=O)c2c1nc(N1CCNCC1)c(c2)F	-5.9	-7	-5.3	-7.8	-5.9	-7.1	-6.7	-6	-5.9
5332	12688	sulfamonomethoxine	Synthetic organic	COC1=NC=NC(=C1)NS(=O)(=O)C2=CC=C(C=C2)N	-5	-6.1	-5.5	-6.7	-6	-6	-6.6	-6	-5.9
4507	2334	nitrendipine	Synthetic organic	CCOC(=O)C1=C(C)NC(=C(C1c1cccc(c1)[N+](=O)[O-])C(=O)OC)C	-5.1	-6.5	-5.4	-6.2	-5.1	-5.6	-5.7	-6	-5.9
441199	10937	cefoxitin	Synthetic organic	CO[C@@]1(NC(=O)Cc2cccs2)C(=O)N2[C@@H]1SCC(=C2C(=O)O)COC(=O)N	-5.8	-6.2	-5.4	-5.7	-5.7	-6.2	-6.2	-5.9	-5.9
64939	12702	sulfametrole	Synthetic organic	COC1=NSN=C1NS(=O)(=O)C2=CC=C(C=C2)N	-5	-6.3	-5	-5.5	-5.7	-5.9	-5.9	-5.9	-5.9
119182	6802	clofarabine	Synthetic organic	OC[C@H]1O[C@H]([C@H]([C@@H]1O)F)n1cnc2c1nc(Cl)nc2N	-5.5	-6.4	-5.3	-6.4	-5.3	-5.6	-5.6	-5.9	-5.9
21704	4806	vidarabine	Synthetic organic	OC[C@H]1O[C@H]([C@H]([C@@H]1O)O)n1cnc2c1ncnc2N	-5.3	-6	-5.3	-6.2	-5.6	-5.2	-6	-5.8	-5.9
154101	7554	dexmethylphenidate	Synthetic organic	COC(=O)[C@H](c1ccccc1)[C@H]1CCCCN1	-5.1	-5.9	-5.5	-5.8	-5.2	-6.9	-5.8	-5.8	-5.9
2720	4835	chlorothiazide	Synthetic organic	Clc1cc2NC=NS(=O)(=O)c2cc1S(=O)(=O)N	-6.2	-6.3	-5	-5.9	-5.3	-5.5	-6	-5.5	-5.9
9835049	10761	avibactam	Synthetic organic	NC(=O)[C@@H]1CC[C@@H]2CN1C(=O)N2OS(=O)(=O)O	-5.1	-5.8	-4.8	-5.7	-5.1	-5	-5.9	-5.4	-5.9
464205	10948	tenofovir	Synthetic organic	C[C@H](Cn1cnc2c1ncnc2N)OCP(=O)(O)O	-5.3	-5.9	-4.8	-6.3	-5.8	-5.3	-5.6	-5.3	-5.9
4100	6828	methazolamide	Synthetic organic	CC(=O)N=c1sc(nn1C)S(=O)(=O)N	-4.4	-5.2	-4.6	-5.3	-4.4	-4.8	-5.1	-4.9	-5.9
2118	7111	alprazolam	Synthetic organic	Clc1ccc2c(c1)C(=NCc1n2c(C)nn1)c1ccccc1	-5.8	-7.2	-7.3	-8.1	-6.7	-7.2	-7.2	-7.6	-5.8
5359371	7209	levallorphan	Synthetic organic	C=CCN1CC[C@@]23[C@H]([C@H]1Cc1c3cc(cc1)O)CCCC2	-5.7	-6.8	-6	-6.4	-6	-6.4	-6.4	-7.5	-5.8
4976	7285	protriptyline	Synthetic organic	CNCCCC1c2ccccc2C=Cc2c1cccc2	-5.9	-6.7	-6.3	-6.9	-6.2	-7	-6.8	-7.4	-5.8
9881504	7350	eslicarbazepine	Synthetic organic	O[C@H]1Cc2ccccc2N(c2c1cccc2)C(=O)N	-6.1	-6.9	-6.4	-8.1	-6.7	-6.4	-6.8	-7.3	-5.8
11236126	11137	seladelpar	Synthetic organic	CCO[C@H](COc1ccc(cc1)C(F)(F)F)CSc1ccc(c(c1)C)OCC(=O)O	-5.7	-6.9	-6.5	-7.2	-5.9	-6.1	-6.4	-7.3	-5.8
6918456	7562	prasugrel	Synthetic organic	CC(=O)Oc1sc2c(c1)CN(CC2)C(c1ccccc1F)C(=O)C1CC1	-5.1	-7.2	-5.6	-5.9	-5.6	-6.5	-6.3	-7.2	-5.8
5282379	7600	isotretinoin	Synthetic organic	C/C(=C\C=C\C(=C/C(=O)O)\C)/C=C/C1=C(C)CCCC1(C)C	-5.5	-7	-5.8	-7.6	-6.1	-7.2	-7	-7.1	-5.8
6435378	1895	iloprost	Synthetic organic	CC#CCC([C@@H](/C=C/C1[C@H](O)C[C@H]2[C@@H]1C/C(=C/CCCC(=O)O)/C2)O)C	-5.6	-6.6	-5.9	-7.5	-5.9	-7.3	-6.7	-7.1	-5.8
5284371	1673	codeine	Natural product	COc1ccc2c3c1O[C@@H]1[C@@]43CCN([C@H](C2)[C@@H]4C=C[C@@H]1O)C	-5.8	-6.9	-6.5	-8.7	-6.3	-6.3	-6.5	-7.1	-5.8
5732	4348	zolpidem	Synthetic organic	Cc1ccc(cc1)c1nc2n(c1CC(=O)N(C)C)cc(cc2)C	-5.9	-7.4	-6.3	-7.7	-5.9	-6.9	-6.5	-7	-5.8
47811	48	pergolide	Synthetic organic	CCCN1C[C@H](CSC)C[C@H]2[C@H]1Cc1c[nH]c3c1c2ccc3	-5.5	-7	-6	-7.5	-5.4	-7.1	-6	-7	-5.8
2812	2330	clotrimazole	Synthetic organic	Clc1ccccc1C(n1cncc1)(c1ccccc1)c1ccccc1	-5.3	-6.7	-5.3	-6.4	-5.7	-6.6	-5.7	-7	-5.8
25195624	12335	bexagliflozin	Synthetic organic	C1CC1OCCOc1ccc(cc1)Cc1c(ccc(c1)[C@H]1[C@@H]([C@H]([C@@H]([C@H](O1)CO)O)O)O)Cl	-5.9	-7	-7.5	-6.8	-6.1	-6.2	-7.1	-6.9	-5.8
2381	7128	biperiden	Synthetic organic	OC(C1CC2CC1C=C2)(c1ccccc1)CCN1CCCCC1	-5.6	-6.9	-6.3	-7.8	-5.8	-6	-6.7	-6.9	-5.8
82148	198	agomelatine	Synthetic organic	COc1ccc2c(c1)c(CCNC(=O)C)ccc2	-5.5	-7	-6.5	-6.8	-5.6	-7.1	-6.3	-6.9	-5.8
443955	5285	vinpocetine	Synthetic organic	CCOC(=O)C1=C[C@]2(CC)CCCN3[C@@H]2c2n1c1ccccc1c2CC3	-5.7	-7.5	-6.2	-6.9	-6.1	-6.7	-6.9	-6.8	-5.8
6918537	6310	vildagliptin	Synthetic organic	N#C[C@@H]1CCCN1C(=O)CNC12CC3CC(C1)CC(C2)(C3)O	-6	-7.1	-5.8	-6.1	-6.6	-6.5	-6.9	-6.8	-5.8
54454	2955	simvastatin	Synthetic organic	CCC(C(=O)O[C@H]1C[C@@H](C)C=C2[C@H]1[C@@H](CC[C@@H]1C[C@@H](O)CC(=O)O1)[C@H](C=C2)C)(C)C	-5.6	-7.9	-6.2	-6.3	-5.9	-6.9	-6.7	-6.8	-5.8
5282375	7599	etretinate	Synthetic organic	CCOC(=O)/C=C(/C=C/C=C(/C=C/c1c(C)cc(c(c1C)C)OC)\C)\C	-5.9	-7.3	-6	-7.2	-5.8	-6.8	-6.7	-6.8	-5.8
4616	7253	oxazepam	Synthetic organic	Clc1ccc2c(c1)C(=NC(C(=N2)O)O)c1ccccc1	-5.8	-7.6	-6.1	-6.6	-5.6	-6.3	-6.7	-6.8	-5.8
151166	2897	lumiracoxib	Synthetic organic	OC(=O)Cc1cc(C)ccc1Nc1c(F)cccc1Cl	-5.7	-7	-6.3	-7.5	-6.7	-7.3	-6.2	-6.8	-5.8
2733526	1016	tamoxifen	Synthetic organic	CC/C(=C(\c1ccccc1)/c1ccc(cc1)OCCN(C)C)/c1ccccc1	-5.7	-6.6	-5.3	-7.2	-6.1	-5.8	-6.2	-6.8	-5.8
9935639	11605	melphalan flufenamide	Synthetic organic	ClCCN(c1ccc(cc1)C[C@@H](C(=O)N[C@H](C(=O)OCC)Cc1ccc(cc1)F)N)CCCl	-5	-6.9	-5.5	-7.4	-5.8	-6.4	-6.1	-6.8	-5.8
4594	4279	omeprazole	Synthetic organic	COc1ccc2c(c1)nc([nH]2)S(=O)Cc1ncc(c(c1C)OC)C	-5.6	-6.9	-5.8	-6.1	-6.3	-6.3	-7	-6.7	-5.8
123619	2896	etoricoxib	Synthetic organic	Clc1cnc(c(c1)c1ccc(cc1)S(=O)(=O)C)c1ccc(nc1)C	-5.3	-7.1	-5.9	-6.2	-6.2	-5.9	-6.6	-6.7	-5.8
57469	5003	imiquimod	Synthetic organic	CC(Cn1cnc2c1c1ccccc1nc2N)C	-5.7	-6.5	-5.7	-7.1	-5.9	-6.8	-6	-6.7	-5.8
2769	240	cisapride	Synthetic organic	COC1CN(CCCOc2ccc(cc2)F)CCC1NC(=O)c1cc(Cl)c(cc1OC)N	-5.1	-7.6	-6.3	-7.7	-6.2	-6.1	-6.8	-6.6	-5.8
2136	7565	amfenac	Synthetic organic	OC(=O)Cc1cccc(c1N)C(=O)c1ccccc1	-6.4	-6.6	-6.2	-7.3	-5.7	-7	-6	-6.6	-5.8
47965	4831	cefadroxil	Synthetic organic	O=C([C@@H](c1ccc(cc1)O)N)N[C@@H]1C(=O)N2[C@@H]1SCC(=C2C(=O)O)C	-5.6	-7.3	-5.9	-6.7	-6.2	-5.9	-7	-6.5	-5.8
65856	4808	reboxetine	Synthetic organic	CCOc1ccccc1O[C@@H](c1ccccc1)[C@H]1OCCNC1	-5.7	-6.5	-5.5	-6	-5.3	-6.3	-6.4	-6.5	-5.8
5311037	5608	istradefylline	Synthetic organic	COc1cc(/C=C/c2nc3c(n2C)c(=O)n(c(=O)n3CC)CC)ccc1OC	-5.4	-7.1	-5.8	-6	-6.1	-6.1	-6.6	-6.4	-5.8
34633	7244	moracizine	Synthetic organic	CCOC(=Nc1ccc2c(c1)N(C(=O)CCN1CCOCC1)c1c(S2)cccc1)O	-6.3	-7.8	-6.2	-6.7	-6.7	-6.6	-7	-6.3	-5.8
3739	7400	iodipamide	Synthetic organic	O=C(Nc1c(I)cc(c(c1I)C(=O)O)I)CCCCC(=O)Nc1c(I)cc(c(c1I)C(=O)O)I	-5.6	-7.1	-5.9	-6.4	-5.6	-5.9	-6.6	-6.3	-5.8
24795069	8694	valbenazine	Synthetic organic	COc1cc2c(cc1OC)CCN1[C@@H]2C[C@@H](OC(=O)[C@H](C(C)C)N)[C@@H](C1)CC(C)C	-5.4	-7.4	-5.8	-7.9	-6.1	-6.3	-6.3	-6.3	-5.8
688272	958	(-)-sulpiride	Synthetic organic	CCN1CCC[C@H]1CNC(=O)c1cc(ccc1OC)S(=O)(=O)N	-5.3	-6.8	-5.5	-7.4	-5.7	-6.5	-6.8	-6.2	-5.8
5323	12638	sulfadimethoxine	Synthetic organic	COC1=NC(=NC(=C1)NS(=O)(=O)C2=CC=C(C=C2)N)OC	-5.9	-6.3	-5.3	-6.2	-5.3	-6.4	-6.5	-6.2	-5.8
4748	209	perphenazine	Synthetic organic	OCCN1CCN(CC1)CCCN1c2ccccc2Sc2c1cc(Cl)cc2	-5.2	-6.6	-6.2	-7.7	-5.8	-6.4	-6.4	-6.2	-5.8
4855	12475	piromidic acid	Synthetic organic	CCN1C=C(C(=O)C2=CN=C(N=C21)N3CCCC3)C(=O)O	-5.7	-7	-5.4	-5.8	-6.2	-5.7	-6.3	-6.2	-5.8
4189	2449	miconazole	Synthetic organic	Clc1ccc(c(c1)Cl)COC(c1ccc(cc1Cl)Cl)Cn1cncc1	-5.8	-6.5	-5.9	-7.7	-5.9	-6.7	-6.2	-6.2	-5.8
208898	7465	dronedarone	Synthetic organic	CCCCc1oc2c(c1C(=O)c1ccc(cc1)OCCCN(CCCC)CCCC)cc(cc2)NS(=O)(=O)C	-4.5	-7.2	-5.7	-5.7	-4.9	-5.2	-5.9	-6.2	-5.8
71384	7330	dexrazoxane	Synthetic organic	OC1=NC(=O)CN(C1)C[C@@H](N1CC(=NC(=O)C1)O)C	-5.8	-6.7	-5.4	-6.1	-6	-6.2	-6.3	-6.1	-5.8
2342	7124	benzquinamide	Synthetic organic	CCN(C(=O)C1CN2CCc3c(C2CC1OC(=O)C)cc(c(c3)OC)OC)CC	-5.2	-6.6	-5.2	-8.3	-5.5	-5.6	-6.1	-6.1	-5.8
72022	6373	perindoprilat	Synthetic organic	CCC[C@@H](C(=O)O)N[C@H](C(=O)N1[C@H]2CCCC[C@H]2C[C@H]1C(=O)O)C	-5.7	-6.1	-5.4	-5.9	-5.7	-5.3	-5.9	-6.1	-5.8
55331	6572	moexiprilat	Synthetic organic	COc1cc2C[C@@H](C(=O)O)N(Cc2cc1OC)C(=O)[C@@H](N[C@H](C(=O)O)CCc1ccccc1)C	-5.3	-6.8	-6.7	-7.3	-6.2	-6.5	-7	-6	-5.8
68682	7345	arbekacin	Synthetic organic	NCC[C@@H](C(=O)N[C@@H]1C[C@H](N)[C@H]([C@@H]([C@H]1O[C@H]1O[C@H](CO)[C@H]([C@@H]([C@H]1O)N)O)O)O[C@H]1O[C@H](CN)CC[C@H]1N)O	-5.8	-6.8	-5.5	-6.1	-6	-5.9	-6.5	-6	-5.8
129228	7470	rufinamide	Synthetic organic	Fc1cccc(c1Cn1nnc(c1)C(=O)N)F	-5.4	-6.2	-5.8	-6.5	-6.6	-7.2	-6.2	-6	-5.8
171758	10926	temocillin	Synthetic organic	CO[C@@]1(NC(=O)C(c2cscc2)C(=O)O)C(=O)N2[C@@H]1SC([C@@H]2C(=O)O)(C)C	-6	-6.2	-5.3	-5.7	-5.8	-5.6	-6.1	-6	-5.8
4870	7274	polythiazide	Synthetic organic	CN1C(CSCC(F)(F)F)Nc2c(S1(=O)=O)cc(c(c2)Cl)S(=O)(=O)N	-5.6	-6.5	-5.7	-7.6	-5.9	-6	-6.6	-5.9	-5.8
6335986	10780	cefpodoxime	Synthetic organic	CO/N=C(/c1csc(n1)N)\C(=O)N[C@H]1[C@H]2SCC(=C(N2C1=O)C(=O)O)COC	-5.7	-6.3	-5.8	-7.4	-5.4	-6.3	-6.5	-5.9	-5.8
4201	4254	minoxidil	Synthetic organic	Nc1cc(nc([n+]1[O-])N)N1CCCCC1	-5.4	-6.2	-5	-6.6	-5.5	-5.4	-5.9	-5.8	-5.8
3052762	243	prucalopride	Synthetic organic	COCCCN1CCC(CC1)NC(=O)c1cc(Cl)c(c2c1OCC2)N	-5	-6.5	-5.7	-5.8	-5.5	-6.9	-5.7	-5.8	-5.8
33624	565	timolol	Synthetic organic	O[C@H](COc1nsnc1N1CCOCC1)CNC(C)(C)C	-5.4	-5.8	-5.4	-6.5	-5.6	-5.1	-5.5	-5.6	-5.8
37542	6842	ribavirin	Synthetic organic	OC[C@H]1O[C@H]([C@@H]([C@@H]1O)O)n1cnc(n1)C(=O)N	-5.5	-5.8	-5.3	-6.1	-5.7	-5.9	-5.5	-5.5	-5.8
127766	13174	foslevodopa	Synthetic organic	C1=CC(=C(C=C1C[C@@H](C(=O)O)N)O)OP(=O)(O)O	-5.7	-6	-5.1	-6.4	-5.8	-5.9	-5.7	-5.4	-5.8
3108	4807	dipyridamole	Synthetic organic	OCCN(c1nc(N2CCCCC2)c2c(n1)c(nc(n2)N(CCO)CCO)N1CCCCC1)CCO	-5.3	-7	-5.3	-5.6	-5.2	-5.8	-5.8	-5.3	-5.8
42008	12215	cefmetazole	Synthetic organic	Cn1c(nnn1)SCC1=C(N2[C@@H]([C@@](C2=O)(NC(=O)CSCC#N)OC)SC1)C(=O)O	-4.5	-6.6	-4.8	-8	-6.6	-5.4	-5.9	-5.2	-5.8
3182	7070	dyphylline	Metabolite	OCC(Cn1cnc2c1c(=O)n(C)c(=O)n2C)O	-4.7	-5.7	-5	-6.3	-5	-5.6	-5.7	-5.2	-5.8
5405	2608	terfenadine	Synthetic organic	OC(c1ccc(cc1)C(C)(C)C)CCCN1CCC(CC1)C(c1ccccc1)(c1ccccc1)O	-5.8	-7.1	-6.8	-8.6	-5.5	-6.4	-7.3	-8.7	-5.7
4890	7275	prazepam	Synthetic organic	Clc1ccc2c(c1)C(=NCC(=O)N2CC1CC1)c1ccccc1	-5.3	-6.8	-6.6	-6.7	-5.8	-6.5	-6.4	-7.6	-5.7
5463984	6375	benazeprilat	Synthetic organic	OC(=O)CN1C(=O)[C@H](CCc2c1cccc2)N[C@H](C(=O)O)CCc1ccccc1	-5.5	-7	-6.5	-8.8	-5.7	-6.5	-7.2	-7.4	-5.7
3261	7550	estazolam	Synthetic organic	Clc1ccc2c(c1)C(=NCc1n2cnn1)c1ccccc1	-5.9	-7.2	-6.5	-6.6	-6	-6.4	-6.4	-7.4	-5.7
5359272	7595	levorphanol	Synthetic organic	Oc1ccc2c(c1)[C@]13CCCC[C@H]3[C@@H](C2)N(CC1)C	-6	-6.6	-6.2	-7.9	-6.1	-6.8	-6.4	-7.3	-5.7
4011	2402	maprotiline	Synthetic organic	CNCCCC12CCC(c3c1cccc3)c1c2cccc1	-5.6	-7	-6.1	-6.8	-6.4	-6.9	-7.1	-7.2	-5.7
9913767	7552	selexipag	Synthetic organic	O=C(NS(=O)(=O)C)COCCCCN(c1cnc(c(n1)c1ccccc1)c1ccccc1)C(C)C	-6	-7.5	-6.3	-6.4	-6.1	-6.2	-6.7	-7.2	-5.7
644019	4150	cannabidiol	Natural product	CCCCCc1cc(O)c(c(c1)O)[C@@H]1C=C(C)CC[C@H]1C(=C)C	-5.2	-6.6	-5.6	-7.3	-5.6	-6.3	-6.6	-7.2	-5.7
31640	7195	halazepam	Synthetic organic	Clc1ccc2c(c1)C(=NCC(=O)N2CC(F)(F)F)c1ccccc1	-5.5	-7.1	-6.1	-8	-5.9	-6.9	-6.8	-7.1	-5.7
26388	11140	metopimazine	Synthetic organic	NC(=O)C1CCN(CC1)CCCN1c2ccccc2Sc2c1cc(cc2)S(=O)(=O)C	-6.5	-7.9	-7.3	-6.6	-6.8	-6.7	-7.2	-7	-5.7
150311	6816	ezetimibe	Synthetic organic	Oc1ccc(cc1)[C@@H]1[C@@H](CC[C@@H](c2ccc(cc2)F)O)C(=O)N1c1ccc(cc1)F	-6.3	-7.4	-6.1	-6.7	-6.1	-8	-6.3	-7	-5.7
5584	7317	trimipramine	Synthetic organic	CN(CC(CN1c2ccccc2CCc2c1cccc2)C)C	-5.4	-6.6	-5.9	-6.6	-6	-6.5	-6.2	-7	-5.7
2520	2406	verapamil	Synthetic organic	COc1ccc(cc1OC)CCN(CCCC(c1ccc(c(c1)OC)OC)(C(C)C)C#N)C	-5.4	-5.8	-6	-6.8	-5.3	-5.8	-6.1	-7	-5.7
2799	12926	clofoctol	Synthetic organic	CC(C)(C)CC(C)(C)C1=CC(=C(C=C1)O)CC2=C(C=C(C=C2)Cl)Cl	-5.3	-7.1	-6.7	-8.5	-6	-7.7	-6.4	-6.9	-5.7
5284543	7594	dihydrocodeine	Synthetic organic	COc1ccc2c3c1O[C@@H]1[C@@]43CCN([C@H](C2)[C@@H]4CC[C@@H]1O)C	-5.9	-6.8	-5.9	-6.8	-6.1	-5.7	-6.8	-6.8	-5.7
656665	260	tropisetron	Synthetic organic	CN1[C@@H]2CC[C@H]1C[C@H](C2)OC(=O)c1c[nH]c2c1cccc2	-6	-6.8	-6.3	-6.9	-6	-6.9	-6.3	-6.8	-5.7
3373	4192	flumazenil	Synthetic organic	CCOC(=O)c1ncn2c1CN(C)C(=O)c1c2ccc(c1)F	-4.9	-7.3	-5.5	-6.2	-5.6	-5.5	-6.2	-6.8	-5.7
59227	941	rotigotine	Synthetic organic	CCCN([C@H]1CCc2c(C1)cccc2O)CCc1cccs1	-5.4	-6.8	-6	-7.1	-5.5	-6.8	-6	-6.8	-5.7
25126798	5688	ruxolitinib	Synthetic organic	N#CC[C@@H](n1ncc(c1)c1ncnc2c1cc[nH]2)C1CCCC1	-5.8	-7.3	-6.2	-7.8	-6.1	-6.8	-6.6	-6.7	-5.7
5029	7290	rabeprazole	Synthetic organic	COCCCOc1ccnc(c1C)CS(=O)c1nc2c([nH]1)cccc2	-5.2	-6	-5.8	-7.3	-6.1	-6.2	-6.4	-6.7	-5.7
193962	12675	etravirine	Synthetic organic	CC1=CC(=CC(=C1OC2=NC(=NC(=C2Br)N)NC3=CC=C(C=C3)C#N)C)C#N	-5.9	-6.8	-6.3	-6.6	-5.9	-5.7	-6.4	-6.7	-5.7
5319	12632	sulfabenzamide	Synthetic organic	C1=CC=C(C=C1)C(=O)NS(=O)(=O)C2=CC=C(C=C2)N	-5.7	-6.6	-6.3	-7.1	-5.7	-6.4	-6.1	-6.7	-5.7
155903259	11503	nirmatrelvir	Synthetic organic	N#C[C@H](C[C@@H]1CCNC1=O)NC(=O)[C@H]1N(C[C@H]2[C@@H]1C2(C)C)C(=O)[C@H](C(C)(C)C)NC(=O)C(F)(F)F	-6.1	-7.3	-5.8	-6.9	-6.2	-6.4	-6.6	-6.6	-5.7
4528	4792	nomifensine	Synthetic organic	CN1CC(c2ccccc2)c2c(C1)c(N)ccc2	-5.5	-7.3	-6.1	-7.4	-5.7	-6.5	-6.5	-6.6	-5.7
610479	8769	tolfenamic acid	Synthetic organic	OC(=O)c1ccccc1Nc1cccc(c1C)Cl	-5.8	-6.8	-5.8	-7.3	-6	-7.5	-6.4	-6.6	-5.7
3914	570	bunolol	Synthetic organic	CC(C)(C)NCC(COC1=CC=CC2=C1CCCC2=O)O	-5.5	-6.2	-5.6	-6.5	-5.4	-5.9	-6.1	-6.6	-5.7
3156	7169	doxapram	Synthetic organic	CCN1CC(C(C1=O)(c1ccccc1)c1ccccc1)CCN1CCOCC1	-5.4	-7	-5.8	-6.3	-5.5	-6.4	-7	-6.5	-5.7
441074	2342	quinidine	Natural product	C=C[C@H]1CN2CC[C@H]1C[C@@H]2[C@H](c1ccnc2c1cc(OC)cc2)O	-5.5	-7.1	-5.8	-8.2	-6.4	-6.7	-6.6	-6.5	-5.7
3005573	4325	toremifene	Synthetic organic	ClCC/C(=C(\c1ccccc1)/c1ccc(cc1)OCCN(C)C)/c1ccccc1	-5.5	-6.7	-5.5	-7.6	-5.6	-6.2	-6.3	-6.5	-5.7
4495	7401	nimesulide	Synthetic organic	[O-][N+](=O)c1ccc(c(c1)Oc1ccccc1)NS(=O)(=O)C	-5.7	-6.7	-5.6	-7.2	-5.7	-6.4	-5.9	-6.5	-5.7
5160	210	sarpogrelate	Synthetic organic	COc1cccc(c1)CCc1ccccc1OCC(OC(=O)CCC(=O)O)CN(C)C	-5.3	-6.9	-6.2	-5.5	-5.5	-6	-6.5	-6.4	-5.7
446541	6832	mycophenolic acid	Natural product	COc1c(C/C=C(/CCC(=O)O)\C)c(O)c2c(c1C)COC2=O	-5	-7.1	-6.3	-6.2	-5.4	-6	-6.2	-6.4	-5.7
176870	4920	erlotinib	Synthetic organic	COCCOc1cc2c(ncnc2cc1OCCOC)Nc1cccc(c1)C#C	-5.5	-7	-6.3	-7.2	-5.4	-6.3	-6.8	-6.3	-5.7
51039	10897	cefaclor	Synthetic organic	NC(c1ccccc1)C(=O)NC1C(=O)N2C1SCC(=C2C(=O)O)Cl	-5.7	-6.7	-6.5	-6.5	-5.8	-6.1	-6.4	-6.3	-5.7
667476	7160	dienestrol	Synthetic organic	C/C=C(/C(=C/C)/c1ccc(cc1)O)\c1ccc(cc1)O	-5.5	-6.8	-5.7	-6.4	-5.7	-6.3	-6.3	-6.3	-5.7
54684141	6844	teriflunomide	Synthetic organic	N#C/C(=C(/O)\C)/C(=O)Nc1ccc(cc1)C(F)(F)F	-5.4	-6.8	-5.7	-7	-6.1	-6.5	-6.2	-6.3	-5.7
5329	10933	sulfamethoxazole	Synthetic organic	Nc1ccc(cc1)S(=O)(=O)Nc1noc(c1)C	-5.6	-6.1	-5.9	-6.1	-5.5	-6.4	-6.2	-6.3	-5.7
446220	2286	cocaine	Natural product	COC(=O)[C@H]1[C@H](C[C@H]2N([C@@H]1CC2)C)OC(=O)c1ccccc1	-5.1	-5.9	-6	-5.9	-5.2	-6	-5.8	-6.3	-5.7
5577	7614	trimethobenzamide	Synthetic organic	COc1cc(cc(c1OC)OC)C(=O)NCc1ccc(cc1)OCCN(C)C	-5.3	-6.3	-5.5	-7.3	-6	-6.2	-6.3	-6.2	-5.7
5328	12683	sulfamethizole	Synthetic organic	CC1=NN=C(S1)NS(=O)(=O)C2=CC=C(C=C2)N	-5	-6.1	-5.4	-6.4	-5.6	-6.1	-6	-6.2	-5.7
60857	60	zolmitriptan	Synthetic organic	CN(CCc1c[nH]c2c1cc(C[C@H]1COC(=O)N1)cc2)C	-4.9	-6.4	-6.4	-5.9	-5.7	-6.7	-6.7	-6.1	-5.7
5487427	367	tiotropium	Synthetic organic	O=C(C(c1cccs1)(c1cccs1)O)OC1C[C@@H]2[C@@H]3[C@H]([C@H](C1)[N+]2(C)C)O3	-5.1	-6.7	-5.1	-5.9	-6.3	-5.9	-6.3	-6.1	-5.7
11962412	10773	cenobamate	Synthetic organic	NC(=O)O[C@H](c1ccccc1Cl)Cn1nncn1	-5.2	-5.6	-5.4	-6.7	-6.3	-5.3	-5.7	-6.1	-5.7
5983	6598	physostigmine	Natural product	CNC(=O)Oc1ccc2c(c1)[C@]1(C)CCN([C@@H]1N2C)C	-5.3	-6.6	-6.1	-6.6	-5.9	-6.2	-6.4	-6	-5.7
446156	2950	cerivastatin	Synthetic organic	COCc1c(c2ccc(cc2)F)c(/C=C/[C@H](C[C@H](CC(=O)O)O)O)c(nc1C(C)C)C(C)C	-5.5	-7.1	-5.8	-7.2	-6.1	-6.4	-6	-6	-5.7
6323266	8696	tipiracil	Synthetic organic	O=c1[nH]c(CN2CCCC2=N)c(c(=O)[nH]1)Cl	-5	-6.3	-5	-5	-6	-6	-5.8	-6	-5.7
60750	4793	gemcitabine	Synthetic organic	OC[C@H]1O[C@H](C([C@@H]1O)(F)F)n1ccc(nc1=O)N	-5.3	-6.2	-5.4	-5.6	-5.5	-5.9	-6.5	-5.9	-5.7
5560	7314	trichlormethiazide	Synthetic organic	ClC(C1Nc2cc(Cl)c(cc2S(=O)(=O)N1)S(=O)(=O)N)Cl	-5.6	-6.3	-5.3	-6	-5.5	-5.7	-6.4	-5.9	-5.7
6604200	10917	nitrofurantoin	Synthetic organic	O=C1NC(=O)N(C1)/N=C/c1ccc(o1)[N+](=O)[O-]	-5.7	-6.3	-5.4	-6.6	-5.8	-6.1	-6.3	-5.9	-5.7
6253	4827	cytarabine	Synthetic organic	OC[C@H]1O[C@H]([C@H]([C@@H]1O)O)n1ccc(nc1=O)N	-5.1	-5.8	-4.6	-5.4	-5.6	-5.6	-6.1	-5.8	-5.7
6256	8697	trifluridine	Synthetic organic	OC[C@H]1O[C@H](C[C@@H]1O)n1cc(c(=O)[nH]c1=O)C(F)(F)F	-5.4	-6.4	-5	-6.8	-6	-5.6	-5.9	-5.8	-5.7
5340	12699	sulfathiazole	Synthetic organic	C1=CC(=CC=C1N)S(=O)(=O)NC2=NC=CS2	-5	-5.9	-4.9	-6.3	-5.2	-5.7	-5.7	-5.6	-5.7
3333	4190	felodipine	Synthetic organic	CCOC(=O)C1=C(C)NC(=C(C1c1cccc(c1Cl)Cl)C(=O)OC)C	-4.8	-6	-4.9	-6	-5.2	-5.6	-5.5	-5.6	-5.7
11318905	12482	trofinetide	Peptide	C[C@]1(CCCN1C(=O)CN)C(=O)N[C@@H](CCC(=O)O)C(=O)O	-4.9	-5.4	-5.1	-6.8	-4.9	-5.3	-5.5	-5.6	-5.7
9444	6796	azacitidine	Synthetic organic	OC[C@H]1O[C@H]([C@@H]([C@@H]1O)O)n1cnc(nc1=O)N	-5.6	-5.8	-5.2	-5.5	-5.5	-5.4	-5.8	-5.5	-5.7
2265	7120	azathioprine	Synthetic organic	Cn1cnc(c1Sc1ncnc2c1nc[nH]2)N(=O)=O	-5.4	-5.7	-4.9	-6	-6	-5.6	-6.1	-5.4	-5.7
4485	2514	nifedipine	Synthetic organic	COC(=O)C1=C(C)NC(=C(C1c1ccccc1[N+](=O)[O-])C(=O)OC)C	-5.2	-5.6	-5.1	-7.6	-5	-5.4	-5.5	-5.2	-5.7
5360696	6953	dextromethorphan	Synthetic organic	COc1ccc2c(c1)[C@@]13CCCC[C@@H]3[C@H](C2)N(CC1)C	-5.7	-6.9	-5.9	-6.3	-6.2	-6.7	-6.7	-7.7	-5.6
28864	43	lisuride	Synthetic organic	CCN(C(=O)N[C@@H]1CN(C)[C@H]2C(=C1)c1cccc3c1c(C2)c[nH]3)CC	-6	-7.8	-6.4	-6.8	-6	-7.6	-7	-7.6	-5.6
4912	7277	probucol	Synthetic organic	CC(Sc1cc(c(c(c1)C(C)(C)C)O)C(C)(C)C)(Sc1cc(c(c(c1)C(C)(C)C)O)C(C)(C)C)C	-5.6	-7.6	-6	-5.9	-5.9	-5.8	-6.5	-7.3	-5.6
5312125	493	silodosin	Synthetic organic	OCCCN1CCc2c1c(cc(c2)C[C@H](NCCOc1ccccc1OCC(F)(F)F)C)C(=O)N	-6.1	-6	-6.1	-8.2	-6.6	-6.9	-6.3	-7.3	-5.6
1935	6687	tacrine	Synthetic organic	Nc1c2CCCCc2nc2c1cccc2	-5	-6.6	-5.6	-6.3	-5.4	-6.4	-6	-7.1	-5.6
4436	5509	naphazoline	Synthetic organic	C1CN=C(N1)Cc1cccc2c1cccc2	-5.7	-6.8	-6.7	-7.2	-5.7	-6.9	-6.6	-7	-5.6
5440	7306	thiethylperazine	Synthetic organic	CCSc1ccc2c(c1)N(CCCN1CCN(CC1)C)c1c(S2)cccc1	-5	-6.8	-5.8	-6.2	-5.6	-6.2	-6.5	-7	-5.6
18104	7140	carphenazine	Synthetic organic	OCCN1CCN(CC1)CCCN1c2ccccc2Sc2c1cc(cc2)C(=O)CC	-5.8	-7.5	-6.2	-7.9	-6.1	-6.2	-6.2	-7	-5.6
36811	535	dobutamine	Synthetic organic	CC(CCc1ccc(cc1)O)NCCc1ccc(c(c1)O)O	-5.5	-6.5	-6.7	-5	-4.9	-6.3	-6.7	-6.9	-5.6
11450633	6319	alogliptin	Synthetic organic	N#Cc1ccccc1Cn1c(cc(=O)n(c1=O)C)N1CCC[C@H](C1)N	-5.2	-6.6	-5.5	-6.3	-5.9	-6.7	-6.5	-6.9	-5.6
62867	7557	pipotiazine	Synthetic organic	OCCC1CCN(CC1)CCCN1c2ccccc2Sc2c1cc(cc2)S(=O)(=O)N(C)C	-5.4	-7.3	-6.3	-9	-6.4	-5.9	-7	-6.8	-5.6
4044	2593	mefenamic acid	Synthetic organic	OC(=O)c1ccccc1Nc1cccc(c1C)C	-6.3	-6.9	-5.9	-6	-5.9	-7.7	-6.4	-6.8	-5.6
3386	203	fluoxetine	Synthetic organic	CNCCC(c1ccccc1)Oc1ccc(cc1)C(F)(F)F	-5.4	-7	-5.9	-7.1	-5.5	-7.1	-6.1	-6.8	-5.6
3494	7459	glycopyrrolate	Synthetic organic	O=C(C(c1ccccc1)(C1CCCC1)O)OC1CC[N+](C1)(C)C	-5.2	-7.1	-5.4	-7.6	-5.6	-6.1	-6.1	-6.8	-5.6
134018	6817	febuxostat	Synthetic organic	N#Cc1cc(ccc1OCC(C)C)c1nc(c(s1)C(=O)O)C	-5.2	-6.3	-5.6	-7.2	-5.7	-6.7	-6.5	-6.7	-5.6
5568	4330	triflupromazine	Synthetic organic	CN(CCCN1c2ccccc2Sc2c1cc(cc2)C(F)(F)F)C	-5.4	-6.6	-6.3	-8	-5.9	-6.4	-6.5	-6.7	-5.6
77993	40	eletriptan	Synthetic organic	CN1CCC[C@@H]1Cc1c[nH]c2c1cc(cc2)CCS(=O)(=O)c1ccccc1	-5.6	-7.4	-6.3	-5.6	-6.3	-7.8	-6.4	-6.7	-5.6
51263	7108	alfentanil	Synthetic organic	COCC1(CCN(CC1)CCn1nnn(c1=O)CC)N(c1ccccc1)C(=O)CC	-5.7	-6.5	-6.1	-7.6	-5.7	-6.1	-6.3	-6.7	-5.6
896	224	melatonin	Metabolite	COc1ccc2c(c1)c(CCNC(=O)C)c[nH]2	-4.8	-5.9	-5.9	-5.7	-5.3	-6.1	-5.4	-6.7	-5.6
6167	2367	colchicine	Synthetic organic	COc1c(OC)cc2c(c1OC)c1ccc(c(=O)cc1[C@H](CC2)NC(=O)C)OC	-5.9	-6.9	-6	-5.8	-5.8	-6.4	-6.7	-6.6	-5.6
13109	2881	levonorgestrel	Synthetic organic	C#C[C@]1(O)CC[C@@H]2[C@]1(CC)CC[C@H]1[C@H]2CCC2=CC(=O)CC[C@H]12	-5.6	-7.4	-6	-7.1	-5.8	-5.9	-6.6	-6.6	-5.6
5359	7298	suprofen	Synthetic organic	OC(=O)C(c1ccc(cc1)C(=O)c1cccs1)C	-5.3	-6.7	-5.9	-7	-5.9	-7.2	-6	-6.5	-5.6
175805	7602	ropivacaine	Synthetic organic	CCCN1CCCC[C@H]1C(=O)Nc1c(C)cccc1C	-5.1	-6.4	-5.1	-6.3	-5.2	-6.2	-5.8	-6.5	-5.6
5775	502	phentolamine	Synthetic organic	Cc1ccc(cc1)N(c1cccc(c1)O)CC1=NCCN1	-6	-6.5	-5.5	-6.1	-6.1	-6.8	-6.4	-6.4	-5.6
86301317	13426	sofpironium	Synthetic organic	CCOC(=O)C[N+]1(CC[C@H](C1)OC(=O)[C@@](C2CCCC2)(C3=CC=CC=C3)O)C	-5.5	-6.9	-5.3	-6	-5.2	-5.4	-6.4	-6.4	-5.6
3658	7199	hydroxyzine	Synthetic organic	OCCOCCN1CCN(CC1)C(c1ccc(cc1)Cl)c1ccccc1	-5.3	-7	-6.5	-7.2	-5.7	-6.3	-6.3	-6.4	-5.6
5311454	5469	stiripentol	Synthetic organic	OC(C(C)(C)C)/C=C/c1ccc2c(c1)OCO2	-5.2	-6.2	-5.6	-6.6	-6.1	-6.3	-6.1	-6.4	-5.6
174174	320	atropine	Natural product	OCC(c1ccccc1)C(=O)O[C@@H]1C[C@@H]2CC[C@H](C1)N2C	-5.1	-6.1	-5.7	-6.9	-6	-5.8	-5.9	-6.4	-5.6
71621329	11675	tunlametinib	Synthetic organic	Fc1c(c(cc2c1ncs2)C(=O)NOCCO)Nc1c(cc(cc1)I)F	-5.8	-6.9	-6	-6.9	-5.6	-6.2	-6.3	-6.3	-5.6
39186	2298	diltiazem	Synthetic organic	COc1ccc(cc1)[C@@H]1Sc2ccccc2N(C(=O)[C@@H]1OC(=O)C)CCN(C)C	-5.3	-7.1	-5.4	-7.7	-5.6	-6.1	-5.9	-6.3	-5.6
4636	124	oxymetazoline	Synthetic organic	Cc1cc(c(c(c1CC1=NCCN1)C)O)C(C)(C)C	-5.1	-6.4	-5.9	-7.2	-5.6	-6.4	-5.8	-6.3	-5.6
2200	7116	antazoline	Synthetic organic	c1ccc(cc1)CN(c1ccccc1)CC1=NCCN1	-4.8	-6.4	-5.5	-6.8	-5.3	-6	-5.5	-6.3	-5.6
4421	12773	nalidixic acid	Synthetic organic	CCN1C=C(C(=O)C2=C1N=C(C=C2)C)C(=O)O	-5	-6.2	-5.6	-6.5	-5.3	-6.4	-5.5	-6.2	-5.6
2264	2285	azasetron	Synthetic organic	Clc1cc2N(C)C(=O)COc2c(c1)C(=O)NC1CN2CCC1CC2	-5	-7.3	-6.1	-5.8	-6.4	-6.8	-6.4	-6.1	-5.6
4993	4800	pyrimethamine	Synthetic organic	CCc1nc(N)nc(c1c1ccc(cc1)Cl)N	-5	-6.5	-5.4	-6.7	-5.4	-6	-6	-6.1	-5.6
16231	2421	amiloride	Synthetic organic	NC(=NC(=O)c1nc(Cl)c(nc1N)N)N	-5.3	-6	-5.1	-5.5	-5	-5	-5.6	-6.1	-5.6
2225	11744	aranidipine	Synthetic organic	CC1=C(C(C(=C(N1)C)C(=O)OCC(=O)C)c1ccccc1[N+](=O)[O-])C(=O)OC	-5	-5.7	-5.5	-5.9	-4.9	-5.3	-5.5	-6.1	-5.6
4499	2524	nisoldipine	Synthetic organic	COC(=O)C1=C(C)NC(=C(C1c1ccccc1[N+](=O)[O-])C(=O)OCC(C)C)C	-4.9	-6.1	-5.1	-5.5	-4.9	-5	-5.1	-6.1	-5.6
3219	7174	emedastine	Synthetic organic	CCOCCn1c(nc2c1cccc2)N1CCCN(CC1)C	-5.1	-6.2	-5.6	-6	-5.3	-5.6	-5.8	-6	-5.6
16004692	7352	macitentan	Synthetic organic	CCCNS(=O)(=O)Nc1ncnc(c1c1ccc(cc1)Br)OCCOc1ncc(cn1)Br	-5.6	-6.8	-5.9	-5.6	-6	-6.1	-6.4	-5.9	-5.6
657237	4802	fludarabine	Synthetic organic	OC[C@H]1O[C@H]([C@H]([C@@H]1O)O)n1cnc2c1nc(F)nc2N	-5.5	-6.6	-5.3	-6.8	-5.8	-5.3	-6.2	-5.9	-5.6
23653540	12188	enmetazobactam	Synthetic organic	C[C@@]1([C@@H](N2[C@H](S1(=O)=O)CC2=O)C(=O)[O-])Cn1cc[n+](n1)C	-5.3	-5.8	-5.3	-5.9	-5.9	-5.4	-5.9	-5.9	-5.6
2159	963	amisulpride	Synthetic organic	CCN1CCCC1CNC(=O)c1cc(c(cc1OC)N)S(=O)(=O)CC	-5.5	-6.6	-5.3	-7.2	-5.4	-6	-5.8	-5.8	-5.6
56959087	7539	naloxegol	Synthetic organic	COCCOCCOCCOCCOCCOCCOCCO[C@H]1CC[C@@]2([C@@]34[C@H]1Oc1c4c(C[C@H]2N(CC3)CC=C)ccc1O)O	-4.3	-6	-5.2	-6.9	-4.9	-5.1	-5.7	-5.7	-5.6
3331	5473	felbamate	Synthetic organic	NC(=O)OCC(c1ccccc1)COC(=O)N	-4.8	-5.8	-5.5	-6.3	-5.5	-6.2	-5.7	-5.6	-5.6
6433427	12348	nifuratel	Synthetic organic	CSCC1CN(C(=O)O1)/N=C/c1ccc(o1)[N+](=O)[O-]	-5.2	-5.9	-5.1	-6.2	-5.6	-5.8	-5.7	-5.6	-5.6
18283	12678	stavudine	Synthetic organic	CC1=CN(C(=O)NC1=O)[C@H]2C=C[C@H](O2)CO	-4.9	-5.8	-5	-5.5	-5.5	-5.3	-5.3	-5.6	-5.6
3435	12343	furazolidone	Synthetic organic	C1COC(=O)N1N=Cc1ccc(o1)[N+](=O)[O-]	-4.8	-5.7	-5.2	-5.9	-5.8	-5.9	-5.7	-5.5	-5.6
2471	4837	bumetanide	Synthetic organic	CCCCNc1cc(cc(c1Oc1ccccc1)S(=O)(=O)N)C(=O)O	-5.1	-6.2	-5.2	-6.8	-5.9	-5	-5.7	-5.5	-5.6
5702160	7074	famotidine	Synthetic organic	NC(=Nc1scc(n1)CSCC/C(=N/S(=O)(=O)N)/N)N	-5.2	-5.2	-4.6	-5.6	-5.2	-5.1	-5.8	-5	-5.6
3372	204	fluphenazine	Synthetic organic	OCCN1CCN(CC1)CCCN1c2ccccc2Sc2c1cc(cc2)C(F)(F)F	-5.6	-7.5	-6.7	-8.1	-6.3	-6.8	-6.5	-7.2	-5.5
156419	3308	cinacalcet	Synthetic organic	C[C@H](c1cccc2c1cccc2)NCCCc1cccc(c1)C(F)(F)F	-5.3	-7.2	-6.3	-7.9	-5.1	-8.1	-6.2	-7	-5.5
71739	569	carazolol	Synthetic organic	OC(COc1cccc2c1c1ccccc1[nH]2)CNC(C)C	-5.8	-6.5	-6.3	-7.2	-5.6	-7.1	-6	-7	-5.5
64139	11287	efavirenz	Synthetic organic	FC([C@@]1(C#CC2CC2)OC(=O)Nc2c1cc(Cl)cc2)(F)F	-5.1	-6.6	-6.2	-6.3	-5.8	-6.3	-5.9	-7	-5.5
5572	7315	trihexyphenidyl	Synthetic organic	OC(c1ccccc1)(C1CCCCC1)CCN1CCCCC1	-5.6	-6.9	-5.9	-7.3	-5.7	-7	-6.2	-6.9	-5.5
4057	10470	mepenzolic acid	Synthetic organic	O=C(C(c1ccccc1)(c1ccccc1)O)OC1CCC[N+](C1)(C)C	-5.7	-7	-6.1	-8.3	-6.3	-6.9	-6.8	-6.8	-5.5
9868491	7451	tafluprost	Synthetic organic	CC(OC(=O)CCC/C=C\C[C@H]1[C@@H](O)C[C@H]([C@@H]1/C=C/C(COc1ccccc1)(F)F)O)C	-5.2	-7.4	-6.3	-7.3	-5.7	-5.8	-6.7	-6.8	-5.5
156391	5230	naproxen	Synthetic organic	COc1ccc2c(c1)ccc(c2)[C@@H](C(=O)O)C	-5.7	-6.8	-6.1	-6.7	-5.4	-7.5	-6.6	-6.8	-5.5
4409	7245	nabumetone	Synthetic organic	COc1ccc2c(c1)ccc(c2)CCC(=O)C	-5.2	-7.1	-6.4	-6.7	-5.6	-6.9	-6.2	-6.8	-5.5
3000322	330	scopolamine	Natural product	OC[C@H](c1ccccc1)C(=O)O[C@@H]1C[C@H]2N([C@@H](C1)[C@H]1[C@@H]2O1)C	-5.7	-6.4	-5.7	-6.8	-6.2	-7.3	-5.9	-6.8	-5.5
4463	12676	nevirapine	Synthetic organic	CC1=C2C(=NC=C1)N(C3=C(C=CC=N3)C(=O)N2)C4CC4	-5.4	-7.6	-6	-6.2	-5.4	-5.8	-6.5	-6.7	-5.5
667467	11976	chlorprothixene	Synthetic organic	CN(C)CC/C=C\1/c2ccccc2Sc2c1cc(cc2)Cl	-5.3	-7.3	-6.1	-6.5	-5.5	-6.6	-6.1	-6.7	-5.5
2995	2399	desipramine	Synthetic organic	CNCCCN1c2ccccc2CCc2c1cccc2	-5.5	-6.5	-5.4	-7.6	-5.8	-6.1	-6.1	-6.7	-5.5
92253	7211	levobupivacaine	Synthetic organic	CCCCN1CCCC[C@H]1C(=Nc1c(C)cccc1C)O	-5.2	-6.5	-5.2	-7.3	-5.2	-5.8	-5.7	-6.7	-5.5
2474	2397	bupivacaine	Synthetic organic	CCCCN1CCCCC1C(=O)Nc1c(C)cccc1C	-5.3	-6.5	-5.2	-5.9	-4.9	-5.5	-5.7	-6.7	-5.5
2882	7608	cromoglicic acid	Synthetic organic	OC(COc1cccc2c1c(=O)cc(o2)C(=O)O)COc1cccc2c1c(=O)cc(o2)C(=O)O	-5.6	-7.4	-5.8	-6.3	-6.9	-8.2	-6.4	-6.6	-5.5
3103	7165	diphenylpyraline	Synthetic organic	CN1CCC(CC1)OC(c1ccccc1)c1ccccc1	-5.4	-7.2	-6.1	-7.8	-5.7	-6.8	-6.4	-6.6	-5.5
3198	2446	econazole	Synthetic organic	Clc1ccc(cc1)COC(c1ccc(cc1Cl)Cl)Cn1cncc1	-5.9	-6.6	-5.9	-7.4	-5.9	-6.8	-6.1	-6.6	-5.5
65016	12681	amprenavir	Synthetic organic	CC(C)CN(C[C@H]([C@H](CC1=CC=CC=C1)NC(=O)O[C@H]2CCOC2)O)S(=O)(=O)C3=CC=C(C=C3)N	-5.3	-6.3	-5.9	-6.1	-5.9	-6	-6.9	-6.5	-5.5
3033	2714	diclofenac	Synthetic organic	OC(=O)Cc1ccccc1Nc1c(Cl)cccc1Cl	-5.9	-6.5	-5.9	-6.1	-6.1	-7.1	-5.9	-6.5	-5.5
208902	1356	ramelteon	Synthetic organic	CCC(=O)NCC[C@@H]1CCc2c1c1CCOc1cc2	-5.6	-6.5	-6.1	-5.5	-6	-6.8	-5.8	-6.5	-5.5
23652731	7536	eliglustat	Synthetic organic	CCCCCCCC(=O)N[C@@H]([C@@H](c1ccc2c(c1)OCCO2)O)CN1CCCC1	-5	-6.4	-5.5	-5.8	-5.7	-5.9	-5.6	-6.5	-5.5
2904	7899	cyclopenthiazide	Synthetic organic	Clc1cc2NC(CC3CCCC3)NS(=O)(=O)c2cc1S(=O)(=O)N	-6.5	-7.1	-6.1	-6.6	-6.3	-6.5	-7.5	-6.4	-5.5
5327	12642	sulfadimidine	Synthetic organic	CC1=CC(=NC(=N1)NS(=O)(=O)C2=CC=C(C=C2)N)C	-5.7	-6.5	-5.5	-6.9	-5.9	-6.4	-6.7	-6.4	-5.5
5310966	5459	varenicline	Synthetic organic	N1C[C@@H]2C[C@H](C1)c1c2cc2c(c1)nccn2	-5.5	-6.6	-6	-6.8	-5.6	-6.8	-6.1	-6.4	-5.5
3647	7197	hydroflumethiazide	Synthetic organic	FC(c1cc2NCNS(=O)(=O)c2cc1S(=O)(=O)N)(F)F	-5.5	-6.7	-5.5	-7.3	-5.6	-6.3	-6.1	-6.4	-5.5
4756	7616	phenazopyridine	Synthetic organic	Nc1ccc(c(n1)N)N=Nc1ccccc1	-5	-6.4	-5.4	-6.9	-5.2	-6	-6	-6.4	-5.5
5505	6848	tolbutamide	Synthetic organic	CCCCNC(=O)NS(=O)(=O)c1ccc(cc1)C	-5.6	-5.9	-5.5	-6.6	-5.3	-6.4	-5.6	-6.4	-5.5
4114	12457	methoxsalen	Natural product	COC1=C2C(=CC3=C1OC=C3)C=CC(=O)O2	-5.2	-6.4	-5.7	-6.6	-5.5	-6.2	-6.5	-6.3	-5.5
5709	517	xylometazoline	Synthetic organic	Cc1cc(cc(c1CC1=NCCN1)C)C(C)(C)C	-5.2	-6.6	-6.1	-7.1	-5.4	-6.9	-6.1	-6.3	-5.5
5944	13081	cantharidin	Natural product	C[C@@]12[C@H]3CC[C@@H]([C@@]1(C(=O)OC2=O)C)O3	-5.2	-5.6	-5.4	-6.6	-5	-5.2	-5.7	-6.3	-5.5
146570	7177	escitalopram	Synthetic organic	N#Cc1ccc2c(c1)CO[C@@]2(CCCN(C)C)c1ccc(cc1)F	-5.3	-6.4	-5.8	-6.3	-6.1	-6.8	-6.2	-6.2	-5.5
54766	6601	bambuterol	Synthetic organic	O=C(N(C)C)Oc1cc(cc(c1)OC(=O)N(C)C)C(CNC(C)(C)C)O	-5.7	-6.2	-6.3	-6.9	-5.7	-5.4	-6.1	-6.2	-5.5
2132	10692	ambroxol	Synthetic organic	OC1CCC(CC1)NCc1cc(Br)cc(c1N)Br	-5.2	-6.6	-5.4	-5.7	-5.5	-5.8	-6	-6.2	-5.5
89851852	12693	durlobactam	Synthetic organic	CC1=C[C@@H]2CN([C@@H]1C(=O)N)C(=O)N2OS(=O)(=O)O	-5.2	-5.6	-5.2	-5.8	-5.4	-5.4	-6	-6.1	-5.5
104741	1015	fulvestrant	Synthetic organic	O=S(CCCC(C(F)(F)F)(F)F)CCCCCCCCC[C@@H]1Cc2cc(O)ccc2[C@@H]2[C@@H]1[C@@H]1CC[C@@H]([C@]1(CC2)C)O	-5.9	-7	-5.5	-7.8	-5.9	-6.1	-5.9	-6.1	-5.5
5430	7304	thiabendazole	Synthetic organic	c1scc(n1)c1nc2c([nH]1)cccc2	-4.8	-5.9	-5.1	-5.9	-4.9	-5.6	-5.6	-6.1	-5.5
2187	5137	anastrozole	Synthetic organic	N#CC(c1cc(cc(c1)C(C#N)(C)C)Cn1ncnc1)(C)C	-5.5	-6.6	-6	-5.9	-5.2	-6.4	-6.4	-6	-5.5
2435	520	brimonidine (UK14304)	Synthetic organic	Brc1c(ccc2c1nccn2)NC1=NCCN1	-5.1	-6.4	-5.2	-6	-6	-6.2	-6.2	-6	-5.5
60150535	8678	finerenone	Synthetic organic	CCOc1ncc(c2c1[C@@H](C(=C(N2)C)C(=O)N)c1ccc(cc1OC)C#N)C	-5.2	-6.4	-5.1	-5.8	-5.5	-5.9	-6.2	-6	-5.5
107807	6367	perindopril	Synthetic organic	CCC[C@@H](C(=O)OCC)N[C@H](C(=O)N1[C@H]2CCCC[C@H]2C[C@H]1C(=O)O)C	-5.3	-5.8	-4.9	-6	-5.6	-5.2	-6	-6	-5.5
38521	7193	guanadrel	Synthetic organic	NC(=N)NCC1COC2(O1)CCCCC2	-5.1	-6.3	-5.3	-6.8	-5.3	-5.9	-5.6	-5.9	-5.5
29566	13030	taurolidine	Synthetic organic	C1CS(=O)(=O)NCN1CN2CCS(=O)(=O)NC2	-5.3	-5.9	-5.1	-5.7	-5.2	-5.3	-5.9	-5.8	-5.5
3652	7198	hydroxychloroquine	Synthetic organic	OCCN(CCCC(Nc1ccnc2c1ccc(c2)Cl)C)CC	-4.8	-6.4	-5.5	-6.5	-5.3	-6.1	-5.7	-5.8	-5.5
3003141	7366	luliconazole	Synthetic organic	N#C/C(=C\1/SC[C@H](S1)c1ccc(cc1Cl)Cl)/n1cncc1	-4.9	-6.4	-5.5	-7.5	-5.2	-6	-6.2	-5.7	-5.5
3105	7166	dipivefrine	Synthetic organic	CNCC(c1ccc(c(c1)OC(=O)C(C)(C)C)OC(=O)C(C)(C)C)O	-5.1	-6.4	-5.6	-6.2	-5.4	-5.8	-6.1	-5.7	-5.5
448537	2801	diethylstilbestrol	Synthetic organic	CC/C(=C(\c1ccc(cc1)O)/CC)/c1ccc(cc1)O	-5	-6.3	-5.4	-6.8	-5.5	-6.5	-5.7	-5.7	-5.5
92974	7391	droxidopa	Synthetic organic	OC(=O)[C@H]([C@@H](c1ccc(c(c1)O)O)O)N	-5.2	-5.8	-5.1	-5.9	-5.4	-6.3	-5.7	-5.5	-5.5
5281081	6647	entacapone	Synthetic organic	CCN(C(=O)/C(=C/c1cc(O)c(c(c1)[N+](=O)[O-])O)/C#N)CC	-5.2	-6.4	-5.2	-5.9	-5.7	-6	-5.6	-5.5	-5.5
104838	10821	imipenem	Synthetic organic	C[C@H]([C@@H]1[C@H]2CC(=C(N2C1=O)C(=O)O)SCCN=CN)O	-5	-5.6	-4.4	-6	-4.7	-5.6	-5.6	-5.5	-5.5
3038	6807	diclofenamide	Synthetic organic	Clc1cc(cc(c1Cl)S(=O)(=O)N)S(=O)(=O)N	-5.2	-5.8	-4.9	-6.2	-4.8	-5	-5.1	-5.1	-5.5
5282426	7549	dosulepin	Synthetic organic	CN(CC/C=C/1\c2ccccc2SCc2c1cccc2)C	-5.8	-6.8	-6.3	-7	-5.6	-6.6	-6.6	-7.1	-5.4
68870	7558	tianeptine	Synthetic organic	OC(=O)CCCCCCNC1c2ccccc2N(S(=O)(=O)c2c1ccc(c2)Cl)C	-4.6	-6.9	-5.7	-8.2	-5.5	-5.5	-6.3	-7.1	-5.4
13331	9081	dipipanone	Synthetic organic	CCC(=O)C(c1ccccc1)(c1ccccc1)CC(N1CCCCC1)C	-5.6	-7.1	-5.5	-6.8	-5.4	-7	-6.5	-7	-5.4
9966051	7351	vortioxetine	Synthetic organic	Cc1ccc(c(c1)C)Sc1ccccc1N1CCNCC1	-5.8	-6.9	-5.9	-7.8	-5.5	-6.3	-6.3	-7	-5.4
2800	4159	clomiphene	Synthetic organic	CCN(CCOc1ccc(cc1)C(=C(c1ccccc1)Cl)c1ccccc1)CC	-5	-6.9	-5.7	-6.7	-6.1	-6.7	-6.2	-7	-5.4
60663	2522	mibefradil	Synthetic organic	COCC(=O)O[C@]1(CCN(CCCc2nc3c([nH]2)cccc3)C)CCc2c([C@@H]1C(C)C)ccc(c2)F	-4.4	-6.4	-5.6	-5.7	-5.5	-5.7	-5.3	-7	-5.4
4037	7219	meclofenamic acid	Synthetic organic	OC(=O)c1ccccc1Nc1c(Cl)ccc(c1Cl)C	-5.2	-7.1	-5.7	-7.6	-5.8	-6.1	-6.3	-6.9	-5.4
2583	7142	carteolol	Synthetic organic	OC(COc1cccc2c1CCC(=N2)O)CNC(C)(C)C	-5.2	-6.4	-6.1	-6.6	-6.6	-6.1	-5.6	-6.9	-5.4
14677	7231	methdilazine	Synthetic organic	CN1CCC(C1)CN1c2ccccc2Sc2c1cccc2	-5.3	-7.1	-6.2	-6.5	-5.5	-6.1	-6.7	-6.8	-5.4
4642	7256	oxyphencyclimine	Synthetic organic	CN1CCCN=C1COC(=O)C(c1ccccc1)(C1CCCCC1)O	-5.7	-7.3	-5.5	-7.3	-5.3	-6.7	-6.2	-6.8	-5.4
3308	7185	etodolac	Synthetic organic	CCC1(OCCc2c1[nH]c1c2cccc1CC)CC(=O)O	-5.2	-6.5	-5.8	-6.1	-5.5	-7	-5.9	-6.8	-5.4
3696	357	imipramine	Synthetic organic	CN(CCCN1c2ccccc2CCc2c1cccc2)C	-5.4	-6.3	-5.7	-7.4	-5.9	-6.3	-6.3	-6.7	-5.4
4440	45	naratriptan	Synthetic organic	CNS(=O)(=O)CCc1ccc2c(c1)c(c[nH]2)C1CCN(CC1)C	-5.6	-7.3	-6.3	-6.1	-6.2	-7.5	-6.6	-6.6	-5.4
4919	7280	procyclidine	Synthetic organic	OC(c1ccccc1)(C1CCCCC1)CCN1CCCC1	-5.1	-6.7	-5.5	-7.1	-5.6	-6.8	-6.1	-6.6	-5.4
5736	103	zotepine	Synthetic organic	CN(CCOC1=Cc2ccccc2Sc2c1cc(Cl)cc2)C	-4.8	-6.5	-6.1	-5.7	-5.4	-6.5	-6.1	-6.6	-5.4
6726	7151	cyclizine	Synthetic organic	CN1CCN(CC1)C(c1ccccc1)c1ccccc1	-5.2	-6.8	-6.4	-7.1	-6	-6.4	-6.1	-6.6	-5.4
135409453	226	tegaserod	Synthetic organic	CCCCCN=C(N/N=C/c1c[nH]c2c1cc(OC)cc2)N	-5.3	-7	-5.6	-6.2	-5.5	-6.7	-6.2	-6.5	-5.4
2771	7547	citalopram	Synthetic organic	N#Cc1ccc2c(c1)COC2(CCCN(C)C)c1ccc(cc1)F	-5	-6.6	-5.8	-7.5	-5.8	-6.6	-6	-6.5	-5.4
41049	9083	meptazinol	Synthetic organic	CCC1(CCCCN(C1)C)c1cccc(c1)O	-5.3	-6	-5.9	-5.8	-5.5	-5.7	-6.1	-6.4	-5.4
41693	3534	sufentanil	Synthetic organic	COCC1(CCN(CC1)CCc1cccs1)N(c1ccccc1)C(=O)CC	-5.1	-6.3	-5.2	-7.1	-5.6	-5.3	-5.7	-6.4	-5.4
3114	7167	disopyramide	Synthetic organic	CC(N(C(C)C)CCC(c1ccccn1)(c1ccccc1)C(=N)O)C	-4.7	-5.9	-4.8	-6	-4.9	-6.8	-6.5	-6.3	-5.4
4601	7251	orphenadrine	Synthetic organic	CN(CCOC(c1ccccc1C)c1ccccc1)C	-5.3	-6.1	-5.6	-5.6	-5.5	-6.2	-5.9	-6.3	-5.4
4174	5224	metyrapone	Synthetic organic	O=C(C(c1cccnc1)(C)C)c1cccnc1	-4.9	-6.2	-5.5	-5.8	-5.7	-5.7	-5.4	-6.3	-5.4
3902	5209	letrozole	Synthetic organic	N#Cc1ccc(cc1)C(n1cncn1)c1ccc(cc1)C#N	-5.2	-7.3	-5.9	-6.1	-5.9	-7.8	-6.5	-6.2	-5.4
4628	12999	oxolinic acid	Synthetic organic	CCN1C=C(C(=O)C2=CC3=C(C=C21)OCO3)C(=O)O	-5.7	-6.7	-6	-5.9	-5.5	-6.2	-6.1	-6.2	-5.4
4235	7428	moclobemide	Synthetic organic	O=C(c1ccc(cc1)Cl)NCCN1CCOCC1	-4.9	-5.9	-5.5	-5.9	-5.4	-5.7	-6.1	-6.2	-5.4
78323835	9991	abrocitinib	Synthetic organic	CCCS(=O)(=O)N[C@@H]1C[C@@H](C1)N(c1ncnc2c1cc[nH]2)C	-5.3	-6.3	-5.5	-7.4	-5.8	-6.2	-6	-6.2	-5.4
3180	7173	dyclonine	Synthetic organic	CCCCOc1ccc(cc1)C(=O)CCN1CCCCC1	-4.9	-6.6	-5.9	-6.2	-5.2	-6.1	-5.7	-6.2	-5.4
59693	8311	fadrozole	Synthetic organic	N#Cc1ccc(cc1)C1CCCc2n1cnc2	-4.9	-6.3	-5.3	-6.4	-5.7	-7.4	-6.2	-6.1	-5.4
123606	7110	almotriptan	Synthetic organic	CN(CCc1c[nH]c2c1cc(cc2)CS(=O)(=O)N1CCCC1)C	-5.3	-6.7	-6.1	-5.7	-5.8	-6.6	-6.2	-6.1	-5.4
60606	7150	clopidogrel	Synthetic organic	COC(=O)[C@H](c1ccccc1Cl)N1CCc2c(C1)ccs2	-5	-6	-5.6	-6.8	-5.1	-6	-6.2	-6.1	-5.4
3671	7399	ibudilast	Synthetic organic	CC(C(=O)c1c(nn2c1cccc2)C(C)C)C	-4.8	-6.1	-5.3	-5.9	-5.1	-6.4	-5.8	-6.1	-5.4
5472	7307	ticlopidine	Synthetic organic	Clc1ccccc1CN1CCc2c(C1)ccs2	-4.3	-6.2	-5.4	-6.6	-5.4	-6.1	-5.6	-6.1	-5.4
123600	9816	levosalbutamol	Synthetic organic	OCc1cc(ccc1O)[C@H](CNC(C)(C)C)O	-5	-5.9	-5.8	-6.3	-5.3	-6.1	-5.6	-6.1	-5.4
2466	7498	bufexamac	Synthetic organic	CCCCOc1ccc(cc1)CC(=O)NO	-4.9	-6.3	-5.7	-5.9	-5	-6.5	-5.4	-6.1	-5.4
135413535	4716	valganciclovir	Synthetic organic	OCC(OCn1cnc2c1[nH]c(N)nc2=O)COC(=O)[C@H](C(C)C)N	-5.5	-6.8	-5.6	-6.7	-5.9	-6.2	-6.3	-6	-5.4
44139752	8310	osilodrostat	Synthetic organic	N#Cc1ccc(c(c1)F)[C@H]1CCc2n1cnc2	-5.4	-6	-5.6	-5.6	-5.3	-5.6	-6	-6	-5.4
2955	10934	dapsone	Synthetic organic	Nc1ccc(cc1)S(=O)(=O)c1ccc(cc1)N	-4.8	-6.1	-5.2	-5.5	-5.3	-6.7	-5.8	-6	-5.4
5578	10931	trimethoprim	Synthetic organic	COc1cc(Cc2cnc(nc2N)N)cc(c1OC)OC	-5.6	-6.3	-5.3	-6.8	-5.7	-6.3	-5.7	-6	-5.4
3698	7202	inamrinone	Synthetic organic	Oc1ncc(cc1N)c1ccncc1	-4.6	-5.8	-5.1	-5.3	-5.4	-5.9	-5.7	-6	-5.4
153994	7468	clevidipine	Synthetic organic	CCCC(=O)OCOC(=O)C1=C(C)NC(=C(C1c1cccc(c1Cl)Cl)C(=O)OC)C	-4.7	-6.3	-5.2	-6.3	-5	-5.3	-5.7	-6	-5.4
2727	6801	chlorpropamide	Synthetic organic	CCCNC(=O)NS(=O)(=O)c1ccc(Cl)cc1	-5	-5.5	-5.4	-6.2	-5.2	-5.7	-5.5	-6	-5.4
5487	7308	tizanidine	Synthetic organic	Clc1ccc2c(c1NC1=NCCN1)nsn2	-5.2	-5.9	-5	-6.4	-5.2	-5.6	-5.5	-6	-5.4
71339	12022	biapenem	Synthetic organic	C[C@@H]1[C@@H]2[C@H](C(=O)N2C(=C1SC1Cn2cnc[n+]2C1)C(=O)[O-])[C@@H](C)O	-5.5	-6.6	-5.1	-5.9	-6	-5.9	-6.2	-5.9	-5.4
3086674	7653	ioflupane	Synthetic organic	FCCCN1[C@H]2CC[C@@H]1[C@H]([C@H](C2)c1ccc(cc1)[123I])C(=O)OC	-5	-6.2	-5.2	-5.8	-5.6	-5	-5.9	-5.8	-5.4
4740	7095	pentoxifylline	Synthetic organic	CC(=O)CCCCn1c(=O)c2n(C)cnc2n(c1=O)C	-4.9	-6	-5.3	-5.8	-5.4	-5.8	-5.7	-5.8	-5.4
5324346	7189	fluvoxamine	Synthetic organic	NCCO/N=C(/c1ccc(cc1)C(F)(F)F)\CCCCOC	-5.6	-5.9	-5.8	-6.4	-5.2	-6.2	-5.4	-5.8	-5.4
5959	10901	chloramphenicol	Synthetic organic	OC[C@H]([C@@H](c1ccc(cc1)[N+](=O)[O-])O)NC(=O)C(Cl)Cl	-5.1	-6.6	-5.4	-6.7	-5.3	-5.9	-5.8	-5.7	-5.4
3324	11629	famciclovir	Synthetic organic	CC(=O)OCC(CCn1cnc2c1nc(N)nc2)COC(=O)C	-4.9	-6.1	-5.3	-6.8	-5.3	-5.1	-6.2	-5.6	-5.4
5920	2634	triiodothyronine	Metabolite	OC(=O)[C@H](Cc1cc(I)c(c(c1)I)Oc1ccc(c(c1)I)O)N	-5.3	-6.5	-5.9	-6.2	-5.5	-6.1	-5.9	-5.6	-5.4
3278	7179	ethacrynic acid	Synthetic organic	CCC(=C)C(=O)c1ccc(c(c1Cl)Cl)OCC(=O)O	-5	-6	-5.6	-6.4	-5.1	-5.9	-5.6	-5.6	-5.4
5394	7301	temozolomide	Synthetic organic	NC(=O)c1ncn2c1nnn(c2=O)C	-4.8	-5.5	-5.2	-5.6	-4.8	-6.2	-5.4	-5.6	-5.4
3034048	6463	zofenoprilat	Synthetic organic	SC[C@H](C(=O)N1C[C@H](C[C@H]1C(=O)O)Sc1ccccc1)C	-5.1	-6	-5	-6.8	-5.3	-5.1	-5.6	-5.5	-5.4
4031	9011	mebeverine	Synthetic organic	COc1ccc(cc1)CC(N(CCCCOC(=O)c1ccc(c(c1)OC)OC)CC)C	-4.3	-6	-5.8	-7.2	-5	-6.1	-6	-5.4	-5.4
4195	7240	midodrine	Synthetic organic	COc1ccc(cc1C(CN=C(CN)O)O)OC	-5	-5.6	-5.6	-5.7	-5.5	-5.5	-5.5	-5.4	-5.4
4497	2523	nimodipine	Synthetic organic	COCCOC(=O)C1=C(C)NC(=C(C1c1cccc(c1)[N+](=O)[O-])C(=O)OC(C)C)C	-5.1	-6.4	-5.2	-7.4	-5.4	-5.1	-5.4	-5.4	-5.4
5280980	11128	clavulanic acid	Natural product	OC(=O)[C@@H]1N2[C@H](O/C/1=C\CO)CC2=O	-4.8	-5.7	-5	-5.9	-4.7	-5.2	-5.2	-5.3	-5.4
122262	10025	piperaquine	Synthetic organic	Clc1ccc2c(c1)nccc2N1CCN(CC1)CCCN1CCN(CC1)c1ccnc2c1ccc(c2)Cl	-5.9	-8	-7	-9.5	-7	-7.3	-7.7	-8.9	-5.3
43815	4790	paroxetine	Synthetic organic	Fc1ccc(cc1)[C@@H]1CCNC[C@H]1COc1ccc2c(c1)OCO2	-5.5	-6.8	-6	-7.4	-6.2	-7	-5.4	-7.4	-5.3
54892	6350	quinapril	Synthetic organic	CCOC(=O)[C@@H](N[C@H](C(=O)N1Cc2ccccc2C[C@H]1C(=O)O)C)CCc1ccccc1	-5.1	-6.6	-6.7	-5.7	-5.6	-6.9	-6.7	-7.2	-5.3
60947	6586	tirofiban	Synthetic organic	CCCCS(=O)(=O)N[C@H](C(=O)O)Cc1ccc(cc1)OCCCCC1CCNCC1	-5	-6.5	-5.8	-7.1	-6	-6.9	-6.2	-7.2	-5.3
117761397	11265	mavacamten	Synthetic organic	C[C@@H](c1ccccc1)Nc1cc(=O)n(c(=O)[nH]1)C(C)C	-4.9	-6.9	-6	-5.8	-6.2	-6.9	-6.3	-7	-5.3
6437380	9969	lumefantrine	Synthetic organic	CCCCN(CC(c1cc(Cl)cc2c1c1ccc(cc1/C/2=C/c1ccc(cc1)Cl)Cl)O)CCCC	-5.8	-7.6	-6.6	-6.6	-5.4	-7.7	-6	-7	-5.3
39860	9071	nabilone	Synthetic organic	CCCCCCC(c1cc(O)c2c(c1)OC(C1C2CC(=O)CC1)(C)C)(C)C	-5.2	-6.3	-5.6	-6.3	-5.9	-7.6	-7	-6.8	-5.3
443879	360	tolterodine	Synthetic organic	Cc1ccc(c(c1)[C@@H](c1ccccc1)CCN(C(C)C)C(C)C)O	-5.2	-6.9	-5.7	-6.2	-5.5	-5.2	-6.4	-6.8	-5.3
5311	6852	vorinostat	Synthetic organic	ONC(=O)CCCCCCC(=O)Nc1ccccc1	-4.8	-6.3	-5.6	-6.2	-5.4	-6.3	-6.1	-6.7	-5.3
4917	7279	prochlorperazine	Synthetic organic	CN1CCN(CC1)CCCN1c2ccccc2Sc2c1cc(Cl)cc2	-5.3	-6.8	-6.1	-6	-5.6	-6.2	-5.7	-6.7	-5.3
4062	7224	mepivacaine	Synthetic organic	CN1CCCCC1C(=Nc1c(C)cccc1C)O	-5	-6.3	-5.2	-7.2	-5.2	-6.1	-5.7	-6.6	-5.3
26987	6063	clemastine	Synthetic organic	Clc1ccc(cc1)[C@@](c1ccccc1)(OCC[C@H]1CCCN1C)C	-5.2	-6.2	-5.4	-5.7	-5.3	-6.6	-6.3	-6.5	-5.3
4634	359	oxybutynin	Synthetic organic	CCN(CC#CCOC(=O)C(c1ccccc1)(C1CCCCC1)O)CC	-5.2	-6.1	-5.5	-5.9	-5.3	-6.5	-5.7	-6.5	-5.3
4908	9952	primaquine	Synthetic organic	NCCCC(Nc1cc(OC)cc2c1nccc2)C	-4.7	-5.9	-5.9	-6.4	-5	-5.8	-5.6	-6.5	-5.3
20279	4799	cladribine	Synthetic organic	OC[C@H]1O[C@H](C[C@@H]1O)n1cnc2c1nc(Cl)nc2N	-5.1	-6.1	-5.2	-5.6	-5.3	-5.5	-6	-6.4	-5.3
2145	7054	aminoglutethimide	Synthetic organic	CCC1(CCC(=O)NC1=O)c1ccc(cc1)N	-4.7	-5.9	-5.4	-5.8	-5.2	-5.7	-5.8	-6.4	-5.3
5362119	6360	lisinopril	Synthetic organic	NCCCC[C@@H](C(=O)N1CCC[C@H]1C(=O)O)N[C@H](C(=O)O)CCc1ccccc1	-5.2	-6.1	-5.9	-6.8	-6.1	-6	-6.4	-6.3	-5.3
72287	7603	levomepromazine	Synthetic organic	COc1ccc2c(c1)N(C[C@@H](CN(C)C)C)c1c(S2)cccc1	-4.9	-6.4	-5.4	-5.6	-5.2	-5.5	-5.5	-6.3	-5.3
5311217	11740	lacidipine	Synthetic organic	CCOC(=O)C1=C(NC(=C(C1c1ccccc1/C=C/C(=O)OC(C)(C)C)C(=O)OCC)C)C	-4.5	-6.5	-5.4	-6.3	-4.8	-5.2	-5.4	-6.3	-5.3
2157	2566	amiodarone	Synthetic organic	CCCCc1oc2c(c1C(=O)c1cc(I)c(c(c1)I)OCCN(CC)CC)cccc2	-5.5	-6.8	-5.9	-6.8	-5.4	-5.9	-6	-6.2	-5.3
3672	2713	ibuprofen	Synthetic organic	CC(Cc1ccc(cc1)C(C(=O)O)C)C	-4.9	-5.8	-5.6	-6.2	-5.6	-6.7	-5.6	-6.2	-5.3
5311027	1958	bimatoprost	Synthetic organic	CCNC(=O)CCC/C=C\C[C@H]1[C@@H](O)C[C@H]([C@@H]1/C=C/[C@H](CCc1ccccc1)O)O	-4.7	-6.3	-5.9	-7.7	-5.2	-5.7	-6.6	-6.1	-5.3
11501341	7769	florbetaben	Synthetic organic	[18F]CCOCCOCCOc1ccc(cc1)/C=C/c1ccc(cc1)NC	-5	-6.1	-5.3	-6.6	-5.7	-6.1	-6.4	-6.1	-5.3
24822371	7344	florbetapir	Synthetic organic	[18F]CCOCCOCCOc1ccc(cn1)/C=C/c1ccc(cc1)NC	-4.6	-5.4	-5.4	-6.7	-5.8	-6.3	-6.4	-6	-5.3
17134	10173	sulfadoxine	Synthetic organic	COc1c(OC)ncnc1NS(=O)(=O)c1ccc(cc1)N	-5.4	-6.3	-5.1	-6	-5.9	-5.9	-6.3	-6	-5.3
2377	11742	bifemelane	Synthetic organic	CNCCCCOc1ccccc1Cc1ccccc1	-4.6	-6.6	-5.2	-6.1	-5.1	-6.2	-5.7	-6	-5.3
60815	7292	remifentanil	Synthetic organic	COC(=O)C1(CCN(CC1)CCC(=O)OC)N(c1ccccc1)C(=O)CC	-5	-6.3	-5.7	-7.6	-5.8	-5.8	-5.6	-6	-5.3
8730	6951	dextrothyroxine	Synthetic organic	OC(=O)[C@@H](Cc1cc(I)c(c(c1)I)Oc1cc(I)c(c(c1)I)O)N	-5.3	-6.3	-5.6	-7.4	-5	-5.7	-5.6	-6	-5.3
5734	7047	zonisamide	Synthetic organic	NS(=O)(=O)Cc1noc2c1cccc2	-4.9	-5.7	-5.6	-5.2	-4.9	-5.8	-5.4	-6	-5.3
5070	2326	riluzole	Synthetic organic	Nc1nc2c(s1)cc(cc2)OC(F)(F)F	-4.9	-6.2	-5	-6	-5	-6.1	-5.3	-6	-5.3
5311221	1961	latanoprost (isopropyl ester)	Synthetic organic	O[C@@H](CCc1ccccc1)CC[C@H]1[C@H](O)C[C@@H]([C@@H]1C/C=C\CCCC(=O)OC(C)C)O	-5.5	-6	-5.8	-7.8	-5.6	-6.1	-6.3	-5.9	-5.3
6307	7289	quinethazone	Synthetic organic	CCC1Nc2cc(Cl)c(cc2C(=N1)O)S(=O)(=O)N	-5.3	-6.9	-5.6	-5.8	-5.5	-5.8	-6.1	-5.9	-5.3
5656	7321	venlafaxine	Synthetic organic	COc1ccc(cc1)C(C1(O)CCCCC1)CN(C)C	-5	-6	-5.5	-6.6	-5.1	-5.7	-5.6	-5.9	-5.3
451668	6805	decitabine	Synthetic organic	OC[C@H]1O[C@H](C[C@@H]1O)n1cnc(nc1=O)N	-4.8	-5.9	-5.3	-5.7	-6.2	-5	-5.6	-5.8	-5.3
3779	536	isoprenaline	Synthetic organic	CC(NCC(c1ccc(c(c1)O)O)O)C	-4.9	-5.8	-5.3	-5.7	-5.1	-6.3	-5.6	-5.7	-5.3
2162	6981	amlodipine	Synthetic organic	NCCOCC1=C(C(=O)OCC)C(C(=C(N1)C)C(=O)OC)c1ccccc1Cl	-5.2	-6.6	-5	-7.2	-5	-5.2	-5.1	-5.7	-5.3
[truncated: 348 more rows]
