# Supplementary material for: Plasma proteome-wide Mendelian randomization reveals multi-ancestry drug targets for gastric cancer
Source: Front Oncol. 2026 May 1;16:1821512. doi: 10.3389/fonc.2026.1821512 (PMC13175846; doi:10.3389/fonc.2026.1821512)
Supplement: Supplementary Table 11 — Molecular docking result. [file Table11.xlsx]

## Sheet: Sheet1
Protein structure information
European population					Eas Asian population
gene	uniprot	PDB	alphafold		gene	uniprot	PDB	alphafold
THBS4	P35443	NA	AF-P35443-F1		ICAM5	Q9UMF0	4OI9	AF-Q9UMF0-F1-v4
ANGPTL3	Q9Y5C1	6EUA	AF-Q9Y5C1-F1		SMOC1	Q9H4F8	NA	AF-Q9H4F8-F1
ADPGK	Q9BRR6	NA	AF-Q9BRR6-F1		PSCA	O43653	NA	AF-O43653-F1
KLK7	P49862	5FAH	AF-P49862-F1		SATB1	Q01826	2O4A、3NZL、6LFF	AF-Q01826-F1
NME4	O00746	1EHW	AF-O00746-F1		SCRG1	O75711	NA	AF-O75711-F1
ANXA10	Q9UJ72	NA	AF-Q9UJ72-F1		PTPRB	P23467	2I3U	AF-P23467-F1
SLURP1	P55000	NA	AF-P55000-F1		ISLR2	Q6UXK2	NA	AF-Q6UXK2-F1
					NCR3LG1	Q68D85	3PV7	AF-Q68D85-F1
					SELE	P16581	4C16	AF-P16581-F1
